# Supplementary material for: Characterization of Natural Antisense Transcript, Sclerotia Development and Secondary Metabolism by Strand-Specific RNA Sequencing of Aspergillus flavus
Source: PLoS One. 2014 May 21;9(5):e97814. doi: 10.1371/journal.pone.0097814 (PMC4029826; doi:10.1371/journal.pone.0097814)
Supplement: Table S1 — Mapping summary of ssRNA-seq reads. (XLS) [file pone.0097814.s004.xls]

## Sheet: Sheet1
	Aflavus_CA43_M				Aflavus_CA43_S
	Gene		Genome		Gene		Genome
	reads number	percentage	reads number	percentage	reads number	percentage	reads number	percentage
Total Reads	26873802	1	26873802	1	27571846	1	27571846	1
Total BasePairs	2418642180	1	2418642180	1	2481466140	1	2481466140	1
Total Mapped Reads	19063553	0.7094	23233772	0.8646	19278987	0.6992	23769585	0.8621
perfect match	13828961	0.5146	16097757	0.599	13525633	0.4906	16055856	0.5823
<=2bp mismatch for gene;<=5bp mismatch for genome	5234592	0.1948	7136015	0.2655	5753354	0.2087	7713729	0.2798
unique match	14972187	0.5571	22701915	0.8448	14725373	0.5341	23135847	0.8391
multi-position match	4091366	0.1522	531857	0.0198	4553614	0.1652	633738	0.023
Total Unmapped Reads	7810249	0.2906	3640030	0.1354	8292859	0.3008	3802261	0.1379
Exon match			1.47318e+07	0.548184			1.45532e+07	0.527828
Intron match			240394	0.00894531			172188	0.00624508
Integenic match			7729728	0.287631			8410474	0.305038
