# Supplementary material for: Characterization of Natural Antisense Transcript, Sclerotia Development and Secondary Metabolism by Strand-Specific RNA Sequencing of Aspergillus flavus
Source: PLoS One. 2014 May 21;9(5):e97814. doi: 10.1371/journal.pone.0097814 (PMC4029826; doi:10.1371/journal.pone.0097814)
Supplement: Table S2 — Expression level of A. flavus genes and non-redundant ESTs at different development stages revealed by ssRNA-seq. (XLS) [file pone.0097814.s005.xls]

## Sheet: Aspergillus_flavus.Gene.rpkm
GeneID	Length	Uniquely mapped reads		Coverage		Expression level (RPKM)		KEGG annotation	Gene_Description
		Aflavus_CA43_M	Aflavus_CA43_S	Aflavus_CA43_M	Aflavus_CA43_S	Aflavus_CA43_M	Aflavus_CA43_S
AFL2G_00001	1104	4	-	0.2636	-	0.235721	-	-	hypothetical protein similar to peroxidase
AFL2G_00002	2088	66	2	0.7122	0.0862	2.05646		K04618//galactose oxidase [EC:1.1.3.9]	galactose oxidase precursor
AFL2G_00004	1098	8	14	0.3625	0.653	0.474019	0.92396	-	hypothetical protein similar to MSF tranporter
AFL2G_00005	1398	4	8	0.2575	0.4156		0.414677	K00843// [EC:2.6.-.-];K00833//adenosylmethionine-8-amino-7-oxononanoate aminotransferase [EC:2.6.1.62]	hypothetical protein similar to class III aminotransferase
AFL2G_00011	1329	57	1352	0.9225	0.9962	2.79034	73.719	-	conserved hypothetical protein
AFL2G_00012	1068	6	17	0.3464	0.7949	0.3655	1.15347	-	predicted protein
AFL2G_00013	438	11	9	0.8402	0.758	1.6339	1.489	-	conserved hypothetical protein
AFL2G_00016	1254	47	23	0.8413	0.6858	2.43842	1.3291	K03885//NADH dehydrogenase [EC:1.6.99.3]	conserved hypothetical protein
AFL2G_00017	1146	67	14	0.9284	0.4756	3.80363	0.88526	K00121//S-(hydroxymethyl)glutathione dehydrogenase / alcohol dehydrogenase [EC:1.1.1.284 1.1.1.1]	S-(hydroxymethyl)glutathione dehydrogenase
AFL2G_00022	1590	5	-	0.2667	-	0.204588	-	K00517// [EC:1.14.-.-];K07047//;K07824//benzoate 4-monooxygenase [EC:1.14.13.12]	conserved hypothetical protein
AFL2G_00024	996	120	463	0.8384	0.8404	7.83844	33.686	-	conserved hypothetical protein
AFL2G_00025	1107	6	-	0.2593	-	0.352624	-	K08282//non-specific serine/threonine protein kinase [EC:2.7.11.1];K08832//serine/threonine kinase 23 [EC:2.7.11.1]	conserved hypothetical protein
AFL2G_00027	6090	53	10	0.5448	0.1478	0.566195		-	predicted protein
AFL2G_00029	2112	20	-	0.544	-	0.61609	-	K09244//transcriptional regulatory protein AMDR	conserved hypothetical protein
AFL2G_00032	4671	121	-	0.6412	-	1.68532	-	-	conserved hypothetical protein
AFL2G_00034	207	3	-	0.4734	-	0.942885	-	-	predicted protein
AFL2G_00042	1296	436	91	0.9969	0.9938	21.8872	5.0882	-	conserved hypothetical protein
AFL2G_00046	1656	22	-	0.6558	-	0.864311	-	K03293//amino acid transporter, AAT family	conserved hypothetical protein
AFL2G_00047	1500	372	551	0.9853	0.9807	16.1346	26.6188	K09828//delta24-sterol reductase [EC:1.3.1.72];K00107//D-arabinono-1,4-lactone oxidase [EC:1.1.3.37]	conserved hypothetical protein
AFL2G_00048	888	227	51	0.9865	0.9257	16.6311	4.16183	K00065//2-deoxy-D-gluconate 3-dehydrogenase [EC:1.1.1.125];K13237//peroxisomal 2,4-dienoyl-CoA reductase [EC:1.3.1.34]	conserved hypothetical protein
AFL2G_00049	1284	246	688	0.8419	0.8411	12.4646	38.8285	K00480//salicylate hydroxylase [EC:1.14.13.1]	conserved hypothetical protein
AFL2G_00050	1056	95	1084	0.9839	0.9972	5.85285	74.3863	K14709//solute carrier family 39 (zinc transporter), member 1/2/3	zinc-regulated transporter 1
AFL2G_00052	642	54	2	0.8598	0.2804	5.47226	0.225747	K08095//cutinase [EC:3.1.1.74]	cutinase 1 precursor
AFL2G_00053	1314	971	174	0.9871	0.9452	48.0764	9.59581	-	conserved hypothetical protein
AFL2G_00054	1347	35	3	0.8018	0.2004	1.69047	0.161392	K00605//aminomethyltransferase [EC:2.1.2.10]	hypothetical protein similar to N amino acid permease
AFL2G_00055	1245	195	1	0.9622	0.0723	10.19		K00309// [EC:1.5.3.-];K00318//proline dehydrogenase [EC:1.5.99.8]	conserved hypothetical protein
AFL2G_00056	900	537	15	0.9967	0.52	38.8186	1.20775	K00286//pyrroline-5-carboxylate reductase [EC:1.5.1.2]	conserved hypothetical protein
AFL2G_00057	1746	859	14	0.9954	0.4129	32.0079	0.581047	K00294//1-pyrroline-5-carboxylate dehydrogenase [EC:1.5.1.12]	hypothetical protein similar to delta-1-pyrroline-5-carboxylate dehydrogenase
AFL2G_00058	1293	849	7	0.9783	0.4014	42.7186	0.392308	K00309// [EC:1.5.3.-];K00301//sarcosine oxidase [EC:1.5.3.1]	conserved hypothetical protein
AFL2G_00059	2097	1564	67	0.9714	0.6705	48.5228	2.31528	K09248//proline utilization trans-activator	conserved hypothetical protein
AFL2G_00061	792	2	4	0.2273	0.3712		0.365984	-	conserved hypothetical protein
AFL2G_00063	1629	9	3	0.2812	0.1657	0.359442		K08139//MFS transporter, SP family, sugar:H+ symporter	conserved hypothetical protein
AFL2G_00064	2082	567	27	0.989	0.5764	17.7178	0.939746	K01681//aconitate hydratase 1 [EC:4.2.1.3]	aconitate hydratase, mitochondrial precursor
AFL2G_00065	681	220	9	0.9809	0.4361	21.0176	0.957686	-	predicted protein
AFL2G_00066	2268	172	10	0.8638	0.2791	4.93393	0.31951	-	conserved hypothetical protein
AFL2G_00067	855	25	-	0.6573	-	1.90231	-	K03454//mitochondrial carrier protein, MC family	conserved hypothetical protein
AFL2G_00068	894	88	-	0.9284	-	6.40402	-	K07046//	conserved hypothetical protein
AFL2G_00069	1131	91	24	0.9204	0.4721	5.23464	1.53772	K01053//gluconolactonase [EC:3.1.1.17]	conserved hypothetical protein
AFL2G_00070	1416	6	5	0.2761	0.2627	0.275674	0.255879	K00605//aminomethyltransferase [EC:2.1.2.10]	hypothetical protein similar to aromatic and neutral aliphatic amino acid permease
AFL2G_00071	1251	171	9	0.9464	0.5036	8.89296	0.52133	K00480//salicylate hydroxylase [EC:1.14.13.1]	conserved hypothetical protein
AFL2G_00073	2061	84	-	0.772	-	2.65161	-	K01301//glutamate carboxypeptidase II [EC:3.4.17.21]	conserved hypothetical protein
AFL2G_00074	1824	116	39	0.9265	0.7198	4.13753	1.54941	K09244//transcriptional regulatory protein AMDR	predicted protein
AFL2G_00075	1662	24	10	0.6534	0.4332	0.939481	0.43601	K08157//MFS transporter, DHA1 family, multidrug resistance protein	conserved hypothetical protein
AFL2G_00079	1116	48	-	0.6335	-	2.79824	-	-	conserved hypothetical protein
AFL2G_00081	1578	466	8	0.9645	0.4043	19.2126	0.367376	K09885//aquaporin rerated protein, other eukaryote;K03293//amino acid transporter, AAT family	conserved hypothetical protein
AFL2G_00082	639	10	3	0.5853	0.4225	1.01814	0.340211	-	conserved hypothetical protein
AFL2G_00083	1509	42	3	0.772	0.1789	1.81079		K02266//cytochrome c oxidase subunit VIa [EC:1.9.3.1];K03380//phenol 2-monooxygenase [EC:1.14.13.7]	conserved hypothetical protein
AFL2G_00084	2709	45	283	0.5781	0.8509	1.08072	7.57016	K05841//sterol 3beta-glucosyltransferase [EC:2.4.1.173]	hypothetical protein
AFL2G_00085	981	60	4	0.9083	0.2834	3.97915	0.295474	K01238// [EC:3.2.1.-]	conserved hypothetical protein
AFL2G_00088	348	17	303	0.8994	0.9569	3.17817	63.0944	-	predicted protein
AFL2G_00089	1578	7	121	0.3308	0.8188	0.288602	5.55656	K00517// [EC:1.14.-.-];K10438//3-hydroxyphenylacetate 6-hydroxylase [EC:1.14.13.63]	conserved hypothetical protein
AFL2G_00090	1512	25	3	0.8228	0.1369	1.07571		K00517// [EC:1.14.-.-];K00540// [EC:1.-.-.-]	conserved hypothetical protein
AFL2G_00091	720	59	26	0.6792	0.5472	5.33123	2.61679	K12584//scavenger mRNA-decapping enzyme DcpS [EC:3.-.-.-];K14404//cleavage and polyadenylation specificity factor subunit 4	conserved hypothetical protein
AFL2G_00092	1428	668	2483	0.9069	0.9125	30.4338	126.002	K14688//solute carrier family 30 (zinc transporter), member 1	hypothetical protein similar to zinc/cadmium resistance protein
AFL2G_00093	1971	1009	828	0.9579	0.9584	33.3052	30.4419	-	hypothetical protein similar to manganese ion homeostasis Fr
AFL2G_00094	1542	2288	654	0.9611	0.9565	96.5338	30.7341	K08139//MFS transporter, SP family, sugar:H+ symporter	hypothetical protein similar to MFS monosaccharide transporter
AFL2G_00095	1830	314	172	0.9923	0.9918	11.1631	6.81091	K01567// [EC:3.-.-.-];K01066//esterase / lipase [EC:3.1.1.-]	hypothetical protein similar to ab-hydrolase associated lipase family
AFL2G_00096	1194	38	31	0.8869	0.6156	2.07056	1.88142	-	conserved hypothetical protein
AFL2G_00097	1416	2719	2696	0.8192	0.9393	124.926	137.97	-	hypothetical protein similar to oxalate decarboxylase
AFL2G_00098	1527	365	280	0.8147	0.8114	15.5511	13.2876	-	conserved hypothetical protein
AFL2G_00099	786	382	1834	0.9975	0.9975	31.619	169.085	-	conserved hypothetical protein
AFL2G_00100	423	185	41	0.9054	0.7447	28.4537	7.02378	-	predicted protein
AFL2G_00101	279	4	1	0.4982	0.3226	0.932746	0.259731	-	predicted protein
AFL2G_00102	1380	322	548	0.9029	0.9159	15.1804	28.7759	K00844//hexokinase [EC:2.7.1.1]	hexokinase-1
AFL2G_00103	747	129	86	0.8166	0.755	11.2351	8.34268	-	conserved hypothetical protein
AFL2G_00104	777	243	338	0.9215	0.9151	20.3467	31.5227	-	conserved hypothetical protein
AFL2G_00105	1095	3262	9132	0.9973	0.9973	193.811	604.337	K01626//3-deoxy-7-phosphoheptulonate synthase [EC:2.5.1.54]	phospho-2-dehydro-3-deoxyheptonate aldolase
AFL2G_00106	897	890	845	0.9967	0.9833	64.5514	68.264	-	conserved hypothetical protein
AFL2G_00107	1242	371	126	0.9992	0.9823	19.4339	7.35151	K00632//acetyl-CoA acyltransferase [EC:2.3.1.16]	3-ketoacyl-CoA thiolase B
AFL2G_00108	1161	1213	807	0.9897	0.9897	67.973	50.3696	K08288//protein kinase C substrate 80K-H	conserved hypothetical protein
AFL2G_00109	924	332	639	0.7814	0.8063	23.3762	50.1137	K08288//protein kinase C substrate 80K-H	conserved hypothetical protein
AFL2G_00110	1713	1311	424	0.9977	0.9895	49.7913	17.9364	K08288//protein kinase C substrate 80K-H	hypothetical protein similar to protein kinase C substrate
AFL2G_00113	780	207	17	0.9487	0.4744	17.2657	1.57936	-	conserved hypothetical protein
AFL2G_00114	783	133	5	0.908	0.3512	11.0509	0.462739	K00065//2-deoxy-D-gluconate 3-dehydrogenase [EC:1.1.1.125]	conserved hypothetical protein
AFL2G_00116	330	21	3	0.7061	0.5333	4.14012	0.658772	-	hypothetical protein
AFL2G_00117	1827	414	250	0.9929	0.9721	14.7424	9.91583	K03514//DNA polymerase sigma subunit [EC:2.7.7.7]	hypothetical protein similar to Trf5
AFL2G_00118	1419	316	389	0.7773	0.7907	14.4881	19.8653	K00100// [EC:1.1.1.-];K00062//D-arabinose 1-dehydrogenase [EC:1.1.1.116]	hypothetical protein similar to L-galactose dehydrogenase
AFL2G_00120	1809	1940	1727	0.9237	0.9243	69.7704	69.1801	-	hypothetical protein similar to integral peroxisomal membrane protein
AFL2G_00121	1461	1060	352	0.9911	0.987	47.2023	17.459	K09245//transcriptional activator protein UGA3	conserved hypothetical protein
AFL2G_00122	2064	1155	167	0.9952	0.9758	36.4066	5.86319	K00276//primary-amine oxidase [EC:1.4.3.21]	hypothetical protein similar to amine oxidase
AFL2G_00123	1560	2536	1069	0.891	0.9051	105.763	49.657	K00574//cyclopropane-fatty-acyl-phospholipid synthase [EC:2.1.1.79]	hypothetical protein similar to cyclopropane-fatty-acyl-phospholipid synthase
AFL2G_00124	1263	1657	181	0.981	0.9565	85.3546	10.3849	-	conserved hypothetical protein
AFL2G_00126	654	76	94	0.9602	0.8914	7.56038	10.4154	-	conserved hypothetical protein
AFL2G_00127	876	1746	584	0.9966	0.9783	129.673	48.3099	-	conserved hypothetical protein
AFL2G_00128	1014	1567	950	0.9941	0.9941	100.54	67.8912	-	conserved hypothetical protein
AFL2G_00129	1206	839	399	0.995	0.995	45.2608	23.9747	-	hypothetical protein similar to protein-ER retention protein
AFL2G_00130	1122	254	110	0.8048	0.7763	14.7282	7.1044	K13346//peroxin-10	hypothetical protein similar to peroxisome assembly protein
AFL2G_00131	1149	227	54	0.9069	0.8225	12.8533	3.40566	-	predicted protein
AFL2G_00132	252	95	32	0.9484	0.9722	24.5262	9.20189	K12624//U6 snRNA-associated Sm-like protein LSm5	predicted protein
AFL2G_00133	192	1	1	0.4688	0.4688	0.338849	0.377421	-	predicted protein
AFL2G_00134	1770	15427	7741	0.9994	0.9994	567.043	316.921	K03293//amino acid transporter, AAT family	general amino-acid permease GAP1
AFL2G_00135	2649	3081	2781	0.9936	0.9936	75.6689	76.0758	-	hypothetical protein similar to RhoGAP and Fes/CIP4 domain protein
AFL2G_00136	1959	720	259	0.9883	0.7979	23.9114	9.5806	K02213//cell division control protein 6	hypothetical protein similar to cell division control protein 18
AFL2G_00137	1587	1355	1044	0.9918	0.9956	55.5482	47.6707	-	conserved hypothetical protein
AFL2G_00138	1248	54	64	0.7099	0.7163	2.81506	3.71615	K00517// [EC:1.14.-.-]	conserved hypothetical protein
AFL2G_00140	498	4	73866	0.6506	0.998	0.522563	10748.4	-	conserved hypothetical protein
AFL2G_00141	2025	1850	141	0.9057	0.8756	59.4367	5.0457	K08282//non-specific serine/threonine protein kinase [EC:2.7.11.1];K00924// [EC:2.7.1.-];K12771//sporulation-specific protein 1 [EC:2.7.11.1]	serine/threonine-protein kinase 24
AFL2G_00142	2478	520	60	0.9931	0.8103	13.6524	1.7546	K09247//heme activator protein 1	conserved hypothetical protein
AFL2G_00143	1281	154	2	0.9407	0.1405	7.82131		K01684//galactonate dehydratase [EC:4.2.1.6]	hypothetical protein similar to mandelate racemase/muconate lactonizing enzyme family protein
AFL2G_00144	870	127	12	0.892	0.4943	9.49713	0.999516	K00059//3-oxoacyl-[acyl-carrier protein] reductase [EC:1.1.1.100];K00065//2-deoxy-D-gluconate 3-dehydrogenase [EC:1.1.1.125]	hypothetical protein similar to short-chain dehydrogenase/reductase SDR
AFL2G_00145	738	359	19	0.8821	0.8306	31.648	1.86563	-	conserved hypothetical protein
AFL2G_00146	1101	895	56	0.9909	0.8447	52.8863	3.68577	K13953//alcohol dehydrogenase, propanol-preferring [EC:1.1.1.1]	alcohol dehydrogenase 2
AFL2G_00147	1386	74	23	0.9531	0.8355	3.47357	1.20252	-	conserved hypothetical protein
AFL2G_00149	3666	4231	4690	0.9995	0.9973	75.0859	92.706	-	conserved hypothetical protein
AFL2G_00150	1506	749	537	0.8001	0.8008	32.3567	25.8391	-	hypothetical protein similar to mitochondrial ribosomal protein
AFL2G_00151	663	366	417	0.7179	0.7391	35.915	45.5775	-	hypothetical protein similar to ribosome biogenesis protein
AFL2G_00152	2274	874	263	0.8989	0.8962	25.0051	8.38094	K08773//RalA-binding protein 1	hypothetical protein similar to rho GTPase activator
AFL2G_00153	2655	247	68	0.4177	0.4896	6.05258	1.85597	K05956//geranylgeranyl transferase type-2 subunit beta [EC:2.5.1.60]	conserved hypothetical protein
AFL2G_00154	3336	418	188	0.9898	0.9685	8.15188	4.08375	K08736//DNA mismatch repair protein MSH3	hypothetical protein similar to DNA mismatch repair protein Msh3
AFL2G_00155	918	673	456	0.9946	0.9869	47.6958	35.9956	K08736//DNA mismatch repair protein MSH3;K00765//ATP phosphoribosyltransferase [EC:2.4.2.17]	ATP phosphoribosyltransferase
AFL2G_00156	2568	2256	979	0.9984	0.9984	57.1547	27.6258	-	conserved hypothetical protein
AFL2G_00157	1401	306	46741	0.9265	0.9507	14.2099	2417.62	K00698//chitin synthase [EC:2.4.1.16];K13344//peroxin-13	conserved hypothetical protein
AFL2G_00158	2076	910	18592	0.9966	0.9986	28.5182	648.973	K07119//	conserved hypothetical protein
AFL2G_00159	1119	498	48	0.9848	0.941	28.9539	3.10841	K00924// [EC:2.7.1.-];K08286//protein-serine/threonine kinase [EC:2.7.11.-]	conserved hypothetical protein
AFL2G_00160	3297	259	89	0.9415	0.7807	5.1108	1.95613	K01539//sodium/potassium-transporting ATPase subunit alpha [EC:3.6.3.9]	hypothetical protein similar to na/K ATPase subunit alpha 1
AFL2G_00161	2262	6750	18116	0.973	0.9894	194.142	580.36	-	conserved hypothetical protein
AFL2G_00162	3231	289	150	0.9653	0.8298	5.81927	3.3642	K11126//telomerase reverse transcriptase [EC:2.7.7.49]	hypothetical protein similar to telomerase catalytic subunit
AFL2G_00163	2343	43	38	0.7294	0.5732	1.194	1.17527	-	hypothetical protein similar to C6 and C2H2 transcription factor RegA
AFL2G_00168	765	87	12	0.9242	0.6863	7.39887	1.1367	K00059//3-oxoacyl-[acyl-carrier protein] reductase [EC:1.1.1.100]	hypothetical protein similar to short chain dehydrogenase or 3-ketoacyl-CoA reductase
AFL2G_00169	966	24	6	0.7516	0.3427	1.61637	0.450092	K03380//phenol 2-monooxygenase [EC:1.14.13.7]	conserved hypothetical protein
AFL2G_00170	1512	43	8	0.7011	0.3307	1.85022	0.383412	K08856//serine/threonine kinase 16 [EC:2.7.11.1];K01426//amidase [EC:3.5.1.4];K00492// [EC:1.14.13.-];K08157//MFS transporter, DHA1 family, multidrug resistance protein	conserved hypothetical protein
AFL2G_00171	669	417	633	0.9925	0.9925	40.5525	68.5654	K09788//hypothetical protein	hypothetical protein similar to Ulp1 protease family protein
AFL2G_00172	5754	3582	5694	0.9997	0.9901	40.5008	71.7092	-	hypothetical protein similar to rho guanyl nucleotide exchange factor
AFL2G_00173	231	1	2	0.3896	0.3896	0.281641	0.627402	-	predicted protein
AFL2G_00175	900	59	-	0.7311	-	4.26498	-	-	hypothetical protein
AFL2G_00176	1590	3670	2773	0.9987	0.9987	150.168	126.381	-	conserved hypothetical protein
AFL2G_00178	936	666	289	0.9968	0.9957	46.292	22.3743	K06889//	hypothetical protein similar to BEM46 protein
AFL2G_00179	1023	512	792	0.7224	0.7742	32.5613	56.1018	K07555//ATP synthase mitochondrial F1 complex assembly factor 1	hypothetical protein similar to ATP11 protein precursor
AFL2G_00180	1149	14	-	0.6101	-	0.792713	-	K02920//large subunit ribosomal protein L36e;K01613//phosphatidylserine decarboxylase [EC:4.1.1.65];K14394//low molecular weight phosphotyrosine protein phosphatase [EC:3.1.3.2 3.1.3.48];K07748//sterol-4alpha-carboxylate 3-dehydrogenase (decarboxylating) [EC:1.1.1.170]	conserved hypothetical protein
AFL2G_00181	1254	46	-	0.807	-	2.38654	-	K00599// [EC:2.1.1.-];K01043// [EC:2.-.-.-]	conserved hypothetical protein
AFL2G_00183	1491	2480	559	0.9966	0.9799	108.214	27.1683	-	conserved hypothetical protein
AFL2G_00184	3384	611	488	0.8783	0.8883	11.7468	10.45	K12236//transcriptional repressor NF-X1 [EC:6.3.2.-]	hypothetical protein similar to NF-X1 finger transcription factor
AFL2G_00185	1824	98	-	0.2862	-	3.4955	-	K08197//MFS transporter, SIT family, siderophore-iron:H+ symporter	hypothetical protein similar to siderochrome-iron transporter
AFL2G_00186	2331	486	30	0.7447	0.5268	13.5644	0.932624	-	hypothetical protein similar to alpha-1,2-mannosidase
AFL2G_00187	933	63	25	0.955	0.5713	4.39306	1.94172	K00681//gamma-glutamyltranspeptidase [EC:2.3.2.2]	conserved hypothetical protein
AFL2G_00188	1755	3800	274	0.9972	0.9499	140.869	11.3136	K00681//gamma-glutamyltranspeptidase [EC:2.3.2.2]	hypothetical protein similar to gamma-glutamyltranspeptidase
AFL2G_00189	2109	300	52	0.8796	0.6472	9.25449	1.78671	K10801//methyl-CpG-binding domain protein 4 [EC:3.2.2.-]	conserved hypothetical protein
AFL2G_00190	2574	4133	3338	0.9953	0.9977	104.464	93.9735	-	conserved hypothetical protein
AFL2G_00191	1335	71	22	0.8045	0.7161	3.46007	1.19418	K08467//G protein-coupled receptor 157	conserved hypothetical protein
AFL2G_00192	1167	59	44	0.8612	0.9152	3.28919	2.73218	-	predicted protein
AFL2G_00193	1455	218	80	0.9773	0.9471	9.74768	3.98432	K07824//benzoate 4-monooxygenase [EC:1.14.13.12];K00517// [EC:1.14.-.-]	conserved hypothetical protein
AFL2G_00194	1446	472	258	0.6687	0.6611	21.2364	12.9294	-	predicted protein
AFL2G_00195	540	2	-	0.3333	-	0.240959	-	-	conserved hypothetical protein
AFL2G_00196	1626	1943	334	0.8862	0.9016	77.7428	14.8852	-	conserved hypothetical protein
AFL2G_00198	3303	630	166	0.9843	0.8644	12.4091	3.64189	K10582//ubiquitin-conjugating enzyme E2 Q [EC:6.3.2.19]	conserved hypothetical protein
AFL2G_00199	1728	76	51	0.7853	0.8108	2.86139	2.13872	-	conserved hypothetical protein
AFL2G_00200	282	100	-	0.9504	-	23.0706	-	-	conserved hypothetical protein
AFL2G_00201	1479	55	-	0.8911	-	2.41937	-	K01184//polygalacturonase [EC:3.2.1.15]	polygalacturonase precursor
AFL2G_00202	525	21	7	0.8133	0.5543	2.60236	0.966198	-	conserved hypothetical protein
AFL2G_00203	1710	105	5	0.9368	0.2632	3.99485	0.211886	K08369//MFS transporter, putative metabolite:H+ symporter	conserved hypothetical protein
AFL2G_00204	1176	1723	399	0.994	0.983	95.3204	24.5863	-	conserved hypothetical protein
AFL2G_00205	216	16	22876	0.5	0.6944	4.81919	7674.57	-	predicted protein
AFL2G_00206	399	16	58	0.8421	0.8872	2.60888	10.5337	-	conserved hypothetical protein
AFL2G_00207	1254	30	14	0.6188	0.5215	1.55644	0.809018	K08282//non-specific serine/threonine protein kinase [EC:2.7.11.1];K00924// [EC:2.7.1.-];K08832//serine/threonine kinase 23 [EC:2.7.11.1]	conserved hypothetical protein
AFL2G_00208	2229	36	26	0.5321	0.4899	1.05075	0.845261	K00100// [EC:1.1.1.-]	conserved hypothetical protein
AFL2G_00209	765	81	9	0.7895	0.5856	6.88861	0.852528	-	conserved hypothetical protein
AFL2G_00210	1284	144	4	0.9922	0.2157	7.29634	0.225747	K00492// [EC:1.14.13.-];K00480//salicylate hydroxylase [EC:1.14.13.1]	conserved hypothetical protein
AFL2G_00212	1773	133	2	0.9374	0.1015	4.88035		-	conserved hypothetical protein
AFL2G_00213	999	28	-	0.9049	-	1.82348	-	K01726// [EC:4.2.1.-];K01714//dihydrodipicolinate synthase [EC:4.2.1.52]	conserved hypothetical protein
AFL2G_00214	1173	8	-	0.4612	-	0.443711	-	-	hypothetical protein similar to hypthetical protein
AFL2G_00216	285	6	-	0.6175	-	1.36966	-	-	conserved hypothetical protein
AFL2G_00219	519	200	-	0.8805	-	25.0709	-	-	predicted protein
AFL2G_00220	909	-	6	-	0.5226	-	0.478316	-	conserved hypothetical protein
AFL2G_00222	738	18	2	0.7954	0.2439	1.58681	0.196382	-	conserved hypothetical protein
AFL2G_00225	1554	4243	771	0.9234	0.9228	177.636	35.9527	K07407//alpha-galactosidase [EC:3.2.1.22]	alpha-galactosidase A precursor
AFL2G_00226	1476	466	37	0.794	0.5928	20.5403	1.81653	K05535//alpha 1,2-mannosyltransferase [EC:2.4.1.-]	hypothetical protein similar to alpha-1,2-mannosyltransferase
AFL2G_00227	1488	1847	12	0.9738	0.4536	80.7554	0.584394	K00517// [EC:1.14.-.-];K07047//;K07824//benzoate 4-monooxygenase [EC:1.14.13.12]	conserved hypothetical protein
AFL2G_00228	1569	122	-	0.9528	-	5.05877	-	K00495// [EC:1.14.14.-];K00493//unspecific monooxygenase [EC:1.14.14.1]	conserved hypothetical protein
AFL2G_00229	2532	155	-	0.6228	-	3.98268	-	K00100// [EC:1.1.1.-];K00540// [EC:1.-.-.-];K10866//DNA repair protein RAD50 [EC:3.6.-.-]	conserved hypothetical protein
AFL2G_00230	840	153	4	0.5821	0.3214	11.85	0.345071	-	conserved hypothetical protein
AFL2G_00232	1743	27	3	0.3448	0.1061	1.0078		-	conserved hypothetical protein
AFL2G_00233	1797	20256	72	0.9989	0.7551	733.354	2.90343	K14640//solute carrier family 20 (sodium-dependent phosphate transporter)	hypothetical protein similar to phosphate transporter
AFL2G_00234	1509	256	24	0.9496	0.603	11.0372	1.15252	K13336//peroxin-3;K11369//retrograde regulation protein 2;K08192//MFS transporter, ACS family, allantoate permease	conserved hypothetical protein
AFL2G_00235	402	131	2	0.6741	0.2239	21.2008	0.360522	-	conserved hypothetical protein
AFL2G_00236	1920	134	-	0.7318	-	4.54058	-	K09123//hypothetical protein	conserved hypothetical protein
AFL2G_00239	171	5	-	0.8012	-	1.90231	-	-	predicted protein
AFL2G_00240	1866	168	76	0.9298	0.8076	5.85741	2.95141	K09244//transcriptional regulatory protein AMDR	conserved hypothetical protein
AFL2G_00241	804	121	8	0.9838	0.7749	9.79123	0.721044	K01692//enoyl-CoA hydratase [EC:4.2.1.17]	conserved hypothetical protein
AFL2G_00242	861	4	-	0.3182	-	0.302249	-	-	conserved hypothetical protein
AFL2G_00243	324	2	-	0.3148	-	0.401599	-	K00517// [EC:1.14.-.-]	predicted protein
AFL2G_00244	1707	19	28	0.4569	0.6239	0.724149	1.18864	-	conserved hypothetical protein
AFL2G_00245	1590	45	331	0.7025	0.9019	1.84129	15.0855	-	hypothetical protein similar to metallo-beta-lactamase superfamily protein
AFL2G_00248	1104	22	24	0.6413	0.6993	1.29647	1.57532	K01613//phosphatidylserine decarboxylase [EC:4.1.1.65];K02920//large subunit ribosomal protein L36e;K07748//sterol-4alpha-carboxylate 3-dehydrogenase (decarboxylating) [EC:1.1.1.170]	conserved hypothetical protein
AFL2G_00250	1800	15102	124	0.9728	0.3833	545.845	4.99202	K03380//phenol 2-monooxygenase [EC:1.14.13.7];K00540// [EC:1.-.-.-];K01501//nitrilase [EC:3.5.5.1];K00309// [EC:1.5.3.-]	conserved hypothetical protein
AFL2G_00252	1974	3803	258	0.9995	0.9924	125.339	9.47109	K03293//amino acid transporter, AAT family	conserved hypothetical protein
AFL2G_00253	444	4	2	0.4347	0.2342	0.586118	0.326418	-	predicted protein
AFL2G_00254	729	187	241	0.8683	0.8656	16.6887	23.9562	-	conserved hypothetical protein
AFL2G_00255	2217	1077	442	0.949	0.9436	31.6051	14.4472	K06655//negative regulator of the PHO system [EC:2.7.11.22];K07760//cyclin-dependent kinase [EC:2.7.11.22];K04563//cyclin-dependent kinase [EC:2.7.11.22]	predicted protein
AFL2G_00256	723	12	20	0.5837	0.8382	1.07982	2.00456	K05963// [EC:2.7.6.-];K00949//thiamine pyrophosphokinase [EC:2.7.6.2]	conserved hypothetical protein
AFL2G_00260	816	23	4	0.7782	0.3885	1.83377	0.35522	-	conserved hypothetical protein
AFL2G_00261	1062	118	55	0.9906	0.9473	7.22878	3.75289	-	predicted protein
AFL2G_00262	2577	4354	722	0.9984	0.9961	109.921	20.3025	-	conserved hypothetical protein
AFL2G_00263	471	11	76183	0.5839	0.6157	1.51943	11721	-	conserved hypothetical protein
AFL2G_00264	2313	792	514	0.7769	0.7985	22.277	16.1033	K14439//SWI/SNF-related matrix-associated actin-dependent regulator of chromatin subfamily A containing DEAD/H box 1 [EC:3.6.4.12];K01529// [EC:3.6.1.-]	conserved hypothetical protein
AFL2G_00265	1671	1464	1224	0.775	0.8743	56.9997	53.0802	K12837//splicing factor U2AF 65 kDa subunit	hypothetical protein similar to splicing factor u2af large subunit
AFL2G_00266	1287	277	84	0.9293	0.8726	14.0026	4.72964	K03660//N-glycosylase/DNA lyase [EC:3.2.2.- 4.2.99.18]	hypothetical protein similar to DNA N-glycosylase
AFL2G_00268	1473	317	59	0.9796	0.7902	14.0012	2.90253	-	conserved hypothetical protein
AFL2G_00269	180	2	2	0.5167	0.5722	0.722878	0.805165	-	predicted protein
AFL2G_00270	384	4	-	0.4688	-	0.677699	-	-	predicted protein
AFL2G_00272	2445	216	38	0.8855	0.6442	5.74755	1.12624	-	conserved hypothetical protein
AFL2G_00274	927	2632	2685	0.9978	0.9989	184.72	209.89	K12897//transformer-2 protein	predicted protein
AFL2G_00275	3555	1352	818	0.9958	0.9935	24.7426	16.6741	K11380//NuA3 HAT complex component NTO1	conserved hypothetical protein
AFL2G_00277	1527	80	63	0.8756	0.7963	3.40846	2.98971	K01409//O-sialoglycoprotein endopeptidase [EC:3.4.24.57]	hypothetical protein similar to O-sialoglycoprotein endopeptidase
AFL2G_00278	558	83	12	0.9749	0.3817	9.67724	1.55838	-	hypothetical protein
AFL2G_00279	2088	2605	2778	0.9066	0.9732	81.168	96.4116	K03454//mitochondrial carrier protein, MC family	hypothetical protein similar to Slc25a13 protein
AFL2G_00280	6711	585	177	0.9531	0.6556	5.67122	1.91123	K02365//separase [EC:3.4.22.49]	separin
AFL2G_00281	864	2090	203	0.9965	0.9688	157.377	17.0259	K01070//S-formylglutathione hydrolase [EC:3.1.2.12]	esterase D
AFL2G_00283	1923	-	4	-	0.1856	-	0.150733	K01113//alkaline phosphatase D [EC:3.1.3.1]	hypothetical protein similar to alkaline phosphatase
AFL2G_00284	1329	224	49	0.994	0.8894	10.9656	2.67177	K13336//peroxin-3;K11369//retrograde regulation protein 2;K08192//MFS transporter, ACS family, allantoate permease;K03448//MFS transporter, ACS family, pantothenate transporter	conserved hypothetical protein
AFL2G_00289	1023	1288	99	0.9443	0.912	81.9121	7.01273	K11121//NAD-dependent histone deacetylase SIR2 [EC:3.5.1.-]	hypothetical protein similar to SIR2 family histone deacetylase
AFL2G_00290	783	41	-	0.6679	-	3.40667	-	K07750//methylsterol monooxygenase [EC:1.14.13.72];K00540// [EC:1.-.-.-]	conserved hypothetical protein
AFL2G_00292	894	40	4	0.8523	0.4027	2.91092	0.324228	K03142//transcription initiation factor TFIIH subunit 2;K01557//acylpyruvate hydrolase [EC:3.7.1.5]	hypothetical protein similar to fumarylacetoacetate hydrolase family protein
AFL2G_00293	1536	13	-	0.3574	-	0.55063	-	K00515//beta-carotene 15,15'-monooxygenase [EC:1.14.99.36]	hypothetical protein similar to lignostilbene-alpha,beta-dioxygenase
AFL2G_00294	1617	-	21	-	0.6345	-	0.941102	K00206// [EC:1.2.-.-];K00155// [EC:1.2.1.-];K00128//aldehyde dehydrogenase (NAD+) [EC:1.2.1.3];K00131//glyceraldehyde-3-phosphate dehydrogenase (NADP) [EC:1.2.1.9];K00135//succinate-semialdehyde dehydrogenase (NADP+) [EC:1.2.1.16];K00141//benzaldehyde dehydrogenase (NAD) [EC:1.2.1.28]	hypothetical protein similar to aldehyde dehydrogenase
AFL2G_00295	1413	4	104	0.2541	0.8542		5.33358	K00480//salicylate hydroxylase [EC:1.14.13.1]	conserved hypothetical protein
AFL2G_00296	996	1	661	0.0904	0.9859		48.0916	K00450//gentisate 1,2-dioxygenase [EC:1.13.11.4]	hypothetical protein similar to gentisate 1,2-dioxygenase oxidoreductase protein
AFL2G_00297	909	68	49	0.8427	0.7877	4.8669	3.90625	K09241//transcriptional regulatory protein GAL4	conserved hypothetical protein
AFL2G_00298	564	12	20	0.6773	0.6489	1.38424	2.56968	-	conserved hypothetical protein
AFL2G_00299	1230	2057	493	0.7106	0.674	108.802	29.0449	-	hypothetical protein similar to amine transporter
AFL2G_00301	768	11	9	0.5091	0.6328	0.931835	0.849198	-	conserved hypothetical protein
AFL2G_00302	1425	201	4	0.8926	0.1263	9.17675	0.20341	K00309// [EC:1.5.3.-]	hypothetical protein similar to FAD binding domain protein
AFL2G_00304	1056	7	11	0.3826	0.5492	0.431263	0.754842	K00606//3-methyl-2-oxobutanoate hydroxymethyltransferase [EC:2.1.2.11]	3-methyl-2-oxobutanoate hydroxymethyltransferase
AFL2G_00305	1086	5	-	0.4144	-	0.299535	-	K00344//NADPH2:quinone reductase [EC:1.6.5.5];K01113//alkaline phosphatase D [EC:3.1.3.1]	hypothetical protein similar to quinone oxidoreductase
AFL2G_00306	1098	22	2	0.7923	0.082	1.30355		-	conserved hypothetical protein
AFL2G_00307	202	-	1	-	0.4455	-	0.358737	-	conserved hypothetical protein
AFL2G_00308	1491	22	1	0.7512	0.0604	0.959959		-	conserved hypothetical protein
AFL2G_00309	1620	115	34	0.9093	0.684	4.61839	1.52087	K01529// [EC:3.6.1.-];K13179//ATP-dependent RNA helicase DDX18 [EC:3.6.4.13]	ATP-dependent RNA helicase mss116, mitochondrial precursor
AFL2G_00311	921	167	-	0.9316	-	11.7968	-	K12584//scavenger mRNA-decapping enzyme DcpS [EC:3.-.-.-]	conserved hypothetical protein
AFL2G_00312	1497	6	-	0.2578	-	0.260758	-	-	conserved hypothetical protein
AFL2G_00313	1698	33	4	0.3946	0.1655	1.2644	0.170706	-	conserved hypothetical protein
AFL2G_00317	819	68	-	0.9206	-	5.40173	-	-	conserved hypothetical protein
AFL2G_00318	1230	425	127	0.574	0.5138	22.4798	7.48215	K01567// [EC:3.-.-.-]	hypothetical protein similar to amidohydrolase
AFL2G_00319	1626	32	7	0.5892	0.2392	1.28038	0.311964	K01426//amidase [EC:3.5.1.4]	hypothetical protein similar to general amidase-C
AFL2G_00322	2070	20	-	0.4986	-	0.62859	-	-	conserved hypothetical protein
AFL2G_00323	2034	33	-	0.6544	-	1.05553	-	K03785//3-dehydroquinate dehydratase I [EC:4.2.1.10];K09240//transcriptional regulatory protein CAT8	conserved hypothetical protein
AFL2G_00328	1233	9	2	0.3658	0.146	0.474884		-	conserved hypothetical protein
AFL2G_00330	1023	20	3	0.7566	0.2639	1.27193	0.212507	-	hypothetical protein similar to yellowish-green 1
AFL2G_00331	426	2	-	0.3897	-	0.305442	-	K01564// [EC:3.8.1.-]	predicted protein
AFL2G_00332	1347	20	-	0.5598	-	0.965985	-	K08157//MFS transporter, DHA1 family, multidrug resistance protein;K08856//serine/threonine kinase 16 [EC:2.7.11.1];K00492// [EC:1.14.13.-]	conserved hypothetical protein
AFL2G_00333	1317	31	-	0.6773	-	1.53138	-	K00480//salicylate hydroxylase [EC:1.14.13.1];K00492// [EC:1.14.13.-]	hypothetical protein similar to maackiain detoxification
AFL2G_00334	3468	173	12	0.562	0.2638	3.24545	0.250744	K01188//beta-glucosidase [EC:3.2.1.21];K05349//beta-glucosidase [EC:3.2.1.21]	conserved hypothetical protein
AFL2G_00336	822	9	-	0.5085	-	0.712325	-	K00079//carbonyl reductase (NADPH) [EC:1.1.1.184];K00540// [EC:1.-.-.-];K00065//2-deoxy-D-gluconate 3-dehydrogenase [EC:1.1.1.125]	conserved hypothetical protein
AFL2G_00337	930	130	119	0.9677	0.8817	9.09428	9.27239	K00540// [EC:1.-.-.-];K00019//3-hydroxybutyrate dehydrogenase [EC:1.1.1.30];K00100// [EC:1.1.1.-];K01726// [EC:4.2.1.-];K00069//15-hydroxyprostaglandin dehydrogenase (NAD) [EC:1.1.1.141]	conserved hypothetical protein
AFL2G_00338	1422	84	11	0.808	0.4037	3.84315	0.560558	K13336//peroxin-3;K11369//retrograde regulation protein 2;K03448//MFS transporter, ACS family, pantothenate transporter;K08192//MFS transporter, ACS family, allantoate permease	conserved hypothetical protein
AFL2G_00339	2289	162	127	0.9637	0.9454	4.60444	4.02055	-	conserved hypothetical protein
AFL2G_00340	756	15	67	0.832	0.9127	1.29085	6.42215	K01066//esterase / lipase [EC:3.1.1.-]	hypothetical protein similar to dienelactone hydrolase family protein
AFL2G_00342	1704	47	10	0.8744	0.3862	1.79447	0.425263	K03380//phenol 2-monooxygenase [EC:1.14.13.7];K00540// [EC:1.-.-.-];K01501//nitrilase [EC:3.5.5.1];K00309// [EC:1.5.3.-]	hypothetical protein similar to isoamyl alcohol oxidase
AFL2G_00343	996	55	63	0.5693	0.6255	3.59262	4.58362	K14334//carboxy-cis,cis-muconate cyclase [EC:5.5.1.5]	conserved hypothetical protein
AFL2G_00346	1179	308	216	0.9966	0.9576	16.9959	13.276	K14191//18S rRNA (adenine1779-N6/adenine1780-N6)-dimethyltransferase [EC:2.1.1.183]	dimethyladenosine transferase
AFL2G_00347	1770	45	30	0.6181	0.6311	1.65404	1.22822	K00752//hyaluronan synthase [EC:2.4.1.212]	conserved hypothetical protein
AFL2G_00348	1539	311	1569	0.9825	0.987	13.1471	73.8774	K01279//tripeptidyl-peptidase I [EC:3.4.14.9]	conserved hypothetical protein
AFL2G_00349	2193	99	654	0.8313	0.9772	2.937	21.6106	-	conserved hypothetical protein
AFL2G_00350	1485	533	953	0.9886	0.93	23.3512	46.5044	-	conserved hypothetical protein
AFL2G_00351	762	287	625	0.9869	0.9921	24.5039	59.4364	-	conserved hypothetical protein
AFL2G_00352	1212	350	82	0.9794	0.8234	18.7877	4.90274	K00480//salicylate hydroxylase [EC:1.14.13.1]	conserved hypothetical protein
AFL2G_00355	1266	22	4	0.3333	0.1114	1.13057	0.228957	-	hypothetical protein similar to C4-dicarboxylate transporter/malic acid transport protein
AFL2G_00356	894	755	1643	0.9933	0.9933	54.9436	133.177	-	hypothetical protein
AFL2G_00358	705	35	6	0.7745	0.5106	3.22988	0.616722	-	conserved hypothetical protein
AFL2G_00359	759	284	183	0.9816	0.9262	24.3436	17.4718	-	conserved hypothetical protein
AFL2G_00360	1119	2739	704	0.6327	0.6443	159.246	45.5901	K00517// [EC:1.14.-.-]	hypothetical protein similar to iron-sulfur cluster-binding protein
AFL2G_00361	885	63	29	0.9571	0.8249	4.63132	2.37456	-	conserved hypothetical protein
AFL2G_00362	3651	1002	1431	0.9389	0.9192	17.8552	28.4024	K00777// [EC:2.4.2.-]	conserved hypothetical protein
AFL2G_00363	372	71	81	0.9812	0.9731	12.4172	15.7786	K10405//kinesin family member C1;K10866//DNA repair protein RAD50 [EC:3.6.-.-]	conserved hypothetical protein
AFL2G_00364	2334	739	246	0.9747	0.958	20.5992	7.63769	-	conserved hypothetical protein
AFL2G_00365	3642	4813	3862	0.9995	0.9967	85.9773	76.8422	-	conserved hypothetical protein
AFL2G_00366	1725	1792	672	0.9907	0.9896	67.586	28.2298	K09272//structure-specific recognition protein 1	FACT complex subunit pob3
AFL2G_00367	1386	6494	3136	0.9971	0.9978	304.829	163.961	K12773//sporulation-regulated protein 3	cell division control protein 3
AFL2G_00368	861	1614	1824	0.8328	0.8537	121.957	153.514	-	conserved hypothetical protein
AFL2G_00369	1260	992	953	0.9984	0.9984	51.2211	54.8088	K03454//mitochondrial carrier protein, MC family	conserved hypothetical protein
AFL2G_00370	1128	1703	1308	0.9255	0.9131	98.223	84.0284	-	conserved hypothetical protein
AFL2G_00371	936	152	22	0.7842	0.6517	10.5651	1.70323	K00949//thiamine pyrophosphokinase [EC:2.7.6.2]	hypothetical protein similar to thiamine pyrophosphokinase
AFL2G_00372	1701	20	1	0.4633	0.0529	0.764951		-	conserved hypothetical protein
AFL2G_00373	2358	57	-	0.5852	-	1.57267	-	-	conserved hypothetical protein
AFL2G_00374	1719	11	6	0.4188	0.1303	0.416317	0.252932	K01467//beta-lactamase [EC:3.5.2.6]	conserved hypothetical protein
AFL2G_00375	1551	137	98	0.9665	0.962	5.74667	4.5787	K01824//cholestenol delta-isomerase [EC:5.3.3.5]	conserved hypothetical protein
AFL2G_00383	1353	29	2	0.7014	0.133	1.39447		-	conserved hypothetical protein
AFL2G_00384	1392	286	22	0.9533	0.6193	13.367	1.14528	K01845//glutamate-1-semialdehyde 2,1-aminomutase [EC:5.4.3.8]	conserved hypothetical protein
AFL2G_00387	1842	72	5	0.7481	0.1992	2.54303	0.196702	K11702//beta-1,2-xylosyltransferase [EC:2.4.2.-]	hypothetical protein similar to capsular associated protein
AFL2G_00390	2142	531	151	0.9846	0.9519	16.1281	5.1084	K11230//mitogen-activated protein kinase kinase kinase [EC:2.7.11.25];K09241//transcriptional regulatory protein GAL4	conserved hypothetical protein
AFL2G_00391	348	2742	19	0.8534	0.5575	512.621	3.95642	K05765//cofilin	conserved hypothetical protein
AFL2G_00392	915	99	31	0.7705	0.6678	7.03918	2.45509	-	conserved hypothetical protein
AFL2G_00396	849	1062	544	0.9953	0.9941	81.3813	46.4321	K11269//chromosome transmission fidelity protein 18	hypothetical protein similar to CHCH domain protein
AFL2G_00397	3606	1453	867	0.9872	0.9931	26.2149	17.4229	K14327//regulator of nonsense transcripts 2	hypothetical protein similar to nonsense-mediated mRNA decay factor
AFL2G_00398	825	5	-	0.5006	-	0.394297	-	K00569//thiopurine S-methyltransferase [EC:2.1.1.67]	conserved hypothetical protein
AFL2G_00399	1551	626	89	0.9761	0.8827	26.2585	4.1582	-	conserved hypothetical protein
AFL2G_00400	1251	4236	539	0.8761	0.8713	220.296	31.2219	K01238// [EC:3.2.1.-];K01188//beta-glucosidase [EC:3.2.1.21]	hypothetical protein similar to cell wall synthesis protein
AFL2G_00401	1191	760	791	0.9975	0.9983	41.5154	48.1274	K02865//large subunit ribosomal protein L10Ae	conserved hypothetical protein
AFL2G_00402	1044	1935	500	0.9952	0.9885	120.584	34.7054	K03522//electron transfer flavoprotein alpha subunit	electron transfer flavoprotein alpha-subunit, mitochondrial precursor
AFL2G_00403	2847	678	37	0.9965	0.5297	15.4935	0.941763	K11269//chromosome transmission fidelity protein 18	hypothetical protein similar to sister chromatid cohesion factor
AFL2G_00404	234	1424	49	0.9829	0.7991	395.915	15.1743	-	conserved hypothetical protein
AFL2G_00406	2061	1916	1120	0.9224	0.903	60.4819	39.3793	K11649//SWI/SNF related-matrix-associated actin-dependent regulator of chromatin subfamily C	hypothetical protein similar to RSC complex subunit RSC8
AFL2G_00407	2154	546	192	0.9972	0.8979	16.4913	6.45926	-	conserved hypothetical protein
AFL2G_00408	1989	727	812	0.9935	0.9819	23.7798	29.5834	K01529// [EC:3.6.1.-];K01152//type I restriction enzyme [EC:3.1.21.3]	hypothetical protein similar to DEAD/DEAH box helicase
AFL2G_00409	3186	2164	830	0.9978	0.9928	44.1895	18.8782	K05294//glycosylphosphatidylinositol deacylase [EC:3.-.-.-]	conserved hypothetical protein
AFL2G_00410	1527	2479	155	0.9915	0.9181	105.62	7.35564	K08178//MFS transporter, SHS family, lactate transporter	hypothetical protein similar to sugar transporter family protein
AFL2G_00411	1473	7	551	0.2682	0.9776	0.309174	27.1067	K00517// [EC:1.14.-.-];K07824//benzoate 4-monooxygenase [EC:1.14.13.12]	conserved hypothetical protein
AFL2G_00412	1446	81	69	0.9267	0.89	3.64439	3.45787	K01238// [EC:3.2.1.-];K01210//glucan 1,3-beta-glucosidase [EC:3.2.1.58]	hypothetical protein similar to glucanase
AFL2G_00413	2649	526	216	0.9932	0.9528	12.9185	5.9088	K06867//;K06648//regulatory protein SWI6;K06647//transcription factor MBP1	hypothetical protein similar to APSES transcription factorMbpA
AFL2G_00414	1263	449	264	0.9572	0.9667	23.1287	15.1471	-	conserved hypothetical protein
AFL2G_00415	888	331	244	0.7928	0.7793	24.2506	19.9115	K00598//trans-aconitate 2-methyltransferase [EC:2.1.1.144]	trans-aconitate 2-methyltransferase
AFL2G_00416	678	1573	1271	0.9971	0.9941	150.941	135.845	-	predicted protein
AFL2G_00417	3204	36309	75059	0.9551	0.9775	737.275	1697.61	K03235//elongation factor EF-3	elongation factor 3
AFL2G_00418	2904	534	180	0.991	0.9611	11.9633	4.49162	-	hypothetical protein similar to TPR domain protein
AFL2G_00419	708	663	55	0.9845	0.9167	60.9239	5.62933	K02304//precorrin-2 dehydrogenase / sirohydrochlorin ferrochelatase [EC:1.3.1.76 4.99.1.4]	hypothetical protein similar to siroheme synthase
AFL2G_00420	1479	1506	654	0.9926	0.9804	66.2467	32.0433	K00948//ribose-phosphate pyrophosphokinase [EC:2.7.6.1]	ribose-phosphate pyrophosphokinase 1
AFL2G_00421	2349	2938	4138	0.9983	0.9966	81.3723	127.654	K01115//phospholipase D [EC:3.1.4.4]	hypothetical protein similar to phospholipase D
AFL2G_00422	756	106	34	0.7765	0.7063	9.12204	3.259	K06970//ribosomal RNA large subunit methyltransferase F [EC:2.1.1.181]	conserved hypothetical protein
AFL2G_00423	438	3	-	0.5023	-	0.44561	-	-	conserved hypothetical protein
AFL2G_00424	5844	4799	3550	0.9974	0.999	53.4255	44.0196	K12494//PH and SEC7 domain-containing protein	hypothetical protein similar to guanyl-nucleotide exchange factor
AFL2G_00425	1458	6521	3314	0.882	0.8793	290.981	164.711	K00627//pyruvate dehydrogenase E2 component (dihydrolipoamide acetyltransferase) [EC:2.3.1.12]	hypothetical protein similar to pyruvate dehydrogenase complex
AFL2G_00427	732	699	636	0.9699	0.9699	62.1261	62.9613	K08496//golgi SNAP receptor complex member 2;K00627//pyruvate dehydrogenase E2 component (dihydrolipoamide acetyltransferase) [EC:2.3.1.12]	conserved hypothetical protein
AFL2G_00428	1023	18572	4585	0.999	0.998	1181.11	324.781	K00026//malate dehydrogenase [EC:1.1.1.37]	malate dehydrogenase, mitochondrial precursor
AFL2G_00429	3012	6818	30097	0.997	0.997	147.268	724.095	K01529// [EC:3.6.1.-];K08900//mitochondrial chaperone BCS1	hypothetical protein similar to AAA family ATPase
AFL2G_00430	618	10	61	0.7152	0.9223	1.05274	7.15268	-	conserved hypothetical protein
AFL2G_00431	2529	643	1162	0.998	0.9968	16.5413	33.2954	-	hypothetical protein similar to HbrB
AFL2G_00432	369	559	1034	0.9946	0.9946	98.5583	203.059	-	conserved hypothetical protein
AFL2G_00433	3150	1511	205	0.9994	0.9641	31.2077	4.71597	K14430//phosphate transporter	hypothetical protein similar to AvaB protein
AFL2G_00434	1347	887	870	0.9993	0.9963	42.8414	46.8036	K01103//6-phosphofructo-2-kinase / fructose-2,6-bisphosphatase [EC:2.7.1.105 3.1.3.46]	fructose-2,6-bisphosphatase
AFL2G_00435	975	312	548	0.839	0.8492	20.8189	40.729	K11294//nucleolin;K13091//RNA-binding protein 39	hypothetical protein similar to 29kD B ribonucleoprotein
AFL2G_00436	1899	275	261	0.9847	0.98	9.4214	9.95963	K06609//MFS transporter, SP family, major inositol transporter;K08139//MFS transporter, SP family, sugar:H+ symporter;K08150//MFS transporter, SP family, solute carrier family 2 (myo-inositol transporter), member 13	conserved hypothetical protein
AFL2G_00437	1017	1517	251	0.9577	0.9125	97.0448	17.8846	K14333//2,3-dihydroxybenzoate decarboxylase [EC:4.1.1.46]	2,3-dihydroxybenzoic acid decarboxylase
AFL2G_00440	300	65	133	0.5067	0.49	14.0961	32.1261	-	hypothetical protein similar to zinc finger
AFL2G_00441	840	3150	1666	0.9988	0.9917	243.971	143.722	K02726//20S proteasome subunit alpha 2 [EC:3.4.25.1]	proteasome component Y7
AFL2G_00442	1008	45	21	0.8353	0.4742	2.90442	1.50968	-	conserved hypothetical protein
AFL2G_00443	981	214	12	0.8389	0.578	14.1923	0.886421	K10958//DNA repair protein RAD57	conserved hypothetical protein
AFL2G_00444	1401	95	28	0.9622	0.6502	4.41157	1.44826	K07140//	hypothetical protein similar to MOSC domain protein
AFL2G_00445	1761	939	418	0.9779	0.95	34.6908	17.2006	K03458//nucleobase:cation symporter-2, NCS2 family	purine permease
AFL2G_00446	1371	3575	11041	0.849	0.9446	169.647	583.577	K00507//stearoyl-CoA desaturase (delta-9 desaturase) [EC:1.14.19.1]	acyl-CoA desaturase
AFL2G_00447	2151	5446	829	0.9986	0.9935	164.719	27.9281	K13726//metallopeptidase MepB [EC:3.4.24.-]	hypothetical protein similar to metallopeptidase MepB
AFL2G_00448	570	153	77	0.9456	0.893	17.4632	9.78911	-	conserved hypothetical protein
AFL2G_00450	3051	1818	3186	0.9984	0.9987	38.7668	75.6713	K09238//metallothionein expression activator;K09467//zinc-finger protein CreA/MIG	conserved hypothetical protein
AFL2G_00451	2943	2745	809	0.9579	0.9463	60.682	19.9198	K14290//exportin-1	hypothetical protein similar to mRNA transport regulator
AFL2G_00453	627	245	48	0.9825	0.949	25.4218	5.54755	K01934//5-formyltetrahydrofolate cyclo-ligase [EC:6.3.3.2]	hypothetical protein similar to 5-formyltetrahydrofolate cyclo-ligase
AFL2G_00454	672	130	33	0.3259	0.3348	12.5858	3.55854	-	conserved hypothetical protein
AFL2G_00455	549	361	55	0.9617	0.949	42.7802	7.25969	K09117//hypothetical protein	conserved hypothetical protein
AFL2G_00456	4092	2633	787	0.9944	0.9638	41.8623	13.9369	K14312//nuclear pore complex protein Nup155	hypothetical protein similar to non-repetitive nucleoporin
AFL2G_00457	1128	9257	248	0.9982	0.9805	533.911	15.932	K03119//taurine dioxygenase [EC:1.14.11.17];K00540// [EC:1.-.-.-]	hypothetical protein similar to alpha-ketoglutarate-dependent taurine dioxygenase
AFL2G_00459	1284	1243	435	0.8551	0.8544	62.9816	24.55	K11885//DNA damage-inducible protein 1	conserved hypothetical protein
AFL2G_00460	1671	74	4	0.8911	0.2154	2.88113	0.173465	K08197//MFS transporter, SIT family, siderophore-iron:H+ symporter	hypothetical protein similar to siderochrome-iron transporter
AFL2G_00461	729	13	118	0.6639	0.9781	1.16018	11.7296	K01728//pectate lyase [EC:4.2.2.2]	hypothetical protein similar to pectate lyase
AFL2G_00462	771	257	101	0.8988	0.8223	21.6864	9.4928	-	conserved hypothetical protein
AFL2G_00463	1152	27	31	0.6328	0.9089	1.52482	1.95001	K00100// [EC:1.1.1.-]	norsolorinic acid reductase
AFL2G_00464	2388	125	209	0.7827	0.9544	3.40552	6.34219	K05841//sterol 3beta-glucosyltransferase [EC:2.4.1.173]	hypothetical protein similar to UDP-glucose,sterol transferase
AFL2G_00465	1590	59	116	0.8899	0.9434	2.41414	5.28675	K01198//xylan 1,4-beta-xylosidase [EC:3.2.1.37];K01238// [EC:3.2.1.-]	conserved hypothetical protein
AFL2G_00466	333	2	3	0.2703	0.2703	0.390745	0.652837	-	predicted protein
AFL2G_00478	681	136	37	0.9736	0.7768	12.9927	3.93715	-	conserved hypothetical protein
AFL2G_00479	663	16	-	0.5822	-	1.57005	-	K01613//phosphatidylserine decarboxylase [EC:4.1.1.65]	predicted protein
AFL2G_00480	2085	269	398	0.9928	0.9942	8.39371	13.8326	K00232//acyl-CoA oxidase [EC:1.3.3.6]	hypothetical protein similar to palmitoyl-CoA oxidase 1
AFL2G_00481	987	253	14	0.9463	0.7062	16.6767	1.02787	K00100// [EC:1.1.1.-]	hypothetical protein similar to aldo-keto reductase
AFL2G_00482	1263	358	66	0.9018	0.6762	18.4411	3.78676	K00540// [EC:1.-.-.-];K09580//protein disulfide-isomerase A1 [EC:5.3.4.1];K05894//12-oxophytodienoic acid reductase [EC:1.3.1.42]	hypothetical protein similar to NADH-dependent flavin oxidoreductase
AFL2G_00483	1854	30	2	0.2713	0.0971	1.05274		K00257// [EC:1.3.99.-];K00253//isovaleryl-CoA dehydrogenase [EC:1.3.99.10]	hypothetical protein similar to acyl-CoA dehydrogenase
AFL2G_00484	837	586	96	0.871	0.8292	45.5491	8.31138	K12584//scavenger mRNA-decapping enzyme DcpS [EC:3.-.-.-];K14404//cleavage and polyadenylation specificity factor subunit 4	conserved hypothetical protein
AFL2G_00485	1878	487	30	0.9292	0.7023	16.871	1.15759	K05841//sterol 3beta-glucosyltransferase [EC:2.4.1.173];K08139//MFS transporter, SP family, sugar:H+ symporter	conserved hypothetical protein
AFL2G_00486	945	2	4	0.1905	0.2201		0.30673	-	predicted protein
AFL2G_00487	429	81	-	0.9441	-	12.2839	-	-	hypothetical protein similar to thioesterase family protein
AFL2G_00488	276	37	-	0.9022	-	8.72169	-	-	conserved hypothetical protein
AFL2G_00489	465	15	-	0.7634	-	2.09868	-	-	predicted protein
AFL2G_00490	1536	83	18	0.9434	0.5072	3.51556	0.849198	K00472//prolyl 4-hydroxylase [EC:1.14.11.2];K09245//transcriptional activator protein UGA3	conserved hypothetical protein
AFL2G_00493	1716	106	275	0.8718	0.9563	4.0188	11.613	-	conserved hypothetical protein
AFL2G_00495	1341	344	36	0.9828	0.7181	16.6893	1.94537	K00249//acyl-CoA dehydrogenase [EC:1.3.99.3]	hypothetical protein similar to acyl-CoA dehydrogenase
AFL2G_00496	1257	28	2	0.6046	0.1432	1.44921		K01027//3-oxoacid CoA-transferase [EC:2.8.3.5];K01796//alpha-methylacyl-CoA racemase [EC:5.1.99.4]	hypothetical protein similar to CAIB/BAIF family enzyme
AFL2G_00497	1719	215	50	0.9459	0.7795	8.13711	2.10776	K09244//transcriptional regulatory protein AMDR	conserved hypothetical protein
AFL2G_00498	1074	100	93	0.8454	0.8473	6.05764	6.27489	K01620//threonine aldolase [EC:4.1.2.5]	hypothetical protein similar to low-specificity L-threonine aldolase
AFL2G_00499	1023	312	17	0.9599	0.5347	19.8421	1.20421	K00540// [EC:1.-.-.-]	conserved hypothetical protein
AFL2G_00500	546	8	2	0.5934	0.1648	0.953246	0.265439	-	conserved hypothetical protein
AFL2G_00501	957	16	2	0.7283	0.1881	1.08772	0.151442	K00777// [EC:2.4.2.-]	predicted protein
AFL2G_00502	1356	66	6	0.8968	0.2412	3.16659	0.320641	K08803//death-associated protein kinase [EC:2.7.11.1]	conserved hypothetical protein
AFL2G_00503	1923	167	-	0.7379	-	5.64995	-	K13726//metallopeptidase MepB [EC:3.4.24.-]	conserved hypothetical protein
AFL2G_00504	345	14	2	0.5159	0.4638	2.64008	0.420086	-	hypothetical protein similar to lectin
AFL2G_00505	1386	48	24	0.7655	0.7266	2.25313	1.2548	-	conserved hypothetical protein
AFL2G_00506	1176	59	5	0.6939	0.2857	3.26402	0.308099	K00599// [EC:2.1.1.-];K01043// [EC:2.-.-.-]	conserved hypothetical protein
AFL2G_00507	939	37	7	0.8083	0.3632	2.56356	0.540207	-	conserved hypothetical protein
AFL2G_00508	1092	1810	382	0.9799	0.9725	107.836	25.3494	K02920//large subunit ribosomal protein L36e	hypothetical protein
AFL2G_00509	1605	1342	727	0.9919	0.9882	54.3983	32.8237	K09885//aquaporin rerated protein, other eukaryote;K03293//amino acid transporter, AAT family	conserved hypothetical protein
AFL2G_00510	1113	5	2	0.2606	0.1617	0.292269		-	predicted protein
AFL2G_00511	1428	681	1086	0.9048	0.9251	31.0261	55.1098	-	conserved hypothetical protein
AFL2G_00512	1284	162	31	0.5779	0.6425	8.20839	1.74954	K00565//mRNA (guanine-N7-)-methyltransferase [EC:2.1.1.56]	conserved hypothetical protein
AFL2G_00513	1635	36	-	0.7199	-	1.43249	-	K10866//DNA repair protein RAD50 [EC:3.6.-.-];K13095//splicing factor 1	conserved hypothetical protein
AFL2G_00515	1554	14	1	0.5026	0.0579	0.586118		-	conserved hypothetical protein
AFL2G_00516	1617	1	28	0.0557	0.475		1.2548	-	conserved hypothetical protein
AFL2G_00520	540	3	7	0.1704	0.2556	0.361439	0.93936	-	conserved hypothetical protein
AFL2G_00523	1563	39	-	0.0947	-	1.62335	-	-	conserved hypothetical protein
AFL2G_00524	1956	25	14	0.1253	0.1089	0.831532	0.518665	-	conserved hypothetical protein
AFL2G_00525	1584	18	6	0.3889	0.2393	0.739307	0.274488	-	predicted protein
AFL2G_00527	516	14	89	0.5484	0.6957	1.76517	12.4988	-	predicted protein
AFL2G_00528	1170	7	19	0.4368	0.8462	0.389242	1.17678	-	hypothetical protein similar to GPI anchored dioxygenase
AFL2G_00531	1839	34	-	0.6286	-	1.20283	-	K00108//choline dehydrogenase [EC:1.1.99.1]	conserved hypothetical protein
AFL2G_00532	1104	134	-	0.9275	-	7.89666	-	K01238// [EC:3.2.1.-]	conserved hypothetical protein
AFL2G_00533	2142	942	26	0.9981	0.6452	28.6114	0.879592	-	conserved hypothetical protein
AFL2G_00534	1302	1872	37	0.9017	0.7197	93.5411	2.05929	-	conserved hypothetical protein
AFL2G_00535	1632	133	7	0.7126	0.2365	5.30199	0.310817	K08157//MFS transporter, DHA1 family, multidrug resistance protein	hypothetical protein similar to fructose facilitator
AFL2G_00536	2688	2034	493	0.9914	0.9498	49.23	13.2906	-	hypothetical protein similar to K+/H+ antiporter
AFL2G_00538	612	-	369	-	0.9183	-	43.6921	-	conserved hypothetical protein
AFL2G_00539	1419	24	6	0.6744	0.2685	1.10036	0.306405	K01238// [EC:3.2.1.-]	hypothetical protein similar to alpha-1,3-glucanase
AFL2G_00540	1527	62	406	0.9293	0.9974	2.64156	19.267	K01580//glutamate decarboxylase [EC:4.1.1.15]	glutamate decarboxylase 1
AFL2G_00541	315	1	-	0.2857	-	0.206537	-	-	predicted protein
AFL2G_00542	1248	136	6	0.9543	0.2885	7.08977	0.348389	-	conserved hypothetical protein
AFL2G_00545	1257	1872	41	0.9952	0.7741	96.8899	2.36361	K00517// [EC:1.14.-.-]	hypothetical protein similar to iron-sulfur cluster-binding protein
AFL2G_00546	702	576	563	0.8803	0.886	53.3818	58.1164	-	conserved hypothetical protein
AFL2G_00547	1047	146	45	0.9207	0.8558	9.07223	3.11454	K01113//alkaline phosphatase D [EC:3.1.3.1];K00344//NADPH2:quinone reductase [EC:1.6.5.5];K00359//NADH oxidase [EC:1.6.-.-]	protein TOXD
AFL2G_00548	462	222	22	0.9372	0.9026	31.2621	3.45071	-	conserved hypothetical protein
AFL2G_00553	696	1154	218	0.9899	0.9799	107.871	22.6973	K01560//2-haloacid dehalogenase [EC:3.8.1.2]	conserved hypothetical protein
AFL2G_00556	2514	2	936	0.0716	0.4455		26.9798	K00517// [EC:1.14.-.-];K00309// [EC:1.5.3.-];K07824//benzoate 4-monooxygenase [EC:1.14.13.12]	conserved hypothetical protein
AFL2G_00558	846	16	9	0.8274	0.5887	1.23043	0.770903	-	conserved hypothetical protein
AFL2G_00559	1536	231	164	0.8685	0.8008	9.78427	7.73714	K00540// [EC:1.-.-.-];K14654//2,5-diamino-6-(ribosylamino)-4(3H)-pyrimidinone 5'-phosphate reductase [EC:1.1.1.302]	conserved hypothetical protein
AFL2G_00560	1128	89	25	0.8918	0.6596	5.13321	1.60605	K00223//delta24(24(1))-sterol reductase [EC:1.3.1.71]	hypothetical protein similar to c-24(28) sterolreductase
AFL2G_00561	1026	29	18	0.7729	0.6442	1.8389	1.27131	K01238// [EC:3.2.1.-];K01216//licheninase [EC:3.2.1.73]	hypothetical protein similar to rAsp f 9
AFL2G_00565	924	181	24	0.8918	0.5855	12.7443	1.8822	K06867//	palmitoyltransferase pfa4
AFL2G_00566	438	17	4	0.8311	0.6986	2.52512	0.66178	K08734//DNA mismatch repair protein MLH1;K10858//DNA mismatch repair protein PMS2	conserved hypothetical protein
AFL2G_00567	1041	167	415	0.9597	0.9885	10.4369	28.8885	-	conserved hypothetical protein
AFL2G_00568	1089	314	22	0.9128	0.7521	18.759	1.46394	K00015//glyoxylate reductase [EC:1.1.1.26];K00058//D-3-phosphoglycerate dehydrogenase [EC:1.1.1.95];K00090//gluconate 2-dehydrogenase [EC:1.1.1.215]	hypothetical protein similar to dehydrogenase
AFL2G_00569	831	209	10	0.9735	0.7256	16.3626	0.87202	-	conserved hypothetical protein
AFL2G_00570	3372	821	91	0.9902	0.6337	15.8403	1.95561	K00924// [EC:2.7.1.-];K06631//polo-like kinase 1 [EC:2.7.11.21];K06660//cell cycle serine/threonine-protein kinase CDC5/MSD2 [EC:2.7.11.21]	conserved hypothetical protein
AFL2G_00571	849	562	948	0.8551	0.861	43.0662	80.9148	-	hypothetical protein similar to OPA3 domain protein
AFL2G_00572	3783	4292	14917	0.9218	0.9744	73.8127	285.741	K10356//myosin I	myosin-1
AFL2G_00573	1098	5947	5863	0.5902	0.5902	352.374	386.941	K12619//5'-3' exoribonuclease 2 [EC:3.1.13.-];K11093//U1 small nuclear ribonucleoprotein 70kDa	conserved hypothetical protein
AFL2G_00574	2370	913	587	0.9932	0.9173	25.0628	17.9481	K00777// [EC:2.4.2.-]	conserved hypothetical protein
AFL2G_00575	3588	3481	1831	0.9992	0.9994	63.1189	36.9797	K00698//chitin synthase [EC:2.4.1.16]	chitin synthase D
AFL2G_00576	2079	1835	683	0.9995	0.9981	57.4235	23.8064	K07126//	hypothetical protein similar to chitin synthase activator
AFL2G_00578	1809	9910	1507	0.953	0.8679	356.404	60.3674	K01238// [EC:3.2.1.-];K01210//glucan 1,3-beta-glucosidase [EC:3.2.1.58]	hypothetical protein similar to cell wall glucanase
AFL2G_00581	861	5	1	0.2648	0.1045	0.377811		-	conserved hypothetical protein
AFL2G_00583	846	706	78	0.9835	0.9267	54.2928	6.68116	K00540// [EC:1.-.-.-];K00059//3-oxoacyl-[acyl-carrier protein] reductase [EC:1.1.1.100]	conserved hypothetical protein
AFL2G_00584	1578	406	11704	0.9785	0.9994	16.7389	537.471	K01067//acetyl-CoA hydrolase [EC:3.1.2.1]	acetyl-CoA hydrolase
AFL2G_00585	180	-	2	-	0.5389	-	0.805165	-	predicted protein
AFL2G_00586	4629	3964	3369	0.9963	0.9965	55.7127	52.7402	K11644//paired amphipathic helix protein Sin3a	hypothetical protein similar to transcription factor Sin3
AFL2G_00587	1458	4331	2615	0.9698	0.9726	193.258	129.97	K04354//protein phosphatase 2 (formerly 2A), regulatory subunit B	protein phosphatase PP2A regulatory subunit B
AFL2G_00588	1011	478	945	0.999	0.9891	30.7599	67.7342	-	conserved hypothetical protein
AFL2G_00589	1902	23831	22629	0.9995	0.9995	815.154	862.149	K01593//aromatic-L-amino-acid decarboxylase [EC:4.1.1.28];K00257// [EC:1.3.99.-];K00101//L-lactate dehydrogenase (cytochrome) [EC:1.1.2.3];K00326//cytochrome-b5 reductase [EC:1.6.2.2]	hypothetical protein similar to soluble fumarate reductase
AFL2G_00590	1464	198	108	0.9775	0.9809	8.79897	5.34577	K00155// [EC:1.2.1.-];K00206// [EC:1.2.-.-];K00128//aldehyde dehydrogenase (NAD+) [EC:1.2.1.3];K00131//glyceraldehyde-3-phosphate dehydrogenase (NADP) [EC:1.2.1.9];K00135//succinate-semialdehyde dehydrogenase (NADP+) [EC:1.2.1.16];K00141//benzaldehyde dehydrogenase (NAD) [EC:1.2.1.28]	hypothetical protein similar to aldehyde dehydrogenase family protein
AFL2G_00592	1248	1370	329	0.9896	0.98	71.419	19.1033	K12178//COP9 signalosome complex subunit 4	hypothetical protein similar to COP9 signalosome subunit 4
AFL2G_00593	1125	606	476	0.7831	0.7733	35.0451	30.6607	K03139//transcription initiation factor TFIIF subunit beta [EC:3.6.4.12]	hypothetical protein similar to transcription initiation factor iif
AFL2G_00594	1413	916	1028	0.9936	0.9943	42.1756	52.7204	K14404//cleavage and polyadenylation specificity factor subunit 4	hypothetical protein similar to CCCH zinc finger protein
AFL2G_00595	1527	4843	266	0.9954	0.9679	206.34	12.6232	K01372//bleomycin hydrolase [EC:3.4.22.40]	conserved hypothetical protein
AFL2G_00597	1902	10185	911	0.9995	0.9989	348.384	34.7085	-	hypothetical protein similar to bZIP transcription factor
AFL2G_00598	1119	381	324	0.8704	0.8561	22.1515	20.9818	-	conserved hypothetical protein
AFL2G_00599	732	12422	2760	0.821	0.8156	1104.05	273.228	K02127//F-type H+-transporting ATPase subunit b [EC:3.6.3.14]	ATP synthase subunit 4, mitochondrial precursor
AFL2G_00600	1539	468	464	0.9877	0.9877	19.784	21.8478	-	conserved hypothetical protein
AFL2G_00601	798	342	176	0.9411	0.9298	27.8825	15.9822	-	conserved hypothetical protein
AFL2G_00603	894	8	4	0.4519	0.2315	0.582184	0.324228	-	conserved hypothetical protein
AFL2G_00604	3474	44	33	0.6212	0.5561	0.824006	0.688354	-	conserved hypothetical protein
AFL2G_00605	1059	803	479	0.9858	0.9811	49.3318	32.7768	K09291//nucleoprotein TPR;K11548//kinetochore protein Nuf2;K10352//myosin heavy chain;K10405//kinesin family member C1	conserved hypothetical protein
AFL2G_00606	621	201	6	0.9791	0.7246	21.0578	0.700144	-	conserved hypothetical protein
AFL2G_00607	3063	2217	482	0.9958	0.9703	47.0898	11.4032	-	hypothetical protein similar to DNA repair/transcription protein
AFL2G_00608	714	1460	2333	0.6232	0.6261	133.034	236.779	-	FAS1 domain-containing protein precursor
AFL2G_00609	810	826	230	0.9963	0.9815	66.3442	20.5764	-	hypothetical protein similar to DUF850 domain protein
AFL2G_00611	993	885	350	0.9275	0.9043	57.9831	25.5415	K00295//methylenetetrahydrofolate dehydrogenase (NAD+) [EC:1.5.1.15]	methylenetetrahydrofolate dehydrogenase
AFL2G_00612	1671	34739	12123	0.9874	0.9964	1352.54	525.728	K02132//F-type H+-transporting ATPase subunit alpha [EC:3.6.3.14]	ATP synthase alpha chain, mitochondrial precursor
AFL2G_00614	510	543	397	0.9922	0.9961	69.2688	56.4089	K03015//DNA-directed RNA polymerase II subunit RPB7	DNA-directed RNA polymerase II 19 kDa polypeptide
AFL2G_00615	1530	1742	1917	0.9974	0.9961	74.0738	90.7942	-	conserved hypothetical protein
AFL2G_00616	3126	10356	4299	0.9994	0.9987	215.532	99.6566	K11596//argonaute;K11593//eukaryotic translation initiation factor 2C	hypothetical protein similar to QDE2 protein
AFL2G_00617	2532	1975	1994	0.934	0.9412	50.7471	57.0675	K09247//heme activator protein 1;K09241//transcriptional regulatory protein GAL4	conserved hypothetical protein
AFL2G_00618	1893	1840	1121	0.8616	0.8627	63.2375	42.9124	K13342//peroxin-5;K12261//2-hydroxyacyl-CoA lyase 1 [EC:4.1.-.-]	peroxisomal targeting signal receptor
AFL2G_00620	1803	1825	606	0.9983	0.9939	65.8529	24.3559	K12261//2-hydroxyacyl-CoA lyase 1 [EC:4.1.-.-]	hypothetical protein similar to 2-hydroxyphytanoyl-CoA lyase
AFL2G_00621	1332	416	111	0.9587	0.958	20.3187	6.03874	K10589//ubiquitin-protein ligase E3 C [EC:6.3.2.19]	conserved hypothetical protein
AFL2G_00622	978	86	38	0.7832	0.7935	5.72094	2.81561	K01738//cysteine synthase A [EC:2.5.1.47]	cysteine synthase 2
AFL2G_00623	1698	279	264	0.9953	0.9759	10.6899	11.2666	-	predicted protein
AFL2G_00624	1617	452	596	0.9641	0.9882	18.186	26.7094	K08334//beclin 1	hypothetical protein similar to autophagy protein Apg6
AFL2G_00625	639	120	36	0.4977	0.4351	12.2177	4.08253	-	conserved hypothetical protein
AFL2G_00626	1329	3444	4483	0.9992	0.9977	168.595	244.439	K13344//peroxin-13	hypothetical protein similar to peroxisomal membrane protein Pex13
AFL2G_00627	1791	609	4968	0.9403	0.9553	22.1223	201.008	-	hypothetical protein similar to oxidoreductin
AFL2G_00628	747	671	7191	0.9786	0.996	58.4399	697.584	-	conserved hypothetical protein
AFL2G_00629	564	69	23	0.9699	0.8546	7.95935	2.95513	-	conserved hypothetical protein
AFL2G_00630	1287	852	240	0.7972	0.7529	43.0694	13.5133	K02429//MFS transporter, FHS family, L-fucose permease	conserved hypothetical protein
AFL2G_00631	1398	9	4	0.3577	0.1953	0.418835	0.207339	K00605//aminomethyltransferase [EC:2.1.2.10]	hypothetical protein similar to N amino acid transport system protein
AFL2G_00632	1998	888	1809	0.9434	0.9905	28.9151	65.6101	K11402//something about silencing protein 4	conserved hypothetical protein
AFL2G_00633	951	907	428	0.9979	0.9947	62.049	32.613	K01726// [EC:4.2.1.-];K01714//dihydrodipicolinate synthase [EC:4.2.1.52]	hypothetical protein similar to dihydrodipicolinate synthetase family protein
AFL2G_00634	1803	2822	2173	0.995	0.985	101.828	87.3356	K12373//hexosaminidase [EC:3.2.1.52]	beta-hexosaminidase precursor
AFL2G_00636	189	12	13	0.709	0.6508	4.13073	4.98436	-	predicted protein
AFL2G_00638	1893	4816	21879	0.9234	0.9255	165.517	837.538	K09202//regulatory protein SWI5;K09238//metallothionein expression activator	conserved hypothetical protein
AFL2G_00640	1320	183	56	0.8333	0.7515	9.01955	3.07427	-	conserved hypothetical protein
AFL2G_00641	1203	209	133	0.8703	0.8146	11.3029	8.0115	-	conserved hypothetical protein
AFL2G_00643	3810	1943	1136	0.9953	0.9955	33.1784	21.6063	K03128//transcription initiation factor TFIID subunit 2	hypothetical protein similar to transcription initiation factor tfiid 127kD subunit
AFL2G_00644	1293	184	126	0.8353	0.8005	9.25821	7.06154	K00993//ethanolaminephosphotransferase [EC:2.7.8.1]	hypothetical protein similar to sn-1,2-diacylglycerol cholinephosphotransferase
AFL2G_00645	1491	679	93	0.9946	0.9269	29.6278	4.51994	K09885//aquaporin rerated protein, other eukaryote;K03293//amino acid transporter, AAT family	conserved hypothetical protein
AFL2G_00646	570	2288	954	0.9947	0.9842	261.149	121.283	-	conserved hypothetical protein
AFL2G_00647	987	887	450	0.9605	0.8855	58.4675	33.0387	K12175//COP9 signalosome complex subunit 1	conserved hypothetical protein
AFL2G_00648	1320	745	584	0.9364	0.9318	36.7189	32.0602	-	hypothetical protein similar to transporter
AFL2G_00649	2331	1058	947	0.9996	0.9991	29.5292	29.4398	K10601//E3 ubiquitin-protein ligase synoviolin [EC:6.3.2.19]	hypothetical protein similar to RING finger protein
AFL2G_00651	813	4	4	0.3358	0.3936	0.320094	0.356531	K01613//phosphatidylserine decarboxylase [EC:4.1.1.65]	conserved hypothetical protein
AFL2G_00652	840	3	4	0.3214	0.4286	0.232354	0.345071	K10866//DNA repair protein RAD50 [EC:3.6.-.-];K13095//splicing factor 1	conserved hypothetical protein
AFL2G_00653	1242	498	588	0.9976	0.9919	26.0865	34.307	-	conserved hypothetical protein
AFL2G_00654	1974	856	642	0.9696	0.9706	28.212	23.5676	-	conserved hypothetical protein
AFL2G_00655	936	214	117	0.9829	0.9744	14.8746	9.05811	K03539//ribonuclease P/MRP protein subunit RPP1 [EC:3.1.26.5]	hypothetical protein similar to ribonuclease P complex subunit p30
AFL2G_00656	999	1782	665	0.961	0.9309	116.051	48.2374	K03097//casein kinase 2, alpha polypeptide [EC:2.7.11.1]	casein kinase II
AFL2G_00657	3153	5198	1447	0.9975	0.9965	107.256	33.2562	K01873//valyl-tRNA synthetase [EC:6.1.1.9]	valyl-tRNA synthetase, mitochondrial precursor
AFL2G_00658	996	626	988	0.998	0.993	40.8905	71.8828	K01873//valyl-tRNA synthetase [EC:6.1.1.9]	hypothetical protein similar to ribosome biogenesis protein
AFL2G_00659	627	66	42	0.5136	0.4928	6.84832	4.85411	K13350//peroxisomal membrane protein 4	hypothetical protein similar to 24 kDa intrinsic membrane protein
AFL2G_00660	2637	182	40	0.5518	0.4862	4.49023	1.0992	K12823//ATP-dependent RNA helicase DDX5/DBP2 [EC:3.6.4.13]	conserved hypothetical protein
AFL2G_00661	1623	94	18	0.8996	0.4991	3.76805	0.803677	K00777// [EC:2.4.2.-]	conserved hypothetical protein
AFL2G_00662	2103	140	31	0.7361	0.4903	4.33108	1.06819	K01907//acetoacetyl-CoA synthetase [EC:6.2.1.16]	hypothetical protein similar to acetoacetyl-CoA synthase
AFL2G_00665	822	1	2	0.1095	0.219		0.176314	K08803//death-associated protein kinase [EC:2.7.11.1];K12823//ATP-dependent RNA helicase DDX5/DBP2 [EC:3.6.4.13]	conserved hypothetical protein
AFL2G_00668	615	33	2	0.6959	0.1463	3.49097	0.235658	-	conserved hypothetical protein
AFL2G_00672	531	10	2	0.5706	0.1883	1.22522	0.272937	K00452//3-hydroxyanthranilate 3,4-dioxygenase [EC:1.13.11.6]	conserved hypothetical protein
AFL2G_00673	2229	155	50	0.9197	0.7236	4.52407	1.6255	K09240//transcriptional regulatory protein CAT8;K09244//transcriptional regulatory protein AMDR	conserved hypothetical protein
AFL2G_00675	738	7	-	0.6192	-	0.617091	-	K01066//esterase / lipase [EC:3.1.1.-];K01061//carboxymethylenebutenolidase [EC:3.1.1.45]	hypothetical protein similar to dienelactone hydrolase family protein
AFL2G_00676	1893	39	77	0.4945	0.6323	1.34036	2.94759	-	predicted protein
AFL2G_00677	3108	1034	134	0.8932	0.7526	21.6445	3.12429	K00143//L-aminoadipate-semialdehyde dehydrogenase [EC:1.2.1.31]	conserved hypothetical protein
AFL2G_00680	3837	1426	541	0.9977	0.9891	24.1788	10.2172	K00143//L-aminoadipate-semialdehyde dehydrogenase [EC:1.2.1.31]	hypothetical protein similar to nonribosomal peptide synthetase 10
AFL2G_00681	1785	245	84	0.9821	0.935	8.92967	3.41011	K10866//DNA repair protein RAD50 [EC:3.6.-.-];K13095//splicing factor 1;K08197//MFS transporter, SIT family, siderophore-iron:H+ symporter	conserved hypothetical protein
AFL2G_00683	1419	1120	52	0.9803	0.8189	51.3503	2.65551	K01426//amidase [EC:3.5.1.4]	conserved hypothetical protein
AFL2G_00684	1419	366	27	0.9711	0.5962	16.7806	1.37882	K03448//MFS transporter, ACS family, pantothenate transporter	hypothetical protein similar to transmembrane transporter Liz1p
AFL2G_00685	168	16	4	0.869	0.619	6.1961	1.72535	K01483//ureidoglycolate hydrolase [EC:3.5.3.19]	predicted protein
AFL2G_00686	2889	380	62	0.9948	0.774	8.55744	1.55515	K08736//DNA mismatch repair protein MSH3;K08735//DNA mismatch repair protein MSH2;K08737//DNA mismatch repair protein MSH6	hypothetical protein similar to DNA mismatch repair protein Msh1
AFL2G_00687	6633	3717	2198	0.9991	0.9986	36.4578	24.0129	K12854//pre-mRNA-splicing helicase BRR2 [EC:3.6.4.13]	hypothetical protein similar to pre-mRNA splicing helicase
AFL2G_00688	2157	6527	1027	0.9991	0.9981	196.866	34.5023	K12854//pre-mRNA-splicing helicase BRR2 [EC:3.6.4.13];K01282//dipeptidyl aminopeptidase [EC:3.4.14.-];K08787//dipeptidyl aminopeptidase Ste13 [EC:3.4.14.-]	hypothetical protein similar to oligopeptidase family protein
AFL2G_00689	513	87	16	0.9571	0.7778	11.0334	2.26011	K12854//pre-mRNA-splicing helicase BRR2 [EC:3.6.4.13]	conserved hypothetical protein
AFL2G_00690	999	31	4	0.7928	0.3604	2.01885	0.29015	K01198//xylan 1,4-beta-xylosidase [EC:3.2.1.37];K01209//alpha-N-arabinofuranosidase [EC:3.2.1.55];K01238// [EC:3.2.1.-]	xylosidase/arabinosidase
AFL2G_00691	1410	794	305	0.9993	0.9915	36.6361	15.675	K08856//serine/threonine kinase 16 [EC:2.7.11.1];K01426//amidase [EC:3.5.1.4]	conserved hypothetical protein
AFL2G_00692	693	211	91	0.9625	0.9928	19.8087	9.51559	-	conserved hypothetical protein
AFL2G_00693	516	10	1	0.7946	0.1744	1.26083		-	conserved hypothetical protein
AFL2G_00694	3783	827	27	0.9794	0.3056	14.2225	0.517196	-	conserved hypothetical protein
AFL2G_00695	1731	6	-	0.1277	-	0.225508	-	K01580//glutamate decarboxylase [EC:4.1.1.15]	conserved hypothetical protein
AFL2G_00696	1671	679	477	0.997	0.9904	26.4363	20.6857	-	conserved hypothetical protein
AFL2G_00697	1548	326	259	0.9916	0.9845	13.7011	12.1243	K01875//seryl-tRNA synthetase [EC:6.1.1.11]	hypothetical protein similar to seryl-tRNA synthetase
AFL2G_00698	726	519	231	0.9876	0.9766	46.5092	23.057	-	conserved hypothetical protein
AFL2G_00699	978	284	41	0.9744	0.9581	18.8924	3.03789	K10852//isopenicillin-N N-acyltransferase [EC:2.3.1.164]	hypothetical protein similar to acyl-CoA:6-aminopenicillanic-acid-acyltransferase
AFL2G_00701	252	131	267	0.9841	0.9841	33.8204	76.7783	-	conserved hypothetical protein
AFL2G_00702	921	-	6	-	0.3398	-	0.472084	-	conserved hypothetical protein
AFL2G_00703	7002	3284	2046	0.9773	0.9791	30.5133	21.1744	K02486//two-component system, unclassified family, sensor kinase [EC:2.7.13.3];K00936// [EC:2.7.3.-]	hypothetical protein similar to sensor histidine kinase/response regulator
AFL2G_00704	5814	3477	8161	0.9665	0.9904	38.9079	101.718	K02486//two-component system, unclassified family, sensor kinase [EC:2.7.13.3];K00936// [EC:2.7.3.-]	hypothetical protein similar to sensor histidine kinase/response regulator
AFL2G_00705	546	2156	1469	0.989	0.9853	256.9	194.965	-	conserved hypothetical protein
AFL2G_00707	2457	2235	1945	0.9988	0.9996	59.1807	57.3643	K06027//vesicle-fusing ATPase [EC:3.6.4.6]	vesicular-fusion protein SEC18
AFL2G_00708	1632	339	56	0.8431	0.796	13.5141	2.48654	K11436//protein arginine N-methyltransferase 3 [EC:2.1.1.-]	hypothetical protein similar to protein arginine methyltransferase 3
AFL2G_00709	1017	429	71	0.6952	0.6814	27.4438	5.059	K08272//calcium binding protein 39	conidiophore development protein hymA
AFL2G_00710	2442	637	248	0.9959	0.9955	16.9708	7.35925	-	conserved hypothetical protein
AFL2G_00711	1557	342	413	0.9904	0.9852	14.2904	19.2216	-	conserved hypothetical protein
AFL2G_00712	2142	1190	717	0.9244	0.8707	36.1439	24.2565	K01477//allantoicase [EC:3.5.3.4];K06867//	hypothetical protein similar to DIL and Ankyrin domain protein
AFL2G_00713	4788	1030	72	0.9975	0.6629	13.9956	1.0897	K06681//Gdp/GTP exchange factor required for growth at low temperatures	hypothetical protein similar to guanine nucleotide exchange factor
AFL2G_00714	1911	705	259	0.8655	0.8299	24.0014	9.82125	K01415//endothelin-converting enzyme [EC:3.4.24.71]	hypothetical protein similar to endothelin-converting enzyme
AFL2G_00715	1080	527	319	0.9843	0.987	31.7464	21.404	K04640//guanine nucleotide binding protein (G protein), alpha, other	guanine nucleotide-binding protein alpha-2 subunit
AFL2G_00716	1056	2799	3473	0.9517	0.9517	172.443	238.324	-	conserved hypothetical protein
AFL2G_00718	609	223	422	0.8358	0.9376	23.8229	50.2138	K02155//V-type H+-transporting ATPase 16kDa proteolipid subunit [EC:3.6.3.14]	conserved hypothetical protein
AFL2G_00720	2049	389	147	0.9922	0.9322	12.3514	5.1988	-	predicted protein
AFL2G_00721	1323	1985	713	0.997	0.9909	97.6132	39.0533	K08744//cardiolipin synthase [EC:2.7.8.-]	hypothetical protein similar to phosphatidyl synthase
AFL2G_00722	1455	953	247	0.9952	0.9739	42.6126	12.3016	-	hypothetical protein similar to DUF676 domain protein
AFL2G_00723	1746	290	63	0.9834	0.7165	10.8059	2.61471	K01175// [EC:3.1.-.-];K14570//RNA exonuclease 1 [EC:3.1.-.-]	RNA exonuclease 3
AFL2G_00725	432	126	70	0.9861	0.9653	18.9756	11.742	K12859//U5 snRNP protein, DIM1 family	hypothetical protein similar to Dim1p
AFL2G_00726	735	86	58	0.8272	0.8095	7.61235	5.71832	-	hypothetical protein similar to RNA binding complex component Translin
AFL2G_00728	2064	41	2	0.7292	0.0872	1.29236		K01192//beta-mannosidase [EC:3.2.1.25]	hypothetical protein similar to beta-mannosidase
AFL2G_00729	1443	142	18	0.9286	0.4387	6.40221	0.903928	K00101//L-lactate dehydrogenase (cytochrome) [EC:1.1.2.3]	hypothetical protein similar to mitochondrial cytochrome b2
AFL2G_00730	1407	15	5	0.6098	0.2978	0.693593	0.257516	K08139//MFS transporter, SP family, sugar:H+ symporter;K05841//sterol 3beta-glucosyltransferase [EC:2.4.1.173]	conserved hypothetical protein
AFL2G_00731	1101	602	266	0.9946	0.98	35.5727	17.5074	-	conserved hypothetical protein
AFL2G_00732	1533	30	5	0.8552	0.2935	1.27317	0.23635	K14002//DnaJ-related protein SCJ1;K09503//DnaJ homolog subfamily A member 2	conserved hypothetical protein
AFL2G_00733	894	15042	5166	0.9944	0.9944	1094.65	418.74	K02136//F-type H+-transporting ATPase subunit gamma [EC:3.6.3.14]	ATP synthase gamma chain, mitochondrial precursor
AFL2G_00734	2646	2681	2413	0.9645	0.9872	65.9196	66.0838	K03163//DNA topoisomerase I [EC:5.99.1.2]	DNA topoisomerase I
AFL2G_00735	1125	1183	359	0.9031	0.8942	68.4132	23.1243	-	conserved hypothetical protein
AFL2G_00736	1161	204	164	0.9862	0.9854	11.4316	10.2362	-	conserved hypothetical protein
AFL2G_00737	1233	888	562	0.987	0.9594	46.8552	33.0294	K12199//vacuolar protein sorting-associated protein VTA1	conserved hypothetical protein
AFL2G_00738	2565	861	181	0.9797	0.9248	21.8385	5.11351	-	hypothetical protein similar to cysteine protease PalB
AFL2G_00739	1005	596	211	0.994	0.998	38.5823	15.214	K13354//solute carrier family 25 member 17	hypothetical protein similar to peroxisomal carrier protein
AFL2G_00740	834	766	243	0.9928	0.9856	59.7545	21.1139	K01174//micrococcal nuclease [EC:3.1.31.1]	conserved hypothetical protein
AFL2G_00741	708	546	99	0.9576	0.9054	50.1727	10.1328	K00939//adenylate kinase [EC:2.7.4.3]	adenylate kinase 2
AFL2G_00742	1503	815	74	0.9993	0.8303	35.2782	3.5678	K02685//DNA primase large subunit [EC:2.7.7.-]	DNA primase large subunit
AFL2G_00743	2310	4562	3581	0.9446	0.9398	128.485	112.336	K14006//protein transport protein SEC23	protein transport protein SEC23
AFL2G_00745	4809	6313	3067	0.9975	0.9973	85.4061	46.2154	-	hypothetical protein similar to UDP-N-acetylglucosaminyltransferase
AFL2G_00746	543	2	1	0.3315	0.1657	0.239628		-	predicted protein
AFL2G_00748	972	2214	1675	0.9516	0.9578	148.19	124.875	K09425//Myb-like DNA-binding protein FlbD	hypothetical protein similar to FlbD
AFL2G_00749	417	2	2	0.4317	0.4317	0.312034	0.347553	-	predicted protein
AFL2G_00750	1965	98	192	0.9338	0.944	3.24468	7.08054	K01811//putative family 31 glucosidase	conserved hypothetical protein
AFL2G_00751	1635	9	40	0.241	0.6758	0.358123	1.77284	K08141//MFS transporter, SP family, general alpha glucoside:H+ symporter	conserved hypothetical protein
AFL2G_00752	1419	397	381	0.8661	0.864	18.2019	19.4567	-	conserved hypothetical protein
AFL2G_00753	1557	635	121	0.8972	0.8259	26.5334	5.6315	-	conserved hypothetical protein
AFL2G_00756	2055	1202	388	0.9873	0.9489	38.054	13.6819	K11562//kinetochore protein NNF1	conserved hypothetical protein
AFL2G_00757	789	749	278	0.9962	0.9772	61.7608	25.5326	K12386//cystinosin	hypothetical protein similar to lysosomal cystine transporter
AFL2G_00758	735	72	443	0.8395	0.8435	6.37313	43.6761	-	conserved hypothetical protein
AFL2G_00759	1404	3589	509	0.9516	0.9466	166.308	26.2711	-	conserved hypothetical protein
AFL2G_00761	1095	925	110	0.9973	0.9297	54.9586	7.27958	K06979//	hypothetical protein similar to phosphotransferase enzyme family domain protein
AFL2G_00762	591	1270	123	0.9831	0.9763	139.805	15.0815	K01520//dUTP pyrophosphatase [EC:3.6.1.23]	deoxyuridine 5'-triphosphate nucleotidohydrolase
AFL2G_00763	1110	729	383	0.9441	0.9369	42.728	25.0036	K00868//pyridoxine kinase [EC:2.7.1.35]	hypothetical protein similar to pyridoxal kinase
AFL2G_00764	576	72	8	0.7344	0.4861	8.13238	1.00646	-	predicted protein
AFL2G_00765	1182	7212	8831	0.9958	0.9975	396.959	541.402	-	conserved hypothetical protein
AFL2G_00766	2355	944	346	0.9996	0.9762	26.0789	10.6466	-	hypothetical protein similar to MesA
AFL2G_00767	882	800	181	0.7347	0.7007	59.0105	14.8709	K12759//myosin regulatory light chain, invertebrate;K02183//calmodulin	hypothetical protein similar to Ca2+ binding protein calmodulin
AFL2G_00768	1335	687	730	0.9985	0.9963	33.4798	39.625	K02179//cell cycle arrest protein BUB2	hypothetical protein similar to mitotic check point protein Bub2
AFL2G_00769	1044	1526	1513	0.9885	0.9828	95.0959	105.019	K14573//nucleolar protein 4;K11294//nucleolin	conserved hypothetical protein
AFL2G_00771	783	2545	1135	0.9476	0.9144	211.463	105.042	K01057//6-phosphogluconolactonase [EC:3.1.1.31]	hypothetical protein similar to sol1 family protein
AFL2G_00772	861	152	79	0.9303	0.9199	11.4855	6.64893	-	hypothetical protein similar to glucosamine-6-phosphate isomerase/6-phosphogluconolactonase family
AFL2G_00773	2865	1506	2961	0.9958	0.9972	34.1986	74.893	K11795//nuclear receptor interaction protein	hypothetical protein similar to WD repeat-containing protein
AFL2G_00775	1689	200	30	0.9147	0.6554	7.70386	1.28712	-	conserved hypothetical protein
AFL2G_00776	2640	1088	788	0.9746	0.9489	26.8122	21.6297	K13100//pre-mRNA-splicing factor CWC22	pre-mRNA-splicing factor cwc22
AFL2G_00777	246	182	43	0.9837	0.9715	48.1331	12.6666	K09658//dolichyl-phosphate mannosyltransferase polypeptide 2, regulatory subunit	conserved hypothetical protein
AFL2G_00778	3261	3640	886	0.9571	0.9362	72.6204	19.6884	-	conserved hypothetical protein
AFL2G_00779	756	120	14	0.8519	0.582	10.3268	1.34194	K06950//uncharacterized protein	conserved hypothetical protein
AFL2G_00782	3459	1	13	0.026	0.2871		0.272346	K01537//Ca2+-transporting ATPase [EC:3.6.3.8]	hypothetical protein similar to calcium-transporting ATPase 1
AFL2G_00783	1326	39	2	0.4585	0.1357	1.9135		-	conserved hypothetical protein
AFL2G_00784	972	372	645	0.9835	0.9866	24.8991	48.0863	-	conserved hypothetical protein
AFL2G_00786	3390	787	394	0.9655	0.9516	15.1037	8.42217	K14635//ATP-dependent DNA helicase MPH1 [EC:3.6.4.12]	hypothetical protein similar to DEAD/DEAH box helicase
AFL2G_00787	1128	141	28	0.9734	0.8023	8.13238	1.79877	-	conserved hypothetical protein
AFL2G_00788	1899	345	18	0.9568	0.3971	11.8196	0.686871	-	conserved hypothetical protein
AFL2G_00789	3306	2048	521	0.9422	0.9368	40.3028	11.4199	K03130//transcription initiation factor TFIID subunit 5	hypothetical protein similar to transcription initiation factor TFIID subunit
AFL2G_00790	1233	246	1351	0.8402	0.8564	12.9802	79.3999	K13617//protein phosphatase methylesterase 1 [EC:3.1.1.-]	protein phosphatase methylesterase 1
AFL2G_00791	1608	295	7277	0.8613	0.9944	11.9356	327.94	-	conserved hypothetical protein
AFL2G_00792	1812	1428	1200	0.947	0.9459	51.2717	47.99	K14015//nuclear protein localization protein 4 homolog	hypothetical protein similar to npl4 protein
AFL2G_00793	612	1593	134	0.9967	0.9918	169.345	15.8665	K03809//Trp repressor binding protein	minor allergen Alt a 7
AFL2G_00794	768	511	347	0.9909	0.9922	43.288	32.7413	K14404//cleavage and polyadenylation specificity factor subunit 4	mRNA 3'-end-processing protein yth1
AFL2G_00795	210	2	-	0.4381	-	0.61961	-	-	predicted protein
AFL2G_00796	1110	373	51	0.8225	0.7982	21.8622	3.32947	K01183//chitinase [EC:3.2.1.14]	hypothetical protein similar to class V cH1tinase
AFL2G_00797	1137	314	60	0.9886	0.912	17.9671	3.824	K01424//L-asparaginase [EC:3.5.1.1]	L-asparaginase precursor
AFL2G_00798	1008	2848	435	0.7292	0.7242	183.818	31.272	-	conserved hypothetical protein
AFL2G_00799	2250	1018	1365	0.9951	0.9964	29.4356	43.962	K07126//	hypothetical protein similar to cell cycle inH1bitor Nif1
AFL2G_00800	831	794	2917	0.9856	0.9964	62.1623	254.368	-	conserved hypothetical protein
AFL2G_00801	1380	1179	1425	0.9913	0.9935	55.5831	74.8279	-	conserved hypothetical protein
AFL2G_00802	1242	281	525	0.9742	0.9944	14.7195	30.6313	-	hypothetical protein similar to zinc metallopeptidase
AFL2G_00803	2871	733	488	0.9847	0.9742	16.6103	12.3173	K14556//U3 small nucleolar RNA-associated protein 12	hypothetical protein similar to small nucleolar ribonucleoprotein complex subunit
AFL2G_00804	963	3530	1131	0.9938	0.9927	238.482	85.1067	K05758//actin related protein 2/3 complex, subunit 2	ARP2/3 complex 34 kDa subunit
AFL2G_00805	1740	1748	110	0.969	0.9017	65.3582	4.58111	-	hypothetical protein similar to TPR domain protein
AFL2G_00806	1059	108	62	0.9868	0.8961	6.63492	4.24251	K00459//nitronate monooxygenase [EC:1.13.12.16]	predicted protein
AFL2G_00807	1680	175	97	0.9101	0.878	6.77699	4.18398	-	conserved hypothetical protein
AFL2G_00808	1734	18	17	0.5058	0.5006	0.675354	0.71044	-	hypothetical protein similar to TPR domain protein
AFL2G_00809	963	146	36	0.9823	0.9045	9.86357	2.70897	-	conserved hypothetical protein
AFL2G_00810	1356	5	400	0.2013	0.9027	0.239893	21.3761	-	conserved hypothetical protein
AFL2G_00811	567	384	959	0.8554	0.8571	44.0612	122.564	-	conserved hypothetical protein
AFL2G_00812	939	426	507	0.9947	0.9925	29.5156	39.1264	K07158//	conserved hypothetical protein
AFL2G_00814	1608	574	1177	0.8427	0.8843	23.2238	53.0418	K10752//histone-binding protein RBBP4;K14549//U3 small nucleolar RNA-associated protein 15;K13341//peroxin-7	hypothetical protein similar to periodic tryptophan protein Pwp1
AFL2G_00815	753	1793	6548	0.9841	0.9973	154.915	630.146	-	conserved hypothetical protein
AFL2G_00816	2106	1059	742	0.9896	0.9891	32.7149	25.5313	-	conserved hypothetical protein
AFL2G_00817	933	11	-	0.6066	-	0.767041	-	K00559//sterol 24-C-methyltransferase [EC:2.1.1.41]	conserved hypothetical protein
AFL2G_00818	948	443	344	0.9937	0.9947	30.4021	26.2953	K01175// [EC:3.1.-.-];K01046//triacylglycerol lipase [EC:3.1.1.3];K12389//battenin	hypothetical protein similar to lipase
AFL2G_00819	2865	4375	17629	0.9986	0.9983	99.3485	445.893	K01876//aspartyl-tRNA synthetase [EC:6.1.1.12]	hypothetical protein similar to aspartyl-tRNA synthetase
AFL2G_00820	708	310	183	0.9675	0.9167	28.4863	18.7303	-	conserved hypothetical protein
AFL2G_00821	1347	24109	4664	0.9978	0.9963	1164.45	250.91	K07374//tubulin alpha	tubulin alpha-1 chain
AFL2G_00822	3720	6036	4014	0.979	0.9675	105.564	78.1919	K06675//structural maintenance of chromosome 4;K09291//nucleoprotein TPR	hypothetical protein similar to EF hand domain protein
AFL2G_00824	1110	274	401	0.9928	0.9919	16.0596	26.1788	-	conserved hypothetical protein
AFL2G_00825	1623	891	165	0.9864	0.9926	35.7163	7.36704	K02607//origin recognition complex subunit 5	hypothetical protein similar to origin recognition complex subunit Orc5
AFL2G_00826	2736	5173	1182	0.9993	0.9971	123.008	31.3061	-	conserved hypothetical protein
AFL2G_00828	1167	3	6	0.2314	0.3085		0.37257	-	conserved hypothetical protein
AFL2G_00829	1437	303	118	0.8831	0.7404	13.7181	5.95049	K03021//DNA-directed RNA polymerase III subunit RPC2 [EC:2.7.7.6];K08139//MFS transporter, SP family, sugar:H+ symporter	hypothetical protein similar to sugar transporter
AFL2G_00830	3657	941	504	0.9415	0.9191	16.7407	9.98696	K03021//DNA-directed RNA polymerase III subunit RPC2 [EC:2.7.7.6]	DNA-directed RNA polymerase III 130 kDa polypeptide
AFL2G_00831	894	73	2	0.9463	0.2013	5.31243	0.162114	K10958//DNA repair protein RAD57	conserved hypothetical protein
AFL2G_00832	1110	733	581	0.7928	0.7919	42.9624	37.9298	K14016//ubiquitin fusion degradation protein 1	hypothetical protein similar to ubiquitin fusion degradation protein
AFL2G_00833	1365	788	641	0.9861	0.9883	37.5579	34.0293	K13099//CD2 antigen cytoplasmic tail-binding protein 2	conserved hypothetical protein
AFL2G_00834	1413	1135	415	0.85	0.8033	52.259	21.283	K11338//RuvB-like protein 2 [EC:3.6.4.12]	hypothetical protein similar to ATP-dependent DNA helicase
AFL2G_00835	2547	773	179	0.9631	0.9101	19.7451	5.09274	K10352//myosin heavy chain;K09291//nucleoprotein TPR	conserved hypothetical protein
AFL2G_00836	855	108	18	0.8585	0.7836	8.21799	1.52558	K01175// [EC:3.1.-.-]	conserved hypothetical protein
AFL2G_00837	357	234	45	0.986	0.888	42.6438	9.13423	-	conserved hypothetical protein
AFL2G_00838	888	319	37	0.955	0.7962	23.3714	3.01937	K03142//transcription initiation factor TFIIH subunit 2;K01557//acylpyruvate hydrolase [EC:3.7.1.5]	hypothetical protein similar to fumarylacetoacetate hydrolase family protein
AFL2G_00840	1449	125	38	0.824	0.7709	5.61241	1.90039	K08157//MFS transporter, DHA1 family, multidrug resistance protein;K00492// [EC:1.14.13.-]	hypothetical protein similar to MFS multidrug transporter
AFL2G_00841	1965	775	799	0.9781	0.9654	25.6594	29.4654	-	conserved hypothetical protein
AFL2G_00842	1287	1074	896	0.9977	0.9907	54.2917	50.4495	-	conserved hypothetical protein
AFL2G_00843	915	84	67	0.9781	0.8503	5.97263	5.30617	K00697//alpha,alpha-trehalose-phosphate synthase (UDP-forming) [EC:2.4.1.15]	conserved hypothetical protein
AFL2G_00844	747	-	9	-	0.6024	-	0.873071	-	conserved hypothetical protein
AFL2G_00845	651	1	5	0.1382	0.3026		0.556566	-	conserved hypothetical protein
AFL2G_00846	405	1	3	0.2222	0.3407		0.536777	-	conserved hypothetical protein
AFL2G_00848	2148	725	2116	0.9567	0.9679	21.9589	71.3853	-	conserved hypothetical protein
AFL2G_00849	2340	2104	2213	0.997	0.994	58.4975	68.532	-	hypothetical protein similar to ars-binding protein 2
AFL2G_00853	1095	569	476	0.9954	0.9963	33.8069	31.5007	-	ribosome biogenesis protein BRX1
AFL2G_00854	1197	1005	749	0.9866	0.9891	54.6235	45.3435	-	conserved hypothetical protein
AFL2G_00855	636	2694	1705	0.9969	0.9969	275.58	194.265	K07976//Rab family, other	GTP-binding protein ypt3
AFL2G_00856	2700	1169	761	0.9937	0.9978	28.1682	20.4244	K11595//chromo domain-containing protein 1	conserved hypothetical protein
AFL2G_00857	1842	3039	447	0.9967	0.9919	107.337	17.5851	K03544//ATP-dependent Clp protease ATP-binding subunit ClpX	ATP-dependent Clp protease ATP-binding subunit clpX
AFL2G_00858	579	379	198	0.9827	0.9482	42.5862	24.7807	-	conserved hypothetical protein
AFL2G_00859	1482	3214	1089	0.9987	0.9993	141.093	53.2485	K00006//glycerol-3-phosphate dehydrogenase (NAD+) [EC:1.1.1.8]	glycerol-3-phosphate dehydrogenase
AFL2G_00860	4617	2953	2574	0.9825	0.9822	41.6113	40.3995	K01196//glycogen debranching enzyme [EC:2.4.1.25 3.2.1.33]	glycogen debranching enzyme (Dextrin 6-alpha-D-glucosidase)]
AFL2G_00861	2379	348	692	0.9912	0.9929	9.51684	21.0785	K01196//glycogen debranching enzyme [EC:2.4.1.25 3.2.1.33]	conserved hypothetical protein
AFL2G_00862	381	3	9	0.7087	0.622	0.512276	1.71177	-	predicted protein
AFL2G_00863	1122	1248	2249	0.7888	0.7888	72.3652	145.253	K01626//3-deoxy-7-phosphoheptulonate synthase [EC:2.5.1.54]	phospho-2-dehydro-3-deoxyheptonate aldolase
AFL2G_00864	2367	43	6	0.6375	0.1352	1.18189	0.183688	-	predicted protein
AFL2G_00865	1200	1830	1372	0.9733	0.9833	99.2151	82.8515	-	conserved hypothetical protein
AFL2G_00866	1884	6931	3345	0.7102	0.7033	239.344	128.66	K00413//ubiquinol-cytochrome c reductase cytochrome c1 subunit [EC:1.10.2.2]	conserved hypothetical protein
AFL2G_00867	2670	698	114	0.9019	0.7742	17.0079	3.09401	-	hypothetical protein similar to Sls2
AFL2G_00868	810	917	2764	0.9988	0.9963	73.6533	247.275	-	conserved hypothetical protein
AFL2G_00869	2226	5231	3737	0.9991	0.9991	152.886	121.654	K03253//translation initiation factor eIF-3 subunit 9	hypothetical protein similar to eukaryotic translation initiation factor 3 subunit EifCb
AFL2G_00870	834	402	63	0.6918	0.6679	31.3594	5.47397	K11650//SWI/SNF-related matrix-associated actin-dependent regulator of chromatin subfamily D	hypothetical protein similar to SWIB/MDM2 domain protein
AFL2G_00871	2328	2088	1525	0.9905	0.9974	58.3519	47.4695	-	conserved hypothetical protein
AFL2G_00872	1677	163	23	0.9612	0.6219	6.32357	0.993853	K08740//DNA mismatch repair protein MSH4	hypothetical protein similar to DNA mismatch repair protein Msh4
AFL2G_00873	1068	314	215	0.9841	0.9906	19.1279	14.588	K00777// [EC:2.4.2.-]	WD repeat protein
AFL2G_00875	1086	586	3715	0.8683	0.8821	35.1055	247.889	-	hypothetical protein similar to mutant VeA1 protein
AFL2G_00876	327	-	2	-	0.318	-	0.44321	-	predicted protein
AFL2G_00877	1080	1101	156	0.9676	0.9306	66.3241	10.4671	K00681//gamma-glutamyltranspeptidase [EC:2.3.2.2]	conserved hypothetical protein
AFL2G_00878	399	255	518	0.99	0.995	41.5791	94.0772	-	conserved hypothetical protein
AFL2G_00879	1329	779	154	0.9955	0.9631	38.1347	8.39698	-	conserved hypothetical protein
AFL2G_00881	945	59	4	0.9016	0.1905	4.06189	0.30673	K01692//enoyl-CoA hydratase [EC:4.2.1.17]	hypothetical protein similar to enoyl-CoA hydratase/isomerase family protein
AFL2G_00883	1644	8	-	0.1782	-	0.316589	-	K01904//4-coumarate--CoA ligase [EC:6.2.1.12];K01976// [EC:6.-.-.-];K01897//long-chain acyl-CoA synthetase [EC:6.2.1.3]	conserved hypothetical protein
AFL2G_00884	750	255	53	0.676	0.6413	22.1201	5.12085	-	conserved hypothetical protein
AFL2G_00885	2025	143	173	0.803	0.7704	4.59429	6.19083	-	conserved hypothetical protein
AFL2G_00886	1299	5	-	0.2456	-	0.25042	-	K09494//T-complex protein 1 subunit beta	conserved hypothetical protein
AFL2G_00887	702	944	57	0.9957	0.9487	87.4868	5.8839	-	conserved hypothetical protein
AFL2G_00888	1233	13	-	0.4753	-	0.685943	-	K03927//carboxylesterase type B [EC:3.1.1.1];K01066//esterase / lipase [EC:3.1.1.-]	predicted protein
AFL2G_00889	831	1820	43	0.9302	0.6955	142.488	3.74969	K00059//3-oxoacyl-[acyl-carrier protein] reductase [EC:1.1.1.100]	hypothetical protein similar to short chain oxidoreductase
AFL2G_00891	321	2	-	0.433	-	0.405352	-	-	predicted protein
AFL2G_00892	1638	106	23	0.9499	0.8144	4.21017	1.01752	K01083//3-phytase [EC:3.1.3.8];K01078//acid phosphatase [EC:3.1.3.2]	conserved hypothetical protein
AFL2G_00894	1050	1	4	0.0857	0.2038		0.276057	-	conserved hypothetical protein
AFL2G_00895	1905	15	10	0.252	0.1528	0.512276	0.380393	-	conserved hypothetical protein
AFL2G_00896	870	3392	1720	0.9977	0.9966	253.656	143.264	-	conserved hypothetical protein
AFL2G_00897	1608	595	192	0.9801	0.9073	24.0735	8.65252	K12736//peptidylprolyl isomerase domain and WD repeat-containing protein 1 [EC:5.2.1.8]	hypothetical protein similar to peptidyl-prolyl cis-trans isomerase
AFL2G_00898	1593	1632	662	0.8569	0.8393	66.6518	30.1141	K09494//T-complex protein 1 subunit beta	T-complex protein 1 subunit beta
AFL2G_00899	1182	3376	122	0.8596	0.7978	185.82	7.47945	-	conserved hypothetical protein
AFL2G_00900	687	13	5	0.3086	0.2838	1.2311	0.527401	-	conserved hypothetical protein
AFL2G_00901	1542	68	22	0.8904	0.5285	2.86901	1.03387	K03380//phenol 2-monooxygenase [EC:1.14.13.7]	conserved hypothetical protein
AFL2G_00906	1374	46	8	0.7875	0.468	2.17811	0.421921	K08257//mannan endo-1,6-alpha-mannosidase [EC:3.2.1.101]	conserved hypothetical protein
AFL2G_00908	1059	133	16	0.9273	0.6733	8.17078	1.09484	K01046//triacylglycerol lipase [EC:3.1.1.3];K01175// [EC:3.1.-.-]	conserved hypothetical protein
AFL2G_00909	2430	363	79	0.8033	0.6782	9.7187	2.35585	K03457//nucleobase:cation symporter-1, NCS1 family;K12743//N-(5-amino-5-carboxypentanoyl)-L-cysteinyl-D-valine synthase [EC:6.3.2.26];K09241//transcriptional regulatory protein GAL4	conserved hypothetical protein
AFL2G_00910	3435	3352	7346	0.998	0.9991	63.487	154.971	K08852//serine/threonine-protein kinase/endoribonuclease IRE1 [EC:2.7.11.1 3.1.26.-]	conserved hypothetical protein
AFL2G_00911	3045	861	2098	0.9619	0.9823	18.396	49.9282	-	conserved hypothetical protein
AFL2G_00912	1143	2163	8107	0.9895	0.9965	123.117	513.974	K00826//branched-chain amino acid aminotransferase [EC:2.6.1.42]	hypothetical protein similar to branched-chain amino acid aminotransferase
AFL2G_00913	573	12	190	0.6143	0.8621	1.36249	24.0285	-	conserved hypothetical protein
AFL2G_00915	822	7	15	0.6387	0.8577	0.554031	1.32235	-	antigen 1 precursor
AFL2G_00916	156	1	-	0.5769	-	0.417045	-	-	predicted protein
AFL2G_00917	1479	10	4	0.3442	0.2434	0.439885	0.195983	K14709//solute carrier family 39 (zinc transporter), member 1/2/3	hypothetical protein similar to ZIP zinc transporter
AFL2G_00918	672	104	128	0.875	0.9048	10.0687	13.8028	-	conserved hypothetical protein
AFL2G_00919	693	303	186	0.9928	0.9134	28.4457	19.4494	K03256//tRNA (adenine-N(1)-)-methyltransferase non-catalytic subunit	hypothetical protein similar to acetyltransferase
AFL2G_00921	1071	-	6	-	0.2521	-	0.405966	-	conserved hypothetical protein
AFL2G_00922	981	106	24	0.8124	0.5341	7.02983	1.77284	K09252//feruloyl esterase [EC:3.1.1.73]	conserved hypothetical protein
AFL2G_00924	261	21	1	0.6207	0.3448	5.23464	0.277643	-	predicted protein
AFL2G_00925	2373	92	21	0.7682	0.4458	2.52231	0.641282	K08773//RalA-binding protein 1	conserved hypothetical protein
AFL2G_00926	168	1	-	0.5357	-	0.387256	-	-	conserved hypothetical protein
AFL2G_00928	1545	7	-	0.2964	-	0.294766	-	K03448//MFS transporter, ACS family, pantothenate transporter	conserved hypothetical protein
AFL2G_00930	1896	68	2	0.8903	0.0949	2.33334		K09244//transcriptional regulatory protein AMDR	conserved hypothetical protein
AFL2G_00931	3825	22	-	0.3579	-	0.374196	-	K01469//5-oxoprolinase (ATP-hydrolysing) [EC:3.5.2.9]	conserved hypothetical protein
AFL2G_00932	3261	736	234	0.9816	0.9515	14.6837	5.19987	K00777// [EC:2.4.2.-];K06666//glucose repression regulatory protein TUP1	conserved hypothetical protein
AFL2G_00933	2997	313	142689	0.9189	0.9753	6.79462	3450.1	-	hypothetical protein similar to LEA domain protein
AFL2G_00934	1188	10	7502	0.5379	0.9874	0.547635	457.602	K09241//transcriptional regulatory protein GAL4	predicted protein
AFL2G_00935	5484	166	97125	0.6448	0.95	1.96933	1283.4	K00680// [EC:2.3.1.-];K01552// [EC:3.6.3.-];K09458//3-oxoacyl-[acyl-carrier-protein] synthase II [EC:2.3.1.179]	conserved hypothetical protein
AFL2G_00936	1590	1533	639	0.9956	0.9855	62.7268	29.1227	K08139//MFS transporter, SP family, sugar:H+ symporter	hypothetical protein similar to high-affinity hexose transporter
AFL2G_00937	4392	472	164	0.7612	0.5323	6.99177	2.70588	K00492// [EC:1.14.13.-];K01529// [EC:3.6.1.-];K11230//mitogen-activated protein kinase kinase kinase [EC:2.7.11.25];K08157//MFS transporter, DHA1 family, multidrug resistance protein;K08158//MFS transporter, DHA1 family, multidrug resistance protein	conserved hypothetical protein
AFL2G_00938	1074	59	3	0.7588	0.2514	3.57401	0.202416	-	conserved hypothetical protein
AFL2G_00939	1755	37	33	0.6222	0.7795	1.37162	1.36259	-	conserved hypothetical protein
AFL2G_00940	1332	91	3	0.9977	0.1779	4.44473	0.163209	K03448//MFS transporter, ACS family, pantothenate transporter	predicted protein
AFL2G_00943	1446	2	29	0.1245	0.6957		1.45331	K03857//phosphatidylinositol glycan, class A [EC:2.4.1.198]	conserved hypothetical protein
AFL2G_00944	1530	10	145	0.5235	0.9268	0.425223	6.86759	K00012//UDPglucose 6-dehydrogenase [EC:1.1.1.22]	hypothetical protein similar to UDP-glucose dehydrogenase
AFL2G_00945	768	46	31	0.5508	0.5195	3.89677	2.92501	K00799//glutathione S-transferase [EC:2.5.1.18]	hypothetical protein similar to glutathione S-transferase
AFL2G_00946	225	410	128	0.9956	0.9867	118.552	41.2245	-	predicted protein
AFL2G_00947	798	398	1482	0.9561	0.9311	32.448	134.578	K14324//histone deacetylase complex subunit SAP18	hypothetical protein similar to sin3-associated polypeptide
AFL2G_00948	1104	275	149	0.8524	0.7717	16.2058	9.78013	K12817//pre-mRNA-splicing factor 18	hypothetical protein similar to mRNA splicing factor Prp18
AFL2G_00949	1599	1223	283	0.9981	0.9931	49.7606	12.8252	-	conserved hypothetical protein
AFL2G_00950	750	346	354	0.8293	0.8493	30.0139	34.2034	K07952//ADP-ribosylation factor related protein 1	hypothetical protein similar to ADP-ribosylation factor family protein
AFL2G_00951	1437	414	120	0.9965	0.9923	18.7435	6.05135	K03857//phosphatidylinositol glycan, class A [EC:2.4.1.198]	phosphatidylinositol N-acetylglucosaminyltransferase GPI3 subunit
AFL2G_00952	2613	549	259	0.9809	0.9797	13.6691	7.1827	K01529// [EC:3.6.1.-]	hypothetical protein similar to DEAD/DEAH box helicase
AFL2G_00953	441	9	-	0.6531	-	1.32774	-	-	predicted protein
AFL2G_00955	597	-	3	-	0.4523	-	0.364145	-	conserved hypothetical protein
AFL2G_00957	2394	401	91	0.9728	0.8567	10.8975	2.75451	K01198//xylan 1,4-beta-xylosidase [EC:3.2.1.37];K05349//beta-glucosidase [EC:3.2.1.21];K01188//beta-glucosidase [EC:3.2.1.21]	hypothetical protein similar to beta-xylosidase A
AFL2G_00958	3759	2062	211	0.9918	0.8662	35.6882	4.06759	K01552// [EC:3.6.3.-]	conserved hypothetical protein
AFL2G_00959	1173	830	188	0.8483	0.7673	46.035	11.6141	-	conserved hypothetical protein
AFL2G_00960	198	8	-	0.7677	-	2.62865	-	-	predicted protein
AFL2G_00961	501	35	13	0.9441	0.6088	4.54504	1.88033	-	conserved hypothetical protein
AFL2G_00962	861	2828	6	0.9268	0.547	213.69	0.504982	-	conserved hypothetical protein
AFL2G_00964	690	666	32	0.8971	0.8826	62.7961	3.36069	K01613//phosphatidylserine decarboxylase [EC:4.1.1.65]	predicted protein
AFL2G_00965	1599	370	2	0.9487	0.1126	15.0543		K01897//long-chain acyl-CoA synthetase [EC:6.2.1.3];K01904//4-coumarate--CoA ligase [EC:6.2.1.12]	conserved hypothetical protein
AFL2G_00966	4836	613	-	0.921	-	8.24673	-	K01932// [EC:6.3.2.-]	conserved hypothetical protein
AFL2G_00967	1260	362	1180	0.9381	0.9452	18.6916	67.8639	K04713//C4-hydroxylase [EC:1.14.-.-]	protein SUR2
AFL2G_00969	3279	973	692	0.9527	0.9573	19.3054	15.293	K09241//transcriptional regulatory protein GAL4;K11230//mitogen-activated protein kinase kinase kinase [EC:2.7.11.25]	conserved hypothetical protein
AFL2G_00970	798	631	232	0.9862	0.995	51.4439	21.0675	K03105//signal recognition particle subunit SRP19	hypothetical protein similar to signal recognition particle
AFL2G_00971	1149	634	113	0.819	0.7876	35.8986	7.12666	K00843// [EC:2.6.-.-];K00833//adenosylmethionine-8-amino-7-oxononanoate aminotransferase [EC:2.6.1.62];K00818//acetylornithine aminotransferase [EC:2.6.1.11];K00823//4-aminobutyrate aminotransferase [EC:2.6.1.19]	hypothetical protein similar to class III aminotransferase
AFL2G_00972	2613	1561	319	0.9663	0.9449	38.8661	8.84665	K14403//cleavage and polyadenylation specificity factor subunit 3 [EC:3.1.27.-]	endoribonuclease ysh-1
AFL2G_00973	1689	1321	1167	0.9953	0.9822	50.884	50.069	-	conserved hypothetical protein
AFL2G_00974	1770	1889	2379	0.948	0.9695	69.4331	97.3977	K08287//dual-specificity kinase [EC:2.7.12.1]	hypothetical protein similar to protein kinase Lkh1
AFL2G_00975	1614	1023	250	0.9901	0.9665	41.2363	11.2244	K01463// [EC:3.5.1.-];K02433//aspartyl-tRNA(Asn)/glutamyl-tRNA (Gln) amidotransferase subunit A [EC:6.3.5.6 6.3.5.7]	hypothetical protein similar to amidase
AFL2G_00976	1014	724	341	0.5759	0.5819	46.4524	24.3694	-	hypothetical protein similar to mitochondrial cation transporter
AFL2G_00977	2097	439	180	0.9704	0.908	13.6199	6.22016	-	hypothetical protein similar to PHD-finger domain protein
AFL2G_00978	867	190	24	0.8431	0.767	14.2575	2.00595	-	hypothetical protein
AFL2G_00983	1242	381	50	0.8446	0.6828	19.9577	2.91727	K05528//alpha 1,6-mannosyltransferase [EC:2.4.1.232]	conserved hypothetical protein
AFL2G_00984	2184	310	92	0.9817	0.8599	9.23457	3.05255	K01855// [EC:5.4.99.-]	hypothetical protein similar to TruD domain protein
AFL2G_00985	1137	3979	607	0.9974	0.9859	227.678	38.6862	-	conserved hypothetical protein
AFL2G_00986	1200	1112	373	0.9933	0.975	60.2881	22.5245	-	conserved hypothetical protein
AFL2G_00987	1617	1163	303	0.9994	0.9808	46.7926	13.5788	K10245//fatty acid elongase 2 [EC:2.3.1.-]	hypothetical protein similar to fatty acid elongase Gig30
AFL2G_00988	963	111	1	0.9844	0.0935	7.49902		-	conserved hypothetical protein
AFL2G_00990	2367	57	-	0.79	-	1.56669	-	K01932// [EC:6.3.2.-]	conserved hypothetical protein
AFL2G_00991	2991	2541	203	0.765	0.894	55.2708	4.91821	K11369//retrograde regulation protein 2;K13336//peroxin-3;K03448//MFS transporter, ACS family, pantothenate transporter	hypothetical protein similar to tartrate transporter
AFL2G_00992	390	2	-	0.4615	-	0.333636	-	-	conserved hypothetical protein
AFL2G_00993	495	6	1	0.4202	0.1818	0.788595	0.146394	-	conserved hypothetical protein
AFL2G_00994	1968	936	1206	0.9568	0.9604	30.9427	44.4068	-	conserved hypothetical protein
AFL2G_00996	1539	96	107	0.9032	0.9214	4.05826	5.03817	-	conserved hypothetical protein
AFL2G_00997	1275	1022	910	0.8314	0.829	52.1493	51.72	-	conserved hypothetical protein
AFL2G_00998	2826	2054	1410	0.9961	0.9954	47.2864	36.1555	K11361//transcription factor SPT20	conserved hypothetical protein
AFL2G_00999	1332	501	23	0.9925	0.482	24.4704	1.25127	K09465//zinc finger protein BrlA	regulatory protein brlA
AFL2G_01000	321	-	1	-	0.2804	-	0.225747	-	predicted protein
AFL2G_01001	858	1075	183	0.9977	0.9697	81.5134	15.4558	K01166//ribonuclease T2 [EC:3.1.27.1]	ribonuclease T2 precursor
AFL2G_01002	1065	223	119	0.9812	0.9615	13.6227	8.09701	-	SWR1-complex protein 5
AFL2G_01003	1092	153	24	0.7775	0.6035	9.11542	1.59263	-	conserved hypothetical protein
AFL2G_01004	939	179	60	0.9755	0.902	12.4021	4.63034	K00540// [EC:1.-.-.-];K00059//3-oxoacyl-[acyl-carrier protein] reductase [EC:1.1.1.100]	hypothetical protein similar to short chain dehydrogenase family protein
AFL2G_01005	1143	160	10	0.6229	0.3158	9.10713	0.633988	K12848//U4/U6.U5 tri-snRNP component SNU23	conserved hypothetical protein
AFL2G_01006	741	1681	17	0.9231	0.6181	147.59	1.66249	-	conserved hypothetical protein
AFL2G_01007	1299	326	181	0.9861	0.97	16.3274	10.0971	-	conserved hypothetical protein
AFL2G_01008	1071	542	78	0.9963	0.9767	32.9244	5.27755	K01465//dihydroorotase [EC:3.5.2.3]	dihydroorotase
AFL2G_01009	606	124	34	0.9769	0.9472	13.3124	4.06569	K11559//kinetochore protein Mis12/MTW1	hypothetical protein similar to G4P04
AFL2G_01010	1074	76	2	0.8454	0.1676	4.60381		-	conserved hypothetical protein
AFL2G_01011	606	7	2	0.5	0.297	0.751507	0.239158	-	hypothetical protein similar to phosphatase
AFL2G_01012	1599	228	270	0.8624	0.8724	9.27671	12.2361	K05542//tRNA-dihydrouridine synthase 1 [EC:1.-.-.-]	tRNA-dihydrouridine synthase 1
AFL2G_01013	1470	233	8	0.9782	0.3816	10.3121	0.394367	K02975//small subunit ribosomal protein S25e	hypothetical protein similar to WD40 domain protein
AFL2G_01015	753	472	597	0.7995	0.7968	40.7807	57.4522	K00287//dihydrofolate reductase [EC:1.5.1.3]	conserved hypothetical protein
AFL2G_01016	1086	1108	167	0.9963	0.9963	66.377	11.1433	-	hypothetical protein similar to small monomeric GTPase Gtr2
AFL2G_01017	1563	795	1015	0.9782	0.9872	33.0915	47.0581	K01078//acid phosphatase [EC:3.1.3.2]	hypothetical protein similar to acid phosphatase
AFL2G_01018	3243	865	1248	0.9152	0.9047	17.3531	27.8866	K00784//ribonuclease Z [EC:3.1.26.11]	conserved hypothetical protein
AFL2G_01019	1851	6752	18805	0.9995	0.9995	237.32	736.198	K00784//ribonuclease Z [EC:3.1.26.11]	hypothetical protein similar to bZIP transcription factor LziP
AFL2G_01022	2226	309	605	0.903	0.9254	9.03111	19.6951	K06158//ATP-binding cassette, sub-family F, member 3	hypothetical protein similar to ABC ATPase
AFL2G_01023	1257	128	50	0.7908	0.6889	6.62495	2.88245	-	conserved hypothetical protein
AFL2G_01024	2082	4376	632	0.9966	0.987	136.743	21.997	K03639//molybdenum cofactor biosynthesis protein	molybdenum cofactor biosynthesis protein 1 A
AFL2G_01025	1803	531	1060	0.9368	0.9817	19.1605	42.6028	-	hypothetical protein similar to potassium transporter
AFL2G_01026	2355	965	1427	0.9945	0.997	26.659	43.9097	-	hypothetical protein similar to NOC2p
AFL2G_01027	732	535	119	0.985	0.8142	47.55	11.7805	K12184//ESCRT-I complex subunit VPS28	hypothetical protein similar to vps28 protein
AFL2G_01028	1041	320	216	0.9904	0.9894	19.9989	15.0359	-	hypothetical protein similar to uv-induced protein uvi22
AFL2G_01030	1281	314	277	0.9422	0.9703	15.9473	15.6696	K01529// [EC:3.6.1.-]	ATP-dependent RNA helicase rok1
AFL2G_01032	600	4384	2284	0.9983	0.9983	475.365	275.85	K02140//F-type H+-transporting ATPase subunit g [EC:3.6.3.14]	hypothetical protein similar to mitochondrial F1F0-ATP synthase g subunit
AFL2G_01033	1149	903	91	0.9826	0.9182	51.13	5.73917	K00008//L-iditol 2-dehydrogenase [EC:1.1.1.14]	hypothetical protein similar to L-arabinitol 4-dehydrogenase
AFL2G_01034	1152	38	-	0.8524	-	2.14605	-	K14130//tryptophan 4-dimethylallyltransferase [EC:2.5.1.34];K14133//cyclic dipeptide N-dimethylallyltransferase [EC:2.5.1.-]	conserved hypothetical protein
AFL2G_01035	1578	73	72	0.9265	0.6179	3.0097	3.30638	K09885//aquaporin rerated protein, other eukaryote;K03293//amino acid transporter, AAT family	conserved hypothetical protein
AFL2G_01036	423	-	1	-	0.2128	-	0.171312	-	predicted protein
AFL2G_01037	1521	110	3	0.883	0.1775	4.70513		-	conserved hypothetical protein
AFL2G_01038	2634	2595	2253	0.9913	0.9848	64.0958	61.9831	K01187//alpha-glucosidase [EC:3.2.1.20]	hypothetical protein similar to alpha-glucosidase B
AFL2G_01039	996	321	96	0.9729	0.9458	20.9678	6.98457	K07046//	hypothetical protein similar to TIM barrel metal-dependent hydrolase
AFL2G_01040	1575	294	378	0.927	0.9321	12.1444	17.3916	K08139//MFS transporter, SP family, sugar:H+ symporter	hypothetical protein similar to MFS quinate transporter
AFL2G_01041	3825	1982	1222	0.9861	0.9932	33.7116	23.1509	K01868//threonyl-tRNA synthetase [EC:6.1.1.3]	conserved hypothetical protein
AFL2G_01042	1368	1548	556	0.9971	0.9912	73.6195	29.4521	-	conserved hypothetical protein
AFL2G_01043	1335	2654	578	0.9506	0.9416	129.338	31.3743	K01238// [EC:3.2.1.-];K01216//licheninase [EC:3.2.1.73]	hypothetical protein similar to rAsp f 9
AFL2G_01044	1689	6688	739	0.997	0.984	257.617	31.7061	K00383//glutathione reductase (NADPH) [EC:1.8.1.7]	glutathione reductase
AFL2G_01045	1932	818	9380	0.9969	0.9984	27.5457	351.822	K11227//mitogen-activated protein kinase kinase [EC:2.7.12.2]	dual specificity mitogen-activated protein kinase kinase dSOR1
AFL2G_01046	1773	945	14336	0.8742	0.9058	34.6761	585.931	K07088//;K00866//choline kinase [EC:2.7.1.32]	hypothetical protein similar to auxin Efflux Carrier superfamily
AFL2G_01047	1659	122	80	0.8861	0.8029	4.78433	3.49439	K05909// [EC:1.10.3.2];K00540// [EC:1.-.-.-]	conserved hypothetical protein
AFL2G_01048	1929	23	11	0.635	0.3333	0.775717	0.413226	K01114//phospholipase C [EC:3.1.4.3]	conserved hypothetical protein
AFL2G_01049	2295	5620	2683	0.98	0.966	159.317	84.716	K00866//choline kinase [EC:2.7.1.32]	conserved hypothetical protein
AFL2G_01050	1710	837	846	0.9988	0.9988	31.8447	35.851	K05610//ubiquitin carboxyl-terminal hydrolase L5 [EC:3.4.19.12]	hypothetical protein similar to 26S proteasome-associated ubiquitin C-terminal hydrolase
AFL2G_01051	1677	1643	1215	0.9618	0.9624	63.74	52.5014	-	conserved hypothetical protein
AFL2G_01053	2907	2398	581	0.9935	0.9708	53.6676	14.483	K02979//small subunit ribosomal protein S28e	hypothetical protein similar to importin subunit beta-2
AFL2G_01054	720	21	26	0.7611	0.7306	1.89756	2.61679	K09830//C-5 sterol desaturase [EC:1.3.3.-]	C-5 sterol desaturase
AFL2G_01055	2451	59	50	0.5781	0.2142	1.56609	1.47827	K01751//diaminopropionate ammonia-lyase [EC:4.3.1.15];K01438//acetylornithine deacetylase [EC:3.5.1.16];K01463// [EC:3.5.1.-]	conserved hypothetical protein
AFL2G_01056	1845	329	401	0.994	0.9816	11.6013	15.7498	-	hypothetical protein similar to homeobox and C2H2 transcription factor
AFL2G_01057	2838	1418	1587	0.9961	0.9757	32.5066	40.5221	K01106//inositol-1,4,5-trisphosphate 5-phosphatase [EC:3.1.3.56];K01230//mannosyl-oligosaccharide alpha-1,2-mannosidase [EC:3.2.1.113]	hypothetical protein similar to SacI domain protein
AFL2G_01058	1116	554	1059	0.922	0.9194	32.2963	68.7637	-	hypothetical protein similar to DUF803 domain membrane protein
AFL2G_01059	2508	4202	3184	0.9665	0.9697	109.002	91.9969	K14572//midasin	conserved hypothetical protein
AFL2G_01060	1551	2489	1099	0.8988	0.8956	104.405	51.3468	K12393//AP-1 complex subunit mu	hypothetical protein similar to coatomer subunit delta
AFL2G_01061	2277	329	552	0.9139	0.9701	9.40028	17.5672	K09241//transcriptional regulatory protein GAL4;K09244//transcriptional regulatory protein AMDR	conserved hypothetical protein
AFL2G_01062	786	120	55	0.9746	0.9109	9.93268	5.0707	-	conserved hypothetical protein
AFL2G_01063	1365	873	748	0.9971	0.9736	41.6092	39.7097	K13421//uridine monophosphate synthetase [EC:2.4.2.10 4.1.1.23]	conserved hypothetical protein
AFL2G_01064	1134	3607	15966	0.9965	0.9991	206.938	1020.26	K00517// [EC:1.14.-.-];K00540// [EC:1.-.-.-];K00326//cytochrome-b5 reductase [EC:1.6.2.2]	inositolphosphorylceramide-B C-26 hydroxylase
AFL2G_01065	1707	1563	1108	0.9971	0.9953	59.5708	47.0364	K13091//RNA-binding protein 39	hypothetical protein similar to RNA splicing factor Pad-1
AFL2G_01066	804	121	64	0.995	0.8358	9.79123	5.76835	-	conserved hypothetical protein
AFL2G_01067	2514	1483	1078	0.6611	0.7363	38.3781	31.0728	K01090//protein phosphatase [EC:3.1.3.16]	hypothetical protein similar to protein phosphatase 2C
AFL2G_01068	897	277	227	0.9777	0.981	20.0907	18.3384	K00999//CDP-diacylglycerol--inositol 3-phosphatidyltransferase [EC:2.7.8.11]	hypothetical protein similar to ecylglycaid-PDC
AFL2G_01069	1095	1654	151	0.9945	0.9598	98.2719	9.99287	K00052//3-isopropylmalate dehydrogenase [EC:1.1.1.85]	3-isopropylmalate dehydrogenase
AFL2G_01070	1296	103	38	0.7809	0.6196	5.17059	2.12474	K03357//anaphase-promoting complex subunit 10	hypothetical protein similar to anaphase promoting complex subunit 10 APC10
AFL2G_01071	1629	778	414	0.9969	0.9785	31.0718	18.4165	K01613//phosphatidylserine decarboxylase [EC:4.1.1.65]	phosphatidylserine decarboxylase proenzyme 1, mitochondrial precursor
AFL2G_01072	1884	1022	1057	0.9952	0.9952	35.2921	40.6557	-	conserved hypothetical protein
AFL2G_01073	525	92	-	0.779	-	11.4008	-	-	hypothetical protein similar to gene CaOR110 Splice Variant
AFL2G_01074	1035	-	13	-	0.6444	-	0.910187	-	conserved hypothetical protein
AFL2G_01075	639	17	4	0.5806	0.4225	1.73084	0.453614	K00485//dimethylaniline monooxygenase (N-oxide forming) [EC:1.14.13.8]	hypothetical protein
AFL2G_01076	585	163	59	0.3282	0.3214	18.1276	7.30842	-	conserved hypothetical protein
AFL2G_01077	1272	337	148	0.9921	0.9741	17.2366	8.43145	K01253//microsomal epoxide hydrolase [EC:3.3.2.9]	conserved hypothetical protein
AFL2G_01079	2619	4328	1876	0.9954	0.9935	107.513	51.9069	K14293//importin subunit beta-1	hypothetical protein similar to importin beta-1 subunit
AFL2G_01080	1455	220	46	0.9904	0.8646	9.83711	2.29099	K03351//anaphase-promoting complex subunit 4	hypothetical protein similar to cyclosome/APC complex component Cut20/Apc4
AFL2G_01081	1884	510	289	0.9851	0.9549	17.6115	11.1159	-	conserved hypothetical protein
AFL2G_01082	927	87	927	0.9795	0.9871	6.10587	72.4649	-	conserved hypothetical protein
AFL2G_01083	1038	108	68	0.9191	0.9191	6.76915	4.74722	-	conserved hypothetical protein
AFL2G_01084	5037	1873	169	0.8181	0.7193	24.1921	2.43132	K01529// [EC:3.6.1.-];K12599//antiviral helicase SKI2 [EC:3.6.4.-]	conserved hypothetical protein
AFL2G_01085	1728	680	61	0.9977	0.9282	25.6019	2.55808	-	conserved hypothetical protein
AFL2G_01086	774	3	2	0.2364	0.2326	0.252167	0.187248	-	predicted protein
AFL2G_01087	2175	36	10	0.6189	0.2984	1.07684	0.333172	K01178//glucoamylase [EC:3.2.1.3]	conserved hypothetical protein
AFL2G_01088	786	141	583	0.6285	0.6756	11.6709	53.7494	-	conserved hypothetical protein
AFL2G_01089	423	422	667	0.9385	0.9291	64.9053	114.265	K09102//heteromeric Ino2p/Ino4p transcription factor	conserved hypothetical protein
AFL2G_01090	831	802	134	0.994	0.9904	62.7886	11.6851	K06287//septum formation protein	hypothetical protein similar to ASMTL
AFL2G_01091	522	7470	3898	0.9943	0.9923	931.018	541.127	K00237//succinate dehydrogenase (ubiquinone) membrane anchor subunit [EC:1.3.5.1]	conserved hypothetical protein
AFL2G_01092	1035	324	128	0.7623	0.7556	20.3663	8.96184	K07119//	hypothetical protein similar to reductase RED1
AFL2G_01093	1971	759	1107	0.9975	0.9975	25.0532	40.6995	K01529// [EC:3.6.1.-]	hypothetical protein similar to DEAD box RNA helicase HelA
AFL2G_01094	987	325	568	0.9929	0.9807	21.4227	41.7022	K06911//	conserved hypothetical protein
AFL2G_01095	1275	3423	1045	0.8157	0.7898	174.664	59.3928	K01939//adenylosuccinate synthase [EC:6.3.4.4]	adenylosuccinate synthetase
AFL2G_01096	2457	2206	468	0.9939	0.9919	58.4128	13.8028	K09506//DnaJ homolog subfamily A member 5;K09527//DnaJ homolog subfamily C member 7	conserved hypothetical protein
AFL2G_01097	3162	1151	233	0.9968	0.9595	23.6822	5.33976	K09240//transcriptional regulatory protein CAT8	positive regulator of purine utilization
AFL2G_01098	1785	3221	1073	0.9983	0.9854	117.398	43.5601	-	hypothetical protein similar to MFS multidrug transporter
AFL2G_01099	1653	258	580	0.9837	0.9607	10.1544	25.4263	K03979//GTP-binding protein	hypothetical protein similar to GTP-binding protein Obg
AFL2G_01100	1662	86	98	0.8821	0.9103	3.36647	4.2729	-	conserved hypothetical protein
AFL2G_01101	3603	233	119	0.8601	0.7433	4.20726	2.39337	K14541//urea carboxylase / allophanate hydrolase [EC:6.3.4.6 3.5.1.54]	conserved hypothetical protein
AFL2G_01102	762	112	2	0.9895	0.2362	9.56249	0.190197	K07160//UPF0271 protein	lactam utilization protein lamB
AFL2G_01103	2577	1484	180	0.9981	0.9756	37.4651	5.06157	-	hypothetical protein similar to homeobox and C2H2 transcription factor
AFL2G_01104	1116	304	201	0.7034	0.7357	17.7222	13.0515	-	conserved hypothetical protein
AFL2G_01105	993	532	95	0.996	0.993	34.8554	6.93269	K10690//ubiquitin-conjugating enzyme E2, other [EC:6.3.2.19];K06689//ubiquitin-conjugating enzyme E2 D/E [EC:6.3.2.19];K10573//ubiquitin-conjugating enzyme E2 A [EC:6.3.2.19]	hypothetical protein similar to ubiquitin-conjugating enzyme
AFL2G_01106	1398	313	121	0.9785	0.9478	14.5662	6.272	-	conserved hypothetical protein
AFL2G_01107	669	19	28	0.8057	0.7788	1.84772	3.03291	K14132//dimethylallyltransferase [EC:2.5.1.-];K14130//tryptophan 4-dimethylallyltransferase [EC:2.5.1.34]	predicted protein
AFL2G_01108	2118	154	33	0.9358	0.5335	4.73045	1.12906	K09241//transcriptional regulatory protein GAL4	conserved hypothetical protein
AFL2G_01109	2244	9	10	0.279	0.283	0.260932	0.322927	K00164//2-oxoglutarate dehydrogenase E1 component [EC:1.2.4.2]	2-oxoglutarate dehydrogenase E1 component, mitochondrial precursor
AFL2G_01110	1347	110	430	0.9376	0.9547	5.31291	23.1328	K00658//2-oxoglutarate dehydrogenase E2 component (dihydrolipoamide succinyltransferase) [EC:2.3.1.61]	hypothetical protein similar to 2-oxoglutarate dehydrogenase
AFL2G_01111	1068	580	193	0.9728	0.9092	35.3317	13.0952	K13341//peroxin-7	hypothetical protein similar to peroxisome biogenesis factor
AFL2G_01113	1764	501	-	0.9858	-	18.4777	-	K05909// [EC:1.10.3.2]	hypothetical protein similar to laccase
AFL2G_01114	2097	1243	140	0.9981	0.9032	38.5639	4.8379	-	conserved hypothetical protein
AFL2G_01115	2715	2717	3186	0.9761	0.9937	65.107	85.0361	-	conserved hypothetical protein
AFL2G_01116	861	57	4	0.5587	0.4181	4.30705	0.336654	-	conserved hypothetical protein
AFL2G_01117	1086	1929	284	0.9982	0.9917	115.561	18.9503	K00641//homoserine O-acetyltransferase [EC:2.3.1.31]	hypothetical protein similar to homoserine acetyltransferase family protein
AFL2G_01118	1800	1976	807	0.9928	0.9744	71.4204	32.4884	K14376//poly(A) polymerase [EC:2.7.7.19]	Poly(A) polymerase
AFL2G_01119	1458	365	17	0.9328	0.4582	16.2871	0.844927	-	conserved hypothetical protein
AFL2G_01120	2463	493	24	0.8839	0.4783	13.0224	0.706113	K06628//cell division control protein 45	hypothetical protein similar to sna41 protein
AFL2G_01121	1212	891	679	0.9975	0.995	47.8281	40.5971	K01567// [EC:3.-.-.-];K05290//phosphatidylinositol glycan, class K [EC:2.6.-.-]	GPI-anchor transamidase precursor
AFL2G_01122	1734	37	262	0.7082	0.8541	1.38823	10.9491	K00517// [EC:1.14.-.-];K14338//cytochrome P450 / NADPH-cytochrome P450 reductase [EC:1.14.14.1 1.6.2.4];K00493//unspecific monooxygenase [EC:1.14.14.1];K05917//cytochrome P450, family 51 (sterol 14-demethylase) [EC:1.14.13.70]	conserved hypothetical protein
AFL2G_01123	1071	6	8	0.4388	0.4174	0.364477	0.541288	K05528//alpha 1,6-mannosyltransferase [EC:2.4.1.232]	conserved hypothetical protein
AFL2G_01125	897	5	22	0.3367	0.8673	0.362648	1.77729	K12848//U4/U6.U5 tri-snRNP component SNU23;K01187//alpha-glucosidase [EC:3.2.1.20]	conserved hypothetical protein
AFL2G_01126	939	6311	5447	0.9925	0.9925	437.261	420.358	K00799//glutathione S-transferase [EC:2.5.1.18];K03454//mitochondrial carrier protein, MC family;K13577//mitochondrial dicarboxylate carrier	mitochondrial phosphate carrier protein
AFL2G_01127	1251	89	162	0.7098	0.6978	4.6285	9.38394	K01176//alpha-amylase [EC:3.2.1.1]	hypothetical protein similar to alpha-amylase amyE
AFL2G_01128	984	6	6	0.2175	0.4573	0.396702	0.441859	K08157//MFS transporter, DHA1 family, multidrug resistance protein	conserved hypothetical protein
AFL2G_01129	1416	1130	491	0.9823	0.9647	51.9186	25.1273	K01068//palmitoyl-CoA hydrolase [EC:3.1.2.2];K01076// [EC:3.1.2.-]	hypothetical protein similar to acyl-CoA thioesterase II
AFL2G_01130	1068	2741	561	0.9766	0.9682	166.973	38.0644	K03846//alpha-1,2-mannosyltransferase [EC:2.4.1.-]	conserved hypothetical protein
AFL2G_01131	327	24	16	0.3792	0.3976	4.77498	3.54568	-	predicted protein
AFL2G_01132	963	1253	707	0.7404	0.8006	84.6511	53.2011	-	predicted protein
AFL2G_01133	1242	236	7	0.9911	0.4428	12.3623	0.408417	-	conserved hypothetical protein
AFL2G_01135	2430	1157	1177	0.9765	0.9807	30.9767	35.0992	K09241//transcriptional regulatory protein GAL4;K01684//galactonate dehydratase [EC:4.2.1.6]	conserved hypothetical protein
AFL2G_01137	981	984	848	0.9857	0.9969	65.258	62.6404	-	conserved hypothetical protein
AFL2G_01138	1089	3345	5875	0.9982	0.9982	199.837	390.938	-	conserved hypothetical protein
AFL2G_01139	2787	1967	16277	0.9634	0.9903	45.9172	423.219	K01362// [EC:3.4.21.-];K01509//adenosinetriphosphatase [EC:3.6.1.3];K03695//ATP-dependent Clp protease ATP-binding subunit ClpB	heat shock protein HSP98
AFL2G_01140	1920	153	170	0.9161	0.8771	5.18439	6.41616	K00059//3-oxoacyl-[acyl-carrier protein] reductase [EC:1.1.1.100];K00100// [EC:1.1.1.-];K01726// [EC:4.2.1.-]	hypothetical protein similar to polysaccharide deacetylase family protein
AFL2G_01141	1179	110	22	0.9618	0.8617	6.06997	1.35219	K14394//low molecular weight phosphotyrosine protein phosphatase [EC:3.1.3.2 3.1.3.48]	conserved hypothetical protein
AFL2G_01143	1569	420	117	0.9955	0.84	17.4154	5.40369	K09885//aquaporin rerated protein, other eukaryote;K03293//amino acid transporter, AAT family	hypothetical protein similar to choline transport protein
AFL2G_01144	2592	235	4	0.9842	0.1389	5.89849		K10877//DNA repair and recombination protein RAD54B [EC:3.6.4.-]	hypothetical protein similar to dsDNA-dependent ATPase Rad54b
AFL2G_01145	5133	2764	3965	0.9945	0.9879	35.0328	55.9757	-	conserved hypothetical protein
AFL2G_01146	1653	738	186	0.7949	0.7465	29.0463	8.15394	-	conserved hypothetical protein
AFL2G_01147	861	48	6	0.8931	0.4727	3.62699	0.504982	K05275//pyridoxine 4-dehydrogenase [EC:1.1.1.65]	conserved hypothetical protein
AFL2G_01148	1785	569	33	0.8824	0.7384	20.7387	1.33969	-	conserved hypothetical protein
AFL2G_01149	1518	308	21	0.9104	0.6983	13.2004	1.00248	-	conserved hypothetical protein
AFL2G_01150	2958	2071	1877	0.9912	0.9973	45.5501	45.9826	K09486//hypoxia up-regulated 1	hypothetical protein similar to Hsp70 chaperone Orp150
AFL2G_01151	774	842	624	0.9935	0.9845	70.7748	58.4213	-	conserved hypothetical protein
AFL2G_01152	2262	970	905	0.9925	0.9912	27.8989	28.9924	-	hypothetical protein similar to SDA1 domain protein
AFL2G_01154	5484	3662	778	0.9987	0.9683	43.4439	10.2804	-	conserved hypothetical protein
AFL2G_01155	981	374	245	0.8746	0.8736	24.8034	18.0978	K09241//transcriptional regulatory protein GAL4	predicted protein
AFL2G_01156	1128	2088	50	0.6906	0.6773	120.428	3.2121	K00100// [EC:1.1.1.-];K00079//carbonyl reductase (NADPH) [EC:1.1.1.184];K00059//3-oxoacyl-[acyl-carrier protein] reductase [EC:1.1.1.100]	conserved hypothetical protein
AFL2G_01157	1935	3023	670	0.9587	0.9835	101.64	25.0912	K01649//2-isopropylmalate synthase [EC:2.3.3.13]	2-isopropylmalate synthase
AFL2G_01158	2463	589	542	0.9968	0.9976	15.5582	15.9464	K13181//ATP-dependent RNA helicase DDX27 [EC:3.6.4.13]	hypothetical protein similar to ATP-dependent RNA helicase Drs1
AFL2G_01160	546	135	37	0.9945	0.9872	16.086	4.91062	K07943//ADP-ribosylation factor-like 2	hypothetical protein similar to ADP-ribosylation factor family protein
AFL2G_01161	183	16	5	0.7486	0.6557	5.68822	1.97991	-	predicted protein
AFL2G_01162	5016	3291	1982	0.9974	0.996	42.6853	28.6334	K01178//glucoamylase [EC:3.2.1.3]	conserved hypothetical protein
AFL2G_01163	1749	961	286	0.9909	0.9851	35.7471	11.8496	K00107//D-arabinono-1,4-lactone oxidase [EC:1.1.3.37]	conserved hypothetical protein
AFL2G_01164	1026	5699	1339	0.999	0.9971	361.376	94.5716	K09240//transcriptional regulatory protein CAT8	conserved hypothetical protein
AFL2G_01165	2091	2491	2499	0.9904	0.9919	77.5046	86.6044	K09540//translocation protein SEC63	hypothetical protein similar to protein translocation complex componenet NpL1
AFL2G_01167	1503	1797	1736	0.9894	0.9894	77.7852	83.6986	K14213//Xaa-Pro dipeptidase [EC:3.4.13.9]	hypothetical protein similar to peptidase D
AFL2G_01168	1527	2854	7027	0.9935	0.998	121.597	333.471	-	hypothetical protein similar to YKL529
AFL2G_01169	1578	422	876	0.9981	0.9911	17.3986	40.2276	K01120//3',5'-cyclic-nucleotide phosphodiesterase [EC:3.1.4.17]	conserved hypothetical protein
AFL2G_01170	1839	1864	1261	0.9962	0.9793	65.9435	49.6891	K01426//amidase [EC:3.5.1.4];K00102//D-lactate dehydrogenase (cytochrome) [EC:1.1.2.4];K02433//aspartyl-tRNA(Asn)/glutamyl-tRNA (Gln) amidotransferase subunit A [EC:6.3.5.6 6.3.5.7]	hypothetical protein similar to pyrazinamidase/nicotinamidase imported
AFL2G_01171	1503	1063	662	0.998	0.9914	46.0132	31.9173	K05283//phosphatidylinositol glycan, class W [EC:2.3.-.-]	GPI-anchored wall transfer protein 1
AFL2G_01172	582	546	336	0.9983	0.9914	61.0348	41.8354	K09043//fungal AP-1-like factor	hypothetical protein similar to bZIP transcription factor
AFL2G_01173	1314	1577	504	0.6728	0.6728	78.0808	27.7947	K00257// [EC:1.3.99.-]	hypothetical protein similar to acyl-CoA dehydrogenase
AFL2G_01174	1509	2233	11144	0.8867	0.992	96.2736	535.155	-	conserved hypothetical protein
AFL2G_01175	3207	3677	449	0.9991	0.9913	74.5937	10.1455	K08286//protein-serine/threonine kinase [EC:2.7.11.-]	hypothetical protein similar to serine/threonine protein kinase Kin4
AFL2G_01177	288	16	1	0.9236	0.3125	3.61439	0.251614	-	predicted protein
AFL2G_01178	1299	387	459	0.9861	0.9938	19.3825	25.6054	K00921//1-phosphatidylinositol-3-phosphate 5-kinase [EC:2.7.1.150]	hypothetical protein similar to mitochondrial inheritance component mdm12
AFL2G_01179	1404	28	109	0.7201	0.963	1.29747	5.62583	K01386// [EC:3.4.23.-];K01381//saccharopepsin [EC:3.4.23.25];K01383//barrierpepsin [EC:3.4.23.35]	conserved hypothetical protein
AFL2G_01180	2256	969	365	0.9823	0.9583	27.9442	11.7241	K05767//IQ motif containing GTPase activating protein	hypothetical protein similar to GTPase-activating protein
AFL2G_01181	1032	138	112	0.8498	0.8362	8.69976	7.86441	K12591//exosome complex exonuclease RRP6 [EC:3.1.13.-]	conserved hypothetical protein
AFL2G_01182	1254	345	153	0.8062	0.8078	17.899	8.84141	K03860//phosphatidylinositol glycan, class Q	conserved hypothetical protein
AFL2G_01183	2823	687	81	0.9996	0.8852	15.8327	2.07923	K08735//DNA mismatch repair protein MSH2	DNA mismatch repair protein msh-2
AFL2G_01184	1431	185	23	0.9944	0.7666	8.41085	1.1647	K08735//DNA mismatch repair protein MSH2	conserved hypothetical protein
AFL2G_01186	1989	3130	3378	0.9985	0.9995	102.381	123.07	K09237//Cys2His2 zinc finger developmental/cell cycle regulator, other;K11215//transcription factor STE12;K09467//zinc-finger protein CreA/MIG	hypothetical protein similar to C2H2 transcription factor
AFL2G_01187	1374	382	53	0.9884	0.8421	18.0877	2.79522	K12591//exosome complex exonuclease RRP6 [EC:3.1.13.-]	conserved hypothetical protein
AFL2G_01188	558	27	5	0.7312	0.3226	3.14802	0.649327	-	conserved hypothetical protein
AFL2G_01189	939	2404	786	0.9776	0.9617	166.562	60.6575	K01792//glucose-6-phosphate 1-epimerase [EC:5.1.3.15]	conserved hypothetical protein
AFL2G_01190	627	8	10	0.5183	0.3892	0.8301	1.15574	-	conserved hypothetical protein
AFL2G_01192	2337	3899	1288	0.9816	0.9748	108.543	39.9379	-	hypothetical protein similar to RNA recognition motif. a.k.a. RRM
AFL2G_01193	507	255	77	0.9822	0.9467	32.722	11.0055	-	hypothetical protein similar to peptidyl-tRNA hydrolase domain protein
AFL2G_01194	1182	264	179	0.9882	0.9086	14.531	10.974	K14557//U3 small nucleolar RNA-associated protein 6	conserved hypothetical protein
AFL2G_01195	2703	3582	968	0.9889	0.9797	86.2159	25.9512	-	calcofluor white hypersensitive protein precursor
AFL2G_01196	1071	92	19	0.8161	0.5873	5.58864	1.28556	-	predicted protein
AFL2G_01197	2643	1552	316	0.975	0.9145	38.2034	8.66398	K14402//cleavage and polyadenylation specificity factor subunit 2	hypothetical protein similar to cleavage and polyadenylylation specificity factor
AFL2G_01198	1392	303	15	0.9691	0.4777	14.1616	0.780872	K09885//aquaporin rerated protein, other eukaryote	hypothetical protein similar to amino acid permease
AFL2G_01199	3048	2489	1081	0.9678	0.979	53.1273	25.7003	K14007//protein transport protein SEC24	hypothetical protein similar to Sec23/Sec24 family protein
AFL2G_01200	519	494	6760	0.9672	0.9961	61.9252	943.859	-	conserved hypothetical protein
AFL2G_01201	3876	529	99	0.9781	0.5304	8.87932	1.85088	K01552// [EC:3.6.3.-]	hypothetical protein similar to scarlet
AFL2G_01202	1908	3640	473	0.9963	0.9764	124.117	17.9643	K09245//transcriptional activator protein UGA3;K09246//arginine metabolism regulation protein II	hypothetical protein similar to OefC
AFL2G_01204	1488	662	288	0.998	0.9973	28.9443	14.0255	-	conserved hypothetical protein
AFL2G_01205	1347	2362	590	0.9955	0.9607	114.083	31.7404	K14443//protein Tob/BTG	cAMP-independent regulatory protein pac2
AFL2G_01208	1629	703	389	0.9847	0.9662	28.0764	17.3044	K01893//asparaginyl-tRNA synthetase [EC:6.1.1.22]	hypothetical protein similar to asparaginyl-tRNA synthetase
AFL2G_01209	1179	242	668	0.9321	0.9584	13.3539	41.0573	-	predicted protein
AFL2G_01210	2559	3720	9301	0.9758	0.9769	94.5759	263.382	K11294//nucleolin	conserved hypothetical protein
AFL2G_01211	1065	533	661	0.9944	0.9991	32.5601	44.9759	K11401//histone acetyltransferase SAS2 [EC:2.3.1.48];K11378//histone acetyltransferase SAS3 [EC:2.3.1.48];K11304//histone acetyltransferase HTATIP [EC:2.3.1.48]	hypothetical protein similar to histone acetyltransferase MysT1
AFL2G_01212	1623	2639	647	0.9975	0.9852	105.786	28.8877	K09498//T-complex protein 1 subunit zeta	T-complex protein 1 subunit zeta
AFL2G_01213	1569	1300	1241	0.782	0.8974	53.9049	57.3161	K14564//nucleolar protein 56	protein SIK1
AFL2G_01216	6696	1094	135	0.9869	0.6017	10.6294	1.46099	K02324//DNA polymerase epsilon subunit 1 [EC:2.7.7.7]	DNA polymerase epsilon
AFL2G_01217	1209	1721	298	0.933	0.8718	92.6109	17.8615	K00908//Ca2+/calmodulin-dependent protein kinase [EC:2.7.11.17]	calcium/calmodulin-dependent protein kinase type I
AFL2G_01218	516	-	4	-	0.3488	-	0.561743	-	predicted protein
AFL2G_01219	1044	1659	143	0.8525	0.7299	103.384	9.92574	-	hypothetical protein similar to ammecr1
AFL2G_01220	1839	313	496	0.9706	0.9478	11.0731	19.5446	-	hypothetical protein similar to SGT1 protein
AFL2G_01221	3186	644	77	0.9821	0.7941	13.1507	1.75135	K10352//myosin heavy chain;K09291//nucleoprotein TPR	hypothetical protein similar to spindle-pole body protein Pcp1
AFL2G_01222	1305	1193	914	0.9992	0.9977	59.4754	50.7532	K12196//vacuolar protein-sorting-associated protein 4	vacuolar protein sorting-associated protein VPS4
AFL2G_01224	1563	7001	4763	0.9251	0.9168	291.413	220.825	K01834//phosphoglycerate mutase [EC:5.4.2.1]	conserved hypothetical protein
AFL2G_01226	1413	6922	1370	0.9398	0.9271	318.711	70.2596	K00600//glycine hydroxymethyltransferase [EC:2.1.2.1]	serine hydroxymethyltransferase
AFL2G_01227	1650	2106	1794	0.9897	0.9933	83.039	78.7891	K05906//prenylcysteine oxidase [EC:1.8.3.5]	conserved hypothetical protein
AFL2G_01228	1284	471	249	0.9611	0.986	23.8651	14.0528	-	conserved hypothetical protein
AFL2G_01229	756	2129	955	0.9921	0.9762	183.215	91.5396	-	conserved hypothetical protein
AFL2G_01230	1887	599	43	0.9576	0.6529	20.652	1.65129	-	conserved hypothetical protein
AFL2G_01232	1092	970	40	0.9936	0.8535	57.7906	2.65439	K01238// [EC:3.2.1.-];K01216//licheninase [EC:3.2.1.73]	hypothetical protein similar to cell wall glucanase
AFL2G_01233	1215	77	159	0.6272	0.6412	4.12308	9.48306	K01796//alpha-methylacyl-CoA racemase [EC:5.1.99.4]	hypothetical protein similar to CAIB/BAIF family enzyme
AFL2G_01234	3315	155	57	0.8256	0.6235	3.04198	1.246	K14338//cytochrome P450 / NADPH-cytochrome P450 reductase [EC:1.14.14.1 1.6.2.4]	hypothetical protein similar to fatty acid hydroxylase
AFL2G_01235	864	52	27	0.9109	0.8819	3.91559	2.26453	-	conserved hypothetical protein
AFL2G_01236	2037	1181	274	0.9401	0.9293	37.7196	9.74736	K01694//tryptophan synthase [EC:4.2.1.20]	tryptophan synthase
AFL2G_01237	864	807	1814	0.9583	0.9583	60.767	152.143	K03434//N-acetylglucosaminylphosphatidylinositol deacetylase [EC:3.5.1.89]	hypothetical protein similar to glycan biosynthesis protein PigL
AFL2G_01238	492	68	169	0.9512	0.939	8.9919	24.8914	-	conserved hypothetical protein
AFL2G_01239	1431	577	122	0.993	0.9734	26.2328	6.178	K00485//dimethylaniline monooxygenase (N-oxide forming) [EC:1.14.13.8]	conserved hypothetical protein
AFL2G_01241	168	2	-	0.5595	-	0.774513	-	-	predicted protein
AFL2G_01243	1800	680	5	0.9139	0.1544	24.5779	0.201291	K00540// [EC:1.-.-.-];K00059//3-oxoacyl-[acyl-carrier protein] reductase [EC:1.1.1.100];K01046//triacylglycerol lipase [EC:3.1.1.3]	conserved hypothetical protein
AFL2G_01244	1146	184	201	0.9808	0.9686	10.4458	12.7098	K06113//arabinan endo-1,5-alpha-L-arabinosidase [EC:3.2.1.99]	hypothetical protein similar to endo-arabinanase
AFL2G_01245	243	1	2	0.3704	0.3704	0.267733	0.596419	-	predicted protein
AFL2G_01246	801	508	6	0.9938	0.4532	41.2609	0.542808	-	conserved hypothetical protein
AFL2G_01247	369	2	-	0.2466	-	0.352624	-	-	conserved hypothetical protein
AFL2G_01249	1326	83	9	0.9155	0.3725	4.07232	0.491843	-	conserved hypothetical protein
AFL2G_01250	954	19	-	0.653	-	1.29573	-	K11811//arsenical resistance protein ArsH	hypothetical protein similar to arsenic resistance protein ArsH
AFL2G_01251	1788	14	31	0.4485	0.5973	0.509411	1.25638	K10866//DNA repair protein RAD50 [EC:3.6.-.-];K13095//splicing factor 1;K08197//MFS transporter, SIT family, siderophore-iron:H+ symporter	conserved hypothetical protein
AFL2G_01252	1848	2	15	0.0974	0.3209		0.588189	-	conserved hypothetical protein
AFL2G_01254	1095	36	3	0.59	0.2466	2.13893	0.198534	K03325//arsenite transporter, ACR3 family	hypothetical protein similar to arsenite permease ArsB
AFL2G_01255	1596	216	30	0.7914	0.5138	8.80499	1.36212	K09241//transcriptional regulatory protein GAL4	conserved hypothetical protein
AFL2G_01256	2307	801	916	0.9545	0.9614	22.5888	28.7724	K09244//transcriptional regulatory protein AMDR;K09241//transcriptional regulatory protein GAL4	conserved hypothetical protein
AFL2G_01257	867	200	608	0.9458	0.9885	15.0079	50.8174	K13507//glycerol-3-phosphate O-acyltransferase / dihydroxyacetone phosphate acyltransferase [EC:2.3.1.15 2.3.1.42];K08658//prenyl protein peptidase [EC:3.4.22.-];K14209//solute carrier family 36 (proton-coupled amino acid transporter), member 1;K03644//lipoic acid synthetase [EC:2.8.1.8]	conserved hypothetical protein
AFL2G_01258	1587	228	238	0.995	0.9817	9.34686	10.8674	K10729//DNA replication regulator SLD2	conserved hypothetical protein
AFL2G_01259	180	7	7	0.8778	0.7778	2.53007	2.81808	-	conserved hypothetical protein
AFL2G_01260	1716	975	807	0.9948	0.9988	36.9654	34.0788	-	conserved hypothetical protein
AFL2G_01261	951	420	88	0.9632	0.8612	28.7327	6.70548	-	conserved hypothetical protein
AFL2G_01262	2298	1375	8	0.9639	0.2228	38.9279	0.252271	-	hypothetical protein similar to peptide transporter MTD1
AFL2G_01263	1104	16	28	0.5335	0.4248	0.942885	1.83788	K01238// [EC:3.2.1.-];K01216//licheninase [EC:3.2.1.73]	hypothetical protein similar to rAsp f 9
AFL2G_01264	2259	2483	2176	0.9929	0.9982	71.5102	69.8024	-	conserved hypothetical protein
AFL2G_01265	1212	3026	2752	0.9967	0.9959	162.433	164.541	-	hypothetical protein similar to tubulin-specific chaperone c
AFL2G_01266	1596	310	25	0.8352	0.6278	12.6368	1.1351	-	conserved hypothetical protein
AFL2G_01267	255	7	-	0.7373	-	1.78593	-	-	conserved hypothetical protein
AFL2G_01269	1908	314	3972	0.9759	0.9596	10.7068	150.855	K01719//uroporphyrinogen-III synthase [EC:4.2.1.75]	conserved hypothetical protein
AFL2G_01270	3606	4340	2768	0.9273	0.9226	78.3018	55.6247	K05236//coatomer protein complex, subunit alpha (xenin)	coatomer subunit alpha
AFL2G_01272	1134	245	79	0.9753	0.9277	14.056	5.04826	K11294//nucleolin	conserved hypothetical protein
AFL2G_01273	2016	1965	1041	0.934	0.9459	63.4132	37.4186	K12397//AP-3 complex subunit beta	hypothetical protein similar to AP-1 adaptor complex subunit beta
AFL2G_01275	1914	980	123	0.8966	0.7518	33.3113	4.65683	K01183//chitinase [EC:3.2.1.14];K11664//vacuolar protein sorting-associated protein 72	predicted protein
AFL2G_01276	1575	551	25	0.9048	0.5898	22.7603	1.15024	K02684//DNA primase small subunit [EC:2.7.7.-]	DNA primase small subunit
AFL2G_01277	933	594	650	0.8039	0.8156	41.4202	50.4846	-	hypothetical protein similar to suaprga1
AFL2G_01279	2241	619	120	0.9969	0.9282	17.9704	3.88031	K10746//exonuclease 1 [EC:3.1.-.-]	hypothetical protein similar to exonuclease I
AFL2G_01280	807	413	23	0.9257	0.767	33.2954	2.06529	-	conserved hypothetical protein
AFL2G_01281	1629	8	2	0.2419	0.1105	0.319504		K08158//MFS transporter, DHA1 family, multidrug resistance protein	conserved hypothetical protein
AFL2G_01283	2712	-	24	-	0.1501	-	0.641282	K00698//chitin synthase [EC:2.4.1.16]	chitin synthase C
AFL2G_01284	1971	109	129	0.9356	0.9584	3.59789	4.74275	K03380//phenol 2-monooxygenase [EC:1.14.13.7];K00540// [EC:1.-.-.-];K01501//nitrilase [EC:3.5.5.1];K00309// [EC:1.5.3.-]	conserved hypothetical protein
AFL2G_01285	1821	173	1158	0.7468	0.8353	6.18079	46.0815	-	conserved hypothetical protein
AFL2G_01287	534	4	-	0.5412	-	0.487334	-	-	conserved hypothetical protein
AFL2G_01290	1788	323	29	0.9396	0.5996	11.7528	1.17533	K01279//tripeptidyl-peptidase I [EC:3.4.14.9]	hypothetical protein similar to fuSed3 protease
AFL2G_01291	843	3307	1991	0.9953	0.9917	255.22	171.148	K03031//26S proteasome regulatory subunit N12	hypothetical protein similar to proteasome regulatory particle subunit RpnL
AFL2G_01292	1263	1319	544	0.8812	0.8662	67.9437	31.2121	-	conserved hypothetical protein
AFL2G_01293	1497	1009	178	0.9967	0.994	43.8508	8.6164	K00135//succinate-semialdehyde dehydrogenase (NADP+) [EC:1.2.1.16];K00139//succinate-semialdehyde dehydrogenase [EC:1.2.1.24]	hypothetical protein similar to succinate-semialdehyde dehydrogenase
AFL2G_01294	1164	4659	425	0.9828	0.9768	260.404	26.4584	K01253//microsomal epoxide hydrolase [EC:3.3.2.9]	hypothetical protein similar to epoxide hydrolase
AFL2G_01295	981	480	343	0.9878	0.9888	31.8332	25.3369	-	conserved hypothetical protein
AFL2G_01296	876	147	78	0.9498	0.9795	10.9174	6.45235	-	conserved hypothetical protein
AFL2G_01297	4266	1486	651	0.9864	0.9841	22.6624	11.0583	K12600//superkiller protein 3	hypothetical protein similar to antiviral protein SKI3
AFL2G_01298	2295	2802	1075	0.9991	0.9987	79.4316	33.9432	-	conserved hypothetical protein
AFL2G_01299	3741	2079	639	0.8944	0.9008	36.1555	12.3777	K14289//exportin-5	hypothetical protein similar to KapL
AFL2G_01301	1194	405	183	0.995	0.9899	22.0678	11.1064	-	tRNA
AFL2G_01302	2307	1414	7141	0.9441	0.9528	39.8758	224.305	-	conserved hypothetical protein
AFL2G_01303	1047	854	329	0.9952	0.978	53.0663	22.7707	-	oxidation resistance protein 1
AFL2G_01304	1665	1155	888	0.997	0.9922	45.1311	38.6479	K11866//STAM-binding protein [EC:3.1.2.15]	hypothetical protein similar to endosome-associated ubiquitin isopeptidase AmsH
AFL2G_01305	1725	309	176	0.9861	0.9861	11.6541	7.39352	-	conserved hypothetical protein
AFL2G_01306	954	955	503	0.9696	0.9612	65.1273	38.2074	-	conserved hypothetical protein
AFL2G_01309	810	100	27	0.8617	0.7889	8.03198	2.4155	K00598//trans-aconitate 2-methyltransferase [EC:2.1.1.144]	conserved hypothetical protein
AFL2G_01310	1314	40	2	0.7892	0.137	1.98049		K01238// [EC:3.2.1.-];K01213//galacturan 1,4-alpha-galacturonidase [EC:3.2.1.67];K01184//polygalacturonase [EC:3.2.1.15]	hypothetical protein similar to extracellular exo-polygalacturonase
AFL2G_01312	1092	132	6	0.8114	0.2995	7.86428	0.398159	K01613//phosphatidylserine decarboxylase [EC:4.1.1.65];K02920//large subunit ribosomal protein L36e;K07748//sterol-4alpha-carboxylate 3-dehydrogenase (decarboxylating) [EC:1.1.1.170];K14394//low molecular weight phosphotyrosine protein phosphatase [EC:3.1.3.2 3.1.3.48]	conserved hypothetical protein
AFL2G_01313	1524	7069	518	0.9744	0.9094	301.773	24.6305	K00031//isocitrate dehydrogenase [EC:1.1.1.42]	isocitrate dehydrogenase, mitochondrial precursor
AFL2G_01314	2820	4663	325	0.994	0.9617	107.578	8.35145	K00288//methylenetetrahydrofolate dehydrogenase (NADP+) / methenyltetrahydrofolate cyclohydrolase / formyltetrahydrofolate synthetase [EC:1.5.1.5 3.5.4.9 6.3.4.3]	C-1-tetrahydrofolate synthase, mitochondrial precursor
AFL2G_01315	1008	2710	1700	0.999	0.999	174.911	122.213	K03246//translation initiation factor eIF-3 subunit 2	eukaryotic translation initiation factor 3 subunit 2
AFL2G_01317	750	3843	3957	0.7853	0.784	333.363	382.325	K04705//signal transducing adaptor molecule;K13344//peroxin-13	hypothetical protein similar to csh3 protein
AFL2G_01320	924	2981	2458	0.9968	0.9827	209.893	192.769	K03238//translation initiation factor eIF-2 beta subunit	hypothetical protein similar to translational initiation factor 2 beta
AFL2G_01322	510	25	28	0.8863	0.8157	3.18917	3.97846	-	predicted protein
AFL2G_01323	2949	65	24	0.7355	0.4774	1.43399	0.589745	-	conserved hypothetical protein
AFL2G_01325	2094	67	246	0.7469	0.7073	2.08164	8.51307	-	conserved hypothetical protein
AFL2G_01326	531	19	-	0.6742	-	2.32791	-	-	conserved hypothetical protein
AFL2G_01328	615	112	12	0.8959	0.7675	11.8482	1.41395	K07232//cation transport protein ChaC;K09506//DnaJ homolog subfamily A member 5	hypothetical protein similar to cation transport protein ChaC
AFL2G_01329	1836	784	667	0.963	0.957	27.7812	26.3257	K00100// [EC:1.1.1.-];K00540// [EC:1.-.-.-];K00218//protochlorophyllide reductase [EC:1.3.1.33]	conserved hypothetical protein
AFL2G_01330	1866	508	315	0.9266	0.8039	17.7117	12.2328	K10866//DNA repair protein RAD50 [EC:3.6.-.-];K13095//splicing factor 1;K08197//MFS transporter, SIT family, siderophore-iron:H+ symporter	hypothetical protein similar to MFS drug transporter
AFL2G_01331	1890	2909	3464	0.8873	0.927	100.136	132.814	K09265//MADS-box transcription factor, other eukaryote	hypothetical protein similar to SRF-type transcription factor RlmA
AFL2G_01332	3033	1537	1030	0.996	0.9921	32.9693	24.6089	-	conserved hypothetical protein
AFL2G_01333	1437	329	393	0.7905	0.7815	14.8952	19.8182	-	hypothetical protein similar to sucrose transporter
AFL2G_01334	1533	7731	3267	0.8304	0.925	328.096	154.431	K00036//glucose-6-phosphate 1-dehydrogenase [EC:1.1.1.49]	glucose-6-phosphate 1-dehydrogenase
AFL2G_01336	1041	3085	11662	0.9942	0.9952	192.802	811.802	-	conserved hypothetical protein
AFL2G_01337	396	1889	1661	0.9924	0.9596	310.345	303.95	-	conserved hypothetical protein
AFL2G_01338	1146	1495	3155	0.9258	0.9354	84.872	199.5	K00799//glutathione S-transferase [EC:2.5.1.18];K03454//mitochondrial carrier protein, MC family	mitochondrial phosphate carrier protein 2
AFL2G_01340	324	58	71	0.9722	0.9475	11.6464	15.8796	-	conserved hypothetical protein
AFL2G_01341	3381	751	802	0.9929	0.9944	14.4512	17.1892	K14439//SWI/SNF-related matrix-associated actin-dependent regulator of chromatin subfamily A containing DEAD/H box 1 [EC:3.6.4.12]	hypothetical protein similar to SNF2 family helicase/ATPase
AFL2G_01342	930	395	317	0.9849	0.9828	27.6326	24.7004	K05543//tRNA-dihydrouridine synthase 2 [EC:1.-.-.-]	hypothetical protein similar to tRNA dihydrouridine synthase Smm1
AFL2G_01343	867	11029	819	0.9954	0.9908	827.608	68.453	K01507//inorganic pyrophosphatase [EC:3.6.1.1]	inorganic pyrophosphatase
AFL2G_01344	321	173	63	0.9688	0.9502	35.063	14.2221	-	conserved hypothetical protein
AFL2G_01345	1899	623	139	0.9932	0.7341	21.3438	5.30417	K10755//replication factor C subunit 2/4;K01101//4-nitrophenyl phosphatase [EC:3.1.3.41]	hypothetical protein similar to 4-nitrophenylphosphatase
AFL2G_01346	1247	241	45	0.9791	0.8091	12.5736	2.61501	-	conserved hypothetical protein
AFL2G_01347	771	480	71	0.9909	0.93	40.5037	6.67316	K01358//ATP-dependent Clp protease, protease subunit [EC:3.4.21.92]	ATP-dependent Clp protease proteolytic subunit
AFL2G_01348	993	677	317	0.994	0.9567	44.3555	23.1333	K01267//aspartyl aminopeptidase [EC:3.4.11.21]	conserved hypothetical protein
AFL2G_01349	1497	1587	175	0.9773	0.9265	68.9704	8.47118	K01267//aspartyl aminopeptidase [EC:3.4.11.21]	aspartyl aminopeptidase
AFL2G_01350	1803	813	156	0.995	0.9606	29.3361	6.26984	K03364//cell division cycle 20-like protein 1, cofactor of APC complex	WD repeat-containing protein srw1
AFL2G_01351	1062	1907	624	0.7646	0.7128	116.825	42.5782	K08726//soluble epoxide hydrolase [EC:3.3.2.10];K01253//microsomal epoxide hydrolase [EC:3.3.2.9]	hypothetical protein
AFL2G_01352	999	1276	285	0.8048	0.7878	83.0985	20.6732	K05275//pyridoxine 4-dehydrogenase [EC:1.1.1.65]	conserved hypothetical protein
AFL2G_01353	876	1088	755	0.613	0.6016	80.8039	62.4555	K00627//pyruvate dehydrogenase E2 component (dihydrolipoamide acetyltransferase) [EC:2.3.1.12]	conserved hypothetical protein
AFL2G_01354	3876	2503	752	0.9641	0.9458	42.0131	14.0592	K06636//structural maintenance of chromosome 1	hypothetical protein similar to cohesin complex subunit Psm1
AFL2G_01355	1515	180	69	0.9597	0.8812	7.72979	3.30038	-	conserved hypothetical protein
AFL2G_01356	603	55	16	0.9867	0.8905	5.93408	1.92278	-	predicted protein
AFL2G_01357	846	265	57	0.9669	0.9634	20.379	4.88239	-	hypothetical protein similar to NUDIX domain protein
AFL2G_01358	1632	1356	726	0.9001	0.9473	54.0564	32.2362	-	hypothetical protein similar to Mrs7p
AFL2G_01359	1545	926	146	0.9074	0.846	38.9933	6.84781	-	conserved hypothetical protein
AFL2G_01360	1338	11189	1346	0.9993	0.997	544.055	72.8981	-	conserved hypothetical protein
AFL2G_01361	3264	3376	217	0.9991	0.8814	67.2915	4.81767	K01191//alpha-mannosidase [EC:3.2.1.24]	hypothetical protein similar to alpha-mannosidase
AFL2G_01362	684	296	77	0.7149	0.7149	28.1542	8.1576	K11344//chromatin modification-related protein EAF6	conserved hypothetical protein
AFL2G_01364	1467	249	190	0.9809	0.987	11.0427	9.38536	-	conserved hypothetical protein
AFL2G_01365	1194	13657	15934	0.9983	0.9983	744.147	967.048	K03257//translation initiation factor eIF-4A	conserved hypothetical protein
AFL2G_01366	495	3	19	0.4323	0.8707	0.394297	2.78148	-	conserved hypothetical protein
AFL2G_01367	699	887	107	0.9928	0.99	82.5571	11.0926	K01557//acylpyruvate hydrolase [EC:3.7.1.5];K03142//transcription initiation factor TFIIH subunit 2	fumarylacetoacetate hydrolase domain containing protein 1
AFL2G_01368	297	65	42	0.9697	0.9832	14.2385	10.2476	-	conserved hypothetical protein
AFL2G_01369	999	611	195	0.9329	0.8979	39.7909	14.1448	K13171//serine/arginine repetitive matrix protein 1	predicted protein
AFL2G_01370	2448	2853	152	0.9416	0.8027	75.8225	4.49945	K01178//glucoamylase [EC:3.2.1.3]	conserved hypothetical protein
AFL2G_01371	2514	1475	271	0.998	0.9133	38.1711	7.81145	K08866//serine/threonine-protein kinase TTK/MPS1 [EC:2.7.12.1]	hypothetical protein similar to checkpoint protein kinase
AFL2G_01372	987	68	8	0.8987	0.2948	4.48229	0.587355	K00309// [EC:1.5.3.-]	conserved hypothetical protein
AFL2G_01375	1887	308	8509	0.991	0.9942	10.6191	326.764	K00108//choline dehydrogenase [EC:1.1.99.1]	conserved hypothetical protein
AFL2G_01376	1407	3429	69	0.9957	0.9119	158.555	3.55371	-	hypothetical protein similar to conserved protein
AFL2G_01377	2274	422	149	0.9274	0.8857	12.0734	4.74814	-	hypothetical protein
AFL2G_01378	2136	5903	595	0.9963	0.9906	179.796	20.1857	K03457//nucleobase:cation symporter-1, NCS1 family;K09244//transcriptional regulatory protein AMDR;K09241//transcriptional regulatory protein GAL4	hypothetical protein similar to nitrogen regulatory protein OTam
AFL2G_01379	621	179	40	0.9163	0.8792	18.7529	4.66762	K00517// [EC:1.14.-.-];K00540// [EC:1.-.-.-];K07824//benzoate 4-monooxygenase [EC:1.14.13.12]	conserved hypothetical protein
AFL2G_01380	1941	865	301	0.9614	0.9145	28.9933	11.2375	K07055//	hypothetical protein similar to met-10 gene
AFL2G_01381	855	529	85	0.6772	0.6561	40.2529	7.20411	-	conserved hypothetical protein
AFL2G_01382	2226	2294	6519	0.9991	0.9996	67.0465	212.219	K00234//succinate dehydrogenase (ubiquinone) flavoprotein subunit [EC:1.3.5.1]	hypothetical protein similar to PX domain protein
AFL2G_01383	681	32	39	0.8267	0.9031	3.05711	4.14997	-	conserved hypothetical protein
AFL2G_01384	2751	2716	756	0.9971	0.9858	64.2313	19.914	K01282//dipeptidyl aminopeptidase [EC:3.4.14.-];K01281//X-Pro dipeptidyl-peptidase [EC:3.4.14.11]	hypothetical protein similar to dipeptidyl aminopeptidase type IV
AFL2G_01385	8340	2460	1359	0.9963	0.9746	19.1901	11.8081	-	conserved hypothetical protein
AFL2G_01386	2385	65688	1894	0.9996	0.9954	1791.87	57.5465	-	conserved hypothetical protein
AFL2G_01387	963	5831	5198	0.8349	0.8328	393.935	391.145	-	hypothetical protein similar to endo alpha-1,4 polygalactosaminidase
AFL2G_01388	915	1397	579	0.9989	0.9978	99.3306	45.8548	-	conserved hypothetical protein
AFL2G_01389	891	529	156	0.9776	0.9708	38.6265	12.6875	K01784//UDP-glucose 4-epimerase [EC:5.1.3.2]	predicted protein
AFL2G_01390	732	842	826	0.9973	0.9945	74.8357	81.7705	-	conserved hypothetical protein
AFL2G_01391	801	634	592	0.9975	0.99	51.4949	53.5571	-	hypothetical protein similar to glutathione S-transferase
AFL2G_01392	1941	681	2303	0.9954	0.9969	22.826	85.9797	K01128// [EC:3.1.4.-];K05857//phospholipase C, delta [EC:3.1.4.11];K01116//1-phosphatidylinositol-4,5-bisphosphate phosphodiesterase [EC:3.1.4.11]	hypothetical protein similar to phosphoinositide-specific phospholipase C
AFL2G_01394	1656	33	18	0.7331	0.4764	1.29647	0.787662	K11369//retrograde regulation protein 2;K03448//MFS transporter, ACS family, pantothenate transporter;K08192//MFS transporter, ACS family, allantoate permease	hypothetical protein similar to transporter
AFL2G_01395	1146	42	32	0.9215	0.7984	2.38436	2.02345	K03119//taurine dioxygenase [EC:1.14.11.17];K00540// [EC:1.-.-.-]	hypothetical protein similar to alpha-ketoglutarate-dependent taurine dioxygenase
AFL2G_01396	1431	98	94	0.8127	0.7324	4.45548	4.7601	-	conserved hypothetical protein
AFL2G_01397	1230	418	2345	0.987	0.9943	22.1095	138.155	-	conserved hypothetical protein
AFL2G_01398	1407	515	991	0.8785	0.9247	23.8134	51.0396	K09885//aquaporin rerated protein, other eukaryote	conserved hypothetical protein
AFL2G_01399	4431	1598	362	0.9953	0.9506	23.463	5.92017	K13339//peroxin-6	peroxisomal biogenesis factor 6
AFL2G_01400	2226	17762	45862	0.9735	0.9942	519.128	1492.98	-	conserved hypothetical protein
AFL2G_01401	1542	547	660	0.9838	0.9857	23.0787	31.0161	K11996//adenylyltransferase and sulfurtransferase	conserved hypothetical protein
AFL2G_01402	873	847	327	0.7537	0.7388	63.1214	27.1432	-	RNA polymerase II subunit A C-terminal domain phosphatase SSU72
AFL2G_01403	861	652	81	0.8525	0.8409	49.2666	6.81725	K01463// [EC:3.5.1.-];K01440//nicotinamidase [EC:3.5.1.19]	hypothetical protein similar to isochorismatase family hydrolase
AFL2G_01404	789	4	52	0.3878	0.8733	0.32983	4.77589	-	conserved hypothetical protein
AFL2G_01405	1422	1661	2421	0.9219	0.8312	75.9937	123.374	K05393//chloride channel, other eukaryote;K06867//	hypothetical protein similar to oxysterol binding protein
AFL2G_01406	1461	761	1122	0.9822	0.9843	33.8877	55.6506	K11483//histone deacetylase HOS2 [EC:3.5.1.98]	histone deacetylase phd1
AFL2G_01407	969	19	24	0.7957	0.7079	1.27567	1.7948	K03417//methylisocitrate lyase [EC:4.1.3.30];K01637//isocitrate lyase [EC:4.1.3.1]	hypothetical protein similar to oxaloacetate hydrolase class protein
AFL2G_01408	972	5411	1649	0.9969	0.9949	362.175	122.937	-	allergen Asp f 4
AFL2G_01409	1296	1501	1931	0.9892	0.9591	75.35	107.97	-	hypothetical protein similar to mitochondrial import receptor subunit Tom37
AFL2G_01410	759	147	452	0.9816	0.9802	12.6004	43.1543	-	conserved hypothetical protein
AFL2G_01411	1071	229	115	0.9879	0.9673	13.9109	7.78101	K14709//solute carrier family 39 (zinc transporter), member 1/2/3	zinc-regulated transporter 2
AFL2G_01413	1260	394	469	0.869	0.8698	20.3439	26.973	K00101//L-lactate dehydrogenase (cytochrome) [EC:1.1.2.3]	conserved hypothetical protein
AFL2G_01414	2952	246	20	0.8489	0.2642	5.42159	0.490954	K03657//DNA helicase II / ATP-dependent DNA helicase PcrA [EC:3.6.4.12]	hypothetical protein
AFL2G_01415	198	145	221	0.9596	0.9596	47.6443	80.8825	-	predicted protein
AFL2G_01416	1257	4074	1030	0.9936	0.9905	210.86	59.3785	K06646//G1/S-specific cyclin CLN3;K02220//G2/mitotic-specific cyclin 1/2	hypothetical protein similar to G1 cyclin
AFL2G_01418	2721	884	323	0.9978	0.975	21.1364	8.60204	K14548//U3 small nucleolar RNA-associated protein 4	hypothetical protein similar to small nucleolar ribonucleoprotein complex subunit
AFL2G_01419	1005	166	293	0.9403	0.9721	10.7461	21.1266	-	conserved hypothetical protein
AFL2G_01420	1539	1688	961	0.9948	0.989	71.3578	45.2493	K01090//protein phosphatase [EC:3.1.3.16]	serine/threonine-protein phosphatase PP-Z
AFL2G_01421	357	105	52	0.9636	0.944	19.135	10.5551	K11086//small nuclear ribonucleoprotein B and B'	conserved hypothetical protein
AFL2G_01422	567	173	21	0.9824	0.9647	19.8505	2.68388	-	conserved hypothetical protein
AFL2G_01423	1095	3006	104	0.979	0.8886	178.6	6.88251	K06990//	hypothetical protein similar to DUF52 domain protein
AFL2G_01424	1440	7	4	0.3556	0.25	0.316259	0.201291	K01238// [EC:3.2.1.-];K08254//glucan endo-1,3-alpha-glucosidase [EC:3.2.1.59];K01268//aminopeptidase I [EC:3.4.11.22]	hypothetical protein similar to alpha-1,3-glucanase
AFL2G_01425	855	708	43	0.9906	0.9088	53.8735	3.64443	-	conserved hypothetical protein
AFL2G_01426	1374	1724	3679	0.9985	0.9993	81.6316	194.031	K01456//peptide-N4-(N-acetyl-beta-glucosaminyl)asparagine amidase [EC:3.5.1.52]	protein png1
AFL2G_01427	918	831	46	0.9641	0.8824	58.8933	3.63114	-	conserved hypothetical protein
AFL2G_01428	1440	6067	155	0.9944	0.9465	274.106	7.80004	K00697//alpha,alpha-trehalose-phosphate synthase (UDP-forming) [EC:2.4.1.15]	alpha,alpha-trehalose-phosphate synthase 2
AFL2G_01429	2760	13192	834	0.9996	0.9822	310.963	21.897	K00697//alpha,alpha-trehalose-phosphate synthase (UDP-forming) [EC:2.4.1.15]	hypothetical protein similar to alpha,alpha-trehalose-phosphate synthase subunit
AFL2G_01430	3066	2928	1472	0.9912	0.9315	62.1308	34.7907	K10751//chromatin assembly factor 1 subunit B	hypothetical protein similar to chromatin assembly factor 1 subunit B
AFL2G_01431	2763	384	282	0.907	0.8958	9.04187	7.39598	-	conserved hypothetical protein
AFL2G_01432	1113	97	116	0.9398	0.9964	5.67002	7.55249	K00354//NADPH2 dehydrogenase [EC:1.6.99.1]	hypothetical protein similar to NADH:flavin oxidoreductase/NADH oxidase family protein
AFL2G_01433	870	3761	597	0.823	0.8195	281.25	49.7259	K07034//	hypothetical protein similar to GPR/FUN34 family protein
AFL2G_01434	1956	716	503	0.9985	0.979	23.8151	18.6349	-	hypothetical protein similar to SNDB
AFL2G_01435	1836	2122	714	0.9951	0.9924	75.1935	28.1808	-	hypothetical protein similar to ENTH domain protein
AFL2G_01436	1032	18	53	0.7374	0.501	1.13475	3.72155	-	conserved hypothetical protein
AFL2G_01438	4626	2108	154	0.9721	0.7987	29.6465	2.41236	K11563//kinetochore protein Spc7/SPC105	conserved hypothetical protein
AFL2G_01440	2640	2536	1569	0.9295	0.928	62.4961	43.0672	K09241//transcriptional regulatory protein GAL4;K09248//proline utilization trans-activator	conserved hypothetical protein
AFL2G_01441	831	1130	364	0.9639	0.935	88.4678	31.7415	-	hypothetical protein similar to positive-acting master sulfur regulatory
AFL2G_01442	1044	1551	4467	0.6331	0.637	96.6538	310.058	-	sphingolipid long chain base-responsive protein PIL1
AFL2G_01443	3366	802	943	0.9774	0.9718	15.5013	20.3014	K10846//DNA excision repair protein ERCC-5	hypothetical protein similar to DNA excision repair protein Rad2
AFL2G_01444	3357	473	251	0.9574	0.8999	9.1668	5.41814	K14555//U3 small nucleolar RNA-associated protein 13;K03130//transcription initiation factor TFIID subunit 5	conserved hypothetical protein
AFL2G_01445	858	4	12	0.2925	0.5944	0.303306	1.01349	-	conserved hypothetical protein
AFL2G_01446	873	42	152	0.8247	0.9851	3.12999	12.617	-	conserved hypothetical protein
AFL2G_01448	975	6647	27461	0.9928	0.9928	443.536	2040.98	-	conserved hypothetical protein
AFL2G_01449	3672	483	250	0.9959	0.9613	8.5576	4.93361	-	predicted protein
AFL2G_01450	7560	2871	2660	0.9995	0.9996	24.707	25.4969	K00921//1-phosphatidylinositol-3-phosphate 5-kinase [EC:2.7.1.150]	hypothetical protein similar to 1-phosphatidylinositol-3-phosphate 5-kinase Fab1
AFL2G_01451	1581	12278	3926	0.9386	0.9367	505.247	179.948	K00873//pyruvate kinase [EC:2.7.1.40]	pyruvate kinase
AFL2G_01452	342	100	29	0.6637	0.3626	19.0231	6.14468	-	conserved hypothetical protein
AFL2G_01453	582	397	685	0.9759	0.957	44.3788	85.2894	K00921//1-phosphatidylinositol-3-phosphate 5-kinase [EC:2.7.1.150]	conserved hypothetical protein
AFL2G_01454	2343	220	11	0.977	0.1596	6.10883	0.340211	K06675//structural maintenance of chromosome 4;K10352//myosin heavy chain	conserved hypothetical protein
AFL2G_01455	747	102	1173	0.751	0.9438	8.88357	113.79	-	conserved hypothetical protein
AFL2G_01456	1104	2095	315	0.9167	0.9067	123.459	20.6761	K05824//homoisocitrate dehydrogenase [EC:1.1.1.87]	homoisocitrate dehydrogenase, mitochondrial precursor
AFL2G_01457	1818	1928	1791	0.9972	0.9989	68.9955	71.3887	K11684//bromodomain-containing factor 1;K11294//nucleolin;K03260//translation initiation factor eIF-4F	conserved hypothetical protein
AFL2G_01458	1479	3543	518	0.9926	0.9588	155.851	25.3799	-	conserved hypothetical protein
AFL2G_01460	525	66	8	0.8533	0.6876	8.17885	1.10423	K07748//sterol-4alpha-carboxylate 3-dehydrogenase (decarboxylating) [EC:1.1.1.170]	predicted protein
AFL2G_01461	810	539	64	0.9901	0.7432	43.2924	5.72562	-	conserved hypothetical protein
AFL2G_01462	1533	499	401	0.8702	0.7599	21.1771	18.9553	K00486//kynurenine 3-monooxygenase [EC:1.14.13.9];K00480//salicylate hydroxylase [EC:1.14.13.1]	hypothetical protein similar to kynurenine 3-monooxygenase
AFL2G_01463	1212	742	342	0.9967	0.9934	39.8299	20.448	K01265//methionyl aminopeptidase [EC:3.4.11.18]	methionine aminopeptidase 1
AFL2G_01464	1671	1135	104	0.9982	0.8438	44.1903	4.51008	K10866//DNA repair protein RAD50 [EC:3.6.-.-];K13095//splicing factor 1;K08165//MFS transporter, DHA2 family, multidrug resistance protein;K00492// [EC:1.14.13.-]	hypothetical protein similar to drug resistance transporter
AFL2G_01465	3300	1512	1080	0.9918	0.9906	29.8089	23.7158	K06268//protein phosphatase 3, regulatory subunit	hypothetical protein similar to EF hand domain protein
AFL2G_01466	1737	1041	670	0.9965	0.9902	38.9905	27.9513	K12816//pre-mRNA-processing factor 17	hypothetical protein similar to mRNA splicing factor Prp17
AFL2G_01467	417	922	414	0.9952	0.9928	143.848	71.9435	-	ER-derived vesicles protein ERV14
AFL2G_01468	3282	2022	2417	0.9988	0.9982	40.0821	53.3661	K05681//ATP-binding cassette, subfamily G (WHITE), member 2;K01552// [EC:3.6.3.-];K08711//ATP-binding cassette, subfamily G (WHITE), member 2, PDR	hypothetical protein similar to ABC transporter Adp1
AFL2G_01469	1191	317	40	0.8119	0.6121	17.3163	2.43375	K14264//kynurenine aminotransferase [EC:2.6.1.7]	conserved hypothetical protein
AFL2G_01470	1965	1965	325	0.9888	0.9766	65.0591	11.9853	K01976// [EC:6.-.-.-];K01897//long-chain acyl-CoA synthetase [EC:6.2.1.3];K01895//acetyl-CoA synthetase [EC:6.2.1.1]	hypothetical protein similar to fadD6
AFL2G_01471	1329	228	64	0.9518	0.8736	11.1614	3.48966	K03457//nucleobase:cation symporter-1, NCS1 family	hypothetical protein similar to purine-cytosine permease
AFL2G_01472	1101	207	69	0.9855	0.9491	12.2318	4.5414	-	conserved hypothetical protein
AFL2G_01473	351	183	70	0.9744	0.8604	33.9197	14.4517	-	predicted protein
AFL2G_01474	2205	577	998	0.9846	0.9909	17.0245	32.7982	K09241//transcriptional regulatory protein GAL4;K09248//proline utilization trans-activator	conserved hypothetical protein
AFL2G_01475	750	390	180	0.676	0.672	33.8307	17.3916	-	conserved hypothetical protein
AFL2G_01476	897	1456	881	0.9955	0.9955	105.603	71.1723	K04564//superoxide dismutase, Fe-Mn family [EC:1.15.1.1]	hypothetical protein similar to fe superoxide dismutase
AFL2G_01477	1707	1438	556	0.9256	0.9057	54.8066	23.6031	K05291//phosphatidylinositol glycan, class S	hypothetical protein similar to GPI transamidase component PIG-S
AFL2G_01479	1512	838	246	0.998	0.996	36.0579	11.7899	K07036//	hypothetical protein similar to IZH family channel protein Izh3
AFL2G_01480	2388	4356	2311	0.9966	0.995	118.676	70.1283	K14005//protein transport protein SEC31	conserved hypothetical protein
AFL2G_01481	2412	994	468	0.9975	0.9834	26.8112	14.0603	-	hypothetical protein similar to pentatricopeptide repeat protein
AFL2G_01482	933	674	546	0.5777	0.5884	46.9987	42.4071	K03127//transcription initiation factor TFIID subunit 13	hypothetical protein similar to FUN81 peptide
AFL2G_01483	1038	993	512	0.7746	0.7755	62.2386	35.7438	K03249//translation initiation factor eIF-3 subunit 5	hypothetical protein similar to eukaryotic translation initiation factor 3 subunit EifCf
AFL2G_01484	1860	639	413	0.9849	0.9661	22.3509	16.0903	-	conserved hypothetical protein
AFL2G_01485	1341	293	221	0.9963	0.9664	14.215	11.9424	-	conserved hypothetical protein
AFL2G_01486	1128	1904	365	0.9264	0.8094	109.816	23.4483	-	conserved hypothetical protein
AFL2G_01487	1425	1480	697	0.9986	0.9979	67.5701	35.4442	K00968//choline-phosphate cytidylyltransferase [EC:2.7.7.15]	hypothetical protein similar to cholinephosphate cytidylyltransferase
AFL2G_01488	1359	5183	2178	0.9978	0.9963	248.124	116.136	K01090//protein phosphatase [EC:3.1.3.16]	hypothetical protein similar to protein phosphatase 2C
AFL2G_01489	1473	419	147	0.9973	0.9606	18.5063	7.23173	-	conserved hypothetical protein
AFL2G_01490	3612	1591	1532	0.9992	0.9942	28.657	30.7354	-	conserved hypothetical protein
AFL2G_01491	2706	825	378	0.9959	0.9763	19.8351	10.1226	-	conserved hypothetical protein
AFL2G_01492	1260	10047	5954	0.7698	0.827	518.769	342.425	K02940//large subunit ribosomal protein L9e	conserved hypothetical protein
AFL2G_01493	1785	1600	522	0.6896	0.6583	58.3162	21.1914	K14675//TAG lipase / lysophosphatidylethanolamine acyltransferase [EC:3.1.1.3 2.3.1.-]	conserved hypothetical protein
AFL2G_01494	1974	999	559	0.9747	0.9737	32.925	20.5207	-	conserved hypothetical protein
AFL2G_01496	1563	1176	500	0.9974	0.9776	48.9504	23.1813	K09650//rhomboid-like protein [EC:3.4.21.105]	conserved hypothetical protein
AFL2G_01498	873	2487	540	0.9966	0.992	185.34	44.8236	K06685//maintenance of ploidy protein MOB1 (MPS1 binder 1)	conserved hypothetical protein
AFL2G_01499	1407	1402	345	0.9993	0.995	64.8279	17.7686	-	conserved hypothetical protein
AFL2G_01500	2595	829	597	0.8062	0.8054	20.7838	16.6711	K03130//transcription initiation factor TFIID subunit 5;K05236//coatomer protein complex, subunit alpha (xenin)	eukaryotic ribosome biogenesis protein 1
AFL2G_01501	1956	1167	735	0.9714	0.9683	38.8159	27.2299	K14571//ribosome biogenesis ATPase	ribosome biogenesis ATPase RIX7
AFL2G_01503	672	210	249	0.6235	0.6012	20.331	26.8508	-	conserved hypothetical protein
AFL2G_01504	1206	1625	3253	0.9967	0.9983	87.6625	195.463	-	conserved hypothetical protein
AFL2G_01505	1503	221	99	0.9002	0.8496	9.56624	4.77314	-	hypothetical protein similar to transmembrane glycoprotein
AFL2G_01506	1605	1554	669	0.9975	0.9975	62.9918	30.205	-	conserved hypothetical protein
AFL2G_01507	609	613	742	0.8703	0.8949	65.4864	88.2905	K00550//methylene-fatty-acyl-phospholipid synthase [EC:2.1.1.16]	methylene-fatty-acyl-phospholipid synthase
AFL2G_01508	3672	2239	915	0.9948	0.9709	39.6697	18.057	-	hypothetical protein similar to intermediate filament protein Mdm1
AFL2G_01510	1092	2715	940	0.9899	0.9963	161.754	62.3782	K14298//mRNA export factor	Poly(A)+ RNA export protein
AFL2G_01512	1278	330	192	0.9155	0.9045	16.7993	10.8867	K01053//gluconolactonase [EC:3.1.1.17]	hypothetical protein similar to lactonohydrolase
AFL2G_01513	1122	1945	418	0.8431	0.8235	112.781	26.9967	K03189//urease accessory protein	MYG1 protein
AFL2G_01514	1326	658	456	0.9977	0.991	32.2842	24.92	-	conserved hypothetical protein
AFL2G_01515	504	3090	1658	0.998	0.998	398.874	238.386	-	conserved hypothetical protein
AFL2G_01516	639	315	237	0.9906	0.9937	32.0714	26.8766	K01288//carboxypeptidase D [EC:3.4.16.6]	hypothetical protein similar to DUF431 domain protein
AFL2G_01517	1878	1512	845	0.9563	0.9819	52.3798	32.6053	K01288//carboxypeptidase D [EC:3.4.16.6]	hypothetical protein similar to pheromone processing carboxypeptidase Kex1
AFL2G_01518	1317	1062	135	0.9947	0.94	52.4622	7.42806	K00777// [EC:2.4.2.-];K11293//protein HIRA/HIR1	conserved hypothetical protein
AFL2G_01519	2964	1183	1747	0.9248	0.9254	25.9666	42.7112	-	hypothetical protein similar to IQ calmodulin-binding motif domain protein
AFL2G_01520	2184	2761	2767	0.9986	0.9991	82.2473	91.8088	-	conserved hypothetical protein
AFL2G_01521	2097	1922	919	0.9785	0.9776	59.6297	31.7574	-	conserved hypothetical protein
AFL2G_01522	240	1439	496	0.9875	0.9833	390.083	149.761	K01533//Cu2+-exporting ATPase [EC:3.6.3.4]	predicted protein
AFL2G_01523	2853	925	569	0.9709	0.9695	21.0935	14.4523	-	conserved hypothetical protein
AFL2G_01524	795	721	633	0.9887	0.9585	59.0032	57.6984	K11558//kinetochore protein Spc25, fungi type	conserved hypothetical protein
AFL2G_01525	771	114	58	0.6744	0.3774	9.61963	5.45131	K12601//superkiller protein 8	hypothetical protein similar to meiotic recombination protein
AFL2G_01526	837	2771	648	0.9821	0.9379	215.387	56.1018	K12773//sporulation-regulated protein 3	conserved hypothetical protein
AFL2G_01527	693	1957	958	0.9971	0.9957	183.724	100.175	K00942//guanylate kinase [EC:2.7.4.8]	guanylate kinase
AFL2G_01528	1239	624	278	0.9871	0.9839	32.7658	16.2593	K09291//nucleoprotein TPR	hypothetical protein similar to golgi matrix protein
AFL2G_01530	282	48	11	0.9681	0.7624	11.0739	2.82664	-	predicted protein
AFL2G_01531	2133	8725	7467	0.9986	0.9995	266.123	253.678	K00111//glycerol-3-phosphate dehydrogenase [EC:1.1.5.3]	glycerol-3-phosphate dehydrogenase, mitochondrial precursor
AFL2G_01532	1683	239	61	0.8229	0.7047	9.23893	2.62648	K10438//3-hydroxyphenylacetate 6-hydroxylase [EC:1.14.13.63]	hypothetical protein similar to cytochrome P450 phenylacetate hydroxylase
AFL2G_01533	207	1	1	0.4348	0.4348	0.314295	0.350072	-	predicted protein
AFL2G_01534	441	371	159	0.9909	0.932	54.7322	26.1268	K11567//DASH complex subunit DAD2	conserved hypothetical protein
AFL2G_01535	2172	1557	427	0.9995	0.9811	46.6376	14.2461	-	predicted protein
AFL2G_01536	3219	7237	2175	0.9988	0.9994	146.267	48.9628	K14290//exportin-1	exportin-1
AFL2G_01537	1518	1801	859	0.9743	0.973	77.188	41.0061	K00680// [EC:2.3.1.-];K09246//arginine metabolism regulation protein II	conserved hypothetical protein
AFL2G_01538	915	2381	1173	0.9388	0.9355	169.296	92.8976	K01698//porphobilinogen synthase [EC:4.2.1.24]	hypothetical protein similar to delta-aminolevulinic acid dehydratase
AFL2G_01541	3288	411	711	0.9818	0.9869	8.13238	15.6699	-	conserved hypothetical protein
AFL2G_01542	1755	472	1104	0.9943	0.9954	17.4974	45.5847	-	conserved hypothetical protein
AFL2G_01543	1557	17	-	0.7206	-	0.710343	-	K13336//peroxin-3;K11369//retrograde regulation protein 2;K03448//MFS transporter, ACS family, pantothenate transporter	conserved hypothetical protein
AFL2G_01544	855	4	-	0.331	-	0.30437	-	K07046//	conserved hypothetical protein
AFL2G_01545	1278	29	44	0.7394	0.734	1.4763	2.49488	-	conserved hypothetical protein
AFL2G_01546	1800	32932	873	0.9539	0.9078	1190.29	35.1455	K03305//proton-dependent oligopeptide transporter, POT family	conserved hypothetical protein
AFL2G_01547	789	132	201	0.9202	0.91	10.8844	18.4606	-	conserved hypothetical protein
AFL2G_01548	1017	20	-	0.7345	-	1.27943	-	K06694//26S proteasome non-ATPase regulatory subunit 10;K06867//	conserved hypothetical protein
AFL2G_01549	897	6	2	0.4928	0.2007	0.435178	0.161572	-	conserved hypothetical protein
AFL2G_01551	3138	162	35	0.5398	0.5749	3.35869	0.808244	K00517// [EC:1.14.-.-];K07824//benzoate 4-monooxygenase [EC:1.14.13.12];K11230//mitogen-activated protein kinase kinase kinase [EC:2.7.11.25]	conserved hypothetical protein
AFL2G_01552	1287	4	-	0.2797	-	0.202204	-	-	conserved hypothetical protein
AFL2G_01553	1476	929	34	0.9763	0.7256	40.9484	1.66925	-	conserved hypothetical protein
AFL2G_01554	1416	628	23	0.9936	0.6342	28.8539	1.17704	-	hypothetical protein similar to conserved transmembrane protein
AFL2G_01555	681	3	8	0.3377	0.5242	0.286604	0.851276	-	predicted protein
AFL2G_01556	1386	341	39	0.9978	0.7201	16.0066	2.03905	-	conserved hypothetical protein
AFL2G_01558	1212	7	-	0.3853	-	0.375754	-	-	conserved hypothetical protein
AFL2G_01560	306	-	1	-	0.2941	-	0.236813	-	predicted protein
AFL2G_01561	1539	44	8	0.8421	0.2917	1.86004	0.376686	K01426//amidase [EC:3.5.1.4];K08856//serine/threonine kinase 16 [EC:2.7.11.1];K08157//MFS transporter, DHA1 family, multidrug resistance protein	conserved hypothetical protein
AFL2G_01562	566	4	-	0.636	-	0.459781	-	-	predicted protein
AFL2G_01564	1548	128	52	0.9147	0.6486	5.37956	2.43422	-	conserved hypothetical protein
AFL2G_01565	606	5	3	0.5693	0.3251	0.536791	0.358737	K09252//feruloyl esterase [EC:3.1.1.73]	conserved hypothetical protein
AFL2G_01566	1647	43	2	0.7523	0.1093	1.69857		K01426//amidase [EC:3.5.1.4]	hypothetical protein similar to general amidase-B
AFL2G_01567	1887	1875	958	0.9963	0.9952	64.6453	36.7893	-	predicted protein
AFL2G_01568	339	6	2	0.6755	0.2684	1.15149	0.427521	-	predicted protein
AFL2G_01570	378	12	-	0.6349	-	2.06537	-	-	predicted protein
AFL2G_01571	1143	55	2712	0.9108	0.9991	3.13058	171.938	-	conserved hypothetical protein
AFL2G_01572	1815	1601	3030	0.9994	0.9989	57.3882	120.974	K08157//MFS transporter, DHA1 family, multidrug resistance protein	hypothetical protein similar to major facilitator superfamily
AFL2G_01574	1326	55	36	0.5332	0.4879	2.69853	1.96737	-	conserved hypothetical protein
AFL2G_01576	870	33	11	0.3287	0.1701	2.46776	0.916223	K01802//peptidylprolyl isomerase [EC:5.2.1.8];K09568//FK506-binding protein 1 [EC:5.2.1.8]	conserved hypothetical protein
AFL2G_01577	693	53	1288	0.9351	0.9668	4.97566	134.682	-	conserved hypothetical protein
AFL2G_01578	981	59	16	0.7941	0.371	3.91283	1.18189	K01051//pectinesterase [EC:3.1.1.11]	hypothetical protein similar to pectin methylesterase
AFL2G_01580	387	15	1	0.6977	0.2326	2.52167	0.187248	K01613//phosphatidylserine decarboxylase [EC:4.1.1.65]	conserved hypothetical protein
AFL2G_01583	585	9	2	0.7726	0.1538	1.00091	0.247743	-	conserved hypothetical protein
AFL2G_01585	1641	677	196	0.936	0.9214	26.8403	8.65516	K00924// [EC:2.7.1.-];K00844//hexokinase [EC:2.7.1.1]	hypothetical protein similar to hexokinase family protein
AFL2G_01586	765	650	3	0.3203	0.1516	55.2789	0.284176	K08095//cutinase [EC:3.1.1.74]	cutinase precursor
AFL2G_01587	1413	88	4	0.8797	0.2173	4.0518	0.205138	K13095//splicing factor 1;K08192//MFS transporter, ACS family, allantoate permease	conserved hypothetical protein
AFL2G_01588	1818	312	-	0.9928	-	11.1653	-	K09241//transcriptional regulatory protein GAL4;K09244//transcriptional regulatory protein AMDR	conserved hypothetical protein
AFL2G_01589	1215	434	28	0.9646	0.8757	23.2392	1.66997	K00754// [EC:2.4.1.-];K05528//alpha 1,6-mannosyltransferase [EC:2.4.1.232]	conserved hypothetical protein
AFL2G_01590	1506	251	15	0.9907	0.5425	10.8432	0.721762	-	hypothetical protein similar to acyltransferase
AFL2G_01591	1407	436	9	0.9822	0.334	20.1604	0.463528	-	conserved hypothetical protein
AFL2G_01592	213	20	3	0.9108	0.4742	6.10883	1.02063	-	predicted protein
AFL2G_01593	7293	6285	1830	0.9779	0.9546	56.0669	18.1833	K00749//alpha-1,3-glucan synthase [EC:2.4.1.183]	hypothetical protein similar to alpha-1,3-glucan synthase
AFL2G_01594	1650	2402	38	0.9758	0.7764	94.7102	1.66889	K01200//pullulanase [EC:3.2.1.41];K01176//alpha-amylase [EC:3.2.1.1]	hypothetical protein similar to alpha-amylase AmyA
AFL2G_01595	1341	412	127	0.9664	0.7711	19.9883	6.86282	K01176//alpha-amylase [EC:3.2.1.1]	hypothetical protein similar to alpha-amylase
AFL2G_01596	726	2079	1290	0.8003	0.7769	186.305	128.76	-	hypothetical protein
AFL2G_01597	843	655	2564	0.9893	0.9964	50.55	220.403	K01795// [EC:5.1.3.-]	hypothetical protein similar to UDP-galactose 4-epimerase
AFL2G_01598	993	933	105	0.9406	0.8439	61.128	7.66245	K01488//adenosine deaminase [EC:3.5.4.4]	conserved hypothetical protein
AFL2G_01599	1023	59	3	0.8993	0.2639	3.75218	0.212507	K00344//NADPH2:quinone reductase [EC:1.6.5.5]	conserved hypothetical protein
AFL2G_01600	3438	68	855	0.7903	0.9939	1.2868	18.0214	K05658//ATP-binding cassette, subfamily B (MDR/TAP), member 1	hypothetical protein similar to phospholipid-lipopolysaccharide abc transporter
AFL2G_01603	2943	22	17	0.3445	0.3863	0.48634	0.418587	K00369//nitrate reductase [EC:1.7.99.4]	hypothetical protein similar to nitrate reductase
AFL2G_01605	1119	2180	1530	0.8901	0.8892	126.746	99.0807	-	conserved hypothetical protein
AFL2G_01607	387	33	1	0.907	0.2326	5.54767	0.187248	-	predicted protein
AFL2G_01608	231	72	1	0.9481	0.3896	20.2781	0.313701	-	predicted protein
AFL2G_01609	2550	10	-	0.2333	-	0.255134	-	-	conserved hypothetical protein
AFL2G_01611	918	17	2	0.6743	0.1961	1.2048	0.157876	-	conserved hypothetical protein
AFL2G_01612	756	5	-	0.2407	-	0.430285	-	K01066//esterase / lipase [EC:3.1.1.-]	conserved hypothetical protein
AFL2G_01616	2469	26	9	0.4848	0.258	0.68511	0.264149	K00360//nitrate reductase (NADH) [EC:1.7.1.1];K10534//nitrate reductase (NADPH) [EC:1.7.1.3]	hypothetical protein similar to nitrate reductase
AFL2G_01617	258	10	-	0.6589	-	2.52167	-	-	phosphocarrier protein HPr
AFL2G_01619	606	341	32	0.7508	0.6403	36.6091	3.82653	K00799//glutathione S-transferase [EC:2.5.1.18]	conserved hypothetical protein
AFL2G_01620	2235	81	99	0.54	0.6161	2.35785	3.20985	K01417// [EC:3.4.24.-]	conserved hypothetical protein
AFL2G_01621	1632	773	252	0.9688	0.9608	30.8154	11.1894	K06978//	conserved hypothetical protein
AFL2G_01622	1071	1719	619	0.9991	0.9813	104.423	41.8821	K00359//NADH oxidase [EC:1.6.-.-];K00344//NADPH2:quinone reductase [EC:1.6.5.5]	conserved hypothetical protein
AFL2G_01623	747	3	39	0.3307	0.9224	0.261281	3.78331	-	predicted protein
AFL2G_01625	588	10	-	0.5034	-	1.10645	-	-	conserved hypothetical protein
AFL2G_01626	711	44	-	0.9972	-	4.02616	-	-	conserved hypothetical protein
AFL2G_01627	696	31	56	0.898	0.9612	2.89775	5.83051	-	conserved hypothetical protein
AFL2G_01628	1101	34	5	0.762	0.248	2.00909	0.329087	-	conserved hypothetical protein
AFL2G_01629	1458	109	16	0.4547	0.3278	4.86381	0.795225	K08803//death-associated protein kinase [EC:2.7.11.1];K06694//26S proteasome non-ATPase regulatory subunit 10	conserved hypothetical protein
AFL2G_01630	912	1251	116	0.9364	0.909	89.2422	9.21702	-	conserved hypothetical protein
AFL2G_01632	1884	1569	34	0.9798	0.7298	54.1813	1.30775	-	conserved hypothetical protein
AFL2G_01633	1203	1703	43	0.9742	0.8603	92.0994	2.59018	-	conserved hypothetical protein
AFL2G_01634	792	41	3	0.6326	0.2121	3.36796	0.274488	-	conserved hypothetical protein
AFL2G_01637	1386	36	19	0.2359	0.2237	1.68985	0.993386	-	conserved hypothetical protein
AFL2G_01638	930	6	-	0.3161	-	0.419736	-	K01714//dihydrodipicolinate synthase [EC:4.2.1.52]	hypothetical protein similar to dihydrodipicolinate synthetase family protein
AFL2G_01639	2037	180	18	0.9489	0.4826	5.74896	0.640338	K01684//galactonate dehydratase [EC:4.2.1.6];K09240//transcriptional regulatory protein CAT8	conserved hypothetical protein
AFL2G_01640	1353	161	18	0.8337	0.5625	7.74169	0.964056	K13336//peroxin-3;K11369//retrograde regulation protein 2;K03448//MFS transporter, ACS family, pantothenate transporter;K08192//MFS transporter, ACS family, allantoate permease	conserved hypothetical protein
AFL2G_01641	192	1	1	0.4688	0.4688	0.338849	0.377421	-	predicted protein
AFL2G_01642	1437	752	22	0.7794	0.6514	34.0462	1.10941	-	hypothetical protein similar to FAD dependent oxidoreductase
AFL2G_01643	1593	188	-	0.9171	-	7.67803	-	K03293//amino acid transporter, AAT family	hypothetical protein similar to aromatic amino acid and leucine permease
AFL2G_01644	723	425	10	0.9876	0.7012	38.2436	1.00228	K01560//2-haloacid dehalogenase [EC:3.8.1.2]	hypothetical protein similar to 2-haloalkanoic acid dehalogenase
AFL2G_01645	2103	873	58	0.9767	0.738	27.0074	1.99856	K09248//proline utilization trans-activator;K09241//transcriptional regulatory protein GAL4;K01684//galactonate dehydratase [EC:4.2.1.6]	conserved hypothetical protein
AFL2G_01646	1362	11	-	0.514	-	0.52544	-	K01175// [EC:3.1.-.-];K01046//triacylglycerol lipase [EC:3.1.1.3]	hypothetical protein similar to lipase
AFL2G_01647	1380	262	-	0.9746	-	12.3518	-	K08764//sterol carrier protein 2 [EC:2.3.1.176]	nonspecific lipid-transfer protein
AFL2G_01648	1680	2966	495	0.9935	0.9726	114.86	21.3513	K05917//cytochrome P450, family 51 (sterol 14-demethylase) [EC:1.14.13.70];K00517// [EC:1.14.-.-];K00493//unspecific monooxygenase [EC:1.14.14.1]	conserved hypothetical protein
AFL2G_01649	1569	15858	29	0.9924	0.7655	657.557	1.33938	K00489//cytochrome P450, family 7, subfamily A (cholesterol 7alpha-monooxygenase) [EC:1.14.13.17];K00517// [EC:1.14.-.-];K03782//catalase/peroxidase [EC:1.11.1.6 1.11.1.7];K07824//benzoate 4-monooxygenase [EC:1.14.13.12]	conserved hypothetical protein
AFL2G_01650	1632	926	1	0.9939	0.0551	36.9146		K10866//DNA repair protein RAD50 [EC:3.6.-.-];K13095//splicing factor 1;K08197//MFS transporter, SIT family, siderophore-iron:H+ symporter	conserved hypothetical protein
AFL2G_01651	1002	5013	53	0.997	0.9242	325.49	3.83297	-	conserved hypothetical protein
AFL2G_01652	771	308	2	0.4942	0.1427	25.9899	0.187976	-	conserved hypothetical protein
AFL2G_01654	1437	32	-	0.5066	-	1.44878	-	K04091//alkanesulfonate monooxygenase [EC:1.14.14.5]	hypothetical protein similar to xenobiotic compound monooxygenase
AFL2G_01656	678	152	9	0.6195	0.4528	14.5855	0.961923	K07734//transcriptional regulator	hypothetical protein similar to transcriptional regulator
AFL2G_01657	3039	691	113	0.4344	0.3797	14.793	2.69448	K00777// [EC:2.4.2.-]	conserved hypothetical protein
AFL2G_01659	1047	9	9	0.6705	0.5396	0.559247	0.622907	K04713//C4-hydroxylase [EC:1.14.-.-];K07750//methylsterol monooxygenase [EC:1.14.13.72]	conserved hypothetical protein
AFL2G_01660	1581	27	13	0.5035	0.3238	1.11107	0.595853	-	conserved hypothetical protein
AFL2G_01662	1545	23	-	0.6136	-	0.968517	-	K00517// [EC:1.14.-.-];K00495// [EC:1.14.14.-];K05917//cytochrome P450, family 51 (sterol 14-demethylase) [EC:1.14.13.70]	conserved hypothetical protein
AFL2G_01663	1269	1290	52	0.9929	0.8842	66.1357	2.9694	-	conserved hypothetical protein
AFL2G_01664	1317	1738	52	0.9916	0.8352	85.8562	2.86118	-	conserved hypothetical protein
AFL2G_01665	1623	69	-	0.6519	-	2.76591	-	K01426//amidase [EC:3.5.1.4]	hypothetical protein similar to general amidase-C
AFL2G_01666	2643	463	132	0.9792	0.9115	11.397	3.61913	K01192//beta-mannosidase [EC:3.2.1.25]	hypothetical protein similar to exo-beta-D-glucosaminidase
AFL2G_01667	1839	496	240	0.9929	0.9772	17.5472	9.45708	K00108//choline dehydrogenase [EC:1.1.99.1]	hypothetical protein similar to aryl-alcohol dehydrogenase
AFL2G_01668	1344	197	67	0.9874	0.8289	9.53619	3.61246	K08257//mannan endo-1,6-alpha-mannosidase [EC:3.2.1.101]	conserved hypothetical protein
AFL2G_01669	1098	278	30	0.9818	0.8024	16.4721	1.97991	K13953//alcohol dehydrogenase, propanol-preferring [EC:1.1.1.1]	conserved hypothetical protein
AFL2G_01670	1932	1489	157	0.9601	0.9187	50.1413	5.88871	K01957//glutamyl-tRNA (Gln) amidotransferase [EC:6.3.5.-];K02433//aspartyl-tRNA(Asn)/glutamyl-tRNA (Gln) amidotransferase subunit A [EC:6.3.5.6 6.3.5.7];K14541//urea carboxylase / allophanate hydrolase [EC:6.3.4.6 3.5.1.54]	hypothetical protein similar to glutamyl-tRNA(Gln) amidotransferase
AFL2G_01674	843	2	2	0.2135	0.1068		0.171921	K00517// [EC:1.14.-.-];K10438//3-hydroxyphenylacetate 6-hydroxylase [EC:1.14.13.63];K10437//phenylacetate 2-hydroxylase [EC:1.14.13.-]	predicted protein
AFL2G_01675	1230	422	552	0.813	0.7967	22.3211	32.5208	K08284//calcium channel MID1	hypothetical protein similar to CorA family metal ion transporter
AFL2G_01676	1101	208	177	0.9746	0.9564	12.2909	11.6497	K03448//MFS transporter, ACS family, pantothenate transporter	hypothetical protein similar to transmembrane transporter Liz1p
AFL2G_01677	2127	614	42	0.7184	0.4805	18.7806	1.4309	K00102//D-lactate dehydrogenase (cytochrome) [EC:1.1.2.4];K01426//amidase [EC:3.5.1.4];K02433//aspartyl-tRNA(Asn)/glutamyl-tRNA (Gln) amidotransferase subunit A [EC:6.3.5.6 6.3.5.7]	conserved hypothetical protein
AFL2G_01681	1203	88	39	0.9825	0.7265	4.7591	2.34924	K09788//hypothetical protein	conserved hypothetical protein
AFL2G_01682	1431	156	7	0.9888	0.4298	7.09239	0.354475	-	conserved hypothetical protein
AFL2G_01683	1917	593	328	0.9948	0.9703	20.1252	12.3988	-	conserved hypothetical protein
AFL2G_01684	2358	3259	4176	0.9321	0.9266	89.9183	128.335	K00850//6-phosphofructokinase [EC:2.7.1.11]	6-phosphofructokinase alpha subunit
AFL2G_01685	1182	5166	839	0.9323	0.8198	284.344	51.4366	K14676//lysophospholipid hydrolase [EC:3.1.1.5]	IMP-specific 5'-nucleotidase 1
AFL2G_01686	249	78	146	0.8032	0.8353	20.3799	42.4894	-	conserved hypothetical protein
AFL2G_01687	1671	3414	2368	0.9976	0.9982	132.921	102.691	K08139//MFS transporter, SP family, sugar:H+ symporter	hypothetical protein similar to MFS quinate transporter
AFL2G_01688	1530	51	61	0.898	0.802	2.16864	2.88912	K11369//retrograde regulation protein 2;K13336//peroxin-3;K08192//MFS transporter, ACS family, allantoate permease;K03448//MFS transporter, ACS family, pantothenate transporter	hypothetical protein similar to Tna1
AFL2G_01689	4101	127	21	0.8403	0.268	2.01475	0.371071	K01552// [EC:3.6.3.-];K08712//ATP-binding cassette, subfamily G (WHITE), member 2, SNQ2	hypothetical protein similar to ATP-binding cassette transporter Atr5
AFL2G_01690	3186	41	25	0.5138	0.3672	0.837232	0.56862	K00936// [EC:2.7.3.-];K02485//two-component system, unclassified family, response regulator	conserved hypothetical protein
AFL2G_01691	852	5	-	0.2171	-	0.381802	-	-	conserved hypothetical protein
AFL2G_01692	1395	2	12	0.129	0.362		0.623354	K08165//MFS transporter, DHA2 family, multidrug resistance protein	conserved hypothetical protein
AFL2G_01693	1347	106	117	0.9042	0.8812	5.11972	6.29428	-	conserved hypothetical protein
AFL2G_01694	1449	231	151	0.7233	0.7226	10.3717	7.55155	K14709//solute carrier family 39 (zinc transporter), member 1/2/3	hypothetical protein similar to plasma membrane zinc ion transporter
AFL2G_01695	768	260	89	0.974	0.9648	22.0252	8.39762	K00540// [EC:1.-.-.-];K00100// [EC:1.1.1.-]	hypothetical protein similar to short chain dehydrogenase
AFL2G_01696	999	106	20	0.9239	0.8659	6.90316	1.45075	K00100// [EC:1.1.1.-];K00002//alcohol dehydrogenase (NADP+) [EC:1.1.1.2]	hypothetical protein similar to NADP-dependent alcohol dehydrogenase
AFL2G_01697	1119	220	60	0.9669	0.9097	12.7909	3.88552	-	predicted protein
AFL2G_01698	1320	738	625	0.9545	0.9705	36.3739	34.311	K01279//tripeptidyl-peptidase I [EC:3.4.14.9]	conserved hypothetical protein
AFL2G_01699	1005	41	69	0.9055	0.9692	2.65415	4.9752	K00100// [EC:1.1.1.-];K00540// [EC:1.-.-.-];K01412//mitochondrial processing peptidase [EC:3.4.24.64]	conserved hypothetical protein
AFL2G_01700	471	-	4	-	0.3822	-	0.615413	-	conserved hypothetical protein
AFL2G_01702	1185	4	4	0.1857	0.1291	0.219609	0.244607	-	conserved hypothetical protein
AFL2G_01703	933	172	102	0.9882	0.9175	11.9937	7.92221	K00459//nitronate monooxygenase [EC:1.13.12.16]	conserved hypothetical protein
AFL2G_01704	744	33	24	0.8589	0.7997	2.88568	2.33758	-	conserved hypothetical protein
AFL2G_01705	369	2	87	0.4878	0.7073	0.352624	17.0852	-	predicted protein
AFL2G_01706	1458	1524	261	0.8676	0.8258	68.0041	12.9721	K11369//retrograde regulation protein 2;K13336//peroxin-3;K13095//splicing factor 1;K08192//MFS transporter, ACS family, allantoate permease	conserved hypothetical protein
AFL2G_01707	840	653	40	0.994	0.681	50.5757	3.45071	-	conserved hypothetical protein
AFL2G_01709	2022	428	248	0.9822	0.9545	13.7712	8.88788	K03115//casein kinase 2, beta polypeptide;K09244//transcriptional regulatory protein AMDR;K09240//transcriptional regulatory protein CAT8	conserved hypothetical protein
AFL2G_01710	1551	416	209	0.8227	0.7995	17.4498	9.76477	K10437//phenylacetate 2-hydroxylase [EC:1.14.13.-]	hypothetical protein similar to cytochrome P450 phenylacetate 2-hydroxylase
AFL2G_01713	1128	143	39	0.5035	0.4867	8.24774	2.50543	-	conserved hypothetical protein
AFL2G_01714	609	683	33	0.9984	0.7915	72.9644	3.92667	-	conserved hypothetical protein
AFL2G_01715	1674	2	124	0.1075	0.9164		5.36777	K08157//MFS transporter, DHA1 family, multidrug resistance protein;K08158//MFS transporter, DHA1 family, multidrug resistance protein	hypothetical protein similar to multidrug transporter
AFL2G_01716	216	1	-	0.4167	-	0.301199	-	-	predicted protein
AFL2G_01717	5751	1279	1040	0.9804	0.971	14.4689	13.1044	K12609//CCR4-NOT transcriptional complex subunit CAF120;K11422//histone-lysine N-methyltransferase SETD1 [EC:2.1.1.43];K14005//protein transport protein SEC31	hypothetical protein similar to MYB DNA-binding domain protein
AFL2G_01718	1125	129	54	0.9867	0.9556	7.46011	3.47831	K00809//deoxyhypusine synthase [EC:2.5.1.46]	deoxyhypusine synthase
AFL2G_01719	3813	9565	1867	0.9997	0.9948	163.202	35.4818	K01072//ubiquitin thiolesterase [EC:3.1.2.15];K10847//DNA-repair protein complementing XP-A cells;K11838//ubiquitin carboxyl-terminal hydrolase 7 [EC:3.1.2.15]	conserved hypothetical protein
AFL2G_01720	2256	961	1271	0.996	0.9947	27.7135	40.8257	K00599// [EC:2.1.1.-]	nucleolar protein 2
AFL2G_01721	696	982	330	0.9914	0.9411	91.7931	34.3583	-	conserved hypothetical protein
AFL2G_01722	2484	1627	980	0.9919	0.9964	42.6132	28.5892	K03130//transcription initiation factor TFIID subunit 5;K14555//U3 small nucleolar RNA-associated protein 13;K00777// [EC:2.4.2.-]	hypothetical protein similar to cell cycle protein
AFL2G_01723	1110	177	270	0.9703	0.9748	10.3743	17.6266	K10847//DNA-repair protein complementing XP-A cells	hypothetical protein similar to DNA repair protein Rad14
AFL2G_01724	1134	240	80	0.9347	0.9039	13.7691	5.11216	K03861//phosphatidylinositol glycan, class P	hypothetical protein similar to PIG-P
AFL2G_01725	2586	873	457	0.8852	0.6582	21.9631	12.8061	K01196//glycogen debranching enzyme [EC:2.4.1.25 3.2.1.33];K01501//nitrilase [EC:3.5.5.1]	conserved hypothetical protein
AFL2G_01726	1710	124	84	0.883	0.7795	4.71773	3.55968	K01179//endoglucanase [EC:3.2.1.4]	hypothetical protein similar to extracellular endoglucanase
AFL2G_01729	1737	324	170	0.9735	0.9436	12.1354	7.09213	K03256//tRNA (adenine-N(1)-)-methyltransferase non-catalytic subunit	hypothetical protein similar to eukaryotic translation initiation factor 3
AFL2G_01730	567	2127	1009	0.9771	0.97	244.058	128.954	K05756//actin related protein 2/3 complex, subunit 3	ARP2/3 complex 21 kDa subunit
AFL2G_01731	687	398	94	0.9811	0.8967	37.6907	9.91514	K10756//replication factor C subunit 3/5	replication factor C subunit 3
AFL2G_01732	1428	13476	266	0.9993	0.993	613.961	13.4984	K01078//acid phosphatase [EC:3.1.3.2]	conserved hypothetical protein
AFL2G_01733	1422	49	3	0.7848	0.1899	2.24184	0.152879	K03380//phenol 2-monooxygenase [EC:1.14.13.7]	conserved hypothetical protein
AFL2G_01734	201	1	-	0.4478	-	0.323677	-	-	predicted protein
AFL2G_01735	657	7	2	0.4764	0.274	0.693171	0.220593	-	conserved hypothetical protein
AFL2G_01736	702	155	38	0.9573	0.7806	14.3649	3.9226	K01598//phosphopantothenoylcysteine decarboxylase [EC:4.1.1.36]	hypothetical protein similar to phosphopantothenoylcysteine decarboxylase
AFL2G_01737	924	87	10	0.9221	0.6959	6.12569	0.784252	-	conserved hypothetical protein
AFL2G_01738	1638	361	361	0.8547	0.7796	14.3384	15.9706	K12737//peptidyl-prolyl cis-trans isomerase SDCCAG10 [EC:5.2.1.8]	peptidyl-prolyl isomerase cwc27
AFL2G_01739	2367	2174	2745	0.9992	0.9983	59.7543	84.0372	K09419//heat shock transcription factor, other eukaryote	hypothetical protein similar to hsf protein
AFL2G_01740	954	880	5912	0.9969	0.999	60.0125	449.07	K00540// [EC:1.-.-.-]	hypothetical protein similar to aldo-keto reductase
AFL2G_01741	615	1913	15698	0.7317	0.7415	202.371	1849.68	-	conserved hypothetical protein
AFL2G_01742	1818	2148	1708	0.9983	0.9983	76.8685	68.0803	K14407//cleavage stimulation factor subunit 2	conserved hypothetical protein
AFL2G_01745	1017	33104	39678	0.8378	0.8378	2117.71	2827.2	K00134//glyceraldehyde 3-phosphate dehydrogenase [EC:1.2.1.12]	glyceraldehyde-3-phosphate dehydrogenase
AFL2G_01746	2379	1758	440	0.9786	0.9639	48.0764	13.4025	K11407//histone deacetylase 6/10 [EC:3.5.1.98]	hypothetical protein similar to histone deacetylase
AFL2G_01748	819	287	79	0.5531	0.4505	22.7985	6.9899	K00859//dephospho-CoA kinase [EC:2.7.1.24]	hypothetical protein similar to dephospho-CoA kinase
AFL2G_01749	1032	222	139	0.9729	0.9835	13.9953	9.76029	-	conserved hypothetical protein
AFL2G_01750	1203	108	1	0.9302	0.0748	5.84071		K01777//proline racemase [EC:5.1.1.4]	hypothetical protein similar to co-factor independent proline racemase
AFL2G_01751	3327	1473	872	0.9898	0.9832	28.8043	18.9929	K01408//insulysin [EC:3.4.24.56]	hypothetical protein similar to metallopeptidase
AFL2G_01752	828	1082	171	0.9952	0.9964	85.0168	14.9656	K14397//cleavage and polyadenylation specificity factor subunit 5	cleavage and polyadenylation specificity factor 5
AFL2G_01753	894	3	-	0.1331	-	0.218319	-	K01046//triacylglycerol lipase [EC:3.1.1.3];K01066//esterase / lipase [EC:3.1.1.-]	hypothetical protein similar to extracellular lipase
AFL2G_01754	669	106	132	0.994	0.9791	10.3083	14.298	-	conserved hypothetical protein
AFL2G_01755	648	1836	490	0.8889	0.8133	184.334	54.796	K03939//NADH dehydrogenase (ubiquinone) Fe-S protein 6 [EC:1.6.5.3 1.6.99.3]	lactobacillus shifted protein
AFL2G_01758	1860	6	-	0.1962	-	0.209868	-	K01843//lysine 2,3-aminomutase [EC:5.4.3.2];K08803//death-associated protein kinase [EC:2.7.11.1]	conserved hypothetical protein
AFL2G_01759	606	37	423	0.8482	0.9505	3.97225	50.5819	-	conserved hypothetical protein
AFL2G_01760	315	36	-	0.4794	-	7.43532	-	-	predicted protein
AFL2G_01761	1509	386	11	0.9596	0.4911	16.642	0.52824	-	conserved hypothetical protein
AFL2G_01762	198	3	-	0.6768	-	0.985743	-	-	predicted protein
AFL2G_01763	363	28	6	0.6364	0.551	5.01833	1.19777	-	predicted protein
AFL2G_01764	1644	2946	769	0.9988	0.9915	116.584	33.8963	-	conserved hypothetical protein
AFL2G_01765	1329	13	591	0.5756	0.9947	0.636394	32.2248	K07407//alpha-galactosidase [EC:3.2.1.22]	hypothetical protein similar to alpha-galactosidase
AFL2G_01768	306	524	73	0.9967	0.9902	111.408	17.2874	-	conserved hypothetical protein
AFL2G_01769	945	1	6	0.0952	0.1905		0.460094	-	predicted protein
AFL2G_01770	1653	6	2	0.2178	0.1089	0.236149		K03379//cyclohexanone monooxygenase [EC:1.14.13.22];K00540// [EC:1.-.-.-]	conserved hypothetical protein
AFL2G_01773	1023	75	86	0.9384	0.8856	4.76973	6.09187	-	conserved hypothetical protein
AFL2G_01774	960	988	3943	0.9885	0.9927	66.9566	297.634	-	conserved hypothetical protein
AFL2G_01775	1068	2	59	0.1685	0.6713		4.00321	K14709//solute carrier family 39 (zinc transporter), member 1/2/3	zinc-regulated transporter 1
AFL2G_01776	1374	2	48	0.131	0.818		2.53152	K01732// [EC:4.2.2.10];K01728//pectate lyase [EC:4.2.2.2]	hypothetical protein similar to pectine lyase F
AFL2G_01777	1590	172	92	0.9566	0.8648	7.03784	4.19294	-	conserved hypothetical protein
AFL2G_01778	942	82	1	0.7654	0.0955	5.66331		-	conserved hypothetical protein
AFL2G_01779	2493	161	120	0.8119	0.7806	4.20157	3.48808	K01187//alpha-glucosidase [EC:3.2.1.20]	conserved hypothetical protein
AFL2G_01780	1992	438	146	0.9438	0.743	14.3052	5.31118	K12828//splicing factor 3B subunit 1	hypothetical protein similar to alpha-L-rhamnosidase A precursor
AFL2G_01781	876	72	21	0.9498	0.6655	5.34732	1.73717	K00540// [EC:1.-.-.-];K00100// [EC:1.1.1.-];K00079//carbonyl reductase (NADPH) [EC:1.1.1.184]	conserved hypothetical protein
AFL2G_01782	1485	103	5	0.7825	0.2532	4.51251	0.243989	K05841//sterol 3beta-glucosyltransferase [EC:2.4.1.173];K08139//MFS transporter, SP family, sugar:H+ symporter	conserved hypothetical protein
AFL2G_01783	2064	29	5	0.7224	0.1744	0.914105	0.175545	-	conserved hypothetical protein
AFL2G_01786	495	141	11	0.9939	0.8323	18.532	1.61033	-	conserved hypothetical protein
AFL2G_01787	2793	3275	369	0.927	0.9148	76.2866	9.57377	K01178//glucoamylase [EC:3.2.1.3]	conserved hypothetical protein
AFL2G_01789	1194	1116	379	0.9992	0.9841	60.809	23.0018	K10570//DNA excision repair protein ERCC-8	hypothetical protein similar to transcription factor
AFL2G_01790	2100	45	1	0.7438	0.0429	1.39412		-	conserved hypothetical protein
AFL2G_01791	705	237	112	0.9816	0.9844	21.8709	11.5122	-	conserved hypothetical protein
AFL2G_01792	1575	304	197	0.9848	0.9683	12.5574	9.06386	K05841//sterol 3beta-glucosyltransferase [EC:2.4.1.173];K08139//MFS transporter, SP family, sugar:H+ symporter	hypothetical protein similar to hexose transporter protein
AFL2G_01793	2256	2809	863	0.9956	0.9934	81.0066	27.7204	-	pH-response regulator protein palF/RIM8
AFL2G_01794	555	240	95	0.7315	0.7297	28.1336	12.4039	-	hypothetical protein similar to secretory component protein shr3
AFL2G_01795	1065	4852	2914	0.9981	0.9934	296.401	198.275	-	conserved hypothetical protein
AFL2G_01797	777	28	-	0.843	-	2.34447	-	K01175// [EC:3.1.-.-];K01066//esterase / lipase [EC:3.1.1.-]	rhamnogalacturonan acetylesterase precursor
AFL2G_01800	1287	132	9	0.8834	0.4911	6.67272	0.506747	-	conserved hypothetical protein
AFL2G_01801	2070	13754	108	0.9995	0.9198	432.281	3.78078	K09243//transcriptional regulatory protein UME6;K09245//transcriptional activator protein UGA3	conserved hypothetical protein
AFL2G_01803	1227	1728	376	0.9087	0.9071	91.6235	22.206	-	conserved hypothetical protein
AFL2G_01804	1707	2388	646	0.9971	0.9889	91.0141	27.4237	K09500//T-complex protein 1 subunit theta	T-complex protein 1 subunit theta
AFL2G_01806	1503	151	40	0.8303	0.6021	6.53621	1.92854	-	conserved hypothetical protein
AFL2G_01807	1092	683	595	0.9982	0.9872	40.6917	39.4841	-	conserved hypothetical protein
AFL2G_01808	1014	70	11	0.9221	0.5572	4.49126	0.786108	-	hypothetical protein
AFL2G_01809	927	334	147	0.7217	0.753	23.4409	11.4912	K12868//pre-mRNA-splicing factor SYF2	pre-mRNA splicing factor syf2
AFL2G_01810	756	323	288	0.996	0.9868	27.7964	27.6057	K11341//YEATS domain-containing protein 4	hypothetical protein similar to histone acetyltransferase subunit Yaf9
AFL2G_01811	1344	716	872	0.9435	0.9561	34.6594	47.0159	K00463//indoleamine 2,3-dioxygenase [EC:1.13.11.52]	hypothetical protein similar to indoleamine 2,3-dioxygenase pyrrole 2,3-dioxygenase)
AFL2G_01812	1407	517	509	0.9979	0.9872	23.9059	26.2151	K01556//kynureninase [EC:3.7.1.3]	kynureninase
AFL2G_01813	2049	370	173	0.961	0.8585	11.7481	6.11831	K09240//transcriptional regulatory protein CAT8	conserved hypothetical protein
AFL2G_01815	1719	429	463	0.9791	0.9831	16.2364	19.5179	-	conserved hypothetical protein
AFL2G_01816	1125	2515	32265	0.9831	0.9991	145.443	2078.29	K09184//GATA-binding protein, other eukaryote	conserved hypothetical protein
AFL2G_01817	1056	641	74	0.9905	0.9754	39.4913	5.07803	-	conserved hypothetical protein
AFL2G_01818	726	7333	8729	0.9986	0.9972	657.132	871.275	K01452//chitin deacetylase [EC:3.5.1.41]	hypothetical protein similar to polysaccharide deacetylase family protein
AFL2G_01819	1311	679	123	0.7803	0.7788	33.6957	6.79876	-	conserved hypothetical protein
AFL2G_01820	1701	3987	10900	0.9929	0.9924	152.493	464.355	-	conserved hypothetical protein
AFL2G_01821	3765	795	1270	0.9588	0.9827	13.7376	24.4437	K01552// [EC:3.6.3.-]	conserved hypothetical protein
AFL2G_01822	1965	362	10	0.9588	0.427	11.9854	0.368778	-	conserved hypothetical protein
AFL2G_01823	657	15	1	0.7275	0.137	1.48537		-	conserved hypothetical protein
AFL2G_01824	1341	389	182	0.7651	0.7614	18.8725	9.8349	K03323//equilibrative nucleoside transporter, ENT family	hypothetical protein similar to nucleoside transporter family
AFL2G_01825	2370	1350	989	0.9987	0.9987	37.059	30.2396	K02021//putative ABC transport system ATP-binding protein	ATP-dependent permease MDL1
AFL2G_01826	1470	1589	997	0.9993	0.9939	70.3257	49.1479	K09554//cell division cycle protein 37	hypothetical protein similar to cdc37 protein
AFL2G_01827	735	3361	1865	0.9959	0.9891	297.501	183.873	-	hypothetical protein similar to clathrin light chain
AFL2G_01828	879	239	105	0.8601	0.6485	17.6896	8.65621	-	hypothetical protein similar to DUF618 domain protein
AFL2G_01829	1179	892	252	0.8253	0.8355	49.222	15.4887	K08489//syntaxin 16	hypothetical protein similar to t-SNARE
AFL2G_01831	1038	409	74	0.9855	0.9249	25.635	5.16609	-	conserved hypothetical protein
AFL2G_01832	1788	109	38	0.986	0.3317	3.96613	1.54008	K01230//mannosyl-oligosaccharide alpha-1,2-mannosidase [EC:3.2.1.113]	hypothetical protein similar to class I alpha-mannosidase
AFL2G_01833	567	466	437	0.9965	0.9965	53.4701	55.8504	-	conserved hypothetical protein
AFL2G_01834	1548	781	682	0.9406	0.9276	32.8237	31.9257	K09885//aquaporin rerated protein, other eukaryote	conserved hypothetical protein
AFL2G_01836	1071	984	667	0.9617	0.9692	59.7741	45.1299	-	predicted protein
AFL2G_01838	954	506	951	0.9969	0.9895	34.5072	72.237	-	hypothetical protein similar to AhpA
AFL2G_01839	207	1	-	0.4348	-	0.314295	-	-	predicted protein
AFL2G_01840	1734	1247	32	0.7111	0.4804	46.787	1.3373	-	conserved hypothetical protein
AFL2G_01841	1500	45	26	0.6513	0.772	1.95177	1.25606	K01176//alpha-amylase [EC:3.2.1.1]	alpha-amylase A type-3 precursor
AFL2G_01842	2958	283	97	0.9442	0.8962	6.22438	2.3763	K01187//alpha-glucosidase [EC:3.2.1.20]	alpha-glucosidase precursor
AFL2G_01843	1779	240	102	0.9708	0.9247	8.77694	4.15482	K01187//alpha-glucosidase [EC:3.2.1.20]	hypothetical protein similar to transcription activator
AFL2G_01844	1458	919	1662	0.9451	0.9527	41.0077	82.604	-	conserved hypothetical protein
AFL2G_01845	1947	1674	968	0.9969	0.9954	55.9368	36.0277	K03108//signal recognition particle subunit SRP72	hypothetical protein similar to signal recognition particle protein
AFL2G_01846	1158	443	6401	0.6667	0.6839	24.8887	400.559	K00540// [EC:1.-.-.-]	conserved hypothetical protein
AFL2G_01847	1185	828	3087	0.7755	0.7772	45.459	188.776	-	hypothetical protein
AFL2G_01848	4638	1502	14947	0.9799	0.9862	21.0691	233.534	K01530//phospholipid-translocating ATPase [EC:3.6.3.1]	hypothetical protein similar to phospholipid-transporting ATPase DRS2
AFL2G_01850	1815	3379	1321	0.9763	0.9736	121.121	52.7417	K02646//regulatory protein PHO2	hypothetical protein similar to homeobox transcription factor RfeB
AFL2G_01852	1260	509	103	0.996	0.9944	26.2818	5.92372	-	conserved hypothetical protein
AFL2G_01855	765	71	164	0.6392	0.6431	6.03816	15.535	-	conserved hypothetical protein
AFL2G_01856	1434	151	2352	0.8563	0.8926	6.85071	118.855	-	conserved hypothetical protein
AFL2G_01858	1362	1453	680	0.978	0.7922	69.4059	36.1792	K05954//protein farnesyltransferase subunit beta [EC:2.5.1.58]	hypothetical protein similar to CaaX farnesyltransferase subunit beta Ram1
AFL2G_01859	291	6	3	0.4364	0.622	1.34142	0.747061	-	predicted protein
AFL2G_01860	2289	14513	3550	0.9991	0.9991	412.495	112.385	-	conserved hypothetical protein
AFL2G_01861	1359	59	102	0.8734	0.9419	2.82449	5.43886	-	conserved hypothetical protein
AFL2G_01862	1344	103	50	0.9859	0.8951	4.98592	2.69587	-	conserved hypothetical protein
AFL2G_01863	918	21422	16900	0.817	0.7015	1518.19	1334.05	K08770//ubiquitin C	ubiquitin
AFL2G_01864	1635	657	449	0.9621	0.9554	26.143	19.9001	K10632//BRCA1-associated protein [EC:6.3.2.19]	conserved hypothetical protein
AFL2G_01865	978	295	92	0.9877	0.9479	19.6242	6.81674	K00568//3-demethylubiquinone-9 3-methyltransferase [EC:2.1.1.- 2.1.1.64]	hypothetical protein similar to 3-demethylubiquinone-9 3-methyltransferase
AFL2G_01866	261	61	8	0.5441	0.433	15.2054	2.22115	-	predicted protein
AFL2G_01867	222	1	-	0.4054	-	0.293059	-	-	predicted protein
AFL2G_01868	1293	851	925	0.9946	0.993	42.8192	51.8407	K09467//zinc-finger protein CreA/MIG;K09202//regulatory protein SWI5	conserved hypothetical protein
AFL2G_01869	2049	828	756	0.9888	0.9795	26.2903	26.7367	-	hypothetical protein similar to YagE family protein
AFL2G_01870	2124	5222	1523	0.9581	0.9623	159.952	51.9605	-	conserved hypothetical protein
AFL2G_01871	1551	34	1	0.7834	0.058	1.42618		-	conserved hypothetical protein
AFL2G_01872	1812	2266	1099	0.9084	0.9062	81.3597	43.9508	-	conserved hypothetical protein
AFL2G_01873	1068	23	1	0.4279	0.0843	1.40108		-	conserved hypothetical protein
AFL2G_01874	1290	6460	6562	0.9992	0.9961	325.8	368.616	K14455//aspartate aminotransferase, mitchondrial [EC:2.6.1.1]	aspartate aminotransferase, mitochondrial precursor
AFL2G_01875	2046	1588	1396	0.9985	0.9976	50.4955	49.4433	K11984//U4/U6.U5 tri-snRNP-associated protein 1	conserved hypothetical protein
AFL2G_01876	612	612	348	0.9935	0.9935	65.0591	41.2055	K04794//peptidyl-tRNA hydrolase, PTH2 family [EC:3.1.1.29]	peptidyl-tRNA hydrolase 2, mitochondrial precursor
AFL2G_01878	891	28	6	0.7879	0.404	2.0445	0.487979	-	conserved hypothetical protein
AFL2G_01879	1392	2908	13637	0.9835	0.9914	135.914	709.916	K01655//homocitrate synthase [EC:2.3.3.14]	homocitrate synthase, mitochondrial precursor
AFL2G_01880	1719	1610	947	0.9983	0.9942	60.9337	39.921	K01634//sphinganine-1-phosphate aldolase [EC:4.1.2.27]	hypothetical protein similar to sphingosine-1-phosphate lyase
AFL2G_01882	2280	411	81	0.9895	0.7592	11.7278	2.57441	K06110//exocyst complex component 3	conserved hypothetical protein
AFL2G_01883	1080	107	18	0.9639	0.6843	6.44567	1.20775	-	conserved hypothetical protein
AFL2G_01884	633	574	95	0.9984	0.9526	58.9951	10.8755	-	hypothetical protein similar to mitochondrial chaperone Frataxin
AFL2G_01886	960	129	139	0.9458	0.9344	8.74231	10.4923	-	conserved hypothetical protein
AFL2G_01887	2439	2798	3107	0.9979	0.9951	74.6352	92.3118	K11684//bromodomain-containing factor 1	hypothetical protein similar to bdf1 protein
AFL2G_01888	2547	786	777	0.9918	0.9843	20.0771	22.1065	K14546//U3 small nucleolar RNA-associated protein 5	conserved hypothetical protein
AFL2G_01889	1215	37	282	0.7737	0.9811	1.98122	16.819	K12782//meiosis-specific APC/C activator protein AMA1	hypothetical protein similar to cell cycle regulatory protein
AFL2G_01890	945	270	64	0.6275	0.618	18.5883	4.90767	K14050//geranylgeranyl transferase type-2 subunit alpha [EC:2.5.1.60]	hypothetical protein similar to type 2 geranylgeranyl transferae subunit alpha
AFL2G_01891	2412	982	743	0.9921	0.9896	26.4876	22.3223	K02179//cell cycle arrest protein BUB2	hypothetical protein similar to GTPase activating protein Gyp5
AFL2G_01893	468	44	3	0.9679	0.1923	6.11666	0.464518	K11270//chromosome transmission fidelity protein 8	conserved hypothetical protein
AFL2G_01894	591	22	13	0.7851	0.8849	2.42183	1.59398	K11270//chromosome transmission fidelity protein 8	conserved hypothetical protein
AFL2G_01895	993	441	1050	0.9748	0.9899	28.8933	76.6245	K11339//mortality factor 4-like protein 1	hypothetical protein similar to histone acetylase complex subunit MRG15-2
AFL2G_01896	1962	1059	3051	0.9918	0.9531	35.116	112.686	-	conserved hypothetical protein
AFL2G_01897	714	965	2709	0.584	0.584	87.93	274.94	K13628//iron-sulfur cluster assembly protein	iron sulfur assembly protein 1
AFL2G_01898	675	1250	1093	0.9837	0.9941	120.48	117.339	K08493//vesicle transport through interaction with t-SNAREs 1	hypothetical protein similar to t-SNARE
AFL2G_01899	1056	313	55	0.8674	0.8883	19.2836	3.77421	-	conserved hypothetical protein
AFL2G_01900	1374	1921	595	0.9971	0.9905	90.9596	31.3804	K04499//RuvB-like protein 1 (pontin 52)	hypothetical protein similar to AAA family ATPase pontin
AFL2G_01901	639	210	120	0.7371	0.7371	21.3809	13.6084	-	hypothetical protein similar to mitochondrial large ribosomal subunit L24
AFL2G_01902	957	690	194	0.9812	0.953	46.9078	14.6898	K05532//mannan polymerase II complex MNN11 subunit [EC:2.4.1.-]	hypothetical protein similar to alpha-1,6-mannosyltransferase subunit Mnn11
AFL2G_01903	726	384	1109	0.8829	0.8857	34.4114	110.694	K10258//enoyl reductase [EC:1.3.1.-]	conserved hypothetical protein
AFL2G_01904	14268	10775	97060	0.976	0.9949	49.1317	492.952	K10592//E3 ubiquitin-protein ligase HUWE1 [EC:6.3.2.19]	conserved hypothetical protein
AFL2G_01905	963	1088	538	0.999	0.9834	73.5039	40.484	K00948//ribose-phosphate pyrophosphokinase [EC:2.7.6.1]	ribose-phosphate pyrophosphokinase 2
AFL2G_01907	1068	867	568	0.9963	0.9934	52.8148	38.5394	-	conserved hypothetical protein
AFL2G_01908	2082	958	80	0.9923	0.8602	29.9359	2.78443	K09274//HMG box factor, other	hypothetical protein similar to mating type protein MAT1-2
AFL2G_01909	3066	300	93	0.9778	0.7035	6.36586	2.19805	K01529// [EC:3.6.1.-]	hypothetical protein similar to SNF2 family helicase
AFL2G_01910	993	407	71	0.9829	0.8993	26.6657	5.18128	-	conserved hypothetical protein
AFL2G_01911	2571	12	4	0.2474	0.14	0.30366		-	conserved hypothetical protein
AFL2G_01912	1206	174	140	0.6932	0.6393	9.38663	8.41217	-	conserved hypothetical protein
AFL2G_01913	3249	1442	1200	0.9818	0.9818	28.8751	26.7645	K11378//histone acetyltransferase SAS3 [EC:2.3.1.48]	protein mst2
AFL2G_01914	261	1140	328	0.9923	0.9502	284.166	91.067	-	conserved hypothetical protein
AFL2G_01915	981	181	45	0.9939	0.8593	12.0038	3.32408	-	hypothetical protein similar to N-acetyltransferase superfamily
AFL2G_01916	735	96	18	0.9673	0.7088	8.49751	1.77465	-	hypothetical protein similar to DlpA domain protein
AFL2G_01917	1260	2079	2462	0.9992	0.9984	107.347	141.594	K00632//acetyl-CoA acyltransferase [EC:2.3.1.16]	3-ketoacyl-CoA thiolase
AFL2G_01918	585	246	139	0.9573	0.959	27.3582	17.2182	-	conserved hypothetical protein
AFL2G_01919	2556	1146	75	0.9977	0.7735	29.1697	2.12632	-	conserved hypothetical protein
AFL2G_01920	1443	66	56	0.7574	0.808	2.97567	2.81222	K12346//metal iron transporter	hypothetical protein similar to transporter protein smf2
AFL2G_01922	3354	4301	4624	0.8933	0.8962	83.4284	99.9039	-	hypothetical protein similar to sit4-associating protein sap185
AFL2G_01923	2112	590	65	0.9948	0.8106	18.1746	2.23022	K12879//THO complex subunit 2;K05302//SET domain-containing protein 6	hypothetical protein similar to SET domain protein
AFL2G_01924	1491	4918	2407	0.8209	0.8109	214.595	116.984	K03942//NADH dehydrogenase (ubiquinone) flavoprotein 1 [EC:1.6.5.3 1.6.99.3]	NADH dehydrogenase flavoprotein 1, mitochondrial precursor
AFL2G_01925	5886	10169	7102	0.9988	0.9985	112.4	87.4355	K14297//nuclear pore complex protein Nup98-Nup96	hypothetical protein similar to nucleoporin SONB
AFL2G_01926	1587	308	237	0.8859	0.8267	12.6265	10.8218	K01739//cystathionine gamma-synthase [EC:2.5.1.48]	conserved hypothetical protein
AFL2G_01927	2013	7567	1478	0.999	0.9965	244.561	53.2057	K01895//acetyl-CoA synthetase [EC:6.2.1.1]	acetyl-coenzyme A synthetase
AFL2G_01928	906	624	537	0.6369	0.6468	44.8089	42.951	-	hypothetical protein
AFL2G_01929	3591	367	14846	0.9541	0.9978	6.64903	299.586	-	hypothetical protein similar to C2 domain protein
AFL2G_01930	1209	3055	4076	0.9959	0.9983	164.397	244.307	-	predicted protein
AFL2G_01931	1824	423	272	0.9715	0.9748	15.0877	10.8062	K03510//DNA polymerase iota subunit [EC:2.7.7.7]	hypothetical protein similar to DNA polymerase iota
AFL2G_01932	2364	3242	8441	0.9979	0.9996	89.2223	258.746	K01417// [EC:3.4.24.-]	hypothetical protein similar to ADAM protease ADM-B
AFL2G_01934	1584	156	44	0.7494	0.7071	6.40733	2.01291	K07478//putative ATPase	hypothetical protein similar to AAA family ATPase
AFL2G_01935	1410	1336	398	0.9915	0.9766	61.6446	20.4546	K14264//kynurenine aminotransferase [EC:2.6.1.7]	hypothetical protein similar to kynurenine aminotransferase
AFL2G_01937	2169	1191	28	0.9995	0.7556	35.724	0.935462	-	conserved hypothetical protein
AFL2G_01938	4080	4411	1573	0.937	0.9324	70.3371	27.9381	K00106//xanthine dehydrogenase/oxidase [EC:1.17.1.4 1.17.3.2]	xanthine dehydrogenase
AFL2G_01939	1773	871	211	0.9977	0.9955	31.9608	8.62385	-	conserved hypothetical protein
AFL2G_01940	4275	1710	348	0.9965	0.9207	26.0236	5.8989	K00143//L-aminoadipate-semialdehyde dehydrogenase [EC:1.2.1.31]	L-aminoadipate-semialdehyde dehydrogenase large subunit
AFL2G_01941	852	696	683	0.6479	0.635	53.1468	58.091	K01673//carbonic anhydrase [EC:4.2.1.1]	hypothetical protein similar to carbonic anhydrase family protein
AFL2G_01942	984	1141	118	0.9909	0.9858	75.4394	8.68989	K00100// [EC:1.1.1.-]	hypothetical protein similar to aldo-keto reductase
AFL2G_01943	1719	1049	5174	0.9843	0.9977	39.7015	218.111	-	conserved hypothetical protein
AFL2G_01944	5895	3652	5541	0.9668	0.9835	40.3046	68.1133	K06699//proteasome activator subunit 4	hypothetical protein similar to proteasome activator subunit 4
AFL2G_01945	2574	4219	2417	0.9981	0.9949	106.637	68.0449	K02154//V-type H+-transporting ATPase subunit I [EC:3.6.3.14]	vacuolar ATP synthase 98 kDa subunit
AFL2G_01946	1068	6764	1530	0.8717	0.8689	412.041	103.812	K03841//fructose-1,6-bisphosphatase I [EC:3.1.3.11]	fructose-1,6-bisphosphatase
AFL2G_01947	1542	714	895	0.9274	0.9274	30.1246	42.0597	-	conserved hypothetical protein
AFL2G_01948	981	2677	1045	0.9837	0.8981	177.536	77.1925	-	hypothetical protein similar to Aha1 domain family
AFL2G_01949	1353	5102	881	0.9978	0.9823	245.33	47.1852	K00293//saccharopine dehydrogenase (NADP+, L-glutamate forming) [EC:1.5.1.10]	saccharopine dehydrogenase
AFL2G_01950	1212	868	2151	0.9934	0.9959	46.5935	128.607	K11778//cis-prenyltransferase, dehydrodolichyl diphosphate synthase [EC:2.5.1.-]	hypothetical protein similar to prenyltransferase
AFL2G_01951	2235	1809	1800	0.9951	0.9937	52.6585	58.361	K13507//glycerol-3-phosphate O-acyltransferase / dihydroxyacetone phosphate acyltransferase [EC:2.3.1.15 2.3.1.42]	hypothetical protein similar to glycerol-3-phosphate acyltransferase Sct1
AFL2G_01953	1446	2762	104	0.9986	0.9412	124.269	5.21186	-	hypothetical protein similar to cell surface receptor/MFS transporter FLVCR
AFL2G_01954	3153	2432	529	0.9994	0.9854	50.1819	12.1579	K09291//nucleoprotein TPR	conserved hypothetical protein
AFL2G_01955	1281	43	2	0.7049	0.1405	2.18387		-	predicted protein
AFL2G_01956	2238	1296	396	0.9772	0.9366	37.675	12.8222	K03362//F-box and WD-40 domain protein 1/11	hypothetical protein similar to F-box and WD domain protein
AFL2G_01957	2751	7059	2759	0.9989	0.9985	166.94	72.6756	K11236//cell division control protein 24	hypothetical protein similar to rho guanyl nucleotide exchange factor
AFL2G_01958	207	4	-	0.7391	-	1.25718	-	-	predicted protein
AFL2G_01959	1449	1940	407	0.9931	0.9931	87.1046	20.3542	K14264//kynurenine aminotransferase [EC:2.6.1.7]	conserved hypothetical protein
AFL2G_01960	1230	365	182	0.9943	0.9789	19.3061	10.7224	-	conserved hypothetical protein
AFL2G_01961	1071	739	76	0.9851	0.8889	44.8914	5.14223	K13507//glycerol-3-phosphate O-acyltransferase / dihydroxyacetone phosphate acyltransferase [EC:2.3.1.15 2.3.1.42];K08658//prenyl protein peptidase [EC:3.4.22.-];K14209//solute carrier family 36 (proton-coupled amino acid transporter), member 1	conserved hypothetical protein
AFL2G_01962	585	5505	1334	0.8821	0.8701	612.222	165.245	-	conserved hypothetical protein
AFL2G_01965	972	194	144	0.8714	0.8776	12.985	10.7355	K01046//triacylglycerol lipase [EC:3.1.1.3];K01175// [EC:3.1.-.-];K01066//esterase / lipase [EC:3.1.1.-];K12389//battenin	hypothetical protein similar to lipH
AFL2G_01966	1368	448	110	0.9678	0.9254	21.3059	5.82685	K09827//3-keto steroid reductase [EC:1.1.1.270]	hypothetical protein similar to 3-ketosteroid reductase
AFL2G_01967	2004	1593	3655	0.9716	0.8688	51.7161	132.165	K00966//mannose-1-phosphate guanylyltransferase [EC:2.7.7.13]	conserved hypothetical protein
AFL2G_01968	2418	2437	2200	0.9979	0.9988	65.5703	65.9316	K08955//ATP-dependent metalloprotease [EC:3.4.24.-];K08956//AFG3 family protein [EC:3.4.24.-]	hypothetical protein similar to intermembrane space AAA protease IAP-1
AFL2G_01969	1698	4459	2081	0.8357	0.9022	170.847	88.81	K00864//glycerol kinase [EC:2.7.1.30]	hypothetical protein similar to glycerol kinase
AFL2G_01970	867	3398	1492	0.9031	0.9054	254.983	124.703	-	conserved hypothetical protein
AFL2G_01971	9564	2478	12733	0.9636	0.9711	16.8566	96.4759	-	hypothetical protein similar to vacuolar protein sorting-associated protein vps13
AFL2G_01972	2310	817	414	0.997	0.9978	23.0101	12.9872	K13103//tuftelin-interacting protein 11	conserved hypothetical protein
AFL2G_01974	1665	2724	1311	0.9489	0.9255	106.439	57.0579	-	conserved hypothetical protein
AFL2G_01975	2652	496	270	0.9853	0.9382	12.1679	7.37765	-	conserved hypothetical protein
AFL2G_01976	1185	2	3	0.1325	0.2278		0.183455	K00599// [EC:2.1.1.-]	conserved hypothetical protein
AFL2G_01978	2646	3433	2626	0.9936	0.9921	84.4096	71.9171	-	conserved hypothetical protein
AFL2G_01979	2994	1021	199	0.9623	0.9579	22.1861	4.81647	-	conserved hypothetical protein
AFL2G_01980	1029	1971	2781	0.9339	0.9359	124.617	195.845	K00164//2-oxoglutarate dehydrogenase E1 component [EC:1.2.4.2]	conserved hypothetical protein
AFL2G_01981	1875	5789	7911	0.9045	0.9045	200.868	305.744	K00164//2-oxoglutarate dehydrogenase E1 component [EC:1.2.4.2]	2-oxoglutarate dehydrogenase E1 component, mitochondrial precursor
AFL2G_01982	1893	1345	595	0.9884	0.9783	46.2253	22.7769	K09554//cell division cycle protein 37;K11396//chromatin modification-related protein YNG2;K11319//inhibitor of growth protein 3	conserved hypothetical protein
AFL2G_01983	861	237	98	0.9454	0.9303	17.9082	8.24803	-	conserved hypothetical protein
AFL2G_01984	1848	1045	880	0.9978	0.9962	36.7893	34.5071	K03141//transcription initiation factor TFIIH subunit 1	conserved hypothetical protein
AFL2G_01985	1680	161	150	0.7774	0.8577	6.23483	6.47008	K01078//acid phosphatase [EC:3.1.3.2];K00517// [EC:1.14.-.-];K14338//cytochrome P450 / NADPH-cytochrome P450 reductase [EC:1.14.14.1 1.6.2.4]	conserved hypothetical protein
AFL2G_01986	1920	308	2092	0.963	0.9964	10.4366	78.9565	-	hypothetical protein similar to leucine Rich Repeat domain protein
AFL2G_01988	1461	7217	540	0.9432	0.9179	321.377	26.7837	K08744//cardiolipin synthase [EC:2.7.8.-]	hypothetical protein similar to phosphatidyl synthase
AFL2G_01989	978	1914	34	0.6145	0.59	127.324	2.51923	K00100// [EC:1.1.1.-];K00540// [EC:1.-.-.-]	hypothetical protein similar to glycerol dehydrogenase GldB
AFL2G_01990	2070	1444	146	0.9749	0.958	45.3842	5.11105	-	predicted protein
AFL2G_01992	810	307	121	0.9951	0.9926	24.6582	10.825	-	conserved hypothetical protein
AFL2G_01993	1761	628	444	0.996	0.975	23.2011	18.2705	K00799//glutathione S-transferase [EC:2.5.1.18]	conserved hypothetical protein
AFL2G_01994	1449	63	-	0.793	-	2.82865	-	K08157//MFS transporter, DHA1 family, multidrug resistance protein	hypothetical protein similar to major facilitator superfamily
AFL2G_01995	1212	143941	289	0.882	0.6724	7726.62	17.2792	K01336//cerevisin [EC:3.4.21.48]	oryzin precursor
AFL2G_01997	1215	855	549	0.9992	0.9959	45.7823	32.7434	K06883//	XPA-binding protein 1
AFL2G_01998	2109	554	470	0.8691	0.8772	17.09	16.1491	-	hypothetical protein similar to cell cycle control protein Cwf19
AFL2G_01999	1017	1154	43	0.998	0.9499	73.8232	3.0639	K00058//D-3-phosphoglycerate dehydrogenase [EC:1.1.1.95];K00090//gluconate 2-dehydrogenase [EC:1.1.1.215];K00100// [EC:1.1.1.-];K00015//glyoxylate reductase [EC:1.1.1.26]	hypothetical protein similar to glyoxylate reductase
AFL2G_02000	2196	1506	789	0.9841	0.9832	44.617	26.0359	-	conserved hypothetical protein
AFL2G_02001	2685	380	232	0.8335	0.5654	9.20761	6.2614	K13220//WW domain-binding protein 4;K04648//dynactin 1	hypothetical protein similar to tubulin-specific chaperone
AFL2G_02002	717	402	240	0.9972	0.9749	36.4766	24.256	K12826//splicing factor 3A subunit 2	hypothetical protein similar to splicing factor 3a subunit 2
AFL2G_02003	1902	2444	507	0.9979	0.9926	83.5985	19.3163	K08286//protein-serine/threonine kinase [EC:2.7.11.-]	serine/threonine-protein kinase cot-1
AFL2G_02004	1434	607	414	0.9979	0.9923	27.5389	20.9208	-	mitochondrial import inner membrane translocase subunit tim54
AFL2G_02005	2505	1898	603	0.9473	0.9429	49.2942	17.4436	K00670//peptide alpha-N-acetyltransferase [EC:2.3.1.88]	hypothetical protein similar to N-terminal acetyltransferase catalytic subunit NAT1
AFL2G_02006	585	123	88	0.7726	0.7094	13.6791	10.9007	-	hypothetical protein similar to caffeine-induced death protein 2
AFL2G_02007	1110	585	121	0.9784	0.9468	34.2879	7.89932	K10563//formamidopyrimidine-DNA glycosylase [EC:3.2.2.23 4.2.99.18]	hypothetical protein similar to formamidopyrimidine-DNA glycosylase
AFL2G_02008	603	161	13	0.937	0.6949	17.3707	1.56226	-	conserved hypothetical protein
AFL2G_02009	1689	818	447	0.8774	0.8804	31.5088	19.1781	K00532//ferredoxin hydrogenase [EC:1.12.7.2]	hypothetical protein similar to iron only hydrogenase large subunit
AFL2G_02011	729	95	24	0.9863	0.8244	8.4782	2.38567	-	conserved hypothetical protein
AFL2G_02013	1167	899	241	0.9837	0.9409	50.1183	14.9649	-	hypothetical protein similar to exo-arabinanase
AFL2G_02014	1461	135	23	0.8741	0.7064	6.01162	1.14079	K05989//alpha-L-rhamnosidase [EC:3.2.1.40]	hypothetical protein similar to alfa-L-rhamnosidase
AFL2G_02015	1503	15	2	0.5196	0.1198	0.649292		K08139//MFS transporter, SP family, sugar:H+ symporter	conserved hypothetical protein
AFL2G_02016	822	190	37	0.9307	0.8005	15.038	3.2618	K03885//NADH dehydrogenase [EC:1.6.99.3]	conserved hypothetical protein
AFL2G_02017	705	90	18	0.8369	0.7901	8.30541	1.85017	K00999//CDP-diacylglycerol--inositol 3-phosphatidyltransferase [EC:2.7.8.11]	hypothetical protein similar to phosphotidylinositol synthase
AFL2G_02019	1296	4210	2128	0.9869	0.9838	211.342	118.986	K00766//anthranilate phosphoribosyltransferase [EC:2.4.2.18]	hypothetical protein similar to anthranilate phosphoribosyltransferase
AFL2G_02020	1065	506	407	0.8648	0.8845	30.9107	27.6931	-	conserved hypothetical protein
AFL2G_02021	1431	392	1961	0.6876	0.826	17.8219	99.3037	K01771//1-phosphatidylinositol phosphodiesterase [EC:4.6.1.13]	hypothetical protein similar to phosphatidylinositol phospholipase C
AFL2G_02022	1431	778	471	0.9902	0.9804	35.371	23.8511	K09699//2-oxoisovalerate dehydrogenase E2 component (dihydrolipoyl transacylase) [EC:2.3.1.168]	hypothetical protein similar to alpha keto acid dehydrogenase complex
AFL2G_02023	1215	452	408	0.7177	0.7086	24.203	24.3339	K00540// [EC:1.-.-.-];K00468// [EC:1.13.12.-];K00101//L-lactate dehydrogenase (cytochrome) [EC:1.1.2.3];K05915// [EC:1.13.-.-];K00467//lactate 2-monooxygenase [EC:1.13.12.4]	hypothetical protein similar to FMN-dependent dehydrogenase
AFL2G_02024	1695	232	1034	0.8383	0.8413	8.90484	44.2057	K00102//D-lactate dehydrogenase (cytochrome) [EC:1.1.2.4]	D-lactate dehydrogenase, mitochondrial precursor
AFL2G_02025	1197	9	5	0.3701	0.3425	0.489166	0.302694	-	conserved hypothetical protein
AFL2G_02026	681	792	3911	0.9398	0.9941	75.6634	416.168	K00851//gluconokinase [EC:2.7.1.12]	hypothetical protein similar to thermoresistant gluconokinase family protein
AFL2G_02027	1044	812	303	0.9952	0.9751	50.6015	21.0315	-	vacuolar protein sorting-associated protein 26
AFL2G_02028	4944	1622	651	0.9822	0.9248	21.3442	9.54179	-	conserved hypothetical protein
AFL2G_02030	849	276	150	0.9694	0.9823	21.1499	12.803	-	hypothetical protein similar to DNA repair protein Rad1
AFL2G_02032	1191	388	137	0.9815	0.9639	21.1947	8.33559	K11121//NAD-dependent histone deacetylase SIR2 [EC:3.5.1.-]	hypothetical protein similar to TPR domain protein
AFL2G_02033	1482	1199	2049	0.8522	0.9426	52.6355	100.189	K11121//NAD-dependent histone deacetylase SIR2 [EC:3.5.1.-]	hypothetical protein similar to SIR2 family histone deacetylase
AFL2G_02034	1398	203	29	0.975	0.5866	9.44706	1.50321	K11121//NAD-dependent histone deacetylase SIR2 [EC:3.5.1.-]	conserved hypothetical protein
AFL2G_02036	1488	2066	128	0.998	0.9731	90.3307	6.23354	K02220//G2/mitotic-specific cyclin 1/2	G2/mitotic-specific cyclin-B
AFL2G_02037	1206	838	422	0.995	0.9934	45.2069	25.3567	K02938//large subunit ribosomal protein L8e	hypothetical protein similar to ribosomal protein L2
AFL2G_02038	2613	1503	1640	0.9977	0.9989	37.422	45.4812	K00472//prolyl 4-hydroxylase [EC:1.14.11.2];K09241//transcriptional regulatory protein GAL4;K09242//transcriptional regulatory protein LEU3;K09240//transcriptional regulatory protein CAT8	hypothetical protein similar to C6 transcription factor Prf
AFL2G_02039	1218	1231	456	0.9926	0.9327	65.7534	27.1297	K01210//glucan 1,3-beta-glucosidase [EC:3.2.1.58]	hypothetical protein similar to exo-beta-1,3-glucanase Exg1
AFL2G_02045	858	113	10244	0.8147	0.986	8.56838	865.187	-	conserved hypothetical protein
AFL2G_02046	1446	674	1750	0.9959	0.9972	30.3249	87.6995	K00155// [EC:1.2.1.-];K00206// [EC:1.2.-.-];K00128//aldehyde dehydrogenase (NAD+) [EC:1.2.1.3];K00131//glyceraldehyde-3-phosphate dehydrogenase (NADP) [EC:1.2.1.9];K00135//succinate-semialdehyde dehydrogenase (NADP+) [EC:1.2.1.16];K00141//benzaldehyde dehydrogenase (NAD) [EC:1.2.1.28]	hypothetical protein similar to vanillin dehydrogenase
AFL2G_02047	789	2205	703	0.9987	0.9911	181.819	64.5663	-	conserved hypothetical protein
AFL2G_02048	2457	2595	3776	0.9972	0.9976	68.7132	111.366	-	conserved hypothetical protein
AFL2G_02049	918	603	74	0.5545	0.5458	42.7349	5.8414	K01112// [EC:3.1.3.-];K03787//5'-nucleotidase [EC:3.1.3.5]	hypothetical protein similar to acid phosphatase
AFL2G_02050	1539	2263	1706	0.9961	0.9922	95.6651	80.3282	-	conserved hypothetical protein
AFL2G_02051	558	242	6	0.8978	0.5968	28.2156	0.779192	K00253//isovaleryl-CoA dehydrogenase [EC:1.3.99.10]	conserved hypothetical protein
AFL2G_02053	2235	376	197	0.9723	0.9606	10.9451	6.38728	-	conserved hypothetical protein
AFL2G_02054	2265	197	93	0.9894	0.8406	5.65856	2.97538	K08773//RalA-binding protein 1	conserved hypothetical protein
AFL2G_02055	3525	1471	781	0.9923	0.9875	27.1495	16.0553	-	hypothetical protein similar to DUF726 domain protein
AFL2G_02056	1518	360	28	0.9954	0.6713	15.429	1.33664	-	conserved hypothetical protein
AFL2G_02057	2349	5670	1061	0.9864	0.9051	157.039	32.731	K01301//glutamate carboxypeptidase II [EC:3.4.17.21]	hypothetical protein similar to prostate-specific membrane antigen
AFL2G_02058	1449	1356	62	0.9965	0.8558	60.8834	3.10064	K10866//DNA repair protein RAD50 [EC:3.6.-.-]	conserved hypothetical protein
AFL2G_02060	1296	1336	1120	0.9823	0.9853	67.0671	62.624	-	conserved hypothetical protein
AFL2G_02061	912	178	48	0.9715	0.8958	12.6979	3.81394	-	hypothetical protein similar to mannosylphosphorylation protein Mnn4
AFL2G_02062	2409	1324	776	0.9655	0.9614	35.7568	23.3428	K11230//mitogen-activated protein kinase kinase kinase [EC:2.7.11.25];K09241//transcriptional regulatory protein GAL4	conserved hypothetical protein
AFL2G_02064	2745	639	363	0.988	0.9767	15.1449	9.58279	K12815//pre-mRNA-splicing factor ATP-dependent RNA helicase PRP16 [EC:3.6.4.13]	pre-mRNA-splicing factor ATP-dependent RNA helicase prp16
AFL2G_02065	357	201	26	0.9944	0.8683	36.6299	5.27755	K09549//prefoldin subunit 2	hypothetical protein similar to prefoldin subunit 2
AFL2G_02066	648	1771	425	0.9969	0.983	177.808	47.5271	K08065//nuclear transcription factor Y, beta;K02326//DNA polymerase epsilon subunit 3 [EC:2.7.7.7]	hypothetical protein similar to HAPC
AFL2G_02067	2328	2438	247	0.985	0.948	68.1332	7.6885	K09244//transcriptional regulatory protein AMDR	acetamidase regulatory protein
AFL2G_02068	1179	75	-	0.877	-	4.13862	-	-	hypothetical protein similar to scn1 protein
AFL2G_02069	1641	1529	2586	0.9945	0.9945	60.6187	114.195	K13535//cardiolipin-specific phospholipase [EC:3.1.1.-]	conserved hypothetical protein
AFL2G_02070	1386	810	766	0.9885	0.9437	38.0215	40.0491	-	conserved hypothetical protein
AFL2G_02071	2565	1894	80	0.9981	0.8671	48.0397	2.26011	K02541//minichromosome maintenance protein 3	hypothetical protein similar to DNA replication licensing factor Mcm3
AFL2G_02072	3861	1090	1190	0.9899	0.9865	18.3668	22.3344	K02541//minichromosome maintenance protein 3	hypothetical protein similar to translation regulator Cya5
AFL2G_02073	1836	1067	812	0.8442	0.8393	37.8094	32.0487	K03107//signal recognition particle subunit SRP68	hypothetical protein similar to signal recognition particle
AFL2G_02074	1587	101	12	0.8059	0.2659	4.14049	0.547939	K09831//C-22 sterol desaturase [EC:1.14.14.-];K00495// [EC:1.14.14.-]	cytochrome P450 61
AFL2G_02076	3222	2423	1746	0.9814	0.9814	48.9255	39.2687	K03243//translation initiation factor eIF-5B	eukaryotic translation initiation factor 5B
AFL2G_02077	3864	1125	260	0.9922	0.9105	18.9419	4.876	-	hypothetical protein similar to thermotolerance protein
AFL2G_02078	1266	419	113	0.9921	0.9163	21.5322	6.46803	-	conserved hypothetical protein
AFL2G_02079	906	452	283	0.6247	0.6325	32.4577	22.6353	-	hypothetical protein similar to Yip1 domain family
AFL2G_02081	759	139	28	0.7997	0.7167	11.9146	2.67328	K00100// [EC:1.1.1.-];K00540// [EC:1.-.-.-];K00059//3-oxoacyl-[acyl-carrier protein] reductase [EC:1.1.1.100]	conserved hypothetical protein
AFL2G_02082	3036	13	8	0.2625	0.1963	0.27858	0.190948	K00143//L-aminoadipate-semialdehyde dehydrogenase [EC:1.2.1.31]	conserved hypothetical protein
AFL2G_02083	1509	579	27	0.9357	0.7793	24.963	1.29659	K01027//3-oxoacid CoA-transferase [EC:2.8.3.5]	succinyl-CoA:3-ketoacid-coenzyme A transferase subunit A
AFL2G_02084	1023	79	22	0.9863	0.6628	5.02411	1.55838	K12584//scavenger mRNA-decapping enzyme DcpS [EC:3.-.-.-]	conserved hypothetical protein
AFL2G_02085	2283	217	23	0.9531	0.5541	6.18389	0.730045	K09467//zinc-finger protein CreA/MIG	hypothetical protein similar to C2H2 transcription factor
AFL2G_02086	1395	224	31	0.6452	0.633	10.4468	1.61033	K00817//histidinol-phosphate aminotransferase [EC:2.6.1.9]	hypothetical protein similar to FAD-dependent oxidoreductase
AFL2G_02087	2037	1126	626	0.9975	0.9892	35.9629	22.2695	-	hypothetical protein similar to GARP complex subunit Sac2
AFL2G_02089	1035	297	193	0.9749	0.9787	18.6691	13.5128	K02927//large subunit ribosomal protein L40e	conserved hypothetical protein
AFL2G_02090	927	4261	69	0.7271	0.6947	299.047	5.39383	-	conserved hypothetical protein
AFL2G_02091	1554	321	23	0.9781	0.5341	13.4388	1.07252	K00777// [EC:2.4.2.-]	conserved hypothetical protein
AFL2G_02093	2472	1207	4	0.9422	0.1456	31.7663		K14454//aspartate aminotransferase, cytoplasmic [EC:2.6.1.1]	conserved hypothetical protein
AFL2G_02094	1080	644	71	0.9963	0.9176	38.7945	4.76389	K05824//homoisocitrate dehydrogenase [EC:1.1.1.87]	hypothetical protein similar to tartrate dehydrogenase
AFL2G_02095	1605	946	350	0.9882	0.9651	38.3463	15.8023	-	conserved hypothetical protein
AFL2G_02096	2298	2797	2713	0.9996	0.9996	79.1863	85.5514	K13126//polyadenylate-binding protein	polyadenylate-binding protein
AFL2G_02097	3678	1709	1208	0.9992	0.9891	30.23	23.8003	K10589//ubiquitin-protein ligase E3 C [EC:6.3.2.19]	hypothetical protein similar to IQ and HECT domain protein
AFL2G_02098	375	413	168	0.9947	0.9147	71.6517	32.4643	-	hypothetical protein similar to mitoribosomal protein YmL27
AFL2G_02099	5550	2985	1844	0.9492	0.9468	34.9912	24.0766	K14567//U3 small nucleolar RNA-associated protein 14;K01180//endo-1,3(4)-beta-glucanase [EC:3.2.1.6]	conserved hypothetical protein
AFL2G_02100	1290	958	1009	0.9829	0.9853	48.3152	56.6799	K07300//Ca2+:H+ antiporter	vacuolar calcium ion transporter
AFL2G_02101	1101	1037	846	0.7639	0.7793	61.2772	55.6815	K02989//small subunit ribosomal protein S5e	hypothetical protein similar to ribosomal protein S7p/S5e
AFL2G_02102	2988	3209	375	0.9689	0.8735	69.871	9.09449	K14430//phosphate transporter	hypothetical protein similar to phosphate transporter Pho87
AFL2G_02103	828	1133	198474	0.9867	0.9988	89.024	17370	-	conserved hypothetical protein
AFL2G_02107	996	267	499	0.9679	0.9799	17.4405	36.3052	K01175// [EC:3.1.-.-]	hypothetical protein similar to bM150J22.1
AFL2G_02108	2232	967	203	0.9946	0.9368	28.1864	6.59067	K05727//dedicator of cytokinesis 3/4/5	predicted protein
AFL2G_02109	3630	575	121	0.9791	0.889	10.3055	2.4155	K05727//dedicator of cytokinesis 3/4/5	predicted protein
AFL2G_02110	4452	1048	304	0.9784	0.9306	15.3149	4.94819	-	hypothetical protein similar to exocyst complex component sec3
AFL2G_02111	1107	329	363	0.9295	0.9124	19.3355	23.7622	-	conserved hypothetical protein
AFL2G_02112	1425	443	252	0.8302	0.8246	20.2254	12.8148	-	conserved hypothetical protein
AFL2G_02113	1497	1364	71	0.992	0.9165	59.2789	3.43688	K00493//unspecific monooxygenase [EC:1.14.14.1];K00517// [EC:1.14.-.-];K07047//	conserved hypothetical protein
AFL2G_02114	306	464	202	0.9935	0.9673	98.6516	47.8363	-	hypothetical protein similar to ribosomal protein S37, mitochondrial
AFL2G_02115	1359	309	403	0.8455	0.855	14.7927	21.4888	-	conserved hypothetical protein
AFL2G_02116	1296	2462	59	0.9938	0.9529	123.592	3.29894	-	conserved hypothetical protein
AFL2G_02117	1401	1527	1259	0.9957	0.9943	70.9102	65.1201	K01750//ornithine cyclodeaminase [EC:4.3.1.12]	hypothetical protein similar to PrnX protein
AFL2G_02118	1575	1224	3385	0.9981	0.9981	50.5602	155.742	-	hypothetical protein similar to siderophore biosynthesis protein
AFL2G_02119	1317	2455	689	0.9977	0.9977	121.276	37.9106	K06657//G1/S-specific cyclin PLC2;K06656//G1/S-specific cyclin PLC1	hypothetical protein similar to cyclin
AFL2G_02120	723	57	35	0.9654	0.9668	5.12914	3.50798	K01238// [EC:3.2.1.-];K01179//endoglucanase [EC:3.2.1.4]	endoglucanase-1 precursor
AFL2G_02121	1740	1826	628	0.9994	0.9879	68.2746	26.154	K14168//cytoplasmic tRNA 2-thiolation protein 1 [EC:2.7.7.-]	protein NCS6
AFL2G_02123	2703	3467	6009	0.9959	0.9996	83.4479	161.096	K06681//Gdp/GTP exchange factor required for growth at low temperatures	conserved hypothetical protein
AFL2G_02125	609	311	233	0.977	0.9639	33.2239	27.7247	-	conserved hypothetical protein
AFL2G_02126	2157	1222	3616	0.8016	0.5586	36.8578	121.48	K09246//arginine metabolism regulation protein II	conserved hypothetical protein
AFL2G_02128	2655	3693	15176	0.9932	0.9985	90.4946	414.21	-	conserved hypothetical protein
AFL2G_02129	3567	1958	1349	0.8929	0.8918	35.7123	27.4054	K12232//E3 ubiquitin-protein ligase HECTD2 [EC:6.3.2.19]	hypothetical protein similar to ubiquitin-protein ligase Hul4
AFL2G_02132	684	588	1820	0.845	0.9795	55.928	192.816	-	predicted protein
AFL2G_02133	1395	1090	956	0.995	0.9921	50.8347	49.6605	K00309// [EC:1.5.3.-]	hypothetical protein similar to FAD binding domain protein
AFL2G_02134	1041	11675	118	0.9962	0.9817	729.649	8.21408	K00100// [EC:1.1.1.-];K05351//D-xylulose reductase [EC:1.1.1.9]	conserved hypothetical protein
AFL2G_02135	828	309	675	0.9698	0.9855	24.2793	59.0746	K13122//protein FRG1	conserved hypothetical protein
AFL2G_02136	1386	215	507	0.9935	0.9704	10.0921	26.5077	K14565//nucleolar protein 58	conserved hypothetical protein
AFL2G_02137	1965	1753	897	0.9969	0.9832	58.04	33.0794	K11315//transcriptional adapter 3	conserved hypothetical protein
AFL2G_02138	1611	467	92	0.9764	0.91	18.8595	4.13828	-	hypothetical protein similar to nitrogen permease regulator
AFL2G_02139	819	794	307	0.7766	0.7265	63.0731	27.1633	-	conserved hypothetical protein
AFL2G_02140	2022	606	116	0.9609	0.8635	19.4984	4.15723	-	conserved hypothetical protein
AFL2G_02141	2511	2226	614	0.9908	0.9757	57.6748	17.7194	K01427//urease [EC:3.5.1.5]	urease
AFL2G_02142	912	1015	1622	0.727	0.7379	72.4067	128.879	K01427//urease [EC:3.5.1.5];K11680//non-histone protein 10	conserved hypothetical protein
AFL2G_02145	1701	2933	186	0.9959	0.9571	112.18	7.92385	K01423// [EC:3.4.-.-]	hypothetical protein similar to serine peptidase
AFL2G_02146	417	100	14	0.988	0.9113	15.6017	2.43287	-	conserved hypothetical protein
AFL2G_02147	972	4035	1683	0.9887	0.9866	270.075	125.472	K00326//cytochrome-b5 reductase [EC:1.6.2.2]	hypothetical protein similar to NADH-cytochrome b5 reductase precursor
AFL2G_02148	525	1004	672	0.6781	0.6838	124.418	92.755	K02882//large subunit ribosomal protein L18Ae	60S ribosomal protein L20
AFL2G_02149	1368	848	94	0.9993	0.9832	40.329	4.97931	-	COP9 signalosome complex subunit 12
AFL2G_02150	699	21	8	0.7697	0.5351	1.95456	0.829355	-	conserved hypothetical protein
AFL2G_02151	1098	1116	760	0.9991	0.9973	66.1256	50.1578	-	conserved hypothetical protein
AFL2G_02152	2061	1018	3309	0.8205	0.868	32.1349	116.345	-	hypothetical protein
AFL2G_02154	1269	1011	389	0.9141	0.907	51.8319	22.2134	K04567//lysyl-tRNA synthetase, class II [EC:6.1.1.6]	hypothetical protein similar to lysyl-tRNA synthetase
AFL2G_02155	1071	2330	85	0.9935	0.887	141.538	5.75118	-	conserved hypothetical protein
AFL2G_02156	1527	112	30	0.9758	0.7767	4.77185	1.42367	-	conserved hypothetical protein
AFL2G_02157	2463	1475	421	0.9289	0.9046	38.9615	12.3864	K05676//ATP-binding cassette, subfamily D (ALD), member 2	hypothetical protein similar to peroxisomal ABC transporter PXA1
AFL2G_02158	1140	266	11	0.9737	0.4711	15.1804	0.699222	K01175// [EC:3.1.-.-]	conserved hypothetical protein
AFL2G_02160	1749	3121	751	0.9983	0.9949	116.095	31.1156	K01178//glucoamylase [EC:3.2.1.3]	hypothetical protein similar to NIF domain protein
AFL2G_02161	963	469	338	0.9761	0.9616	31.685	25.4342	K01768//adenylate cyclase [EC:4.6.1.1];K13124//mitogen-activated protein kinase organizer 1	protein phosphatase 1 regulatory subunit SDS22
AFL2G_02162	960	380	137	0.9979	0.9906	25.7525	10.3413	K00100// [EC:1.1.1.-];K00540// [EC:1.-.-.-];K00011//aldehyde reductase [EC:1.1.1.21]	NAD(P)H-dependent D-xylose reductase
AFL2G_02163	2358	545	125	0.9919	0.947	15.037	3.84144	K09450//TEA domain family member, other eukaryote	regulatory protein abaA
AFL2G_02164	2481	1074	835	0.9923	0.9887	28.1634	24.3886	K13126//polyadenylate-binding protein;K11294//nucleolin	multiple RNA-binding domain-containing protein 1
AFL2G_02167	1986	4488	457	0.9728	0.9481	147.022	16.6749	-	hypothetical protein similar to urea transporter Dur3
AFL2G_02168	387	2	-	0.4651	-	0.336223	-	K09481//protein transport protein SEC61 subunit beta	hypothetical protein similar to translocon subunit
AFL2G_02169	1008	1848	2705	0.995	0.995	119.275	194.462	-	conserved hypothetical protein
AFL2G_02170	2619	145	77	0.4971	0.4563	3.60197	2.13051	K03927//carboxylesterase type B [EC:3.1.1.1];K01046//triacylglycerol lipase [EC:3.1.1.3];K01049//acetylcholinesterase [EC:3.1.1.7]	conserved hypothetical protein
AFL2G_02171	702	480	11	0.9972	0.6638	44.4848	1.13549	-	conserved hypothetical protein
AFL2G_02172	2550	2456	1805	0.9341	0.9275	62.6608	51.2938	K04802//proliferating cell nuclear antigen	conserved hypothetical protein
AFL2G_02173	1497	228	44	0.9552	0.7067	9.90879	2.1299	K00517// [EC:1.14.-.-];K10437//phenylacetate 2-hydroxylase [EC:1.14.13.-];K10438//3-hydroxyphenylacetate 6-hydroxylase [EC:1.14.13.63]	conserved hypothetical protein
AFL2G_02174	3042	483	43	0.9359	0.6252	10.3299	1.02432	-	conserved hypothetical protein
AFL2G_02176	2166	2399	2325	0.9871	0.9875	72.0576	77.7843	-	conserved hypothetical protein
AFL2G_02179	2406	6307	3323	0.9967	0.9971	170.543	100.083	-	hypothetical protein similar to leucine Rich Repeat domain protein
AFL2G_02180	414	12	3	0.6957	0.2536	1.88577	0.525108	-	predicted protein
AFL2G_02181	2154	725	2397	0.9958	0.9986	21.8978	80.6399	K14674//TAG lipase / steryl ester hydrolase / phospholipase A2 / LPA acyltransferase [EC:3.1.1.3 3.1.1.13 3.1.1.4 2.3.1.51]	conserved hypothetical protein
AFL2G_02182	912	49	88	0.8969	0.9594	3.4955	6.99222	-	conserved hypothetical protein
AFL2G_02183	3246	531	194	0.9812	0.9519	10.6427	4.33093	-	conserved hypothetical protein
AFL2G_02184	1851	4240	3428	0.9946	0.9957	149.028	134.203	-	protein VTS1
AFL2G_02185	2163	327	8	0.89	0.1817	9.83556	0.268016	K01843//lysine 2,3-aminomutase [EC:5.4.3.2];K06694//26S proteasome non-ATPase regulatory subunit 10	predicted protein
AFL2G_02186	1017	2877	152	0.6234	0.5683	184.046	10.8305	-	hypothetical protein similar to cystein rich protein
AFL2G_02188	1947	62	45	0.7196	0.6287	2.07173	1.67484	K10866//DNA repair protein RAD50 [EC:3.6.-.-];K13095//splicing factor 1;K08197//MFS transporter, SIT family, siderophore-iron:H+ symporter;K00492// [EC:1.14.13.-]	conserved hypothetical protein
AFL2G_02189	1473	252	9940	0.981	0.9993	11.1303	489.003	K01593//aromatic-L-amino-acid decarboxylase [EC:4.1.1.28];K00234//succinate dehydrogenase (ubiquinone) flavoprotein subunit [EC:1.3.5.1]	hypothetical protein similar to FAD-dependent oxidoreductase
AFL2G_02190	1551	310	31	0.9974	0.8021	13.0034	1.44836	-	conserved hypothetical protein
AFL2G_02191	1419	1926	1529	0.9937	0.9972	88.3043	78.0823	K09584//protein disulfide-isomerase A6 [EC:5.3.4.1]	hypothetical protein similar to disulfide isomerase
AFL2G_02192	3207	1166	1061	0.9729	0.9751	23.6542	23.9742	K14521//N-acetyltransferase 10 [EC:2.3.1.-]	N-acetyltransferase 10
AFL2G_02193	2637	1072	1079	0.9826	0.9845	26.448	29.651	K11702//beta-1,2-xylosyltransferase [EC:2.4.2.-]	hypothetical protein similar to capsular associated protein
AFL2G_02194	1038	6727	3203	0.9971	0.9961	421.63	223.608	K01180//endo-1,3(4)-beta-glucanase [EC:3.2.1.6];K01238// [EC:3.2.1.-]	hypothetical protein similar to endo-1,3(4)-beta-glucanase
AFL2G_02195	4632	2676	617	0.9955	0.9933	37.5859	9.6526	-	conserved hypothetical protein
AFL2G_02196	930	3003	1422	0.9957	0.9957	210.078	110.801	K09184//GATA-binding protein, other eukaryote	conserved hypothetical protein
AFL2G_02197	2796	948	1269	0.9957	0.9861	22.0587	32.8891	K02349//DNA polymerase theta subunit [EC:2.7.7.7]	hypothetical protein similar to DNA-directed DNA polymerase theta
AFL2G_02198	5106	1909	1098	0.9861	0.9939	24.3239	15.5829	K11380//NuA3 HAT complex component NTO1	conserved hypothetical protein
AFL2G_02200	2622	2271	747	0.8982	0.9268	56.3498	20.645	K01120//3',5'-cyclic-nucleotide phosphodiesterase [EC:3.1.4.17]	hypothetical protein similar to 3'5'-cyclic nucleotide phosphodiesterase domain protein
AFL2G_02202	273	203	90	0.9158	0.9597	48.3772	23.8895	K07973//guanine nucleotide binding protein (G protein), gamma, other	guanine nucleotide-binding protein subunit gamma
AFL2G_02203	3117	5454	5168	0.9997	0.9987	113.838	120.147	K03254//translation initiation factor eIF-3 subunit 10	hypothetical protein similar to eukaryotic translation initiation factor 3 subunit EifCa
AFL2G_02204	1296	1077	409	0.9992	0.9753	54.0653	22.8689	-	predicted protein
AFL2G_02205	519	66	23	0.869	0.4277	8.27341	3.21135	K00670//peptide alpha-N-acetyltransferase [EC:2.3.1.88]	hypothetical protein similar to N-acetyltransferase Nat5
AFL2G_02206	1170	215	18	0.959	0.7128	11.9553	1.11484	-	conserved hypothetical protein
AFL2G_02208	1707	577	558	0.9965	0.9912	21.9913	23.688	K09202//regulatory protein SWI5;K09238//metallothionein expression activator	hypothetical protein similar to c2h2 transcription factor tfiiia
AFL2G_02210	3597	3333	5490	0.9158	0.9174	60.2841	110.601	K12609//CCR4-NOT transcriptional complex subunit CAF120	hypothetical protein similar to PH domain protein
AFL2G_02211	1311	1309	988	0.9855	0.9603	64.9598	54.6112	-	conserved hypothetical protein
AFL2G_02212	2001	856	1636	0.984	0.993	27.8314	59.2466	K14284//nuclear RNA export factor 1/2	hypothetical protein similar to mRNA export factor mex67
AFL2G_02213	2589	1392	435	0.9938	0.9811	34.9796	12.1754	-	hypothetical protein similar to GARP complex subunit Vps53
AFL2G_02214	942	6512	3190	0.8779	0.8631	449.75	245.396	K02941//large subunit ribosomal protein LP0	60S acidic ribosomal protein P0
AFL2G_02215	1254	224	113	0.9514	0.9418	11.6214	6.52993	-	hypothetical protein similar to tRNA methyltransferase
AFL2G_02216	1092	334	128	0.5778	0.5659	19.899	8.49405	K01599//uroporphyrinogen decarboxylase [EC:4.1.1.37]	uroporphyrinogen decarboxylase
AFL2G_02218	1242	5095	4106	0.8583	0.7391	266.889	239.566	K09503//DnaJ homolog subfamily A member 2	mitochondrial protein import protein MAS5
AFL2G_02220	2505	1587	306	0.9916	0.9253	41.2171	8.852	K14708//solute carrier family 26 (sodium-independent sulfate anion transporter), member 11	sulfate permease 2
AFL2G_02221	1503	4	6	0.1198	0.3593		0.289281	-	predicted protein
AFL2G_02223	1149	278	40	0.8947	0.7815	15.741	2.52271	K02805//lipopolysaccharide biosynthesis protein	lipopolysaccharide biosynthesis protein rffA
AFL2G_02224	1014	205	13	0.9418	0.6499	13.153	0.929037	K08678//UDP-glucuronate decarboxylase [EC:4.1.1.35];K01710//dTDP-glucose 4,6-dehydratase [EC:4.2.1.46]	conserved hypothetical protein
AFL2G_02225	873	40	-	0.8568	-	2.98094	-	K00604//methionyl-tRNA formyltransferase [EC:2.1.2.9]	hypothetical protein similar to formyl transferase
AFL2G_02226	1194	34	17	0.799	0.5888	1.8526	1.03174	K00213//7-dehydrocholesterol reductase [EC:1.3.1.21]	conserved hypothetical protein
AFL2G_02227	339	438	84	0.9912	0.9587	84.0586	17.9559	-	conserved hypothetical protein
AFL2G_02229	1830	1733	56	0.9978	0.7038	61.6106	2.2175	K06639//cell division cycle 14 [EC:3.1.3.48]	hypothetical protein similar to protein-tyrosine phosphatase
AFL2G_02230	609	149	2	0.9852	0.2956	15.9176	0.23798	-	predicted protein
AFL2G_02231	828	1669	1	0.9976	0.1087	131.14		-	conserved hypothetical protein
AFL2G_02232	1236	134	-	0.8875	-	7.05333	-	K08176//MFS transporter, PHS family, inorganic phosphate transporter	hypothetical protein similar to metabolite transporter
AFL2G_02233	468	106	110	0.9509	0.9722	14.7356	17.0323	K14565//nucleolar protein 58;K11982//E3 ubiquitin-protein ligase RNF115/126 [EC:6.3.2.19]	conserved hypothetical protein
AFL2G_02234	1509	104	60	0.9609	0.8575	4.48386	2.88131	K08139//MFS transporter, SP family, sugar:H+ symporter;K05841//sterol 3beta-glucosyltransferase [EC:2.4.1.173]	conserved hypothetical protein
AFL2G_02235	1038	1328	94	0.9672	0.9432	83.2355	6.56233	K00344//NADPH2:quinone reductase [EC:1.6.5.5]	conserved hypothetical protein
AFL2G_02236	1035	409	146	0.9903	0.9836	25.7093	10.2221	K00540// [EC:1.-.-.-]	conserved hypothetical protein
AFL2G_02237	1419	259	147	0.9697	0.8992	11.8748	7.50693	-	hypothetical protein similar to cation diffusion facilitator 3
AFL2G_02238	1749	709	16	0.9977	0.4059	26.3733	0.662915	K12411//homeobox protein YOX1/YHP1	hypothetical protein similar to homeobox transcription factor
AFL2G_02239	1491	360	181	0.9725	0.9403	15.7084	8.79688	K00280//lysyl oxidase-like protein 2/3/4 [EC:1.4.3.-];K13367//non-specific polyamine oxidase [EC:1.5.3.17];K13366//polyamine oxidase (propane-1,3-diamine-forming) [EC:1.5.3.14]	hypothetical protein similar to flavin containing amine oxidase
AFL2G_02240	879	492	276	0.9863	0.9647	36.4153	22.7535	-	conserved hypothetical protein
AFL2G_02241	1905	3413	74	0.9412	0.7496	116.56	2.81491	-	conserved hypothetical protein
AFL2G_02242	3345	10607	697	0.9997	0.9895	206.302	15.0996	K11987//prostaglandin-endoperoxide synthase 2 [EC:1.14.99.1]	hypothetical protein similar to fatty acid oxygenase
AFL2G_02243	2100	1560	2721	0.9967	0.9986	48.3296	93.8938	K00754// [EC:2.4.1.-]	hypothetical protein similar to trehalose synthase Ccg-9
AFL2G_02244	555	1171	598	0.9982	0.9874	137.269	78.0793	K07941//ADP-ribosylation factor 6	ADP-ribosylation factor 6
AFL2G_02245	1209	7	64	0.4715	0.9355	0.376686	3.83602	K00549//5-methyltetrahydropteroyltriglutamate--homocysteine methyltransferase [EC:2.1.1.14]	hypothetical protein similar to methionine synthase
AFL2G_02246	1167	379	240	0.9897	0.9897	21.1289	14.9028	-	conserved hypothetical protein
AFL2G_02247	2589	504	93	0.9961	0.8339	12.665	2.60303	-	conserved hypothetical protein
AFL2G_02248	1458	285	271	0.941	0.9156	12.7173	13.4691	-	hypothetical protein similar to sigma-70 region 2 family protein
AFL2G_02249	1515	236	327	0.9551	0.9888	10.1346	15.6409	K08139//MFS transporter, SP family, sugar:H+ symporter	hypothetical protein similar to high-affinity hexose transporter
AFL2G_02250	3141	2447	1596	0.9172	0.9214	50.6843	36.8207	K01684//galactonate dehydratase [EC:4.2.1.6];K09241//transcriptional regulatory protein GAL4	hypothetical protein similar to C6 transcription factor Mut3
AFL2G_02251	855	161	97	0.9345	0.9064	12.2509	8.22116	K00472//prolyl 4-hydroxylase [EC:1.14.11.2]	conserved hypothetical protein
AFL2G_02252	411	2	-	0.438	-	0.316589	-	-	conserved hypothetical protein
AFL2G_02255	1989	7359	5419	0.9211	0.9186	240.709	197.429	K09238//metallothionein expression activator;K09202//regulatory protein SWI5;K09467//zinc-finger protein CreA/MIG	pH-response transcription factor pacC/RIM101
AFL2G_02256	2103	1552	2315	0.9177	0.9168	48.0132	79.7699	K09413//forkhead transcription factor HCM1	hypothetical protein similar to forkhead transcription factor Fkh2
AFL2G_02257	753	231	77	0.9827	0.9681	19.9584	7.41009	-	hypothetical protein similar to transcription regulator
AFL2G_02259	2166	1984	1014	0.946	0.9367	59.5924	33.924	K09554//cell division cycle protein 37;K11319//inhibitor of growth protein 3;K11396//chromatin modification-related protein YNG2;K11379//protein YNG1	conserved hypothetical protein
AFL2G_02260	1356	329	184	0.927	0.8864	15.785	9.83299	K00540// [EC:1.-.-.-]	hypothetical protein similar to NAD-binding Rossmann fold oxidoreductase
AFL2G_02261	1008	600	13	0.9633	0.6766	38.7256	0.934567	K01726// [EC:4.2.1.-];K01714//dihydrodipicolinate synthase [EC:4.2.1.52]	hypothetical protein similar to dihydrodipicolinate synthetase family protein
AFL2G_02262	1083	1595	51	0.9908	0.8883	95.8164	3.41247	K00002//alcohol dehydrogenase (NADP+) [EC:1.1.1.2]	NADP-dependent alcohol dehydrogenase VI
AFL2G_02263	2022	1526	2359	0.9026	0.9031	49.1	84.5424	K03362//F-box and WD-40 domain protein 1/11	conserved hypothetical protein
AFL2G_02264	735	744	115	0.9878	0.985	65.8557	11.338	K10436//microtubule-associated protein, RP/EB family	hypothetical protein similar to microtubule associated protein EB1
AFL2G_02265	1980	2016	3525	0.9737	0.9783	66.2419	129.009	-	predicted protein
AFL2G_02266	1746	1344	314	0.8906	0.8814	50.0798	13.0321	K00540// [EC:1.-.-.-];K00010//myo-inositol 2-dehydrogenase [EC:1.1.1.18]	hypothetical protein similar to NAD-binding Rossmann fold oxidoreductase
AFL2G_02267	1668	32896	2052	0.9988	0.9976	1283.08	89.1474	K01835//phosphoglucomutase [EC:5.4.2.2]	phosphoglucomutase
AFL2G_02269	1785	1703	366	0.8521	0.8375	62.0703	14.8583	-	conserved hypothetical protein
AFL2G_02270	1218	215	67	0.913	0.8924	11.4842	3.98616	-	predicted protein
AFL2G_02271	1872	37	33	0.8114	0.6522	1.28589	1.27743	K06609//MFS transporter, SP family, major inositol transporter;K08139//MFS transporter, SP family, sugar:H+ symporter;K08150//MFS transporter, SP family, solute carrier family 2 (myo-inositol transporter), member 13	hypothetical protein similar to galactose-proton symport
AFL2G_02272	2313	1482	128	0.9948	0.9274	41.6851	4.01016	K01207//beta-N-acetylhexosaminidase [EC:3.2.1.52]	hypothetical protein similar to beta-N-acetylglucosaminidase
AFL2G_02273	1131	85	12	0.9134	0.4633	4.8895	0.768858	K06902//MFS transporter, UMF1 family	conserved hypothetical protein
AFL2G_02274	1563	26	8	0.7031	0.3948	1.08224	0.370901	K00492// [EC:1.14.13.-];K08158//MFS transporter, DHA1 family, multidrug resistance protein;K08157//MFS transporter, DHA1 family, multidrug resistance protein	conserved hypothetical protein
AFL2G_02275	1242	1724	1088	0.9919	0.9968	90.3074	63.4797	K05393//chloride channel, other eukaryote;K06867//	protein kes1
AFL2G_02276	885	11	1	0.6847	0.1017	0.808644		K01652//acetolactate synthase I/II/III large subunit [EC:2.2.1.6]	conserved hypothetical protein
AFL2G_02277	921	77	21	0.9435	0.6938	5.43925	1.65229	-	conserved hypothetical protein
AFL2G_02278	2688	4390	3212	0.9929	0.9922	106.253	86.5912	-	conserved hypothetical protein
AFL2G_02279	1269	558	209	0.9842	0.937	28.6075	11.9347	-	conserved hypothetical protein
AFL2G_02281	1119	2846	478	0.9982	0.9803	165.467	30.9546	K00290//saccharopine dehydrogenase (NAD+, L-lysine forming) [EC:1.5.1.7];K11874//ubiquitin carboxyl-terminal hydrolase 16 [EC:3.1.2.15]	saccharopine dehydrogenase
AFL2G_02282	1929	1424	535	0.9964	0.9959	48.027	20.0978	K11874//ubiquitin carboxyl-terminal hydrolase 16 [EC:3.1.2.15]	conserved hypothetical protein
AFL2G_02283	789	84	36	0.9252	0.839	6.92644	3.30638	K00079//carbonyl reductase (NADPH) [EC:1.1.1.184];K00059//3-oxoacyl-[acyl-carrier protein] reductase [EC:1.1.1.100];K00540// [EC:1.-.-.-]	conserved hypothetical protein
AFL2G_02285	1089	16745	13651	0.7888	0.7723	1000.38	908.373	K01624//fructose-bisphosphate aldolase, class II [EC:4.1.2.13]	fructose-bisphosphate aldolase
AFL2G_02287	2868	604	651	0.9303	0.8828	13.7014	16.4486	K01196//glycogen debranching enzyme [EC:2.4.1.25 3.2.1.33]	conserved hypothetical protein
AFL2G_02288	2163	579	1443	0.9117	0.7166	17.4153	48.3434	K00003//homoserine dehydrogenase [EC:1.1.1.3]	conserved hypothetical protein
AFL2G_02289	1053	395	545	0.9848	0.9848	24.4049	37.5056	-	conserved hypothetical protein
AFL2G_02290	1254	1852	464	0.9984	0.9984	96.084	26.8132	-	conserved hypothetical protein
AFL2G_02291	177	10	1	0.8192	0.5085	3.67565	0.409406	-	predicted protein
AFL2G_02293	720	324	169	0.9875	0.9722	29.2766	17.0091	-	conserved hypothetical protein
AFL2G_02294	3804	1590	599	0.9997	0.9921	27.1935	11.4107	K08330//autophagy-related protein 11	hypothetical protein similar to Taz1-interacting factor 1 TAF1
AFL2G_02295	1077	632	277	0.7781	0.7697	38.1776	18.6377	-	conserved hypothetical protein
AFL2G_02296	2583	678	366	0.9799	0.9834	17.0771	10.268	K11294//nucleolin;K01514//exopolyphosphatase [EC:3.6.1.11];K11682//SWR1-complex protein 3;K12811//ATP-dependent RNA helicase DDX46/PRP5 [EC:3.6.4.13]	conserved hypothetical protein
AFL2G_02298	303	52	22	0.9307	0.7525	11.1653	5.26148	-	conserved hypothetical protein
AFL2G_02299	1467	53	280	0.8207	0.9291	2.35046	13.8311	K01175// [EC:3.1.-.-];K01066//esterase / lipase [EC:3.1.1.-];K01046//triacylglycerol lipase [EC:3.1.1.3];K12389//battenin	hypothetical protein similar to lipase/esterase protein
AFL2G_02300	900	2044	616	0.9911	0.95	147.756	49.5982	K03686//molecular chaperone DnaJ	conserved hypothetical protein
AFL2G_02301	1002	178	139	0.981	0.9331	11.5574	10.0525	K13108//smad nuclear-interacting protein 1	conserved hypothetical protein
AFL2G_02303	777	239	4805	0.9923	0.9987	20.0117	448.126	-	conserved hypothetical protein
AFL2G_02304	1419	385	186	0.9887	0.9732	17.6517	9.49857	K05535//alpha 1,2-mannosyltransferase [EC:2.4.1.-]	hypothetical protein similar to alpha-1,2-mannosyltransferase
AFL2G_02305	1995	341	576	0.993	0.9935	11.1204	20.9222	-	conserved hypothetical protein
AFL2G_02306	1068	408	1629	0.8436	0.883	24.854	110.529	-	conserved hypothetical protein
AFL2G_02307	915	811	69	0.9869	0.9049	57.6644	5.46456	K05607//methylglutaconyl-CoA hydratase [EC:4.2.1.18]	conserved hypothetical protein
AFL2G_02308	2793	544	304	0.9814	0.9893	12.6717	7.88733	-	conserved hypothetical protein
AFL2G_02309	2622	1357	737	0.9973	0.992	33.6709	20.3687	-	conserved hypothetical protein
AFL2G_02310	1491	1823	965	0.9899	0.9859	79.5457	46.9005	-	conserved hypothetical protein
AFL2G_02311	1602	365	135	0.9757	0.9307	14.8231	6.10659	K02434//aspartyl-tRNA(Asn)/glutamyl-tRNA (Gln) amidotransferase subunit B [EC:6.3.5.6 6.3.5.7]	hypothetical protein similar to glutamyl-tRNA(Gln) amidotransferase
AFL2G_02312	975	781	1243	0.6123	0.6133	52.114	92.3834	K01476//arginase [EC:3.5.3.1]	arginase
AFL2G_02314	2463	2159	1196	0.9955	0.9951	57.029	35.188	K01090//protein phosphatase [EC:3.1.3.16]	hypothetical protein similar to RNA Polymerase II CTD phosphatase Fcp1
AFL2G_02315	588	12	18	0.483	0.8367	1.32774	2.21831	K00599// [EC:2.1.1.-]	conserved hypothetical protein
AFL2G_02316	1194	13611	2819	0.9983	0.995	741.641	171.088	K01381//saccharopepsin [EC:3.4.23.25]	vacuolar protease A precursor
AFL2G_02317	1332	4466	1696	0.9407	0.9392	218.133	92.2676	K03063//26S proteasome regulatory subunit T3	conserved hypothetical protein
AFL2G_02318	3414	5550	2945	0.8954	0.8919	105.764	62.51	K11771//SWI/SNF chromatin-remodeling complex subunit SWI1	conserved hypothetical protein
AFL2G_02319	453	533	762	0.9007	0.8653	76.5485	121.895	-	conserved hypothetical protein
AFL2G_02320	1356	4170	4006	0.9956	0.9956	200.071	214.081	K03250//translation initiation factor eIF-3 subunit 6	hypothetical protein similar to eukaryotic translation initiation factor 3 subunit EifCe
AFL2G_02321	1020	2156	836	0.9912	0.9892	137.517	59.3928	K01551//arsenite-transporting ATPase [EC:3.6.3.16]	arsenical pump-driving ATPase
AFL2G_02322	765	1646	15703	0.6092	0.6131	139.983	1487.47	K07127//5-hydroxyisourate hydrolase [EC:3.5.2.17]	conserved hypothetical protein
AFL2G_02323	1467	3109	7690	0.9387	0.9393	137.879	379.86	K09046//activating transcription factor, other eukaryote	hypothetical protein similar to bZIP transcription factor AtfA
AFL2G_02324	3021	1235	461	0.9993	0.9834	26.5965	11.058	-	hypothetical protein similar to spindle pole body component Alp6
AFL2G_02325	1281	115	130	0.7635	0.7408	5.84059	7.35397	-	hypothetical protein
AFL2G_02326	762	2522	861	0.9987	0.9934	215.327	81.8796	K02730//20S proteasome subunit alpha 1 [EC:3.4.25.1]	proteasome component C7-alpha
AFL2G_02327	540	7	158	0.7241	0.9963	0.843358	21.2027	-	conserved hypothetical protein
AFL2G_02328	1197	2070	2934	0.8371	0.8605	112.508	177.621	K01183//chitinase [EC:3.2.1.14]	chitinase 1 precursor
AFL2G_02330	2283	5270	2018	0.9895	0.9987	150.18	64.0535	K09202//regulatory protein SWI5	hypothetical protein similar to C2H2 transcription factor Swi5
AFL2G_02331	1149	1141	316	0.9347	0.8451	64.6061	19.9294	K01166//ribonuclease T2 [EC:3.1.27.1]	ribonuclease Trv
AFL2G_02332	1326	303	228	0.7557	0.7564	14.8664	12.46	-	hypothetical protein similar to YagE family protein
AFL2G_02333	3891	1479	390	0.9956	0.9787	24.7295	7.26325	-	hypothetical protein similar to vacuolar assembly protein
AFL2G_02334	699	85	393	0.8941	0.9614	7.91133	40.7421	-	predicted protein
AFL2G_02335	2217	811	3366	0.9824	0.9946	23.7992	110.021	-	conserved hypothetical protein
AFL2G_02336	228	-	1	-	0.3947	-	0.317828	-	predicted protein
AFL2G_02337	2325	1349	2492	0.9991	0.991	37.7482	77.6699	K01417// [EC:3.4.24.-]	hypothetical protein similar to zinc metalloproteinase
AFL2G_02338	1065	228	88	0.8779	0.8469	13.9281	5.98771	-	conserved hypothetical protein
AFL2G_02339	2484	486	288	0.9924	0.9746	12.7289	8.40172	K10747//DNA ligase 1 [EC:6.5.1.1]	hypothetical protein similar to dna ligase
AFL2G_02340	2487	781	314	0.9855	0.9614	20.4307	9.14916	-	hypothetical protein similar to RINT-1 family protein
AFL2G_02341	1728	144	76	0.9196	0.8785	5.42159	3.18711	K01580//glutamate decarboxylase [EC:4.1.1.15]	hypothetical protein similar to glutamic acid decarboxylase isoform 67
AFL2G_02342	2124	286	308	0.9878	0.9783	8.76031	10.5081	-	hypothetical protein similar to pumilio-family RNA binding repeat domain protein
AFL2G_02343	1740	728	272	0.9862	0.973	27.2201	11.3278	-	conserved hypothetical protein
AFL2G_02344	2358	454	87	0.9813	0.9466	12.5262	2.67364	-	hypothetical protein similar to component of oligomeric golgi complex 3
AFL2G_02345	4779	3136	1607	0.9985	0.9987	42.692	24.3672	K11229//mitogen-activated protein kinase kinase kinase [EC:2.7.11.1]	hypothetical protein similar to MAP kinase kinase kinase Bck1
AFL2G_02346	1713	904	99216	0.7706	0.7776	34.3336	4197.13	K01568//pyruvate decarboxylase [EC:4.1.1.1]	pyruvate decarboxylase
AFL2G_02348	1041	21	10	0.7051	0.4188	1.31243	0.696108	-	conserved hypothetical protein
AFL2G_02349	3000	2700	4083	0.9403	0.949	58.5532	98.6247	-	hypothetical protein similar to SNI2 protein
AFL2G_02351	987	1250	268	0.8551	0.8298	82.395	19.6764	K10753//histone chaperone ASF1	hypothetical protein similar to S-locus protein 7
AFL2G_02352	3099	925	286	0.9916	0.9506	19.419	6.68763	K14408//cleavage stimulation factor subunit 3	mRNA 3'-end processing protein rna14
AFL2G_02353	2586	35	112	0.5406	0.7421	0.880536	3.13846	K11596//argonaute	hypothetical protein similar to suppressor of meiotic silencing
AFL2G_02354	3534	1480	837	0.9969	0.9728	27.246	17.1627	K11359//transcriptional activator SPT7	hypothetical protein similar to transcriptional activator spt7
AFL2G_02355	660	616	585	0.9955	0.9939	60.7218	64.2302	-	conserved hypothetical protein
AFL2G_02356	1284	916	531	0.9907	0.9907	46.4128	29.968	K01104//protein-tyrosine phosphatase [EC:3.1.3.48]	hypothetical protein similar to protein-tyrosine phosphatase 2
AFL2G_02357	252	117	91	0.9524	0.9722	30.206	26.1679	-	predicted protein
AFL2G_02358	840	10156	8539	0.994	0.9976	786.595	736.64	-	predicted protein
AFL2G_02359	294	50	5	0.7585	0.5102	11.0645	1.2324	-	predicted protein
AFL2G_02360	783	163	111	0.9834	0.963	13.5436	10.2728	-	conserved hypothetical protein
AFL2G_02361	1152	648	1124	0.9444	0.941	36.5957	70.7036	K13337//peroxin-19	hypothetical protein similar to peroxisomal membrane protein receptor Pex19
AFL2G_02362	1047	84	1	0.9637	0.086	5.21964		K13953//alcohol dehydrogenase, propanol-preferring [EC:1.1.1.1]	conserved hypothetical protein
AFL2G_02363	1101	523	25	0.9764	0.624	30.9045	1.64543	-	conserved hypothetical protein
AFL2G_02364	2508	3818	789	0.9948	0.9848	99.0413	22.797	-	hypothetical protein similar to glutaminase A
AFL2G_02365	528	19	5	0.9413	0.3409	2.34114	0.68622	-	conserved hypothetical protein
AFL2G_02366	858	2305	2265	0.8858	0.8869	174.78	191.297	K13199//plasminogen activator inhibitor 1 RNA-binding protein	hypothetical protein similar to ribosome associated protein Stm1
AFL2G_02367	1206	358	1537	0.9884	0.9975	19.3127	92.3537	K09043//fungal AP-1-like factor;K00784//ribonuclease Z [EC:3.1.26.11]	hypothetical protein similar to bZIP transcription factor MeaB
AFL2G_02368	1209	233	211	0.957	0.957	12.5383	12.6469	K01529// [EC:3.6.1.-]	ATP-dependent RNA helicase DBP8
AFL2G_02369	1665	3773	5927	0.9766	0.9772	147.428	257.958	K13095//splicing factor 1	hypothetical protein similar to zinc knuckle transcription factor Zfm1
AFL2G_02370	753	4276	587	0.9907	0.9841	369.446	56.4899	K00799//glutathione S-transferase [EC:2.5.1.18]	hypothetical protein similar to theta class glutathione S-transferase
AFL2G_02371	1785	334	80	0.8683	0.7008	12.1735	3.24773	K05920// [EC:1.16.1.-];K00521//ferric-chelate reductase [EC:1.16.1.7]	hypothetical protein similar to metalloreductase
AFL2G_02372	2739	639	161	0.9872	0.9368	15.1781	4.25953	-	conserved hypothetical protein
AFL2G_02373	3747	2027	2055	0.9952	0.9987	35.1947	39.7425	K03255//protein TIF31	hypothetical protein similar to eukaryotic translation initiation factor 3 subunit CLU1/TIF31
AFL2G_02374	1638	313	476	0.9591	0.9579	12.4319	21.0582	-	conserved hypothetical protein
AFL2G_02375	1047	932	5801	0.7622	0.7631	57.9131	401.498	-	conserved hypothetical protein
AFL2G_02376	906	257	85	0.936	0.9558	18.4549	6.79858	-	conserved hypothetical protein
AFL2G_02377	5820	1718	7894	0.9529	0.9881	19.2047	98.2883	K01636// [EC:4.1.2.-]	conserved hypothetical protein
AFL2G_02378	1293	43	1762	0.8616	0.9613	2.1636	98.7495	K00925//acetate kinase [EC:2.7.2.1]	hypothetical protein similar to acetate kinase
AFL2G_02380	795	1484	999	0.7233	0.7107	121.444	91.0596	K07976//Rab family, other	vacuolar protein sorting-associated protein 21
AFL2G_02382	1740	474	157	0.8661	0.7684	17.723	6.5385	K10426//dynactin 4	hypothetical protein similar to dynactin Arp1 p62 subunit RO2
AFL2G_02383	1062	262	383	0.9991	0.9859	16.0504	26.1338	-	hypothetical protein similar to chromosome 20 open reading frame 7
AFL2G_02385	3540	942	8399	0.9955	0.9997	17.3123	171.93	K01537//Ca2+-transporting ATPase [EC:3.6.3.8]	hypothetical protein similar to calcium-translocating P-type ATPase
AFL2G_02386	1740	9	26	0.377	0.4011	0.336512	1.08281	-	conserved hypothetical protein
AFL2G_02387	1929	1563	52	0.9896	0.8212	52.715	1.95343	-	conserved hypothetical protein
AFL2G_02388	1383	3284	628	0.9986	0.9544	154.486	32.9052	K01641//hydroxymethylglutaryl-CoA synthase [EC:2.3.3.10]	hydroxymethylglutaryl-CoA synthase
AFL2G_02389	648	18	7	0.7963	0.75	1.8072	0.7828	K00680// [EC:2.3.1.-]	conserved hypothetical protein
AFL2G_02390	2664	1257	1548	0.9989	0.9989	30.6979	42.108	K01301//glutamate carboxypeptidase II [EC:3.4.17.21]	hypothetical protein similar to folylpoly-gamma-glutamate carboxypeptidase
AFL2G_02391	3399	1382	2472	0.9988	0.9968	26.4524	52.7017	-	conserved hypothetical protein
AFL2G_02393	1053	1968	1643	0.9943	0.9943	121.592	113.067	K03124//transcription initiation factor TFIIB	transcription initiation factor IIB
AFL2G_02394	2853	8930	4938	0.9982	0.9989	203.637	125.423	-	conserved hypothetical protein
AFL2G_02396	1302	350	61	0.9939	0.9516	17.489	3.39505	-	conserved hypothetical protein
AFL2G_02397	957	461	1619	0.9749	0.9885	31.3398	122.592	K04718//sphingosine kinase [EC:2.7.1.91]	conserved hypothetical protein
AFL2G_02398	957	96	98	0.9122	0.954	6.5263	7.42065	K07036//	hypothetical protein similar to haemolysin-III family protein
AFL2G_02399	816	344	5218	0.9118	0.9301	27.4269	463.384	-	conserved hypothetical protein
AFL2G_02400	888	252	54	0.8074	0.7106	18.4627	4.40665	K00059//3-oxoacyl-[acyl-carrier protein] reductase [EC:1.1.1.100]	hypothetical protein similar to 3-oxoacyl-
AFL2G_02401	1269	5575	8217	0.9874	0.9866	285.819	469.223	K00924// [EC:2.7.1.-];K08286//protein-serine/threonine kinase [EC:2.7.11.-];K06641//serine/threonine-protein kinase Chk2 [EC:2.7.11.1]	hypothetical protein similar to protein serine/threonine kinase Ran1
AFL2G_02402	2388	3015	1309	0.9966	0.9866	82.1411	39.7222	K08827//serine/threonine-protein kinase PRP4 [EC:2.7.11.1]	serine/threonine-protein kinase prp4
AFL2G_02404	1668	1997	1321	0.9934	0.9742	77.8914	57.3897	-	conserved hypothetical protein
AFL2G_02405	858	2033	1375	0.824	0.7902	154.155	116.13	K00287//dihydrofolate reductase [EC:1.5.1.3]	conserved hypothetical protein
AFL2G_02406	1563	1058	74947	0.9962	0.9994	44.0387	3474.74	-	conserved hypothetical protein
AFL2G_02407	888	1397	717	0.9887	0.964	102.351	58.5105	-	hypothetical protein similar to PQ loop repeat protein
AFL2G_02409	2424	898	430	0.9971	0.9806	24.1019	12.8547	K12842//U2-associated protein SR140	conserved hypothetical protein
AFL2G_02410	1098	95	21	0.735	0.5902	5.62897	1.38594	-	conserved hypothetical protein
AFL2G_02411	2085	4724	4014	0.9578	0.9583	147.405	139.508	-	conserved hypothetical protein
AFL2G_02413	939	735	300	0.6486	0.6294	50.9248	23.1517	-	conserved hypothetical protein
AFL2G_02414	2223	312	68	0.9334	0.8677	9.1311	2.21665	-	hypothetical protein similar to RNA polymerase III transcription factor
AFL2G_02415	843	394	30970	0.9964	0.9988	30.4072	2662.2	-	conserved hypothetical protein
AFL2G_02416	2637	2276	4892	0.9954	0.9989	56.1526	134.432	-	vacuolar protein sorting-associated protein VPS35
AFL2G_02417	3543	1725	1231	0.9913	0.9955	31.6757	25.1776	-	conserved hypothetical protein
AFL2G_02418	495	-	2	-	0.3636	-	0.292787	-	predicted protein
AFL2G_02421	651	617	2347	0.9846	0.9877	61.6612	261.252	-	conserved hypothetical protein
AFL2G_02422	801	184	9	0.8177	0.5743	14.9449	0.814212	-	conserved hypothetical protein
AFL2G_02423	966	49	7	0.6998	0.293	3.3001	0.525108	K03846//alpha-1,2-mannosyltransferase [EC:2.4.1.-]	conserved hypothetical protein
AFL2G_02424	1125	127	3	0.9893	0.24	7.34444	0.19324	K03846//alpha-1,2-mannosyltransferase [EC:2.4.1.-]	conserved hypothetical protein
AFL2G_02425	1449	921	189	0.9938	0.9903	41.3522	9.45194	-	conserved hypothetical protein
AFL2G_02426	1299	439	91	0.9969	0.9145	21.9869	5.07645	-	hypothetical protein similar to monocarboxylate transporter Mct
AFL2G_02427	957	986	112	0.9781	0.837	67.0305	8.48074	K01724//4a-hydroxytetrahydrobiopterin dehydratase [EC:4.2.1.96]	conserved hypothetical protein
AFL2G_02428	363	1054	147	0.7851	0.7658	188.904	29.3453	K01091//phosphoglycolate phosphatase [EC:3.1.3.18]	hypothetical protein similar to phosphoglycolate phosphatase
AFL2G_02429	1425	1473	1889	0.9986	0.9993	67.2505	96.0605	-	hypothetical protein similar to zinc finger
AFL2G_02431	1977	2542	1088	0.9585	0.9671	83.6521	39.8795	K01652//acetolactate synthase I/II/III large subunit [EC:2.2.1.6]	acetolactate synthase catalytic subunit, mitochondrial precursor
AFL2G_02432	1575	3770	398	0.9556	0.9314	155.729	18.3118	K00849//galactokinase [EC:2.7.1.6]	hypothetical protein similar to galactokinase
AFL2G_02433	1269	302	9	0.9803	0.5556	15.4829	0.513935	-	conserved hypothetical protein
AFL2G_02434	2349	515	158	0.9911	0.9745	14.2637	4.87418	K10736//minichromosome maintenance protein 10	conserved hypothetical protein
AFL2G_02435	1350	1240	401	0.9719	0.9659	59.7579	21.5248	-	conserved hypothetical protein
AFL2G_02436	744	364	83	0.9933	0.9624	31.83	8.08412	-	conserved hypothetical protein
AFL2G_02437	585	199	101	0.9607	0.9145	22.1312	12.511	-	conserved hypothetical protein
AFL2G_02438	2724	3014	262	0.9908	0.9137	71.9853	6.96982	K11246//SHO1 osmosensor;K04705//signal transducing adaptor molecule	hypothetical protein similar to phosphoprotein
AFL2G_02439	1476	13	6	0.3503	0.2392	0.573013	0.294573	K00492// [EC:1.14.13.-];K11230//mitogen-activated protein kinase kinase kinase [EC:2.7.11.25];K08157//MFS transporter, DHA1 family, multidrug resistance protein	conserved hypothetical protein
AFL2G_02440	1353	284	46	0.8891	0.8234	13.6562	2.4637	K11758//chromatin structure-remodeling complex subunit RSC3/30	conserved hypothetical protein
AFL2G_02442	6579	3455	2553	0.9878	0.9813	34.1661	28.1202	K12604//CCR4-NOT transcription complex subunit 1	hypothetical protein similar to Ccr4-Not transcription complex subunit NOT1
AFL2G_02443	1128	137	329	0.984	0.9894	7.90168	21.1356	-	conserved hypothetical protein
AFL2G_02444	2271	1028	213	0.8882	0.8305	29.4499	6.79657	K01112// [EC:3.1.3.-];K03787//5'-nucleotidase [EC:3.1.3.5]	hypothetical protein similar to acid phosphatase
AFL2G_02445	1098	444	314	0.9936	0.9936	26.308	20.7231	K13343//peroxin-14	conserved hypothetical protein
AFL2G_02446	1116	1211	815	0.8136	0.8065	70.5972	52.9201	K13343//peroxin-14	hypothetical protein similar to peroxisomal membrane anchor protein Pex14
AFL2G_02447	2211	666	133	0.9959	0.9317	19.5972	4.35904	K11547//kinetochore protein NDC80	hypothetical protein similar to HEC/Ndc80p family protein
AFL2G_02449	2298	997	634	0.9926	0.9909	28.2262	19.9925	-	conserved hypothetical protein
AFL2G_02450	2613	746	727	0.9487	0.9487	18.5741	20.1615	K09241//transcriptional regulatory protein GAL4	conserved hypothetical protein
AFL2G_02451	1554	790	996	0.9916	0.9955	33.0738	46.4447	-	conserved hypothetical protein
AFL2G_02452	987	138	101	0.926	0.9392	9.0964	7.41535	K03183//ubiquinone/menaquinone biosynthesis methyltransferase [EC:2.1.1.-]	conserved hypothetical protein
AFL2G_02453	528	15	11	0.7405	0.7443	1.84827	1.50968	K00309// [EC:1.5.3.-]	predicted protein
AFL2G_02454	792	2978	5394	0.9987	0.9987	244.629	493.53	K03120//transcription initiation factor TFIID TATA-box-binding protein	TATA-box binding protein
[truncated: 12,423 more rows]

## Sheet: GO annotation
Gene ID/EST ID	GO annotation
AFL2G_00001	GO:0020037	GO:0055114	GO:0004601
AFL2G_00002	GO:0007155	GO:0045480	GO:0055114
AFL2G_00003	GO:0016740
AFL2G_00004	GO:0055085	GO:0016021
AFL2G_00005	GO:0008152	GO:0030170	GO:0008483
AFL2G_00006	GO:0008152
AFL2G_00009	GO:0020037	GO:0016705	GO:0004497	GO:0005506	GO:0009055	GO:0055114
AFL2G_00011	GO:0016787
AFL2G_00014	GO:0046872	GO:0006355	GO:0006366
AFL2G_00015	GO:0022891	GO:0016021	GO:0055085	GO:0008643
AFL2G_00016	GO:0050660	GO:0016491	GO:0055114
AFL2G_00017	GO:0000166	GO:0008270	GO:0051903	GO:0006069	GO:0004022
AFL2G_00022	GO:0020037	GO:0016705	GO:0004497	GO:0005506	GO:0009055	GO:0055114
AFL2G_00023	GO:0016773	GO:0016301	GO:0016310	GO:0005524	GO:0006096
AFL2G_00024	GO:0000166
AFL2G_00025	GO:0006468	GO:0005524	GO:0004674
AFL2G_00029	GO:0006357	GO:0008270	GO:0000981	GO:0003677	GO:0005634
AFL2G_00035	GO:0006357	GO:0008270	GO:0000981	GO:0003677	GO:0005634
AFL2G_00037	GO:0006098	GO:0004616	GO:0050662	GO:0000166
AFL2G_00038	GO:0055085	GO:0016021
AFL2G_00039	GO:0008442	GO:0006098	GO:0004616	GO:0050662	GO:0006573	GO:0000166
AFL2G_00040	GO:0004497
AFL2G_00041	GO:0008152	GO:0016787
AFL2G_00044	GO:0055085	GO:0016021
AFL2G_00045	GO:0015851	GO:0016020	GO:0015205
AFL2G_00046	GO:0016021	GO:0015171	GO:0003333
AFL2G_00047	GO:0050660	GO:0008762	GO:0055114
AFL2G_00048	GO:0016491	GO:0055114	GO:0000166
AFL2G_00049	GO:0016491	GO:0055114
AFL2G_00050	GO:0000006	GO:0005887	GO:0006830
AFL2G_00052	GO:0005576	GO:0050525	GO:0044275	GO:0004091
AFL2G_00054	GO:0016021
AFL2G_00055	GO:0006537	GO:0006562	GO:0004657	GO:0055114
AFL2G_00056	GO:0004735	GO:0006561	GO:0055114	GO:0000166
AFL2G_00057	GO:0003842	GO:0016620	GO:0006561	GO:0055114
AFL2G_00058	GO:0055114	GO:0016491
AFL2G_00059	GO:0008270	GO:0003677	GO:0006351	GO:0005634
AFL2G_00062	GO:0097159	GO:1901363
AFL2G_00063	GO:0022891	GO:0016021	GO:0055085	GO:0008643
AFL2G_00064	GO:0003994	GO:0006099	GO:0051539
AFL2G_00066	GO:0008270	GO:0003677	GO:0006351	GO:0005634
AFL2G_00067	GO:0006810	GO:0016021
AFL2G_00068	GO:0008152	GO:0003824
AFL2G_00070	GO:0016021
AFL2G_00071	GO:0004497	GO:0055114
AFL2G_00073	GO:0004180	GO:0006508
AFL2G_00074	GO:0005488	GO:0006351
AFL2G_00075	GO:0055085	GO:0016021	GO:0005215
AFL2G_00076	GO:0030170	GO:0009058	GO:0003824
AFL2G_00081	GO:0016021	GO:0015171	GO:0003333
AFL2G_00083	GO:0004497	GO:0055114
AFL2G_00084	GO:0030259	GO:0016758
AFL2G_00085	GO:0004553	GO:0005975
AFL2G_00086	GO:0005975	GO:0016787
AFL2G_00087	GO:0004650	GO:0046576	GO:0045490
AFL2G_00089	GO:0020037	GO:0016705	GO:0004497	GO:0005506	GO:0009055	GO:0055114
AFL2G_00090	GO:0020037	GO:0016705	GO:0004497	GO:0005506	GO:0009055	GO:0055114
AFL2G_00091	GO:0008168	GO:0032259
AFL2G_00092	GO:0016021	GO:0008324	GO:0006812	GO:0055085
AFL2G_00093	GO:0016787
AFL2G_00094	GO:0022891	GO:0016021	GO:0055085	GO:0008643
AFL2G_00095	GO:0016787	GO:0016491	GO:0000166	GO:0055114	GO:0006629
AFL2G_00097	GO:0046564	GO:0045735
AFL2G_00098	GO:0016788
AFL2G_00102	GO:0016310	GO:0005524	GO:0006096	GO:0004396
AFL2G_00105	GO:0005737	GO:0009423	GO:0003849	GO:0009073	GO:0005634
AFL2G_00107	GO:0003988	GO:0008152
AFL2G_00108	GO:0005739
AFL2G_00110	GO:0016301	GO:0016310	GO:0016787	GO:0006491	GO:0005739
AFL2G_00112	GO:0004672	GO:0006468	GO:0005524
AFL2G_00114	GO:0016491	GO:0055114	GO:0000166
AFL2G_00117	GO:0016853	GO:0016779
AFL2G_00118	GO:0055114	GO:0016491
AFL2G_00120	GO:0016021
AFL2G_00121	GO:0006366	GO:0006355
AFL2G_00122	GO:0005507	GO:0055114	GO:0048038	GO:0008131	GO:0009308
AFL2G_00123	GO:0008825	GO:0008610	GO:0032259
AFL2G_00129	GO:0016021
AFL2G_00130	GO:0005779	GO:0016558	GO:0008270
AFL2G_00131	GO:0003676	GO:0008408	GO:0005622	GO:0004386	GO:0006139
AFL2G_00132	GO:0003676	GO:0030529
AFL2G_00134	GO:0016021	GO:0015171	GO:0003333
AFL2G_00135	GO:0005622	GO:0035556
AFL2G_00136	GO:0017111	GO:0005524	GO:0051301
AFL2G_00138	GO:0020037	GO:0016705	GO:0004497	GO:0005506	GO:0009055	GO:0055114
AFL2G_00141	GO:0006468	GO:0005524	GO:0004674
AFL2G_00142	GO:0006357	GO:0008270	GO:0000981	GO:0003677	GO:0005634
AFL2G_00143	GO:0003824	GO:0008152
AFL2G_00144	GO:0055114	GO:0047936	GO:0000166
AFL2G_00145	GO:0008152	GO:0016787
AFL2G_00146	GO:0005737	GO:0000166	GO:0055114	GO:0008270	GO:0004022
AFL2G_00147	GO:0008270
AFL2G_00150	GO:0005840
AFL2G_00151	GO:0005634	GO:0042254
AFL2G_00152	GO:0005622	GO:0007165
AFL2G_00153	GO:0004663	GO:0018344	GO:0006888	GO:0005968	GO:0006612
AFL2G_00154	GO:0003879	GO:0008094	GO:0000735	GO:0000403	GO:0007131	GO:0003684	GO:0000710	GO:0032302	GO:0005737	GO:0000105	GO:0000287	GO:0000406	GO:0000228	GO:0000404	GO:0005524	GO:0043570
AFL2G_00155	GO:0030983	GO:0000105	GO:0005524	GO:0006298	GO:0003879	GO:0000287	GO:0005737
AFL2G_00158	GO:0008874	GO:0000166	GO:0055114	GO:0008270
AFL2G_00159	GO:0006468	GO:0005524	GO:0004674
AFL2G_00160	GO:0005391	GO:0016021	GO:0046872	GO:0006754	GO:0005524	GO:0006812
AFL2G_00161	GO:0005097	GO:0005622	GO:0032851
AFL2G_00162	GO:0003677	GO:0006278	GO:0003723	GO:0003721	GO:0005634
AFL2G_00163	GO:0006357	GO:0008270	GO:0003676	GO:0000981	GO:0005634
AFL2G_00164	GO:0016491	GO:0055114	GO:0000166
AFL2G_00165	GO:0008152
AFL2G_00166	GO:0004399	GO:0051287	GO:0000105	GO:0008270	GO:0055114
AFL2G_00167	GO:0018658	GO:0016831	GO:0000166	GO:0055114
AFL2G_00168	GO:0016491	GO:0055114	GO:0000166
AFL2G_00169	GO:0050660	GO:0008762	GO:0055114
AFL2G_00170	GO:0055085	GO:0016021
AFL2G_00171	GO:0005737	GO:0005089	GO:0035023	GO:0006508	GO:0008234
AFL2G_00172	GO:0005737	GO:0005089	GO:0035023
AFL2G_00176	GO:0016301	GO:0019901	GO:0000079
AFL2G_00179	GO:0005739	GO:0006461
AFL2G_00181	GO:0008171	GO:0032259
AFL2G_00184	GO:0003700	GO:0003676	GO:0005634	GO:0008270	GO:0006355
AFL2G_00185	GO:0055085	GO:0016021
AFL2G_00186	GO:0008152	GO:0016787
AFL2G_00187	GO:0006355	GO:0006366
AFL2G_00188	GO:0003840	GO:0006749
AFL2G_00189	GO:0006281	GO:0003824
AFL2G_00191	GO:0016020	GO:0007166	GO:0004888
AFL2G_00193	GO:0020037	GO:0016705	GO:0004497	GO:0005506	GO:0009055	GO:0055114
AFL2G_00196	GO:0008270	GO:0006355	GO:0003677	GO:0005634	GO:0006366
AFL2G_00198	GO:0016881	GO:0003950
AFL2G_00199	GO:0008270	GO:0003677	GO:0006351	GO:0005634
AFL2G_00201	GO:0005576	GO:0004650	GO:0045490
AFL2G_00202	GO:0055114	GO:0016706
AFL2G_00203	GO:0055085	GO:0008643	GO:0016021
AFL2G_00207	GO:0004672	GO:0006468	GO:0005524
AFL2G_00208	GO:0055114	GO:0016491
AFL2G_00209	GO:0016779
AFL2G_00210	GO:0055114	GO:0016491
AFL2G_00212	GO:0006357	GO:0008270	GO:0000981	GO:0003677	GO:0005634
AFL2G_00213	GO:0016829	GO:0008152
AFL2G_00214	GO:0004308
AFL2G_00215	GO:0022891	GO:0016021	GO:0016491	GO:0055114	GO:0055085	GO:0008643
AFL2G_00218	GO:0022891	GO:0016021	GO:0016491	GO:0055114	GO:0055085
AFL2G_00220	GO:0006810	GO:0009987
AFL2G_00222	GO:0016831
AFL2G_00224	GO:0016491	GO:0055114	GO:0000166
AFL2G_00225	GO:0005975	GO:0005576	GO:0052692	GO:0043169
AFL2G_00226	GO:0006486	GO:0016740
AFL2G_00227	GO:0020037	GO:0016705	GO:0004497	GO:0005506	GO:0009055	GO:0055114
AFL2G_00228	GO:0020037	GO:0016712	GO:0005506	GO:0009055	GO:0055114
AFL2G_00229	GO:0016021	GO:0016491	GO:0000166	GO:0055114	GO:0055085
AFL2G_00231	GO:0004672	GO:0006468	GO:0005524
AFL2G_00233	GO:0006817	GO:0016020	GO:0005315
AFL2G_00234	GO:0055085	GO:0016021
AFL2G_00236	GO:0016310	GO:0016772
AFL2G_00238	GO:0016491	GO:0000166	GO:0055114	GO:0008270
AFL2G_00240	GO:0006357	GO:0008270	GO:0000981	GO:0003677	GO:0005634
AFL2G_00241	GO:0016853	GO:0008152
AFL2G_00243	GO:0046872	GO:0016705	GO:0006725	GO:0051536	GO:0051213
AFL2G_00245	GO:0032934
AFL2G_00249	GO:0005975	GO:0004553	GO:0043169
AFL2G_00250	GO:0050660	GO:0008762	GO:0055114
AFL2G_00252	GO:0016021	GO:0015171	GO:0003333
AFL2G_00255	GO:0004672	GO:0006468	GO:0005524
AFL2G_00256	GO:0016787	GO:0016301	GO:0016310
AFL2G_00258	GO:0003824	GO:0008152
AFL2G_00259	GO:0008152	GO:0003824
AFL2G_00262	GO:0016032
AFL2G_00264	GO:0005524	GO:0004386	GO:0003677	GO:0008270
AFL2G_00265	GO:0003723	GO:0006397	GO:0005634	GO:0000166
AFL2G_00266	GO:0006284	GO:0003684	GO:0006289	GO:0008534
AFL2G_00268	GO:0016021	GO:0007186	GO:0004930
AFL2G_00272	GO:0016788
AFL2G_00274	GO:0003676	GO:0030529	GO:0000166
AFL2G_00275	GO:0008270
AFL2G_00277	GO:0006508	GO:0005488	GO:0008233
AFL2G_00279	GO:0016021	GO:0005509	GO:0055085
AFL2G_00280	GO:0008233	GO:0007049	GO:0006508	GO:0005634
AFL2G_00281	GO:0080030	GO:0004091	GO:0018738	GO:0005829	GO:0046294	GO:0050253	GO:0080031	GO:0080032
AFL2G_00283	GO:0005488	GO:0044710
AFL2G_00284	GO:0005779	GO:0055085	GO:0007031
AFL2G_00287	GO:0004553	GO:0005975	GO:0043169
AFL2G_00289	GO:0006476	GO:0008270	GO:0016811	GO:0070403	GO:0006351
AFL2G_00290	GO:0006633	GO:0016491	GO:0005506	GO:0016021	GO:0055114
AFL2G_00291	GO:0055085	GO:0008643	GO:0016021
AFL2G_00292	GO:0008152	GO:0016787
AFL2G_00293	GO:0016702
AFL2G_00294	GO:0016620	GO:0055114
AFL2G_00295	GO:0055114	GO:0018658
AFL2G_00296	GO:0055114	GO:0016702
AFL2G_00297	GO:0006357	GO:0008270	GO:0000981	GO:0003677	GO:0005634
AFL2G_00298	GO:0006357	GO:0008270	GO:0000981	GO:0003677	GO:0005634
AFL2G_00299	GO:0016021	GO:0055085
AFL2G_00301	GO:0016021
AFL2G_00302	GO:0050660	GO:0008762	GO:0055114
AFL2G_00304	GO:0003864	GO:0015940	GO:0032259	GO:0008168
AFL2G_00305	GO:0016491	GO:0000166	GO:0055114	GO:0008270
AFL2G_00306	GO:0055085	GO:0016021
AFL2G_00307	GO:0008270	GO:0006355	GO:0043565	GO:0003700	GO:0005634
AFL2G_00308	GO:0008270	GO:0006355	GO:0043565	GO:0003700	GO:0005634
AFL2G_00309	GO:0003723	GO:0006417	GO:0008026	GO:0008380	GO:0005524	GO:0005759	GO:0006397
AFL2G_00311	GO:0008168	GO:0032259
AFL2G_00312	GO:0016787	GO:0006629
AFL2G_00313	GO:0000981	GO:0006357	GO:0005634	GO:0008270
AFL2G_00315	GO:0050660	GO:0008762	GO:0055114
AFL2G_00318	GO:0008152	GO:0016787
AFL2G_00319	GO:0016884	GO:0016811
AFL2G_00321	GO:0055085	GO:0016021	GO:0022857
AFL2G_00323	GO:0006357	GO:0008270	GO:0000981	GO:0003677	GO:0005634
AFL2G_00324	GO:0008152	GO:0016787
AFL2G_00331	GO:0016810	GO:0043581
AFL2G_00332	GO:0055085	GO:0016021
AFL2G_00333	GO:0016491	GO:0055114
AFL2G_00334	GO:0006357	GO:0008270	GO:0004553	GO:0000981	GO:0005975	GO:0005634
AFL2G_00336	GO:0016491	GO:0055114	GO:0000166
AFL2G_00337	GO:0016491	GO:0055114	GO:0000166
AFL2G_00338	GO:0055085	GO:0016021
AFL2G_00339	GO:0006357	GO:0008270	GO:0000981	GO:0003677	GO:0005634
AFL2G_00340	GO:0016787
AFL2G_00342	GO:0050660	GO:0008762	GO:0055114
AFL2G_00345	GO:0008168	GO:0032259
AFL2G_00346	GO:0030686	GO:0031167	GO:0000179
AFL2G_00347	GO:0030213	GO:0050501
AFL2G_00348	GO:0016757	GO:0016020
AFL2G_00350	GO:0000981	GO:0006357	GO:0005634	GO:0008270
AFL2G_00352	GO:0016491	GO:0055114
AFL2G_00353	GO:0016021	GO:0015171	GO:0003333
AFL2G_00354	GO:0044237	GO:0000166	GO:0050662	GO:0003824
AFL2G_00355	GO:0055085	GO:0016021
AFL2G_00356	GO:0016787
AFL2G_00357	GO:0008152	GO:0016020	GO:0003824
AFL2G_00359	GO:0000981	GO:0006357	GO:0005634	GO:0008270
AFL2G_00360	GO:0016708	GO:0019439	GO:0004497	GO:0005506	GO:0051537	GO:0055114
AFL2G_00361	GO:0008270	GO:0005622
AFL2G_00362	GO:0003676	GO:0003824	GO:0005622	GO:0008270	GO:0009116
AFL2G_00364	GO:0000981	GO:0006357	GO:0005634	GO:0008270
AFL2G_00366	GO:0006281	GO:0006355	GO:0006260	GO:0003677	GO:0005694	GO:0005634
AFL2G_00367	GO:0005628	GO:0033205	GO:0005545	GO:0000921	GO:0005619	GO:0032160	GO:0001400	GO:0031105	GO:0031107	GO:0000144	GO:0005198	GO:0005525
AFL2G_00368	GO:0016021
AFL2G_00369	GO:0006810	GO:0016021
AFL2G_00371	GO:0016740	GO:0044237
AFL2G_00373	GO:0010411	GO:0005576	GO:0000272	GO:0004560
AFL2G_00375	GO:0000981	GO:0006357	GO:0005634	GO:0008270
AFL2G_00380	GO:0030001	GO:0016020	GO:0016787	GO:0046873	GO:0055085
AFL2G_00384	GO:0030170	GO:0033014	GO:0042286	GO:0008483
AFL2G_00385	GO:0008237	GO:0006508	GO:0008270
AFL2G_00390	GO:0008270	GO:0003677	GO:0006351	GO:0005634
AFL2G_00391	GO:0043229	GO:0009987
AFL2G_00392	GO:0006351
AFL2G_00396	GO:0005743	GO:0016021	GO:0015031
AFL2G_00397	GO:0016070	GO:0003723	GO:0003677
AFL2G_00398	GO:0008757
AFL2G_00400	GO:0016798	GO:0008152
AFL2G_00401	GO:0003735	GO:0003723	GO:0015934	GO:0006412
AFL2G_00402	GO:0050660	GO:0009055	GO:0005739
AFL2G_00403	GO:0005524	GO:0009987	GO:0017111
AFL2G_00406	GO:0005634	GO:0003677	GO:0008270	GO:0003682
AFL2G_00407	GO:0003677	GO:0003682
AFL2G_00408	GO:0005524	GO:0004386	GO:0003677
AFL2G_00409	GO:0006505	GO:0016788	GO:0006886	GO:0031227	GO:0016021
AFL2G_00410	GO:0055085	GO:0008643	GO:0016021	GO:0022857
AFL2G_00411	GO:0020037	GO:0016705	GO:0004497	GO:0005506	GO:0009055	GO:0055114
AFL2G_00412	GO:0005975	GO:0004553	GO:0043169
AFL2G_00413	GO:0003700	GO:0003677	GO:0006355
AFL2G_00415	GO:0030798	GO:0032259
AFL2G_00417	GO:0003746	GO:0006200	GO:0006414	GO:0005524	GO:0016887	GO:0006415	GO:0022626
AFL2G_00418	GO:0016787
AFL2G_00419	GO:0019354	GO:0043115	GO:0016829	GO:0055114	GO:0000166
AFL2G_00420	GO:0009165	GO:0016301	GO:0016310	GO:0009156	GO:0004749	GO:0000287
AFL2G_00421	GO:0004620	GO:0008152	GO:0008081
AFL2G_00422	GO:0008168	GO:0032259
AFL2G_00423	GO:0000166
AFL2G_00424	GO:0005086	GO:0032012	GO:0016192	GO:0005802
AFL2G_00425	GO:0005967	GO:0004742	GO:0006086
AFL2G_00427	GO:0005795	GO:0006810
AFL2G_00428	GO:0044262	GO:0001302	GO:0003729	GO:0030060	GO:0006108	GO:0006099	GO:0001300	GO:0005739	GO:0000166
AFL2G_00429	GO:0017111	GO:0005524
AFL2G_00431	GO:0008152
AFL2G_00433	GO:0006000	GO:0005083	GO:0003873	GO:0005622	GO:0006003	GO:0016192	GO:0005524	GO:0006886
AFL2G_00434	GO:0006000	GO:0005083	GO:0004331	GO:0003873	GO:0006003	GO:0006006	GO:0005524
AFL2G_00435	GO:0003676	GO:0030529	GO:0000166
AFL2G_00436	GO:0022891	GO:0016021	GO:0055085	GO:0008643
AFL2G_00437	GO:0050150	GO:0016787	GO:0043640
AFL2G_00439	GO:0050660	GO:0008812	GO:0055114	GO:0006066
AFL2G_00441	GO:0005737	GO:0019773	GO:0006511	GO:0005634	GO:0004298
AFL2G_00443	GO:0006259	GO:0008094	GO:0003677	GO:0005524
AFL2G_00444	GO:0008152	GO:0030151	GO:0030170	GO:0003824
AFL2G_00445	GO:0055085	GO:0016021	GO:0005215
AFL2G_00446	GO:0006633	GO:0004768	GO:0005506	GO:0020037	GO:0016021	GO:0005783	GO:0055114
AFL2G_00447	GO:0046872	GO:0005743	GO:0004222	GO:0016021	GO:0006508
AFL2G_00450	GO:0006351	GO:0003677	GO:0005634	GO:0008270
AFL2G_00451	GO:0005643	GO:0008565	GO:0006886
AFL2G_00453	GO:0030272	GO:0009396	GO:0005524
AFL2G_00454	GO:0016021	GO:0005789
AFL2G_00455	GO:0016884
AFL2G_00456	GO:0017056	GO:0005643	GO:0006913
AFL2G_00457	GO:0055114	GO:0000908	GO:0016702
AFL2G_00459	GO:0015031	GO:0005737	GO:0006508	GO:0004190
AFL2G_00460	GO:0055085	GO:0016021
AFL2G_00461	GO:0005576	GO:0030570	GO:0045490
AFL2G_00464	GO:0030259	GO:0016758
AFL2G_00465	GO:0005975	GO:0009044
AFL2G_00468	GO:0008270	GO:0003677	GO:0006351	GO:0005634
AFL2G_00469	GO:0016020	GO:0006865
AFL2G_00470	GO:0055114	GO:0016491
AFL2G_00471	GO:0016021	GO:0015171	GO:0003333
AFL2G_00472	GO:0055114	GO:0016491
AFL2G_00473	GO:0000981	GO:0006357	GO:0005634	GO:0008270
AFL2G_00475	GO:0055114	GO:0016491
AFL2G_00476	GO:0016042	GO:0004806
AFL2G_00477	GO:0020037	GO:0016705	GO:0005506	GO:0009055	GO:0055114	GO:0010181
AFL2G_00478	GO:0008080
AFL2G_00480	GO:0050660	GO:0005777	GO:0006635	GO:0003995	GO:0003997
AFL2G_00481	GO:0055114	GO:0016491
AFL2G_00482	GO:0016491	GO:0055114	GO:0010181
AFL2G_00483	GO:0055114	GO:0003995
AFL2G_00484	GO:0008168	GO:0032259
AFL2G_00485	GO:0022891	GO:0016021	GO:0055085	GO:0008643
AFL2G_00490	GO:0006357	GO:0008270	GO:0000981	GO:0003677	GO:0005634
AFL2G_00492	GO:0022891	GO:0016021	GO:0055085	GO:0008643
AFL2G_00494	GO:0055085	GO:0016021
AFL2G_00495	GO:0050660	GO:0003995	GO:0055114
AFL2G_00496	GO:0003824	GO:0008152
AFL2G_00497	GO:0006357	GO:0008270	GO:0000981	GO:0003677	GO:0005634
AFL2G_00498	GO:0008270	GO:0016829	GO:0006520	GO:0003677	GO:0006351	GO:0030170	GO:0005634
AFL2G_00499	GO:0044237	GO:0050662	GO:0003824	GO:0000166
AFL2G_00503	GO:0046872	GO:0004222	GO:0006508
AFL2G_00505	GO:0006357	GO:0008270	GO:0000981	GO:0003677	GO:0003824	GO:0005634
AFL2G_00506	GO:0008171	GO:0046983	GO:0032259
AFL2G_00509	GO:0016021	GO:0015171	GO:0003333
AFL2G_00513	GO:0055085	GO:0016021
AFL2G_00514	GO:0055085	GO:0016021
AFL2G_00515	GO:0016787	GO:0008152
AFL2G_00519	GO:0004806	GO:0016042
AFL2G_00521	GO:0003824	GO:0008152
AFL2G_00522	GO:0050660	GO:0003995	GO:0055114
AFL2G_00523	GO:0016747	GO:0008152
AFL2G_00527	GO:0000981	GO:0006357	GO:0005634	GO:0008270
AFL2G_00528	GO:0008199	GO:0006725	GO:0016702	GO:0055114
AFL2G_00531	GO:0050660	GO:0008812	GO:0055114	GO:0006066
AFL2G_00532	GO:0008810	GO:0030248	GO:0030245	GO:0005576
AFL2G_00533	GO:0005737	GO:0045548	GO:0009800	GO:0006559
AFL2G_00535	GO:0055085	GO:0016021
AFL2G_00536	GO:0016021	GO:0006812	GO:0055085	GO:0015299
AFL2G_00539	GO:0016787
AFL2G_00540	GO:0030170	GO:0006536	GO:0004351
AFL2G_00545	GO:0016708	GO:0019439	GO:0005506	GO:0051537	GO:0055114
AFL2G_00547	GO:0016491	GO:0000166	GO:0055114	GO:0008270
AFL2G_00549	GO:0022891	GO:0016021	GO:0055085	GO:0008643
AFL2G_00550	GO:0022891	GO:0016021	GO:0055085	GO:0008643
AFL2G_00553	GO:0008152	GO:0019120
AFL2G_00556	GO:0020037	GO:0050660	GO:0016705	GO:0004497	GO:0005506	GO:0008762	GO:0009055	GO:0055114
AFL2G_00558	GO:0004222	GO:0006508	GO:0031012	GO:0008270
AFL2G_00559	GO:0016491	GO:0000166	GO:0055114	GO:0008270
AFL2G_00560	GO:0055114	GO:0016628	GO:0016020
AFL2G_00561	GO:0005975	GO:0004553
AFL2G_00562	GO:0008496	GO:0016052
AFL2G_00566	GO:0007131	GO:0032407	GO:0030983	GO:0003697	GO:0016887	GO:0006200	GO:0032389	GO:0006298	GO:0005524
AFL2G_00567	GO:0016021	GO:0005737	GO:0016627	GO:0006629
AFL2G_00568	GO:0048037	GO:0016616	GO:0055114	GO:0000166
AFL2G_00570	GO:0006468	GO:0005524	GO:0004674
AFL2G_00572	GO:0051666	GO:0043332	GO:0009651	GO:0016459	GO:0030479	GO:0005524	GO:0003774	GO:0003779	GO:0006898
AFL2G_00575	GO:0005628	GO:0005935	GO:0043332	GO:0016021	GO:0045009	GO:0030476	GO:0020037	GO:0004100	GO:0000131	GO:0005886
AFL2G_00578	GO:0043169	GO:0030245	GO:0005618	GO:0005576	GO:0008422
AFL2G_00583	GO:0000166
AFL2G_00584	GO:0008775	GO:0006084	GO:0006083	GO:0005829	GO:0005739	GO:0003986
AFL2G_00586	GO:0005634	GO:0006355
AFL2G_00587	GO:0008601	GO:0001100	GO:0005934	GO:0004721	GO:0000159	GO:0005935	GO:0007165	GO:0000078	GO:0005634
AFL2G_00589	GO:0020037	GO:0000104	GO:0055114	GO:0016156
AFL2G_00590	GO:0055114	GO:0009013	GO:0018488
AFL2G_00592	GO:0005737	GO:0008180
AFL2G_00593	GO:0003743	GO:0006413	GO:0006367	GO:0005524	GO:0005674	GO:0003824
AFL2G_00594	GO:0008270	GO:0003676
AFL2G_00595	GO:0003729	GO:0003690	GO:0046677	GO:0043418	GO:0006508	GO:0000122	GO:0004197	GO:0003697	GO:0005737	GO:0000978
AFL2G_00597	GO:0003700	GO:0043565	GO:0005634	GO:0006355
AFL2G_00599	GO:0046961	GO:0046933	GO:0035786	GO:0015986	GO:0000274
AFL2G_00608	GO:0005773
AFL2G_00609	GO:0016020
AFL2G_00611	GO:0005829	GO:0055114	GO:0004487	GO:0009113	GO:0004488	GO:0009396	GO:0006730	GO:0000166
AFL2G_00612	GO:0046961	GO:0046933	GO:0015991	GO:0042645	GO:0005754	GO:0015986	GO:0006200	GO:0005524
AFL2G_00614	GO:0003899	GO:0006351	GO:0003723
AFL2G_00616	GO:0003676
AFL2G_00617	GO:0006357	GO:0008270	GO:0000981	GO:0003677	GO:0005634
AFL2G_00618	GO:0008152	GO:0003824	GO:0000287	GO:0030976
AFL2G_00620	GO:0008152	GO:0008949	GO:0000287	GO:0030976
AFL2G_00621	GO:0016884	GO:0016811
AFL2G_00622	GO:0004124	GO:0006535	GO:0016740	GO:0016021	GO:0005741
AFL2G_00623	GO:0005634	GO:0003677	GO:0003682
AFL2G_00624	GO:0006914
AFL2G_00626	GO:0005777	GO:0016560	GO:0016021
AFL2G_00627	GO:0005789	GO:0006467	GO:0050660	GO:0016671	GO:0055114
AFL2G_00630	GO:0055085	GO:0016021
AFL2G_00631	GO:0016021
AFL2G_00633	GO:0044271	GO:0006950	GO:0008700
AFL2G_00634	GO:0005975	GO:0043169	GO:0004563
AFL2G_00638	GO:0008270	GO:0003676	GO:0005622
AFL2G_00643	GO:0006413	GO:0003743
AFL2G_00644	GO:0016020	GO:0016780	GO:0008654
AFL2G_00645	GO:0016021	GO:0015171	GO:0003333
AFL2G_00647	GO:0005737	GO:0008180
AFL2G_00648	GO:0055085	GO:0016021
AFL2G_00649	GO:0005737	GO:0030529	GO:0008270
AFL2G_00652	GO:0055085	GO:0016021
AFL2G_00655	GO:0004526	GO:0008033
AFL2G_00656	GO:0006468	GO:0005524	GO:0004674
AFL2G_00657	GO:0004832	GO:0002161	GO:0006438	GO:0006450	GO:0005524	GO:0005737
AFL2G_00658	GO:0004832	GO:0002161	GO:0006438	GO:0006450	GO:0005524	GO:0005737
AFL2G_00659	GO:0016021
AFL2G_00661	GO:0003824	GO:0009116
AFL2G_00662	GO:0006629	GO:0030729
AFL2G_00663	GO:0005737	GO:0016491	GO:0010181	GO:0043231	GO:0055114
AFL2G_00666	GO:0050660	GO:0016614	GO:0055114
AFL2G_00667	GO:0055085	GO:0016021
AFL2G_00668	GO:0006281	GO:0008270	GO:0005622	GO:0006355	GO:0032259	GO:0003677	GO:0008168
AFL2G_00669	GO:0016491	GO:0008270	GO:0055114	GO:0000166
AFL2G_00671	GO:0016620	GO:0055114
AFL2G_00672	GO:0000334	GO:0005506	GO:0055114
AFL2G_00673	GO:0006357	GO:0008270	GO:0000981	GO:0003677	GO:0005634
AFL2G_00674	GO:0016021
AFL2G_00675	GO:0016787
AFL2G_00676	GO:0006351	GO:0003677	GO:0005634	GO:0008270
AFL2G_00677	GO:0008152	GO:0000166	GO:0003824
AFL2G_00680	GO:0055114	GO:0000166	GO:0004043
AFL2G_00681	GO:0055085	GO:0016021
AFL2G_00683	GO:0016884	GO:0016811
AFL2G_00684	GO:0055085	GO:0006897	GO:0016021
AFL2G_00685	GO:0004848	GO:0000256
AFL2G_00686	GO:0005524	GO:0006298	GO:0030983
AFL2G_00687	GO:0004004	GO:0003676	GO:0008236	GO:0006508	GO:0005524	GO:0005682	GO:0046540	GO:0000388
AFL2G_00688	GO:0003676	GO:0008026	GO:0008236	GO:0006508	GO:0005524	GO:0046540	GO:0000388
AFL2G_00689	GO:0071704	GO:0017111	GO:0044238	GO:0097159	GO:1901363
AFL2G_00690	GO:0005975	GO:0009044
AFL2G_00691	GO:0055085	GO:0016021
AFL2G_00693	GO:0008168	GO:0032259
AFL2G_00695	GO:0030170	GO:0019752	GO:0016831
AFL2G_00697	GO:0004828	GO:0043169	GO:0004553	GO:0006434	GO:0005975	GO:0005524	GO:0005737
AFL2G_00698	GO:0004828	GO:0016021	GO:0006434	GO:0005524	GO:0005737
AFL2G_00699	GO:0016746	GO:0042318
AFL2G_00703	GO:0000156	GO:0000160	GO:0006468	GO:0035556	GO:0005622	GO:0006355	GO:0023014	GO:0005524	GO:0000155	GO:0016020
AFL2G_00704	GO:0000156	GO:0000160	GO:0035556	GO:0005622	GO:0006355	GO:0023014	GO:0005524	GO:0000155	GO:0016020
AFL2G_00707	GO:0017111	GO:0005524
AFL2G_00708	GO:0006479	GO:0008168
AFL2G_00709	GO:0005737
AFL2G_00710	GO:0005097	GO:0005622	GO:0032851
AFL2G_00712	GO:0003677
AFL2G_00713	GO:0005085	GO:0005622	GO:0051056
AFL2G_00714	GO:0004222	GO:0006508
AFL2G_00715	GO:0004871	GO:0007189	GO:0005834	GO:0006184	GO:0031683	GO:0003924	GO:0001664	GO:0005525
AFL2G_00721	GO:0008152	GO:0016787
AFL2G_00723	GO:0004527	GO:0003676	GO:0005622
AFL2G_00725	GO:0005682	GO:0046540	GO:0005681	GO:0000398	GO:0007067
AFL2G_00726	GO:0043565
AFL2G_00728	GO:0043169	GO:0046355	GO:0004567
AFL2G_00729	GO:0020037	GO:0046872	GO:0016491	GO:0055114	GO:0010181
AFL2G_00730	GO:0022891	GO:0016021	GO:0055085	GO:0008643
AFL2G_00732	GO:0006457	GO:0051082	GO:0031072
AFL2G_00733	GO:0046933	GO:0015986	GO:0046961	GO:0005756
AFL2G_00734	GO:0031298	GO:0055114	GO:0005730	GO:0003917	GO:0006260	GO:0007059	GO:0003918	GO:0032440	GO:0006265	GO:0006338
AFL2G_00735	GO:0044237	GO:0000166	GO:0050662	GO:0003824
AFL2G_00738	GO:0005622	GO:0006508	GO:0004198
AFL2G_00739	GO:0055085	GO:0016021
AFL2G_00740	GO:0046872	GO:0004519	GO:0090305	GO:0003676	GO:0016021	GO:0005739
AFL2G_00741	GO:0046939	GO:0004017	GO:0005743	GO:0005524	GO:0044209	GO:0046899
AFL2G_00742	GO:0003896	GO:0006269
AFL2G_00743	GO:0000139	GO:0005789	GO:0030127	GO:0006886	GO:0006888	GO:0008270
AFL2G_00745	GO:0016757
AFL2G_00748	GO:0003677	GO:0003682
AFL2G_00750	GO:0030246	GO:0005975	GO:0004553
AFL2G_00751	GO:0022891	GO:0016021	GO:0000166	GO:0055085	GO:0008643
AFL2G_00752	GO:0022891	GO:0016021	GO:0000166	GO:0055085
AFL2G_00753	GO:0005840	GO:0003735	GO:0006412
AFL2G_00758	GO:0008270	GO:0003676	GO:0005622
AFL2G_00761	GO:0006468	GO:0004674
AFL2G_00762	GO:0004170	GO:0035863	GO:0035870	GO:0005737	GO:0046081	GO:0005634
AFL2G_00763	GO:0009443	GO:0016310	GO:0008478
AFL2G_00766	GO:0005938
AFL2G_00767	GO:0005509
AFL2G_00768	GO:0005097	GO:0005622	GO:0051301	GO:0032851
AFL2G_00769	GO:0003676	GO:0000166
AFL2G_00771	GO:0006098	GO:0017057
AFL2G_00775	GO:0008270
AFL2G_00776	GO:0005737	GO:0008380	GO:0003677	GO:0005681	GO:0003723	GO:0006397
AFL2G_00777	GO:0030176	GO:0009059	GO:0016757
AFL2G_00779	GO:0046872	GO:0008152	GO:0008081
AFL2G_00780	GO:0016747	GO:0016491	GO:0055114	GO:0000166	GO:0008270
AFL2G_00781	GO:0016747	GO:0016491	GO:0055114	GO:0000166	GO:0008270
AFL2G_00782	GO:0009987	GO:0016021	GO:0046872	GO:0015662	GO:0005524	GO:0008152	GO:0006812
AFL2G_00784	GO:0016787
AFL2G_00786	GO:0004386	GO:0003677	GO:0005524	GO:0005634	GO:0006281
AFL2G_00789	GO:0006413	GO:0003743	GO:0005634	GO:0006355
AFL2G_00790	GO:0005840	GO:0004091
AFL2G_00792	GO:0031593	GO:0030433	GO:0031965	GO:0000837	GO:0071629	GO:0034098	GO:0048471	GO:0072671	GO:0015031	GO:0051028
AFL2G_00793	GO:0055114	GO:0016491	GO:0045892	GO:0005737	GO:0010181
AFL2G_00794	GO:0003723	GO:0006397	GO:0005634	GO:0008270
AFL2G_00796	GO:0005975	GO:0004568	GO:0043169	GO:0006032
AFL2G_00797	GO:0006528	GO:0005635	GO:0004067	GO:0005783
AFL2G_00801	GO:0000166
AFL2G_00802	GO:0008270	GO:0005622
AFL2G_00803	GO:0003676	GO:0030529
AFL2G_00804	GO:0005885	GO:0030833	GO:0000226	GO:0006898	GO:0005829	GO:0005198
AFL2G_00806	GO:0018580	GO:0055114	GO:0016702
AFL2G_00807	GO:0000981	GO:0006357	GO:0005634	GO:0008270
AFL2G_00811	GO:0003824	GO:0008152
AFL2G_00816	GO:0006413	GO:0003743
AFL2G_00817	GO:0008168	GO:0032259
AFL2G_00818	GO:0008152	GO:0016787
AFL2G_00819	GO:0005737	GO:0006422	GO:0005524	GO:0004815
AFL2G_00821	GO:0005874	GO:0051258	GO:0006184	GO:0007018	GO:0003924	GO:0005198	GO:0005737	GO:0005525
AFL2G_00822	GO:0005509
AFL2G_00823	GO:0015992	GO:0008553	GO:0016021	GO:0046872	GO:0006754	GO:0006200	GO:0005886	GO:0005524
AFL2G_00825	GO:0006260	GO:0003723	GO:0000808	GO:0005634
AFL2G_00826	GO:0003723
AFL2G_00829	GO:0022891	GO:0003899	GO:0006351	GO:0003677	GO:0055085	GO:0008643	GO:0032549	GO:0016021
AFL2G_00830	GO:0022891	GO:0003899	GO:0006351	GO:0003677	GO:0055085	GO:0032549	GO:0016021
AFL2G_00832	GO:0006511
AFL2G_00834	GO:0016568	GO:0003678	GO:0032508	GO:0006281	GO:0006355	GO:0006364	GO:0005524	GO:0005634
AFL2G_00835	GO:0005737	GO:0005524	GO:0006434	GO:0004828
AFL2G_00836	GO:0016787
AFL2G_00838	GO:0008152	GO:0016787
AFL2G_00840	GO:0055085	GO:0016021
AFL2G_00841	GO:0006351	GO:0003677	GO:0005634	GO:0008270
AFL2G_00853	GO:0005730	GO:0008097	GO:0042134	GO:0030687	GO:0000027
AFL2G_00855	GO:0005525	GO:0007264	GO:0015031
AFL2G_00856	GO:0005634
AFL2G_00857	GO:0008233	GO:0006457	GO:0005524	GO:0051082	GO:0017111	GO:0006508
AFL2G_00859	GO:0005829	GO:0051287	GO:0009331	GO:0005739	GO:0006071	GO:0006973	GO:0004367	GO:0006116	GO:0046168	GO:0005634
AFL2G_00860	GO:0005737	GO:0004135	GO:0005980	GO:0005978	GO:0043169	GO:0004134	GO:0016020	GO:0005634
AFL2G_00861	GO:0005737	GO:0004135	GO:0005980	GO:0005978	GO:0043169	GO:0004134	GO:0016020	GO:0005634
AFL2G_00863	GO:0009423	GO:0003849	GO:0009073	GO:0005634	GO:0005739
AFL2G_00866	GO:0005750	GO:0008121	GO:0005506	GO:0020037	GO:0045153	GO:0055114
AFL2G_00867	GO:0005576	GO:0005737	GO:0048278	GO:0006887
AFL2G_00868	GO:0005576	GO:0009987	GO:0016192
AFL2G_00869	GO:0005737	GO:0006413	GO:0003743	GO:0000166
AFL2G_00870	GO:0046872
AFL2G_00871	GO:0008270	GO:0005622
AFL2G_00872	GO:0005524	GO:0006298	GO:0030983
AFL2G_00873	GO:0005634	GO:0008270	GO:0042254
AFL2G_00879	GO:0016758	GO:0005975	GO:0016020
AFL2G_00881	GO:0008152	GO:0016853	GO:0003859
AFL2G_00883	GO:0016874	GO:0008152	GO:0016021
AFL2G_00884	GO:0008152	GO:0016021	GO:0003824
AFL2G_00885	GO:0006351
AFL2G_00888	GO:0016787
AFL2G_00889	GO:0016491	GO:0055114	GO:0000166
AFL2G_00892	GO:0003993
AFL2G_00894	GO:0016021	GO:0006950
AFL2G_00897	GO:0006457	GO:0000413	GO:0003755
AFL2G_00898	GO:0006457	GO:0005832	GO:0005524	GO:0051082
AFL2G_00901	GO:0004497	GO:0055114
AFL2G_00904	GO:0016998
AFL2G_00905	GO:0005488	GO:0016787	GO:0016998
AFL2G_00906	GO:0008496	GO:0016052
AFL2G_00908	GO:0016787	GO:0008152
AFL2G_00909	GO:0016788	GO:0046872	GO:0006355	GO:0006366
AFL2G_00910	GO:0006468	GO:0006397	GO:0005524	GO:0016891	GO:0004674
AFL2G_00912	GO:0052654	GO:0009081	GO:0052656	GO:0052655
AFL2G_00915	GO:0005576
AFL2G_00917	GO:0030001	GO:0016020	GO:0046873	GO:0005198	GO:0055085	GO:0019028
AFL2G_00918	GO:0008080
AFL2G_00919	GO:0008080
AFL2G_00920	GO:0004497
AFL2G_00922	GO:0030600
AFL2G_00923	GO:0044260	GO:0044238	GO:0016772
AFL2G_00927	GO:0008152	GO:0000166	GO:0003824
AFL2G_00928	GO:0055085	GO:0016021	GO:0005215
AFL2G_00929	GO:0008233
AFL2G_00930	GO:0006357	GO:0008270	GO:0000981	GO:0003677	GO:0005634
AFL2G_00931	GO:0017168	GO:0008152
AFL2G_00935	GO:0016740	GO:0016788	GO:0009058
AFL2G_00936	GO:0022891	GO:0016021	GO:0055085	GO:0008643
AFL2G_00937	GO:0055085	GO:0005524	GO:0016021	GO:0017111	GO:0005215
AFL2G_00939	GO:0000166
AFL2G_00940	GO:0055085	GO:0016021
AFL2G_00942	GO:0006066	GO:0050660	GO:0008812	GO:0016772	GO:0055114
AFL2G_00943	GO:0009058	GO:0016740
AFL2G_00944	GO:0051287	GO:0003979	GO:0055114
AFL2G_00945	GO:0016740
AFL2G_00946	GO:0005739	GO:0008137
AFL2G_00948	GO:0008380	GO:0005681
AFL2G_00950	GO:0007264	GO:0005622	GO:0043001	GO:0033365	GO:0006184	GO:0042175	GO:0003924	GO:0005525
AFL2G_00951	GO:0006506	GO:0017176
AFL2G_00952	GO:0003676	GO:0008026	GO:0005524	GO:0042254	GO:0005634
AFL2G_00954	GO:0004672	GO:0006468	GO:0005524
AFL2G_00956	GO:0016491	GO:0000166	GO:0055114	GO:0008270
AFL2G_00957	GO:0009044	GO:0006879	GO:0008199	GO:0005576	GO:0006826	GO:0045493
AFL2G_00958	GO:0055085	GO:0016021	GO:0042626	GO:0006200	GO:0016491	GO:0005524
AFL2G_00960	GO:0000981	GO:0006357	GO:0005634	GO:0008270
AFL2G_00961	GO:0000981	GO:0006357	GO:0005634	GO:0008270
AFL2G_00963	GO:0055085	GO:0016021	GO:0005215
AFL2G_00965	GO:0016874	GO:0008152
AFL2G_00967	GO:0006633	GO:0016491	GO:0005506	GO:0016021	GO:0055114
AFL2G_00969	GO:0008270	GO:0006357	GO:0008312	GO:0048500	GO:0016787	GO:0000981	GO:0003677	GO:0006614	GO:0005634
AFL2G_00970	GO:0048500	GO:0006357	GO:0008270	GO:0008312	GO:0000981	GO:0003677	GO:0006614	GO:0005634
AFL2G_00971	GO:0008152	GO:0030170	GO:0008483
AFL2G_00972	GO:0031126	GO:0046872	GO:0004521	GO:0006369	GO:0090305	GO:0034247	GO:0006397	GO:0005634
AFL2G_00973	GO:0006352	GO:0005669
AFL2G_00974	GO:0006468	GO:0004712	GO:0005524	GO:0004674
AFL2G_00975	GO:0016884
AFL2G_00976	GO:0016020	GO:0005739	GO:0008324	GO:0006812	GO:0055085
AFL2G_00977	GO:0008270
AFL2G_00984	GO:0003723	GO:0001522	GO:0009982
AFL2G_00987	GO:0016021
AFL2G_00988	GO:0030170	GO:0008483	GO:0008152
AFL2G_00989	GO:0008152	GO:0030170	GO:0008483
AFL2G_00990	GO:0016874	GO:0008152
AFL2G_00991	GO:0055085	GO:0016021
AFL2G_00993	GO:0008198	GO:0006725	GO:0016702	GO:0055114	GO:0008270
AFL2G_00999	GO:0003677	GO:0030435	GO:0048315	GO:0005634	GO:0008270
AFL2G_01001	GO:0090305	GO:0003723	GO:0033897
AFL2G_01002	GO:0006351
AFL2G_01003	GO:0008270	GO:0003677	GO:0006351	GO:0005634
AFL2G_01004	GO:0016491	GO:0055114	GO:0000166
AFL2G_01005	GO:0015035
AFL2G_01007	GO:0055085	GO:0016021
AFL2G_01008	GO:0005737	GO:0004151	GO:0006207	GO:0005634	GO:0006221
AFL2G_01009	GO:0000775	GO:0007067	GO:0005634
AFL2G_01011	GO:0004721
AFL2G_01012	GO:0050660	GO:0002943	GO:0017150	GO:0055114
AFL2G_01014	GO:0005840
AFL2G_01015	GO:0020037
AFL2G_01016	GO:0005737	GO:0005634	GO:0005525
AFL2G_01017	GO:0003993
AFL2G_01019	GO:0003700	GO:0043565	GO:0006355
AFL2G_01022	GO:0006200	GO:0005524	GO:0016887
AFL2G_01024	GO:0046872	GO:0006777	GO:0051539	GO:0019008	GO:0003824
AFL2G_01025	GO:0008324	GO:0006812	GO:0055085
AFL2G_01028	GO:0008168	GO:0032259
AFL2G_01030	GO:0003723	GO:0005730	GO:0006364	GO:0008026	GO:0005524
AFL2G_01031	GO:0003676	GO:0042254	GO:0000166	GO:0004386	GO:0005634
AFL2G_01032	GO:0015078	GO:0000276	GO:0015986	GO:0016787
AFL2G_01033	GO:0019569	GO:0050019	GO:0003939	GO:0008270	GO:0000166	GO:0055114
AFL2G_01034	GO:0050364	GO:0009820
AFL2G_01035	GO:0016021	GO:0015171	GO:0003333
AFL2G_01037	GO:0003743	GO:0006413
AFL2G_01038	GO:0005576	GO:0032450	GO:0030246	GO:0044275	GO:0008422	GO:0000272
AFL2G_01039	GO:0008152	GO:0016787
AFL2G_01040	GO:0055085	GO:0016021	GO:0022891
AFL2G_01041	GO:0006357	GO:0008270	GO:0000981	GO:0006435	GO:0004829	GO:0003677	GO:0005524	GO:0005737	GO:0005634
AFL2G_01043	GO:0031225	GO:0004553	GO:0005975	GO:0005576	GO:0005618	GO:0005886
AFL2G_01044	GO:0055114	GO:0005739	GO:0045454	GO:0006749	GO:0034599	GO:0004362	GO:0050660	GO:0050661	GO:0010731	GO:0005634
AFL2G_01045	GO:0006468	GO:0005524	GO:0004674
AFL2G_01046	GO:0055085	GO:0016021
AFL2G_01047	GO:0016491	GO:0055114	GO:0005507
AFL2G_01048	GO:0016788
AFL2G_01049	GO:0046474	GO:0016773	GO:0016301	GO:0016310
AFL2G_01050	GO:0006511	GO:0004221	GO:0008242	GO:0000502
AFL2G_01051	GO:0000981	GO:0006357	GO:0005634	GO:0008270
AFL2G_01054	GO:0006633	GO:0005506	GO:0006696	GO:0016021	GO:0000248	GO:0055114
AFL2G_01055	GO:0006357	GO:0008270	GO:0016829	GO:0000981	GO:0006508	GO:0043565	GO:0008237	GO:0005634
AFL2G_01056	GO:0006357	GO:0008270	GO:0000981	GO:0043565	GO:0005634
AFL2G_01057	GO:0042578
AFL2G_01058	GO:0016020	GO:0015095	GO:0015693
AFL2G_01060	GO:0030131	GO:0016192	GO:0006886
AFL2G_01061	GO:0008270	GO:0003677	GO:0006351	GO:0005634
AFL2G_01063	GO:0004590	GO:0006207
AFL2G_01064	GO:0006633	GO:0006665	GO:0016491	GO:0005506	GO:0020037	GO:0016021	GO:0005783	GO:0055114
AFL2G_01065	GO:0003723	GO:0006397	GO:0005634	GO:0000166
AFL2G_01066	GO:0016740
AFL2G_01067	GO:0006470	GO:0046872	GO:0004722
AFL2G_01068	GO:0016020	GO:0003881	GO:0008654
AFL2G_01069	GO:0005737	GO:0051287	GO:0000287	GO:0003862	GO:0009098	GO:0055114
AFL2G_01071	GO:0004609	GO:0008654
AFL2G_01074	GO:0004672	GO:0006468	GO:0005524
AFL2G_01076	GO:0008270	GO:0003677	GO:0006351	GO:0005634
AFL2G_01077	GO:0016787	GO:0008152
AFL2G_01079	GO:0005643	GO:0008565	GO:0006886
AFL2G_01080	GO:0031145	GO:0030071	GO:0005680
AFL2G_01084	GO:0003676	GO:0005524	GO:0008026
AFL2G_01085	GO:0000981	GO:0006357	GO:0005634	GO:0008270
AFL2G_01088	GO:0016846	GO:0008152
AFL2G_01089	GO:0046983	GO:0003677
AFL2G_01090	GO:0016740	GO:0046983	GO:0005737
AFL2G_01091	GO:0005740	GO:0005506	GO:0020037	GO:0006099	GO:0006121	GO:0016021
AFL2G_01092	GO:0016491	GO:0000166	GO:0055114	GO:0008270
AFL2G_01093	GO:0006396	GO:0003676	GO:0005739	GO:0008026	GO:0005524
AFL2G_01094	GO:0008152	GO:0016787
AFL2G_01095	GO:0004019	GO:0044208	GO:0003688	GO:0000287	GO:0005737	GO:0005525
AFL2G_01096	GO:0006457	GO:0051082	GO:0031072
AFL2G_01097	GO:0006357	GO:0008270	GO:0000981	GO:0003677	GO:0005634
AFL2G_01098	GO:0055085	GO:0016021
AFL2G_01099	GO:0006184	GO:0000287	GO:0003924	GO:0005525
AFL2G_01101	GO:0004847	GO:0046872	GO:0006457	GO:0016787	GO:0005524	GO:0004075	GO:0016829	GO:0004658	GO:0000413	GO:0003755
AFL2G_01102	GO:0005975	GO:0003824
AFL2G_01103	GO:0008270	GO:0006355	GO:0043565	GO:0003700	GO:0005634
AFL2G_01105	GO:0004842	GO:0016567
AFL2G_01106	GO:0008270	GO:0055114	GO:0016706
AFL2G_01107	GO:0050364	GO:0009820
AFL2G_01108	GO:0008270	GO:0003677	GO:0006351	GO:0005634
AFL2G_01109	GO:0004591	GO:0030976	GO:0006099
AFL2G_01110	GO:0006099	GO:0004149	GO:0045252	GO:0005759
AFL2G_01111	GO:0016558	GO:0005777	GO:0005053
AFL2G_01113	GO:0016491	GO:0055114	GO:0005507
AFL2G_01114	GO:0006351
AFL2G_01115	GO:0006357	GO:0008270	GO:0000981	GO:0003677	GO:0005634
AFL2G_01116	GO:0055114	GO:0010181	GO:0042602
AFL2G_01117	GO:0005737	GO:0009086	GO:0004414
AFL2G_01118	GO:0043631	GO:0006351	GO:0003723	GO:0004652	GO:0005634
AFL2G_01119	GO:0016021	GO:0016491	GO:0055114	GO:0055085
AFL2G_01120	GO:0006413	GO:0006270	GO:0003743	GO:0051301
AFL2G_01121	GO:0042765	GO:0016255	GO:0006508	GO:0004197	GO:0003923
AFL2G_01122	GO:0046872	GO:0016491	GO:0004672	GO:0044710	GO:0000166
AFL2G_01125	GO:0016772
AFL2G_01126	GO:0031305	GO:0005315	GO:0035435
AFL2G_01127	GO:0004553	GO:0005975	GO:0005509
AFL2G_01129	GO:0006637	GO:0047617
AFL2G_01132	GO:0005524
AFL2G_01135	GO:0006357	GO:0008270	GO:0000981	GO:0003677	GO:0005634
AFL2G_01139	GO:0019538	GO:0006950	GO:0005524	GO:0017111
AFL2G_01140	GO:0005975	GO:0016810	GO:0047936	GO:0000166	GO:0055114
AFL2G_01143	GO:0016021	GO:0015171	GO:0003333
AFL2G_01144	GO:0005524	GO:0004386	GO:0003677
AFL2G_01145	GO:0000166
AFL2G_01147	GO:0055114	GO:0050236
AFL2G_01149	GO:0043234	GO:0005739	GO:0051258
AFL2G_01150	GO:0005524
AFL2G_01152	GO:0003677
AFL2G_01154	GO:0008152	GO:0008134	GO:0003824	GO:0005634
AFL2G_01156	GO:0016740	GO:0016491	GO:0055114	GO:0000166
AFL2G_01157	GO:0003852	GO:0009098
AFL2G_01158	GO:0003723	GO:0055114	GO:0005730	GO:0008677	GO:0008026	GO:0008080	GO:0005524	GO:0042254	GO:0050661
AFL2G_01159	GO:0003824
AFL2G_01160	GO:0005525	GO:0005622	GO:0007264
AFL2G_01163	GO:0050660	GO:0016020	GO:0008762	GO:0009058	GO:0055114	GO:0003885
AFL2G_01164	GO:0000981	GO:0006357	GO:0005634	GO:0008270
AFL2G_01165	GO:0006457	GO:0051082	GO:0031072
AFL2G_01167	GO:0009987	GO:0008237	GO:0006508	GO:0030145	GO:0004177
AFL2G_01168	GO:0015031	GO:0005774	GO:0016021	GO:0010008
AFL2G_01169	GO:0004115	GO:0006198
AFL2G_01170	GO:0016884	GO:0004040
AFL2G_01171	GO:0006506	GO:0016021	GO:0016746	GO:0005789
AFL2G_01172	GO:0003700	GO:0043565	GO:0006355
AFL2G_01173	GO:0050660	GO:0003995	GO:0055114
AFL2G_01175	GO:0006468	GO:0005524	GO:0004674
AFL2G_01178	GO:0005789	GO:0005741
AFL2G_01179	GO:0006508	GO:0004190
AFL2G_01180	GO:0005099	GO:0032320	GO:0005622
AFL2G_01181	GO:0000176	GO:0003676	GO:0008408	GO:0000166	GO:0006396
AFL2G_01182	GO:0006506	GO:0017176	GO:0016021
AFL2G_01183	GO:0000404	GO:0006301	GO:0043570	GO:0000710	GO:0032301	GO:0006311	GO:0006200	GO:0017176	GO:0032302	GO:0032138	GO:0032137	GO:0000403	GO:0016021	GO:0000406	GO:0000228	GO:0005524	GO:0000400	GO:0000735	GO:0030466	GO:0008094	GO:0006506	GO:0003684	GO:0045128
AFL2G_01184	GO:1901363	GO:0097159
AFL2G_01186	GO:0008270	GO:0003676	GO:0005622
AFL2G_01187	GO:0000176	GO:0003676	GO:0008408	GO:0000166	GO:0006396
AFL2G_01189	GO:0046872
AFL2G_01192	GO:0003676	GO:0000166
AFL2G_01193	GO:0006415	GO:0003747	GO:0016787
AFL2G_01194	GO:0005622	GO:0006396
AFL2G_01195	GO:0005935	GO:0006506	GO:0005934	GO:0031505	GO:0005887
AFL2G_01198	GO:0016021	GO:0015171	GO:0003333
AFL2G_01199	GO:0030127	GO:0006886	GO:0006888	GO:0008270
AFL2G_01200	GO:0097159	GO:1901363
AFL2G_01201	GO:0006200	GO:0005524	GO:0016887	GO:0016020
AFL2G_01202	GO:0006357	GO:0008270	GO:0000981	GO:0003677	GO:0005634
AFL2G_01208	GO:0004816	GO:0006421	GO:0003676	GO:0005524	GO:0005737
AFL2G_01210	GO:0003676	GO:0000166
AFL2G_01211	GO:0016747	GO:0005634	GO:0006355
AFL2G_01212	GO:0006457	GO:0005832	GO:0005524	GO:0051082	GO:0004088
AFL2G_01213	GO:0030686	GO:0032040	GO:0031428	GO:0006364
AFL2G_01216	GO:0003887	GO:0006260	GO:0003677	GO:0051539	GO:0005634	GO:0008270	GO:0000166
AFL2G_01217	GO:0004683	GO:0006468	GO:0005524
AFL2G_01222	GO:0008568	GO:0005524
AFL2G_01224	GO:0005737	GO:0030145	GO:0004619	GO:0006007
AFL2G_01226	GO:0030170	GO:0006563	GO:0035999	GO:0032259	GO:0008168	GO:0004372	GO:0006544
AFL2G_01227	GO:0016670	GO:0016829	GO:0055114	GO:0030328
AFL2G_01228	GO:0005737
AFL2G_01229	GO:0005852	GO:0006446	GO:0003743	GO:0005634	GO:0043022
AFL2G_01230	GO:0008152	GO:0016787	GO:0016740
AFL2G_01232	GO:0005975	GO:0004553
AFL2G_01233	GO:0004553	GO:0005975	GO:0008080
AFL2G_01234	GO:0020037	GO:0005506	GO:0003958	GO:0009055	GO:0070330	GO:0055114	GO:0010181
AFL2G_01236	GO:0004834	GO:0000162
AFL2G_01239	GO:0050660	GO:0004499	GO:0055114	GO:0050661
AFL2G_01243	GO:0016787	GO:0016491	GO:0055114	GO:0000166
AFL2G_01244	GO:0016020	GO:0031222	GO:0046558
AFL2G_01250	GO:0055114	GO:0016491
AFL2G_01251	GO:0055085	GO:0016021
AFL2G_01254	GO:0008508	GO:0016021	GO:0006814
AFL2G_01255	GO:0044710
AFL2G_01256	GO:0006357	GO:0008270	GO:0000981	GO:0003677	GO:0005634
AFL2G_01258	GO:0005737	GO:0006260	GO:0007049	GO:0005634
AFL2G_01259	GO:0008270
AFL2G_01262	GO:0055085
AFL2G_01263	GO:0004553	GO:0005975
AFL2G_01268	GO:0046872	GO:0004222	GO:0006508
AFL2G_01270	GO:0016192	GO:0006886	GO:0030126	GO:0005198
AFL2G_01273	GO:0016192	GO:0006886	GO:0008565	GO:0030117
AFL2G_01274	GO:0016491	GO:0000166	GO:0055114	GO:0008270
AFL2G_01276	GO:0030894	GO:0003896	GO:0006269
AFL2G_01277	GO:0005759
AFL2G_01279	GO:0004527	GO:0090305	GO:0003677	GO:0005634	GO:0006281
AFL2G_01281	GO:0055085	GO:0016021
AFL2G_01283	GO:0004100	GO:0005886	GO:0006031	GO:0016021
AFL2G_01284	GO:0050660	GO:0008762	GO:0055114
AFL2G_01285	GO:0006357	GO:0008270	GO:0000981	GO:0005634
AFL2G_01287	GO:0016787
AFL2G_01290	GO:0005576	GO:0006508	GO:0004252
AFL2G_01291	GO:0005838	GO:0006508	GO:0004252
AFL2G_01293	GO:0016620	GO:0055085	GO:0016021	GO:0055114
AFL2G_01294	GO:0008152	GO:0033961
AFL2G_01298	GO:0004553	GO:0005975	GO:0005737	GO:0043169
AFL2G_01301	GO:0005737	GO:0052905	GO:0032259	GO:0005634	GO:0008033
AFL2G_01302	GO:0008168	GO:0032259
AFL2G_01303	GO:0005739
AFL2G_01306	GO:0006468	GO:0005524	GO:0004674
AFL2G_01310	GO:0047911	GO:0005576	GO:0004650	GO:0045490
AFL2G_01313	GO:0006097	GO:0051287	GO:0005739	GO:0006260	GO:0007059	GO:0006099	GO:0004450	GO:0000287	GO:0006102	GO:0005634
AFL2G_01314	GO:0071951	GO:0006413	GO:0055114	GO:0009113	GO:0004488	GO:0004477	GO:0046656	GO:0005524	GO:0004329	GO:0004479
AFL2G_01315	GO:0005737	GO:0006413	GO:0003743
AFL2G_01320	GO:0006413	GO:0003743
AFL2G_01324	GO:0008152	GO:0003824
AFL2G_01325	GO:0008270
AFL2G_01326	GO:0008270
AFL2G_01329	GO:0016491	GO:0005509	GO:0000166	GO:0055114
AFL2G_01330	GO:0055085	GO:0016021
AFL2G_01331	GO:0003677	GO:0046983	GO:0005634	GO:0006355
AFL2G_01334	GO:0006098	GO:0004345	GO:0050661	GO:0005737	GO:0042542
AFL2G_01338	GO:0006810	GO:0016021
AFL2G_01340	GO:0005789	GO:0033116	GO:0012507	GO:0016021
AFL2G_01341	GO:0005524	GO:0004386	GO:0003677
AFL2G_01342	GO:0006098	GO:0017150	GO:0002943	GO:0004807	GO:0050660	GO:0006096	GO:0006094	GO:0005737
AFL2G_01343	GO:0004427	GO:0005737	GO:0006950	GO:0006796	GO:0000287
AFL2G_01345	GO:0006260	GO:0016311	GO:0003677	GO:0016791	GO:0005524	GO:0017111
AFL2G_01347	GO:0006508	GO:0004252
AFL2G_01348	GO:0044444	GO:0043229
AFL2G_01349	GO:0005840	GO:0000328	GO:0004177	GO:0006508	GO:0008270	GO:0008237
AFL2G_01351	GO:0016787	GO:0008152	GO:0043581
AFL2G_01353	GO:0008152	GO:0016746
AFL2G_01354	GO:0007062	GO:0005524	GO:0005694	GO:0005634	GO:0030261	GO:0006310	GO:0006281
AFL2G_01357	GO:0016787
AFL2G_01361	GO:0009313	GO:0004559	GO:0000329	GO:0030246	GO:0006013	GO:0008270
AFL2G_01365	GO:0005737	GO:0006413	GO:0008026	GO:0005524	GO:0003743
AFL2G_01367	GO:0008152	GO:0016787	GO:0005739
AFL2G_01369	GO:0006397
AFL2G_01371	GO:0046872	GO:0006468	GO:0005524	GO:0004674
AFL2G_01372	GO:0050660	GO:0008762	GO:0055114
AFL2G_01375	GO:0050660	GO:0008812	GO:0055114	GO:0006066
AFL2G_01376	GO:0050660	GO:0016614	GO:0055114
AFL2G_01377	GO:0008270	GO:0003677	GO:0006351	GO:0005634
AFL2G_01378	GO:0006357	GO:0008270	GO:0000981	GO:0003677	GO:0005634
AFL2G_01379	GO:0020037	GO:0016705	GO:0004497	GO:0005506	GO:0009055	GO:0055114
AFL2G_01380	GO:0052906	GO:0005759	GO:0032259	GO:0005634	GO:0008033
AFL2G_01381	GO:0008270
AFL2G_01382	GO:0007154	GO:0035091
AFL2G_01384	GO:0004252	GO:0004177	GO:0005774	GO:0016021	GO:0006508
AFL2G_01385	GO:0009058	GO:0016740
AFL2G_01389	GO:0044237	GO:0050662	GO:0000166	GO:0003978	GO:0006012
AFL2G_01391	GO:0016740
AFL2G_01392	GO:0004435	GO:0005622	GO:0035556	GO:0006629
AFL2G_01394	GO:0055085	GO:0016021
AFL2G_01395	GO:0055114	GO:0016702
AFL2G_01398	GO:0016021	GO:0015171	GO:0003333
AFL2G_01399	GO:0017111	GO:0005524	GO:0007031
AFL2G_01400	GO:0008270	GO:0005622
AFL2G_01401	GO:0008152	GO:0000166	GO:0003824
AFL2G_01402	GO:0004721	GO:0006397	GO:0005634
AFL2G_01403	GO:0008152	GO:0016787
AFL2G_01405	GO:0010314	GO:0055092	GO:0045324	GO:0031234	GO:0070273	GO:0030011	GO:0006887	GO:0032541	GO:0016125	GO:0015918	GO:0006897	GO:0070300	GO:0080025	GO:0043325
AFL2G_01406	GO:0070933	GO:0097372	GO:0006355	GO:0032041	GO:0070932	GO:0046970	GO:0046969	GO:0005634
AFL2G_01407	GO:0046421	GO:0008152
AFL2G_01409	GO:0006626	GO:0005741
AFL2G_01411	GO:0005886	GO:0071577	GO:0016021	GO:0000007
AFL2G_01413	GO:0020037	GO:0046872
AFL2G_01414	GO:0003677	GO:0004003	GO:0005524
AFL2G_01416	GO:0005634
AFL2G_01418	GO:0003676	GO:0030529
AFL2G_01420	GO:0048037	GO:0004724
AFL2G_01424	GO:0016798	GO:0008152
AFL2G_01426	GO:0046872	GO:0003684	GO:0006289	GO:0005634
AFL2G_01427	GO:0000166
AFL2G_01428	GO:0003825	GO:0005992
AFL2G_01429	GO:0003825	GO:0005992
AFL2G_01430	GO:0016568	GO:0003682	GO:0005634	GO:0006355
AFL2G_01431	GO:0003677
AFL2G_01432	GO:0005737	GO:0016491	GO:0010181	GO:0043231	GO:0055114
AFL2G_01433	GO:0015123	GO:0035433	GO:0015696	GO:0016020	GO:0019740	GO:0005739
AFL2G_01435	GO:0005545	GO:0030118	GO:0030276	GO:0048268
AFL2G_01440	GO:0008270	GO:0003677	GO:0006351	GO:0005634
AFL2G_01441	GO:0003700	GO:0043565	GO:0006355
AFL2G_01442	GO:0009408	GO:0005741	GO:0006469	GO:0006897	GO:0032126
AFL2G_01443	GO:0004519	GO:0090305	GO:0003697	GO:0006289	GO:0005634
AFL2G_01445	GO:0016746	GO:0009058
AFL2G_01446	GO:0006629	GO:0016788
AFL2G_01447	GO:0008810	GO:0043169	GO:0030245	GO:0005576
AFL2G_01450	GO:0046854	GO:0046872	GO:0005524	GO:0044267	GO:0000285
AFL2G_01451	GO:0004743	GO:0006090	GO:0016310	GO:0030955	GO:0005524	GO:0000287	GO:0006096
AFL2G_01456	GO:0009027	GO:0051287	GO:0000287	GO:0004449	GO:0047046	GO:0005739	GO:0055114
AFL2G_01460	GO:0055114	GO:0003854	GO:0000166	GO:0006694	GO:0006351
AFL2G_01462	GO:0055114	GO:0009435	GO:0005741	GO:0004502
AFL2G_01463	GO:0022626	GO:0070006	GO:0003729	GO:0010629	GO:0035551	GO:0006508	GO:0008270
AFL2G_01464	GO:0055085	GO:0016021
AFL2G_01465	GO:0008270	GO:0005509
AFL2G_01467	GO:0035556	GO:0030134	GO:0030437	GO:0006888	GO:0007120	GO:0005789
AFL2G_01468	GO:0006200	GO:0005524	GO:0016887	GO:0016020
AFL2G_01469	GO:0030170	GO:0009058	GO:0008483
AFL2G_01470	GO:0003824	GO:0008152
AFL2G_01471	GO:0015851	GO:0016020	GO:0015205
AFL2G_01474	GO:0008270	GO:0006355	GO:0003677	GO:0005634	GO:0006366
AFL2G_01475	GO:0006351	GO:0003677	GO:0005634	GO:0008270
AFL2G_01476	GO:0046872	GO:0006801	GO:0004784	GO:0055114
AFL2G_01479	GO:0016021
AFL2G_01480	GO:0003676
AFL2G_01482	GO:0006413	GO:0003743	GO:0046982	GO:0006366
AFL2G_01483	GO:0005737	GO:0006413	GO:0003743
AFL2G_01484	GO:0005730	GO:0006364	GO:0030529
AFL2G_01485	GO:0016020
AFL2G_01487	GO:0009058	GO:0016779
AFL2G_01488	GO:0006470	GO:0046872	GO:0004722
AFL2G_01489	GO:0055085	GO:0016021
AFL2G_01491	GO:0016787
AFL2G_01492	GO:0005840	GO:0003735	GO:0006412	GO:0019843
AFL2G_01493	GO:0016787	GO:0006629
AFL2G_01496	GO:0016021	GO:0006508	GO:0004252
AFL2G_01498	GO:0016301	GO:0016310
AFL2G_01500	GO:0042273	GO:0005654	GO:0051726	GO:0006364	GO:0070545	GO:0030687
AFL2G_01501	GO:0017111	GO:0005524
AFL2G_01505	GO:0016021	GO:0005509
AFL2G_01507	GO:0000773	GO:0080101	GO:0006656	GO:0016627	GO:0032259	GO:0016021	GO:0005739
AFL2G_01508	GO:0035091	GO:0038032
AFL2G_01510	GO:2000728	GO:0005643	GO:0031081	GO:0000973	GO:0005737	GO:0016973
AFL2G_01512	GO:0004341
AFL2G_01513	GO:0005634	GO:0005737
AFL2G_01517	GO:0004185	GO:0005794	GO:0016021	GO:0006508	GO:0006915
AFL2G_01520	GO:0008270
AFL2G_01522	GO:0006879	GO:0034599	GO:0016531	GO:0005829	GO:0030001
AFL2G_01524	GO:0007067	GO:0005634	GO:0000777	GO:0051301
AFL2G_01525	GO:0003735	GO:0015934	GO:0006412
AFL2G_01526	GO:0032160	GO:0001400	GO:0043332	GO:0000921	GO:0005525	GO:0006184	GO:0005628	GO:0005545	GO:0043934	GO:0000144	GO:0033205	GO:0010458	GO:0005876	GO:0003924	GO:0031105	GO:0072687	GO:0032947
AFL2G_01527	GO:0005737	GO:0004385	GO:0006163	GO:0016310	GO:0000042	GO:0005634
AFL2G_01528	GO:0000042
AFL2G_01531	GO:0006072	GO:0009331	GO:0055114	GO:0052591
AFL2G_01532	GO:0020037	GO:0016705	GO:0004497	GO:0005506	GO:0009055	GO:0055114
AFL2G_01535	GO:0009987
AFL2G_01536	GO:0008565	GO:0006611	GO:0005643	GO:0005816	GO:0034501	GO:0000776	GO:0006406	GO:0000055
AFL2G_01537	GO:0006357	GO:0008270	GO:0000981	GO:0016407	GO:0005634
AFL2G_01538	GO:0046872	GO:0006779	GO:0004655	GO:0000166
AFL2G_01540	GO:0022891	GO:0016021	GO:0055085	GO:0008643
AFL2G_01543	GO:0003677	GO:0055085	GO:0015667	GO:0090124	GO:0016021
AFL2G_01544	GO:0003824	GO:0008152
AFL2G_01545	GO:0016772
AFL2G_01546	GO:0006810	GO:0016020	GO:0005215
AFL2G_01550	GO:0008152	GO:0004043	GO:0000166
AFL2G_01551	GO:0055114	GO:0006357	GO:0008270	GO:0000981	GO:0016705	GO:0009055	GO:0003677	GO:0004497	GO:0020037	GO:0005506	GO:0005634
AFL2G_01552	GO:0055085	GO:0016021
AFL2G_01557	GO:0016702
AFL2G_01561	GO:0055085	GO:0016021
AFL2G_01562	GO:0008080
AFL2G_01564	GO:0055114	GO:0016491
AFL2G_01565	GO:0016021	GO:0009279
AFL2G_01566	GO:0016884	GO:0004040
AFL2G_01570	GO:0008270	GO:0003677	GO:0006351	GO:0005634
AFL2G_01571	GO:0008270	GO:0003677	GO:0006351	GO:0005634
AFL2G_01572	GO:0055085	GO:0016021
AFL2G_01573	GO:0020037	GO:0046872
AFL2G_01574	GO:0016021	GO:0015171	GO:0003333
AFL2G_01576	GO:0006457	GO:0006325	GO:0005528	GO:0009092	GO:0000413	GO:0016020	GO:0005634	GO:0003755	GO:0005739
AFL2G_01578	GO:0042545	GO:0005618	GO:0030599	GO:0045330	GO:0045490
AFL2G_01579	GO:0030599	GO:0042545	GO:0045330	GO:0005618
AFL2G_01580	GO:0045330	GO:0005618	GO:0006796	GO:0019637	GO:0030599	GO:0044238	GO:0042545
AFL2G_01582	GO:0005975	GO:0008422
AFL2G_01585	GO:0016773	GO:0016301	GO:0016310	GO:0005524	GO:0006096
AFL2G_01586	GO:0005576	GO:0008152	GO:0050525
AFL2G_01587	GO:0055085	GO:0016021
AFL2G_01588	GO:0008270	GO:0003677	GO:0006351	GO:0005634
AFL2G_01589	GO:0016757
AFL2G_01590	GO:0016747
AFL2G_01593	GO:0005975	GO:0047657	GO:0009058	GO:0043169
AFL2G_01594	GO:0004556	GO:0016052	GO:0005509
AFL2G_01595	GO:0004553	GO:0005975	GO:0005509
AFL2G_01596	GO:0016020
AFL2G_01597	GO:0044237	GO:0016853	GO:0000166	GO:0050662
AFL2G_01598	GO:0019239	GO:0009168
AFL2G_01599	GO:0016491	GO:0000166	GO:0055114	GO:0008270
AFL2G_01600	GO:0055085	GO:0016021	GO:0042626	GO:0006200	GO:0005524
AFL2G_01602	GO:0055085	GO:0016021
AFL2G_01603	GO:0008940	GO:0030151	GO:0055114
AFL2G_01604	GO:0006777
AFL2G_01609	GO:0055085
AFL2G_01610	GO:0006810	GO:0016021	GO:0005215
AFL2G_01611	GO:0008270	GO:0003677	GO:0006351	GO:0005634
AFL2G_01612	GO:0016787
AFL2G_01613	GO:0004497	GO:0055114
AFL2G_01616	GO:0008940	GO:0046857	GO:0020037	GO:0030151	GO:0009055	GO:0055114
AFL2G_01617	GO:0009401	GO:0005351	GO:0016772
AFL2G_01618	GO:0048037	GO:0016616	GO:0055114	GO:0000166
AFL2G_01619	GO:0016740
AFL2G_01621	GO:0008239	GO:0004177	GO:0006508
AFL2G_01622	GO:0016491	GO:0000166	GO:0055114	GO:0008270
AFL2G_01624	GO:0009253	GO:0008745	GO:0016998
AFL2G_01626	GO:0016052	GO:0030246	GO:0016614
AFL2G_01629	GO:0003677
AFL2G_01632	GO:0005524
AFL2G_01636	GO:0003676	GO:0005622	GO:0046872	GO:0006355	GO:0006366
AFL2G_01638	GO:0005737	GO:0009089	GO:0019877	GO:0008840
AFL2G_01639	GO:0006357	GO:0008270	GO:0000981	GO:0003677	GO:0005634
AFL2G_01640	GO:0055085	GO:0016021
AFL2G_01642	GO:0055114	GO:0006355	GO:0016491	GO:0006366
AFL2G_01643	GO:0016021	GO:0015171	GO:0003333
AFL2G_01644	GO:0016787
AFL2G_01645	GO:0006357	GO:0008270	GO:0000981	GO:0003677	GO:0005634
AFL2G_01646	GO:0016042	GO:0004806
AFL2G_01647	GO:0004315	GO:0006633
AFL2G_01648	GO:0020037	GO:0016705	GO:0004497	GO:0005506	GO:0009055	GO:0055114
AFL2G_01649	GO:0020037	GO:0016705	GO:0004497	GO:0005506	GO:0009055	GO:0055114
AFL2G_01650	GO:0055085	GO:0016021
AFL2G_01653	GO:0005488
AFL2G_01654	GO:0004497	GO:0055114	GO:0016705
AFL2G_01655	GO:0055085	GO:0016021	GO:0005215
AFL2G_01656	GO:0016491	GO:0043531	GO:0010181	GO:0009116	GO:0055114
AFL2G_01657	GO:0017111	GO:0055114	GO:0043531	GO:0009116	GO:0016491	GO:0010181
AFL2G_01658	GO:0050660	GO:0008812	GO:0055114	GO:0006066
AFL2G_01659	GO:0006633	GO:0016491	GO:0005506	GO:0016021	GO:0055114
AFL2G_01660	GO:0008233
AFL2G_01661	GO:0055085	GO:0016021
AFL2G_01662	GO:0020037	GO:0016705	GO:0004497	GO:0005506	GO:0009055	GO:0055114
AFL2G_01665	GO:0016884	GO:0016811
AFL2G_01666	GO:0005975	GO:0004553	GO:0043169
AFL2G_01667	GO:0050660	GO:0008812	GO:0055114	GO:0006066
AFL2G_01668	GO:0008496	GO:0016052
AFL2G_01669	GO:0000166	GO:0055114	GO:0008270	GO:0004022
AFL2G_01670	GO:0016884
AFL2G_01672	GO:0030170	GO:0004069	GO:0009058	GO:0005315	GO:0006520	GO:0080130	GO:0006817	GO:0016020
AFL2G_01674	GO:0020037	GO:0016705	GO:0004497	GO:0005506	GO:0009055	GO:0055114
AFL2G_01675	GO:0030001	GO:0016020	GO:0046873	GO:0055085
AFL2G_01676	GO:0055085	GO:0006897	GO:0016021
AFL2G_01677	GO:0016884	GO:0016787
AFL2G_01678	GO:0008152	GO:0003824	GO:0000166
AFL2G_01682	GO:0055114	GO:0016491
AFL2G_01683	GO:0006357	GO:0001104	GO:0016592
AFL2G_01684	GO:0046872	GO:0006002	GO:0016310	GO:0003872	GO:0005945	GO:0005524	GO:0006096
AFL2G_01685	GO:0016311	GO:0009117	GO:0016791	GO:0000287
AFL2G_01687	GO:0055085	GO:0016021	GO:0022891
AFL2G_01688	GO:0055085	GO:0016021
AFL2G_01689	GO:0006810	GO:0016021	GO:0042626	GO:0006200	GO:0005524
AFL2G_01690	GO:0000156	GO:0000160	GO:0035556	GO:0005622	GO:0006355	GO:0023014	GO:0005524	GO:0000155	GO:0016020
AFL2G_01692	GO:0055085	GO:0016021
AFL2G_01695	GO:0016491	GO:0055114	GO:0000166
AFL2G_01696	GO:0000166	GO:0055114	GO:0048037	GO:0008270	GO:0004022
AFL2G_01699	GO:0016491	GO:0055114	GO:0000166
AFL2G_01702	GO:0006357	GO:0008270	GO:0000981	GO:0003677	GO:0005634
AFL2G_01703	GO:0018580	GO:0055114	GO:0016702
AFL2G_01704	GO:0016491	GO:0055114	GO:0000166
AFL2G_01706	GO:0055085	GO:0016021
AFL2G_01709	GO:0005956	GO:0045859	GO:0008270	GO:0006355	GO:0003677	GO:0005634	GO:0006366	GO:0019887
AFL2G_01710	GO:0020037	GO:0016705	GO:0004497	GO:0005506	GO:0009055	GO:0055114
AFL2G_01711	GO:0016998
AFL2G_01712	GO:0005975	GO:0004568	GO:0043169	GO:0006032
AFL2G_01714	GO:0008080
AFL2G_01715	GO:0055085	GO:0016021
AFL2G_01717	GO:0005634	GO:0003677	GO:0003682
AFL2G_01718	GO:0005737	GO:0034038	GO:0008612	GO:0050983
AFL2G_01719	GO:0006511	GO:0004221	GO:0008270
AFL2G_01720	GO:0008757	GO:0003723	GO:0006364	GO:0032259	GO:0030687
AFL2G_01723	GO:0003684	GO:0006289	GO:0005634	GO:0000166
AFL2G_01724	GO:0016740
AFL2G_01725	GO:0000166	GO:0016020
AFL2G_01726	GO:0005975	GO:0008810	GO:0043169
AFL2G_01729	GO:0006413	GO:0003743	GO:0005634	GO:0008033
AFL2G_01730	GO:0005885	GO:0030833	GO:0005739	GO:0051654
AFL2G_01731	GO:0003887	GO:0006260	GO:0003677	GO:0009360	GO:0005524	GO:0017111
AFL2G_01732	GO:0003993
AFL2G_01736	GO:0003824	GO:0008152
AFL2G_01738	GO:0005737	GO:0006457	GO:0008380	GO:0005681	GO:0006397	GO:0000413	GO:0003755
AFL2G_01739	GO:0003700	GO:0043565	GO:0006950	GO:0005634	GO:0006355
AFL2G_01742	GO:0003676	GO:0000166
AFL2G_01745	GO:0005737	GO:0051287	GO:0050661	GO:0006950	GO:0006096	GO:0004365	GO:0055114
AFL2G_01746	GO:0016787
AFL2G_01748	GO:0015937	GO:0004140	GO:0005524	GO:0016310
AFL2G_01749	GO:0015937	GO:0004140	GO:0005524
AFL2G_01750	GO:0018112
AFL2G_01751	GO:0004222	GO:0006508	GO:0008270
AFL2G_01752	GO:0006378	GO:0003729	GO:0005849
AFL2G_01753	GO:0004806	GO:0004091	GO:0016042
AFL2G_01759	GO:0016846	GO:0008152
AFL2G_01764	GO:0005975	GO:0004553	GO:0043169
AFL2G_01765	GO:0005737	GO:0052692	GO:0043169	GO:0046477	GO:0005576	GO:0009311	GO:0016139
AFL2G_01770	GO:0004497
AFL2G_01771	GO:0008152	GO:0033961
AFL2G_01773	GO:0047490
AFL2G_01775	GO:0000006	GO:0005887	GO:0006830
AFL2G_01776	GO:0005576	GO:0045490	GO:0047490
AFL2G_01777	GO:0000981	GO:0006357	GO:0005634	GO:0008270
AFL2G_01779	GO:0006357	GO:0008270	GO:0000981	GO:0003677	GO:0005634
AFL2G_01780	GO:0003824	GO:0008152
AFL2G_01781	GO:0016491	GO:0055114	GO:0000166
AFL2G_01782	GO:0022891	GO:0016021	GO:0055085	GO:0008643
AFL2G_01785	GO:0006725	GO:0016853
AFL2G_01790	GO:0046872	GO:0008152	GO:0005524	GO:0003824
AFL2G_01792	GO:0022891	GO:0016021	GO:0055085	GO:0008643
AFL2G_01797	GO:0006629	GO:0016788
AFL2G_01800	GO:0055085	GO:0016021
AFL2G_01801	GO:0000981	GO:0006357	GO:0005634	GO:0008270
AFL2G_01803	GO:0016020	GO:0004222	GO:0006508
AFL2G_01804	GO:0006457	GO:0005832	GO:0005524	GO:0051082
AFL2G_01809	GO:0008380	GO:0005681	GO:0006397
AFL2G_01810	GO:0016568	GO:0006281	GO:0006355	GO:0016740	GO:0005737	GO:0005634
AFL2G_01811	GO:0020037	GO:0016702
AFL2G_01812	GO:0097053	GO:0034354	GO:0030429	GO:0006569	GO:0005737	GO:0030170
AFL2G_01813	GO:0006357	GO:0008270	GO:0000981	GO:0003677	GO:0005634
AFL2G_01816	GO:0006629	GO:0008081
AFL2G_01817	GO:0035299	GO:0016310	GO:0005524
AFL2G_01818	GO:0004099	GO:0005975
AFL2G_01820	GO:0016021	GO:0005741
AFL2G_01821	GO:0055085	GO:0016021	GO:0042626	GO:0006200	GO:0005524
AFL2G_01822	GO:0016772
AFL2G_01824	GO:0016021	GO:0005337	GO:0006810
AFL2G_01825	GO:0055085	GO:0016021	GO:0042626	GO:0006200	GO:0005524
AFL2G_01826	GO:0019901
AFL2G_01827	GO:0030130	GO:0016192	GO:0006886	GO:0005198	GO:0030132
AFL2G_01829	GO:0016020	GO:0005484	GO:0005622	GO:0016192	GO:0006886
AFL2G_01831	GO:0006357	GO:0001104	GO:0016592
AFL2G_01832	GO:0016020	GO:0008152	GO:0004571	GO:0005509
AFL2G_01834	GO:0016021	GO:0015171	GO:0003333
AFL2G_01836	GO:0055114	GO:0016491
AFL2G_01838	GO:0003700	GO:0043565	GO:0005634	GO:0006355
AFL2G_01840	GO:0006357	GO:0008270	GO:0000981	GO:0003677	GO:0042176	GO:0045893	GO:0005634
AFL2G_01841	GO:0004556	GO:0016052	GO:0005509
AFL2G_01842	GO:0032450	GO:0030246	GO:0005975
AFL2G_01843	GO:0006357	GO:0008270	GO:0000981	GO:0003677	GO:0005634
AFL2G_01844	GO:0016757	GO:0016020
AFL2G_01845	GO:0006614	GO:0048500	GO:0008312
AFL2G_01846	GO:0016491	GO:0055114	GO:0000166
AFL2G_01848	GO:0005524	GO:0004012	GO:0000287	GO:0006812	GO:0016021	GO:0015914	GO:0015662
AFL2G_01850	GO:0003700	GO:0043565	GO:0005634	GO:0006355
AFL2G_01858	GO:0042127	GO:0004660	GO:0005965	GO:0018343
AFL2G_01862	GO:0016747
AFL2G_01863	GO:0005737	GO:0043581	GO:0016567	GO:0005634
AFL2G_01864	GO:0008270
AFL2G_01865	GO:0008689	GO:0008425	GO:0006744	GO:0032259
AFL2G_01868	GO:0008270	GO:0003676	GO:0005622
AFL2G_01871	GO:0005488
AFL2G_01872	GO:0004190	GO:0006508
AFL2G_01874	GO:0030170	GO:0006520	GO:0009058	GO:0004069	GO:0080130
AFL2G_01876	GO:0004045
AFL2G_01879	GO:0004410	GO:0005634	GO:0005739	GO:0019878
AFL2G_01880	GO:0019752	GO:0097038	GO:0009267	GO:0032541	GO:0008117	GO:0006665	GO:0030170	GO:0016831	GO:0019722
AFL2G_01884	GO:0016226	GO:0008199	GO:0004322	GO:0005739	GO:0055114
AFL2G_01888	GO:0003676	GO:0030529
AFL2G_01890	GO:0018342	GO:0004663
AFL2G_01891	GO:0005097	GO:0005622	GO:0032851
AFL2G_01895	GO:0016568	GO:0006281	GO:0006355	GO:0005634
AFL2G_01897	GO:0005198	GO:0016226	GO:0051536
AFL2G_01898	GO:0006891	GO:0005484	GO:0006896	GO:0031201	GO:0006906	GO:0006886	GO:0042144	GO:0030173
AFL2G_01900	GO:0016568	GO:0003678	GO:0032508	GO:0006281	GO:0006355	GO:0005524	GO:0005634
AFL2G_01901	GO:0005840	GO:0003735	GO:0006412
AFL2G_01902	GO:0016758	GO:0016021
AFL2G_01903	GO:0016021	GO:0005737	GO:0016627	GO:0006629
AFL2G_01904	GO:0005737	GO:0042787	GO:0004842	GO:0005634
AFL2G_01905	GO:0009165	GO:0016301	GO:0016310	GO:0009156	GO:0004749	GO:0000287	GO:0009116
AFL2G_01907	GO:0006629	GO:0016788
AFL2G_01909	GO:0005524	GO:0004386	GO:0003677
AFL2G_01910	GO:0097159	GO:0019359	GO:0050262	GO:0016310	GO:1901363
AFL2G_01913	GO:0016747	GO:0008270	GO:0006355	GO:0005634
AFL2G_01915	GO:0008152	GO:0016407
AFL2G_01917	GO:0003985	GO:0008152
AFL2G_01919	GO:0030036	GO:0003779	GO:0017048
AFL2G_01920	GO:0006810	GO:0016020	GO:0005215
AFL2G_01924	GO:0046872	GO:0005743	GO:0051287	GO:0070469	GO:0008137	GO:0010181	GO:0051539	GO:0022900
AFL2G_01925	GO:0005643	GO:0006810
AFL2G_01926	GO:0008152	GO:0030170	GO:0003824
AFL2G_01927	GO:0005829	GO:0019427	GO:0005739	GO:0042318	GO:0019654	GO:0005524	GO:0045150	GO:0016573	GO:0016208	GO:0016880	GO:0003987
AFL2G_01931	GO:0003887	GO:0003684	GO:0006281
AFL2G_01932	GO:0046872	GO:0004222	GO:0007229	GO:0016021	GO:0006508
AFL2G_01933	GO:0051301	GO:0005509
AFL2G_01934	GO:0017111	GO:0005524
AFL2G_01935	GO:0030170	GO:0016212	GO:0034276	GO:0005739
AFL2G_01937	GO:0043332	GO:0005886	GO:0032220	GO:0016021
AFL2G_01938	GO:0055114	GO:0051537	GO:0005777	GO:0009055	GO:0004855	GO:0004854	GO:0043546	GO:0050660	GO:0008762	GO:0009115	GO:0005506
AFL2G_01940	GO:0004043	GO:0031177	GO:0055114	GO:0000166	GO:0019878
AFL2G_01941	GO:0008270	GO:0004089	GO:0015976
AFL2G_01942	GO:0055114	GO:0016491
AFL2G_01944	GO:0000502
AFL2G_01945	GO:0000329	GO:0008553	GO:0006797	GO:0006461	GO:0007035	GO:0046961	GO:0000220	GO:0015991
AFL2G_01946	GO:0006094	GO:0042132	GO:0005829	GO:0072593
AFL2G_01948	GO:0051087	GO:0032781	GO:0001671	GO:0006950
AFL2G_01949	GO:0004754	GO:0004755	GO:0000166	GO:0055114
AFL2G_01950	GO:0008834
AFL2G_01951	GO:0008152	GO:0004366
AFL2G_01953	GO:0055085	GO:0016021
AFL2G_01957	GO:0005089	GO:0005543	GO:0005622	GO:0035023
AFL2G_01959	GO:0030170	GO:0009058	GO:0008483
AFL2G_01960	GO:0030170	GO:0009058	GO:0008483
AFL2G_01962	GO:0008270	GO:0003676	GO:0005622
AFL2G_01965	GO:0008152	GO:0016787
AFL2G_01966	GO:0016491	GO:0055114	GO:0000166
AFL2G_01967	GO:0055085	GO:0004475	GO:0007049	GO:0016021	GO:0009298	GO:0005737	GO:0005525
AFL2G_01968	GO:0004222	GO:0030163	GO:0005524	GO:0017111	GO:0006508	GO:0016020	GO:0051301
AFL2G_01969	GO:0004370	GO:0005975	GO:0006072	GO:0016310
AFL2G_01971	GO:0008104
AFL2G_01972	GO:0003677	GO:0005634	GO:0006355
AFL2G_01974	GO:0046872	GO:0006801	GO:0004784	GO:0055114
AFL2G_01976	GO:0008171	GO:0032259
AFL2G_01980	GO:0004591	GO:0030976	GO:0009353	GO:0006099	GO:0042645
AFL2G_01981	GO:0004591	GO:0030976	GO:0009353	GO:0006099	GO:0042645
AFL2G_01982	GO:0008270
AFL2G_01985	GO:0020037	GO:0016705	GO:0004497	GO:0005506	GO:0009055	GO:0055114
AFL2G_01988	GO:0008152	GO:0016787
AFL2G_01989	GO:0047956	GO:0055114
AFL2G_01994	GO:0055085	GO:0016021
AFL2G_01995	GO:0042802	GO:0004252	GO:0005619	GO:0019863	GO:0042784	GO:0009405	GO:0005576	GO:0006508	GO:0043086
AFL2G_01997	GO:0007064	GO:0006200	GO:0006913	GO:0006184	GO:0016887	GO:0000166	GO:0003924	GO:0034629	GO:0005737
AFL2G_01998	GO:0003824	GO:0008152
AFL2G_01999	GO:0004617	GO:0051287	GO:0055114
AFL2G_02000	GO:0000981	GO:0006357	GO:0005634	GO:0008270
AFL2G_02002	GO:0000139	GO:0006891	GO:0003676	GO:0005634	GO:0008270	GO:0017119	GO:0015031
AFL2G_02003	GO:0006468	GO:0005524	GO:0004674
AFL2G_02004	GO:0005743	GO:0016021	GO:0015031
AFL2G_02005	GO:0016746
AFL2G_02006	GO:0030659	GO:0034045	GO:0016021	GO:0006914	GO:0015031
AFL2G_02007	GO:0006284	GO:0003684	GO:0006289	GO:0008270	GO:0008534
AFL2G_02009	GO:0046872	GO:0016491	GO:0016226	GO:0051539	GO:0055114
AFL2G_02014	GO:0003824	GO:0008152
AFL2G_02015	GO:0022891	GO:0016021	GO:0055085	GO:0008643
AFL2G_02016	GO:0008270	GO:0003677	GO:0006351	GO:0005634
AFL2G_02017	GO:0016020	GO:0016780	GO:0008654
AFL2G_02019	GO:0004048	GO:0000162
AFL2G_02021	GO:0004436	GO:0006629	GO:0008081
AFL2G_02022	GO:0043754	GO:0046949	GO:0048037
AFL2G_02023	GO:0050040	GO:0055114	GO:0010181
AFL2G_02024	GO:0009060	GO:0050660	GO:0044262	GO:0005743	GO:0008762	GO:0004458
AFL2G_02026	GO:0005975	GO:0016310	GO:0004765	GO:0046316	GO:0005524
AFL2G_02027	GO:0030904	GO:0007034
AFL2G_02028	GO:0030036	GO:0005802	GO:0016192	GO:0005086
AFL2G_02033	GO:0003676	GO:0016811	GO:0046872	GO:0006355	GO:0070403	GO:0032259	GO:0008168	GO:0005634
AFL2G_02034	GO:0070403	GO:0003676	GO:0032259	GO:0008168
AFL2G_02035	GO:0003824	GO:0008152
AFL2G_02036	GO:0007067	GO:0019901	GO:0005634	GO:0000079	GO:0051301
AFL2G_02037	GO:0003735	GO:0003723	GO:0015934	GO:0016740	GO:0006412
AFL2G_02038	GO:0006357	GO:0008270	GO:0000981	GO:0003677	GO:0005634
AFL2G_02039	GO:0004338	GO:0005576	GO:0046872	GO:0000272
AFL2G_02040	GO:0016787
AFL2G_02041	GO:0004568	GO:0005975	GO:0006032	GO:0043169	GO:0008061
AFL2G_02042	GO:0004222	GO:0006508	GO:0031012	GO:0008270
AFL2G_02043	GO:0016998
AFL2G_02045	GO:0020037	GO:0015671	GO:0005506	GO:0019825
AFL2G_02046	GO:0018485	GO:0055114
AFL2G_02047	GO:0004622
AFL2G_02048	GO:0000981	GO:0006357	GO:0005634	GO:0008270
AFL2G_02049	GO:0016787
AFL2G_02051	GO:0055114	GO:0051920
AFL2G_02054	GO:0006357	GO:0008270	GO:0000981	GO:0003677	GO:0005634
AFL2G_02057	GO:0004180	GO:0006508
AFL2G_02058	GO:0055085	GO:0016021
AFL2G_02060	GO:0008270	GO:0005622	GO:0003677
AFL2G_02061	GO:0046872	GO:0006355	GO:0006366
AFL2G_02062	GO:0006357	GO:0008270	GO:0000981	GO:0003677	GO:0005634
AFL2G_02064	GO:0006355	GO:0008026	GO:0043565	GO:0005524	GO:0046982	GO:0005634
AFL2G_02065	GO:0006457	GO:0016272	GO:0051082
AFL2G_02066	GO:0043565	GO:0005634	GO:0046982	GO:0006355
AFL2G_02067	GO:0006357	GO:0008270	GO:0000981	GO:0003677	GO:0005634
AFL2G_02068	GO:0016888
AFL2G_02069	GO:0016787
AFL2G_02071	GO:0030466	GO:0005737	GO:0000727	GO:0000084	GO:0003688	GO:0005656	GO:0031261	GO:0042555	GO:0016887	GO:0003682	GO:0006200	GO:0006270	GO:0006267	GO:0031298	GO:0005524	GO:0006348	GO:0006271
AFL2G_02073	GO:0030942	GO:0006614	GO:0005786	GO:0005047	GO:0008312
AFL2G_02074	GO:0000249	GO:0009055	GO:0004497	GO:0005506	GO:0020037	GO:0006696	GO:0005783	GO:0055114
AFL2G_02076	GO:0005525	GO:0006184	GO:0003743	GO:0043022	GO:0006446	GO:0003924	GO:0022627	GO:0005739
AFL2G_02077	GO:0003676	GO:0005634
AFL2G_02078	GO:0005097	GO:0005622	GO:0032851
AFL2G_02079	GO:0016020
AFL2G_02081	GO:0016491	GO:0000166	GO:0055114
AFL2G_02082	GO:0008152	GO:0000166	GO:0004043
AFL2G_02083	GO:0046872	GO:0008260	GO:0016491	GO:0046952	GO:0005739	GO:0055114
AFL2G_02084	GO:0008168	GO:0032259
AFL2G_02085	GO:0006351	GO:0003677	GO:0005634	GO:0008270
AFL2G_02086	GO:0055114	GO:0016491
AFL2G_02087	GO:0055114	GO:0016491
AFL2G_02091	GO:0017111	GO:0032550	GO:0043168	GO:0006259	GO:0005622	GO:0009116	GO:0032559
AFL2G_02093	GO:0005840	GO:0030170	GO:0004069	GO:0009058	GO:0016787	GO:0006520	GO:0080130
AFL2G_02094	GO:0051287	GO:0009027	GO:0055114	GO:0000287
AFL2G_02096	GO:0003723	GO:0006417	GO:0000166	GO:0006397	GO:0005737	GO:0005634	GO:0051028
AFL2G_02097	GO:0005737	GO:0042787	GO:0004842	GO:0005634
AFL2G_02098	GO:0005840
AFL2G_02099	GO:0032040	GO:0052861	GO:0003676	GO:0052862	GO:0006364	GO:0016998
AFL2G_02100	GO:0055085	GO:0000329	GO:0016021	GO:0006874	GO:0015369	GO:0006816	GO:0015386
AFL2G_02101	GO:0005840	GO:0003735	GO:0055085	GO:0016020	GO:0006412	GO:0006814	GO:0005215
AFL2G_02102	GO:0055085	GO:0006814	GO:0016020	GO:0005215
AFL2G_02107	GO:0005622	GO:0016787
AFL2G_02108	GO:0005085	GO:0007264
AFL2G_02109	GO:0005085	GO:0007264
AFL2G_02113	GO:0020037	GO:0016705	GO:0004497	GO:0005506	GO:0009055	GO:0055114
AFL2G_02114	GO:0005840
AFL2G_02117	GO:0000166
AFL2G_02118	GO:0008080
AFL2G_02119	GO:0019901	GO:0000079
AFL2G_02120	GO:0008810	GO:0010411	GO:0033946	GO:0005576	GO:0000272
AFL2G_02121	GO:0002143	GO:0005829	GO:0032447
AFL2G_02123	GO:0005085	GO:0051056	GO:0005525	GO:0005622
AFL2G_02126	GO:0005737	GO:0005506	GO:0016226	GO:0051536
AFL2G_02129	GO:0005737	GO:0042787	GO:0004842	GO:0005634
AFL2G_02133	GO:0050660	GO:0008762	GO:0055114
AFL2G_02134	GO:0016491	GO:0000166	GO:0055114	GO:0008270
AFL2G_02136	GO:0008270
AFL2G_02141	GO:0043419	GO:0009039	GO:0016151
AFL2G_02142	GO:0043419	GO:0009039	GO:0016151
AFL2G_02143	GO:0050660	GO:0008762	GO:0055114
AFL2G_02145	GO:0006508	GO:0008236
AFL2G_02147	GO:0055114	GO:0004128	GO:0006696	GO:0034599	GO:0005758	GO:0031307
AFL2G_02148	GO:0005840	GO:0003735	GO:0006412
AFL2G_02149	GO:0005737	GO:0008180
AFL2G_02151	GO:0008270	GO:0015035
AFL2G_02154	GO:0003676	GO:0004824	GO:0005524	GO:0006430	GO:0005737
AFL2G_02157	GO:0006810	GO:0006200	GO:0005524	GO:0016887	GO:0016020
AFL2G_02160	GO:0016311	GO:0016791
AFL2G_02161	GO:0016311	GO:0016791
AFL2G_02162	GO:0019388	GO:0047838	GO:0032866	GO:0003729	GO:0034599	GO:0042843	GO:0019568	GO:0047935	GO:0055114
AFL2G_02163	GO:0006355	GO:0003700	GO:0005634
AFL2G_02164	GO:0003723	GO:0006364	GO:0030529	GO:0005634	GO:0000166
AFL2G_02167	GO:0015848	GO:0043419	GO:0015489	GO:0071918	GO:0005886	GO:0015847	GO:0015204	GO:0016021	GO:0015606
AFL2G_02170	GO:0008152	GO:0016787
AFL2G_02171	GO:0016787	GO:0009987
AFL2G_02172	GO:0030337	GO:0003677	GO:0006275	GO:0043626	GO:0017022	GO:0005634
AFL2G_02173	GO:0020037	GO:0050214	GO:0005506	GO:0009055	GO:0055114
AFL2G_02181	GO:0016021	GO:0016787	GO:0016042
AFL2G_02182	GO:0016042	GO:0006684	GO:0004630	GO:0009405	GO:0042597	GO:0050290
AFL2G_02184	GO:0015031	GO:0003723	GO:0005737	GO:0000166
AFL2G_02188	GO:0055085	GO:0016021
AFL2G_02189	GO:0005840	GO:0000104	GO:0016156	GO:0071454	GO:0019752	GO:0016829	GO:0005829	GO:0005739	GO:0055114
AFL2G_02191	GO:0045454	GO:0009055	GO:0016853	GO:0015035	GO:0006662
AFL2G_02192	GO:0005730	GO:0030686	GO:0042274	GO:0016740
AFL2G_02194	GO:0052862	GO:0005975	GO:0052861
AFL2G_02195	GO:0008270
AFL2G_02196	GO:0006629	GO:0008081
AFL2G_02197	GO:0003887	GO:0008026	GO:0003676	GO:0005524
AFL2G_02198	GO:0005622	GO:0003677	GO:0008270	GO:0003682	GO:0035556
AFL2G_02200	GO:0046872	GO:0008152	GO:0007165	GO:0004114
AFL2G_02202	GO:0004871	GO:0007186	GO:0005834
AFL2G_02203	GO:0005737	GO:0006413	GO:0003743
AFL2G_02205	GO:0008080
AFL2G_02208	GO:0008270	GO:0003676	GO:0005622
AFL2G_02210	GO:0005543
AFL2G_02212	GO:0051028	GO:0005634
AFL2G_02214	GO:0005840	GO:0003735	GO:0042254	GO:0006414
AFL2G_02215	GO:0032259	GO:0005634	GO:0008168	GO:0008033
AFL2G_02216	GO:0004853	GO:0006782
AFL2G_02218	GO:0005737	GO:0006260	GO:0006457	GO:0031072	GO:0005524	GO:0051082	GO:0008270	GO:0009408
AFL2G_02220	GO:0016021	GO:0008271	GO:0008272	GO:0055085
AFL2G_02223	GO:0016740	GO:0008152	GO:0030170
AFL2G_02224	GO:0005488	GO:0044237	GO:0003824
AFL2G_02225	GO:0016742	GO:0006412
AFL2G_02226	GO:0055114	GO:0016628	GO:0016020
AFL2G_02229	GO:0030869	GO:0035335	GO:0005816	GO:0004725	GO:0008138	GO:0007096
AFL2G_02230	GO:0046872	GO:0008152	GO:0008081
AFL2G_02232	GO:0055085	GO:0016021	GO:0022857
AFL2G_02233	GO:0009789	GO:0008270	GO:0009651	GO:0004842	GO:0016567	GO:0005515	GO:0047484
AFL2G_02234	GO:0022891	GO:0016021	GO:0055085	GO:0008643
AFL2G_02235	GO:0016491	GO:0000166	GO:0055114	GO:0008270
AFL2G_02236	GO:0044237	GO:0016491	GO:0050662	GO:0000166
AFL2G_02237	GO:0016021	GO:0008324	GO:0006812	GO:0055085
AFL2G_02238	GO:0003700	GO:0043565	GO:0005634	GO:0006355
AFL2G_02239	GO:0055114	GO:0016491
AFL2G_02242	GO:0042744	GO:0055114	GO:0001516	GO:0016705	GO:0004601	GO:0016702	GO:0009055	GO:0020037	GO:0005506
AFL2G_02243	GO:0016757	GO:0009058
AFL2G_02244	GO:0051666	GO:0003729	GO:0005935	GO:0007264	GO:0005622	GO:0051017	GO:0005934	GO:0000282	GO:0010513	GO:0006897	GO:0005525
AFL2G_02245	GO:0009086	GO:0003871
AFL2G_02247	GO:0008270	GO:0016772
AFL2G_02249	GO:0022891	GO:0016021	GO:0055085	GO:0008643
AFL2G_02250	GO:0006357	GO:0008270	GO:0000981	GO:0003677	GO:0005634
AFL2G_02251	GO:0031418	GO:0005506	GO:0016706	GO:0055114
AFL2G_02255	GO:0016772	GO:0008270	GO:0006355	GO:0003677	GO:0005737	GO:0005634
AFL2G_02256	GO:0003690	GO:0000790	GO:0005667	GO:0003705	GO:0043565	GO:0008134	GO:0051090
AFL2G_02258	GO:0003676
AFL2G_02259	GO:0008270
AFL2G_02260	GO:0016491	GO:0055114	GO:0000166
AFL2G_02261	GO:0016829	GO:0008152
AFL2G_02262	GO:0006066	GO:0044271	GO:0033833	GO:0033859	GO:0008106	GO:0008270	GO:0033845	GO:0055114	GO:0000166
AFL2G_02264	GO:0008017
AFL2G_02266	GO:0016491	GO:0055114	GO:0000166
AFL2G_02267	GO:0005829	GO:0003676	GO:0019388	GO:0000287	GO:0005992	GO:0006006	GO:0004614	GO:0005978
AFL2G_02269	GO:0003676	GO:0005622	GO:0004527
AFL2G_02271	GO:0022891	GO:0016021	GO:0055085	GO:0008643
AFL2G_02272	GO:0004553	GO:0005975	GO:0008080
AFL2G_02274	GO:0055085	GO:0016021
AFL2G_02275	GO:0019898	GO:0070273	GO:0006892	GO:0030011	GO:0000139	GO:0015248	GO:0010922	GO:0006887	GO:0005546	GO:0015918	GO:0008142	GO:0015485	GO:0006897	GO:0070300
AFL2G_02276	GO:0016021	GO:0006950
AFL2G_02277	GO:0006351
AFL2G_02279	GO:0097159	GO:1901363
AFL2G_02281	GO:0005737	GO:0003729	GO:0004754	GO:0003677	GO:0055114	GO:0000166	GO:0019878
AFL2G_02282	GO:0006511	GO:0008234	GO:0004221
AFL2G_02283	GO:0000166
AFL2G_02285	GO:0006094	GO:0006096	GO:0004332	GO:0005829	GO:0008270	GO:0005739
AFL2G_02287	GO:0016020
AFL2G_02288	GO:0009088	GO:0009086	GO:0055114	GO:0004412	GO:0016740	GO:0009097	GO:0050661	GO:0006950
AFL2G_02293	GO:0043515	GO:0005634	GO:0051301	GO:0007059	GO:0000777
AFL2G_02294	GO:0015031	GO:0005774	GO:0006914
AFL2G_02298	GO:0009405	GO:0005576
AFL2G_02299	GO:0008152	GO:0016787
AFL2G_02300	GO:0031072
AFL2G_02304	GO:0006486	GO:0016740
AFL2G_02305	GO:0043531
AFL2G_02306	GO:0043531
AFL2G_02307	GO:0008152	GO:0004490
AFL2G_02311	GO:0016884	GO:0005524	GO:0006412	GO:0005739
AFL2G_02312	GO:0005829	GO:0008270	GO:0043332	GO:0030145	GO:0000050	GO:0004053	GO:0090369	GO:0090368	GO:0005634	GO:0019547
AFL2G_02314	GO:0004721	GO:0005634
AFL2G_02315	GO:0008171	GO:0032259
AFL2G_02316	GO:0004190	GO:0005775	GO:0009405	GO:0005576	GO:0006508
AFL2G_02317	GO:0005737	GO:0008233	GO:0030163	GO:0005524	GO:0000502	GO:0017111	GO:0006508	GO:0005634
AFL2G_02318	GO:0005622	GO:0003677
AFL2G_02319	GO:0005840	GO:0003735	GO:0006412
AFL2G_02320	GO:0005737	GO:0006413	GO:0003743
AFL2G_02321	GO:0006620	GO:0046872	GO:0000750	GO:0010038	GO:0071722	GO:0045048	GO:0009408	GO:0043529	GO:0006890	GO:0016887	GO:0006200	GO:0005524	GO:0005085
AFL2G_02322	GO:0033971	GO:0006144	GO:0006810
AFL2G_02323	GO:0003700	GO:0043565	GO:0006355
AFL2G_02324	GO:0005815	GO:0007020	GO:0000922
AFL2G_02325	GO:0005737	GO:0019773	GO:0006511	GO:0005634	GO:0004298
AFL2G_02326	GO:0005737	GO:0019773	GO:0006511	GO:0005634	GO:0004298
AFL2G_02328	GO:0005975	GO:0004568	GO:0043169	GO:0006032
AFL2G_02330	GO:0008270	GO:0003676	GO:0005622
AFL2G_02331	GO:0005773	GO:0003723	GO:0033897
AFL2G_02333	GO:0005622	GO:0016192	GO:0006886
AFL2G_02339	GO:0006289	GO:0006310	GO:0003910	GO:0003677	GO:0005524	GO:0051103	GO:0005694	GO:0006273	GO:0005634
AFL2G_02341	GO:0030170	GO:0019752	GO:0004351
AFL2G_02342	GO:0005730	GO:0003723	GO:0006364
AFL2G_02343	GO:0003723
AFL2G_02344	GO:0016020	GO:0006886	GO:0005801
AFL2G_02345	GO:0006468	GO:0005524	GO:0004674
AFL2G_02346	GO:0008152	GO:0000287	GO:0030976	GO:0004737
AFL2G_02349	GO:0016772
AFL2G_02350	GO:0008152	GO:0003824
AFL2G_02351	GO:0042393	GO:0030466	GO:0006337	GO:0005678	GO:0006335	GO:0043618	GO:0006336	GO:0043486	GO:0035066	GO:0006348
AFL2G_02352	GO:0005737	GO:0006397	GO:0005634
AFL2G_02353	GO:0006413	GO:0003743
AFL2G_02356	GO:0004725	GO:0035335
AFL2G_02361	GO:0005777
AFL2G_02362	GO:0016491	GO:0000166	GO:0055114	GO:0008270
AFL2G_02367	GO:0003700	GO:0043565	GO:0006355
AFL2G_02368	GO:0003723	GO:0005730	GO:0006364	GO:0008026	GO:0005524
AFL2G_02369	GO:0008380	GO:0005681	GO:0003723	GO:0006397	GO:0008270
AFL2G_02370	GO:0004364
AFL2G_02371	GO:0016491	GO:0055114	GO:0016021
AFL2G_02373	GO:0005737	GO:0006413	GO:0003743
AFL2G_02374	GO:0005524
AFL2G_02376	GO:0016021	GO:0006950
AFL2G_02377	GO:0050193	GO:0005975	GO:0009116	GO:0000166
AFL2G_02378	GO:0006085	GO:0005622	GO:0008776	GO:0016310	GO:0005524	GO:0006082
AFL2G_02380	GO:0005525	GO:0007264	GO:0015031
AFL2G_02383	GO:0008168	GO:0032259
AFL2G_02385	GO:0005388	GO:0070588	GO:0016021	GO:0046872	GO:0006754	GO:0005524
AFL2G_02388	GO:0004421	GO:0008299	GO:0006696
AFL2G_02389	GO:0008080
AFL2G_02390	GO:0003676	GO:0004180	GO:0006508	GO:0042254	GO:0000166	GO:0004386	GO:0005634
AFL2G_02393	GO:0017025	GO:0006413	GO:0006352	GO:0003743	GO:0008270	GO:0006355
AFL2G_02395	GO:0000139	GO:0016021
AFL2G_02398	GO:0016021
AFL2G_02399	GO:0000981	GO:0006357	GO:0005634	GO:0008270
AFL2G_02400	GO:0004316	GO:0000166	GO:0055114
AFL2G_02401	GO:0006468	GO:0005524	GO:0004674
AFL2G_02402	GO:0006468	GO:0005524	GO:0004674
AFL2G_02405	GO:0020037
AFL2G_02409	GO:0003723	GO:0006396
AFL2G_02413	GO:0016740
AFL2G_02417	GO:0005737	GO:0006950
AFL2G_02422	GO:0055085	GO:0006811	GO:0016020	GO:0005216
AFL2G_02423	GO:0008152
AFL2G_02426	GO:0055085	GO:0016021	GO:0022857
AFL2G_02427	GO:0008124	GO:0006729
AFL2G_02428	GO:0016787
AFL2G_02429	GO:0008270
AFL2G_02430	GO:0019368	GO:0030148	GO:0016192	GO:0016021	GO:0005783	GO:0009922
AFL2G_02431	GO:0050660	GO:0009097	GO:0030976	GO:0009099	GO:0000287	GO:0003984
AFL2G_02432	GO:0033499	GO:0046835	GO:0005524	GO:0004335	GO:0005737	GO:0000411
AFL2G_02433	GO:0005634
AFL2G_02434	GO:0005634	GO:0006260
AFL2G_02438	GO:0051301
AFL2G_02439	GO:0055085	GO:0016021
AFL2G_02444	GO:0004835	GO:0006464	GO:0016787	GO:0005524
AFL2G_02445	GO:0009987
AFL2G_02446	GO:0016558	GO:0005778	GO:0003714	GO:0045892
AFL2G_02447	GO:0007067	GO:0005634	GO:0000777	GO:0051301
AFL2G_02450	GO:0006357	GO:0008270	GO:0000981	GO:0003677	GO:0005634
AFL2G_02454	GO:0005737	GO:0006413	GO:0003677	GO:0006352	GO:0003743	GO:0005634
AFL2G_02456	GO:0006810	GO:0004174	GO:0055114	GO:0051536	GO:0046872	GO:0006200	GO:0005524	GO:0016887	GO:0071722	GO:0005783
AFL2G_02457	GO:0003676	GO:0000166
AFL2G_02458	GO:0006760	GO:0004150
AFL2G_02459	GO:0006468	GO:0005524	GO:0004674
AFL2G_02460	GO:0006355	GO:0019901	GO:0000079	GO:0005634
AFL2G_02464	GO:0019901	GO:0000079
AFL2G_02465	GO:0003690	GO:0000790	GO:0005667	GO:0003705	GO:0043565	GO:0008134	GO:0051090
AFL2G_02466	GO:0031418	GO:0005506	GO:0016706	GO:0055114
AFL2G_02467	GO:0016301	GO:0001932	GO:0030552	GO:0008603	GO:0005952
AFL2G_02470	GO:0016788
AFL2G_02471	GO:0030026	GO:0000329	GO:0015684	GO:0006874	GO:0005384	GO:0015093	GO:0006879	GO:0071421	GO:0005794
AFL2G_02473	GO:0055085	GO:0016021
AFL2G_02474	GO:0055114	GO:0000908	GO:0016702
AFL2G_02475	GO:0005576	GO:0004650	GO:0005975
AFL2G_02476	GO:0055085	GO:0016021
AFL2G_02477	GO:0008171
AFL2G_02479	GO:0016491	GO:0000166	GO:0055114
AFL2G_02481	GO:0016020	GO:0003824	GO:0008152
AFL2G_02483	GO:0008374	GO:0019432	GO:0046027	GO:0019915
AFL2G_02484	GO:0006474	GO:0031417	GO:0008999
AFL2G_02487	GO:0005634	GO:0006810	GO:0005215
AFL2G_02489	GO:0016021	GO:0005783	GO:0006886
AFL2G_02490	GO:0005737	GO:0050660	GO:0002943	GO:0003676	GO:0005634	GO:0008270	GO:0017150	GO:0055114
AFL2G_02492	GO:0008270	GO:0003676	GO:0005622
AFL2G_02493	GO:0006367	GO:0005672
AFL2G_02494	GO:0051301
AFL2G_02496	GO:0004553	GO:0005975	GO:0043169	GO:0006313	GO:0003677	GO:0004803	GO:0015074
AFL2G_02497	GO:0055085	GO:0016021
AFL2G_02498	GO:0016884
AFL2G_02501	GO:0003899	GO:0005665	GO:0003677	GO:0006366
AFL2G_02507	GO:0006400	GO:0000287	GO:0008193
AFL2G_02510	GO:0006413	GO:0006352	GO:0003743	GO:0046982
AFL2G_02512	GO:0032040	GO:0006364
AFL2G_02513	GO:0004399	GO:0051287	GO:0000105	GO:0004636	GO:0008270	GO:0004635	GO:0055114
AFL2G_02514	GO:0004571	GO:0006486	GO:0005509	GO:0005576	GO:0016020	GO:0060205
AFL2G_02516	GO:0008874	GO:0000166	GO:0055114
AFL2G_02517	GO:0046873	GO:0016811	GO:0016884	GO:0004668	GO:0055085	GO:0009446	GO:0016020	GO:0030001
AFL2G_02518	GO:0051537	GO:0046872	GO:0016491	GO:0055114
AFL2G_02520	GO:0016810	GO:0006807
AFL2G_02521	GO:0008152	GO:0047753
AFL2G_02522	GO:0015655	GO:0016021	GO:0006814	GO:0032328
AFL2G_02524	GO:0008380	GO:0003676	GO:0005681	GO:0006397	GO:0007049
AFL2G_02527	GO:0004568	GO:0005975	GO:0006032	GO:0043169
AFL2G_02529	GO:0005730	GO:0006364	GO:0016021	GO:0030529
AFL2G_02531	GO:0016491	GO:0055114	GO:0016021
AFL2G_02532	GO:0006281	GO:0016799
AFL2G_02534	GO:0005089	GO:0005622	GO:0035023
AFL2G_02535	GO:0000502
AFL2G_02536	GO:0006913	GO:0051276	GO:0005525	GO:0006184	GO:0006886	GO:0007264	GO:0051726	GO:0003924	GO:0005634	GO:0006364
AFL2G_02537	GO:0005524	GO:0004386	GO:0003677	GO:0008270
AFL2G_02539	GO:0046907	GO:0005622
AFL2G_02541	GO:0005840	GO:0016810	GO:0003735	GO:0006807	GO:0006412	GO:0005739
AFL2G_02544	GO:0030242	GO:0005770	GO:0032258
AFL2G_02545	GO:0019239	GO:0009168
AFL2G_02546	GO:0016020	GO:0005415	GO:0006810
AFL2G_02547	GO:0016567	GO:0005524	GO:0004842
AFL2G_02548	GO:0006468	GO:0005524	GO:0004674
AFL2G_02550	GO:0046872	GO:0009231	GO:0008686
AFL2G_02551	GO:0003743	GO:0006413	GO:0006367	GO:0005673
AFL2G_02552	GO:0005643	GO:0006606
AFL2G_02553	GO:0016740
AFL2G_02554	GO:0016311	GO:0016791
AFL2G_02555	GO:0016740
AFL2G_02558	GO:0003676	GO:0005524	GO:0008026
AFL2G_02559	GO:0000139	GO:0015780	GO:0005338	GO:0005351	GO:0008643	GO:0016021
AFL2G_02563	GO:0051301
AFL2G_02564	GO:0000917	GO:0005525
AFL2G_02565	GO:0015031	GO:0008565
AFL2G_02566	GO:0005886	GO:0016831	GO:0006744
AFL2G_02569	GO:0005840	GO:0042254
AFL2G_02571	GO:0055114	GO:0006357	GO:0008270	GO:0000981	GO:0003677	GO:0016491	GO:0000166	GO:0030582	GO:0019836	GO:0005634
AFL2G_02572	GO:0055114	GO:0006357	GO:0008270	GO:0000981	GO:0003677	GO:0016491	GO:0000166	GO:0005634
AFL2G_02575	GO:0003825	GO:0005992
AFL2G_02576	GO:0016787
AFL2G_02577	GO:0052632	GO:0005829	GO:0019541	GO:0003690	GO:0042645	GO:0052633	GO:0000002	GO:0006099	GO:0051539	GO:0003697
AFL2G_02578	GO:0008270	GO:0003676	GO:0005622
AFL2G_02579	GO:0055085	GO:0016021
AFL2G_02580	GO:0005524	GO:0004386	GO:0003677
AFL2G_02582	GO:0006879	GO:0005743	GO:0016021	GO:0008559	GO:0006811	GO:0055085	GO:0006200	GO:0005524
AFL2G_02584	GO:0016817	GO:0003676	GO:0019209	GO:0042327
AFL2G_02585	GO:0005739
AFL2G_02586	GO:0055085	GO:0016021
AFL2G_02587	GO:0003777	GO:0005875	GO:0006281	GO:0005874	GO:0003677	GO:0005524	GO:0007018
AFL2G_02588	GO:0004707	GO:0008270	GO:0000139	GO:0030127	GO:0006888	GO:0006886	GO:0005789	GO:0000165
AFL2G_02589	GO:0004707	GO:0000165	GO:0006468	GO:0005524
AFL2G_02590	GO:0033014	GO:0004852
AFL2G_02591	GO:0000166	GO:0055114	GO:0008137
AFL2G_02593	GO:0000502
AFL2G_02594	GO:0004252	GO:0042765
AFL2G_02595	GO:0000139	GO:0004252	GO:0042765	GO:0006508
AFL2G_02598	GO:0016787
AFL2G_02601	GO:0006511	GO:0004221
AFL2G_02604	GO:0005737	GO:0016787	GO:0009117	GO:0005634	GO:0000166
AFL2G_02605	GO:0008152	GO:0016813
AFL2G_02606	GO:0005840
AFL2G_02608	GO:0005525
AFL2G_02610	GO:0046872	GO:0042744	GO:0020037	GO:0004096	GO:0055114
AFL2G_02612	GO:0030170	GO:0016787	GO:0009058	GO:0008483
AFL2G_02613	GO:0002161	GO:0004823	GO:0006450	GO:0005524	GO:0006270	GO:0006429	GO:0005737
AFL2G_02618	GO:0004750	GO:0000162	GO:0004049
AFL2G_02620	GO:0017111	GO:0005524
AFL2G_02621	GO:0048250	GO:0005381	GO:0016021	GO:0005743	GO:0034755	GO:0008380
AFL2G_02622	GO:0008270
AFL2G_02623	GO:0006413	GO:0016779	GO:0003743	GO:0016070
AFL2G_02624	GO:0000156	GO:0000160	GO:0035556	GO:0006355	GO:0043565	GO:0016740	GO:0003700	GO:0006950	GO:0005634
AFL2G_02625	GO:0008270	GO:0003677	GO:0006351	GO:0005634
AFL2G_02626	GO:0016020	GO:0005739	GO:0008324	GO:0006812	GO:0055085
AFL2G_02627	GO:0055085	GO:0016021
AFL2G_02628	GO:0006357	GO:0008270	GO:0000981	GO:0003677	GO:0005634
AFL2G_02629	GO:0005507	GO:0055114	GO:0048038	GO:0008131	GO:0009308
AFL2G_02631	GO:0016020	GO:0005576	GO:0004571	GO:0008237	GO:0006508	GO:0005509	GO:0004177	GO:0009405
AFL2G_02632	GO:0055085	GO:0016021
AFL2G_02633	GO:0006471	GO:0003950
AFL2G_02634	GO:0055114	GO:0018658
AFL2G_02642	GO:0020037	GO:0016705	GO:0004497	GO:0005506	GO:0009055	GO:0055114
AFL2G_02644	GO:0003995	GO:0055114
AFL2G_02649	GO:0016747
AFL2G_02651	GO:0055114	GO:0016702
AFL2G_02652	GO:0031625	GO:0031461	GO:0006511
AFL2G_02653	GO:0022891	GO:0016021	GO:0055085	GO:0008643
AFL2G_02656	GO:0016798	GO:0008152
AFL2G_02658	GO:0004339	GO:0030246	GO:0005976
AFL2G_02661	GO:0008270
AFL2G_02662	GO:0006184	GO:0003924	GO:0005525
AFL2G_02665	GO:0003676	GO:0008168	GO:0032259
AFL2G_02667	GO:0008080
AFL2G_02670	GO:0046872	GO:0005743	GO:0007585	GO:0070469	GO:0009916	GO:0016021	GO:0022900
AFL2G_02671	GO:0050660	GO:0008812	GO:0055114	GO:0006066
AFL2G_02673	GO:0006506	GO:0016021	GO:0019563	GO:0008374	GO:0015793	GO:0005783	GO:0005886
AFL2G_02676	GO:0015031	GO:0000139
AFL2G_02677	GO:0032585	GO:0005774	GO:0006914	GO:0015031
AFL2G_02678	GO:0004177	GO:0006508
AFL2G_02679	GO:0030170	GO:0019752	GO:0016831
AFL2G_02681	GO:0006310	GO:0006281	GO:0003676	GO:0005622	GO:0006260	GO:0005524	GO:0043140
AFL2G_02683	GO:0003723
AFL2G_02686	GO:0005737	GO:0005839	GO:0005634	GO:0004298	GO:0051603
AFL2G_02688	GO:0008168	GO:0032259
AFL2G_02691	GO:0004739	GO:0043231	GO:0006096	GO:0055114
AFL2G_02692	GO:0003684	GO:0006289	GO:0005634
AFL2G_02696	GO:0003746	GO:0003747	GO:0006414	GO:0006184	GO:0003924	GO:0006415	GO:0005525
AFL2G_02699	GO:0046872	GO:0006572	GO:0003868	GO:0005634	GO:0006559	GO:0055114
AFL2G_02700	GO:0015031	GO:0016020	GO:0005737	GO:0006914
AFL2G_02703	GO:0016491	GO:0055114	GO:0000166
AFL2G_02704	GO:0044271	GO:0008869	GO:0009063
AFL2G_02705	GO:0055085	GO:0016021
AFL2G_02706	GO:0055114	GO:0015940	GO:0003973	GO:0008677	GO:0046872	GO:0020037	GO:0050661	GO:0005737	GO:0010181
AFL2G_02707	GO:0046872	GO:0006886	GO:0010008
AFL2G_02708	GO:0006511	GO:0004221
AFL2G_02710	GO:0003723
AFL2G_02711	GO:0015851	GO:0016020	GO:0015205
AFL2G_02712	GO:0005737	GO:0006468	GO:0005524	GO:0019236	GO:0005634	GO:0004674
AFL2G_02713	GO:0006886	GO:0010008
AFL2G_02714	GO:0005737	GO:0004535	GO:0090305	GO:0003676	GO:0006511	GO:0006397	GO:0004221
AFL2G_02715	GO:0003746	GO:0006414	GO:0006184	GO:0003924	GO:0005525
AFL2G_02717	GO:0016787	GO:0016491	GO:0000166	GO:0055114	GO:0008270
AFL2G_02718	GO:0000981	GO:0006357	GO:0005634	GO:0008270
AFL2G_02721	GO:0030433	GO:0000742	GO:0032440	GO:0034099	GO:0051082	GO:0055114	GO:0016887	GO:0006200	GO:0005524	GO:0006986	GO:0031204	GO:0006616	GO:0032940
AFL2G_02723	GO:0022891	GO:0016021	GO:0055085	GO:0008643
AFL2G_02724	GO:0000249	GO:0009055	GO:0004497	GO:0005506	GO:0020037	GO:0006696	GO:0005783	GO:0055114
AFL2G_02725	GO:0000981	GO:0006357	GO:0005634	GO:0008270
AFL2G_02727	GO:0008152	GO:0016787	GO:0016740
AFL2G_02729	GO:0000166
AFL2G_02730	GO:0000166
AFL2G_02731	GO:0055114	GO:0010181	GO:0016629
AFL2G_02734	GO:0008353	GO:0006468	GO:0005524
AFL2G_02735	GO:0004022	GO:0046872	GO:0055114
AFL2G_02739	GO:0004553	GO:0045493
AFL2G_02740	GO:0016021	GO:0055085
AFL2G_02743	GO:0005737	GO:0042787	GO:0004842	GO:0005634
AFL2G_02744	GO:0008270	GO:0003676	GO:0005622
AFL2G_02745	GO:0000329	GO:0007005	GO:0030026
AFL2G_02748	GO:0008080
AFL2G_02754	GO:0008168	GO:0032259
AFL2G_02756	GO:0008237	GO:0006508
AFL2G_02759	GO:0055114	GO:0016491
AFL2G_02760	GO:0016491	GO:0055114	GO:0010181
AFL2G_02761	GO:0020037	GO:0016705	GO:0004497	GO:0005506	GO:0009055	GO:0055114
AFL2G_02762	GO:0016787
AFL2G_02764	GO:0000981	GO:0006357	GO:0005634	GO:0008270
AFL2G_02765	GO:0005737	GO:0016034	GO:0006572	GO:0006559
AFL2G_02766	GO:0004334	GO:0046872	GO:0006572	GO:0006559
AFL2G_02767	GO:0046872	GO:0006572	GO:0004411	GO:0006559	GO:0055114
AFL2G_02769	GO:0046872	GO:0006572	GO:0003868	GO:0006559	GO:0055114
AFL2G_02770	GO:0008270	GO:0003676
AFL2G_02771	GO:0008398	GO:0009055	GO:0005506	GO:0020037	GO:0006696	GO:0032259	GO:0008168	GO:0005783	GO:0055114
AFL2G_02773	GO:0006457	GO:0005832	GO:0005524	GO:0051082
AFL2G_02774	GO:0005634
AFL2G_02775	GO:0006355	GO:0003677	GO:0005634
AFL2G_02776	GO:0008270
AFL2G_02777	GO:0008270
AFL2G_02778	GO:0016491	GO:0010181	GO:0055114
AFL2G_02780	GO:0009058	GO:0016779
AFL2G_02781	GO:0006184	GO:0003924	GO:0005525
AFL2G_02782	GO:0003676	GO:0004824	GO:0005524	GO:0006430	GO:0005737
AFL2G_02784	GO:0006413	GO:0003743	GO:0016740
AFL2G_02787	GO:0005743	GO:0006784	GO:0016627	GO:0016653	GO:0055114
AFL2G_02788	GO:0005634	GO:0008270
AFL2G_02789	GO:0006370	GO:0004482	GO:0003723	GO:0036265	GO:0005634	GO:0008270
AFL2G_02790	GO:0008270	GO:0034184	GO:0000724	GO:0045842	GO:0019789	GO:0030915
AFL2G_02791	GO:0055085	GO:0016021
AFL2G_02792	GO:0006094	GO:0016301	GO:0016310	GO:0004612	GO:0005524
AFL2G_02793	GO:0016021	GO:0006812	GO:0055085	GO:0015299
AFL2G_02795	GO:0005779	GO:0016559
AFL2G_02796	GO:0055085	GO:0016021	GO:0022857
AFL2G_02797	GO:0000502
AFL2G_02798	GO:0030170	GO:0004021	GO:0006523	GO:0006524	GO:0005739
AFL2G_02799	GO:0020037	GO:0015671	GO:0005506	GO:0019825
AFL2G_02800	GO:0005507	GO:0006355	GO:0003677	GO:0003700	GO:0005634
AFL2G_02801	GO:0000981	GO:0006357	GO:0005634	GO:0008270
AFL2G_02803	GO:0045013	GO:0003677
AFL2G_02804	GO:0006357	GO:0008270	GO:0000981	GO:0003677	GO:0005634
AFL2G_02805	GO:0008060	GO:0032312	GO:0008270
AFL2G_02808	GO:0008152	GO:0016787
AFL2G_02811	GO:0045013	GO:0005515	GO:0005634
AFL2G_02812	GO:0005525	GO:0005509	GO:0016021	GO:0006184	GO:0032865	GO:0007264	GO:0000001	GO:0019725	GO:0003924
AFL2G_02813	GO:0051666	GO:0005935	GO:0051015	GO:0051017	GO:0005739	GO:0006897	GO:0030479
AFL2G_02816	GO:0042493	GO:0031396	GO:0005515
AFL2G_02817	GO:0005543
AFL2G_02819	GO:0008270	GO:0006355	GO:0019243	GO:0006749	GO:0003677	GO:0004462	GO:0005737	GO:0005634	GO:0006366
AFL2G_02821	GO:0005622	GO:0006508	GO:0004198
AFL2G_02822	GO:0008353	GO:0007067	GO:0006468	GO:0005524	GO:0004693	GO:0051301
AFL2G_02823	GO:0055114	GO:0016706
AFL2G_02824	GO:0055085	GO:0016021	GO:0042626	GO:0006200	GO:0005524
AFL2G_02825	GO:0006357	GO:0008270	GO:0000981	GO:0005634
AFL2G_02826	GO:0016884	GO:0016811
AFL2G_02827	GO:0006810	GO:0016021	GO:0042626	GO:0006200	GO:0005524
AFL2G_02828	GO:0044237	GO:0000166	GO:0050662	GO:0003824
AFL2G_02830	GO:0003676	GO:0000166
AFL2G_02831	GO:0005739	GO:0034599	GO:0009051	GO:0004616	GO:0050661
AFL2G_02834	GO:0008643	GO:0016021
AFL2G_02835	GO:0004519	GO:0003677	GO:0005622	GO:0016829	GO:0008270	GO:0006281
AFL2G_02836	GO:0006468	GO:0005524	GO:0004674
AFL2G_02841	GO:0020037	GO:0016705	GO:0004497	GO:0005506	GO:0009055	GO:0055114
AFL2G_02842	GO:0008171	GO:0032259
AFL2G_02844	GO:0008152	GO:0030151	GO:0030170	GO:0003824
AFL2G_02845	GO:0003887	GO:0006351	GO:0003677
AFL2G_02846	GO:0004725	GO:0005622	GO:0007067	GO:0035335	GO:0051301
AFL2G_02847	GO:0005634	GO:0006260
AFL2G_02848	GO:0016874	GO:0031625	GO:0031461	GO:0006511
AFL2G_02851	GO:0008152	GO:0016787
AFL2G_02854	GO:0016874	GO:0005525	GO:0005622	GO:0007264
AFL2G_02855	GO:0003899	GO:0006351	GO:0003677	GO:0032549	GO:0005634
AFL2G_02856	GO:0005737	GO:0005839	GO:0005634	GO:0004298	GO:0051603
AFL2G_02858	GO:0016787
AFL2G_02860	GO:0004518
AFL2G_02861	GO:0009228	GO:0005737	GO:0046872	GO:0005634
AFL2G_02862	GO:0016021	GO:0004309	GO:0055085
AFL2G_02866	GO:0005737	GO:0042602	GO:0009423	GO:0009073	GO:0004107
AFL2G_02867	GO:0006464	GO:0016740	GO:0016874
AFL2G_02869	GO:0006807	GO:0030196	GO:0016810	GO:0000166
AFL2G_02870	GO:0022891	GO:0016021	GO:0055085	GO:0008643
AFL2G_02873	GO:0016742	GO:0009058
AFL2G_02875	GO:0005525	GO:0005622	GO:0005886	GO:0007264
AFL2G_02877	GO:0005840	GO:0003735	GO:0006412
AFL2G_02878	GO:0003677	GO:0005694	GO:0005634	GO:0006355
AFL2G_02879	GO:0005937	GO:0009749	GO:0006468	GO:0005935	GO:0000910	GO:0000329	GO:0004674	GO:0005739	GO:0000902	GO:0005524	GO:0006897	GO:0005783
AFL2G_02880	GO:0038032
AFL2G_02884	GO:0006357	GO:0001104	GO:0016592
AFL2G_02885	GO:0016301	GO:0016310
AFL2G_02887	GO:0005576	GO:0046872	GO:0008237	GO:0006508	GO:0016829
AFL2G_02888	GO:0016020	GO:0008152	GO:0004571	GO:0005509
AFL2G_02889	GO:0005737	GO:0008233	GO:0030163	GO:0005524	GO:0000502	GO:0017111	GO:0006508
AFL2G_02890	GO:0032889	GO:0009898	GO:0000324	GO:0005739	GO:0000015	GO:0000287	GO:0006096	GO:0006094	GO:0004634	GO:0006950
AFL2G_02893	GO:0005388	GO:0016021	GO:0046872	GO:0006754	GO:0005524	GO:0006816
AFL2G_02894	GO:0055085	GO:0016021
AFL2G_02895	GO:0006468	GO:0005524	GO:0004674
AFL2G_02896	GO:0008152	GO:0016740
AFL2G_02899	GO:0055085	GO:0016021
AFL2G_02901	GO:0005576	GO:0000272	GO:0004565	GO:0043169
AFL2G_02902	GO:0004725	GO:0035335
AFL2G_02904	GO:0006888	GO:0005783	GO:0005794	GO:0030134
AFL2G_02905	GO:0006457	GO:0051082	GO:0031072
AFL2G_02907	GO:0004601
AFL2G_02909	GO:0050660	GO:0008812	GO:0055114	GO:0006066
AFL2G_02912	GO:0005737	GO:0019307	GO:0004615	GO:0005515
AFL2G_02913	GO:0005524	GO:0004386	GO:0003677
AFL2G_02914	GO:0000502
AFL2G_02917	GO:0005885	GO:0006629	GO:0043130	GO:0003779	GO:0004806	GO:0045010
AFL2G_02918	GO:0017069	GO:0000398	GO:0030529	GO:0000166
AFL2G_02921	GO:0008152	GO:0016787
AFL2G_02922	GO:0005737	GO:0005839	GO:0005634	GO:0004298	GO:0051603
AFL2G_02924	GO:0005839	GO:0004298	GO:0051603
AFL2G_02925	GO:0005730	GO:0003723	GO:0005737	GO:0042254
AFL2G_02926	GO:0007005	GO:0005743
AFL2G_02927	GO:0005622	GO:0035091	GO:0043547	GO:0007165	GO:0005096
AFL2G_02929	GO:0016435	GO:0005730	GO:0000282	GO:0000056	GO:0005737	GO:0000447	GO:0070476
AFL2G_02930	GO:0051287	GO:0000287	GO:0006099	GO:0004449	GO:0005739
AFL2G_02933	GO:0005737	GO:0019773	GO:0006511	GO:0005634	GO:0004298
AFL2G_02935	GO:0004746	GO:0034221	GO:0009231	GO:0009349	GO:0004360	GO:0005737	GO:0030246
AFL2G_02936	GO:0034968	GO:0048188	GO:0018024	GO:0000166	GO:0005694
AFL2G_02942	GO:0009116	GO:0003824
AFL2G_02947	GO:0022891	GO:0016021	GO:0055085	GO:0008643
AFL2G_02948	GO:0008484	GO:0005975	GO:0004553
AFL2G_02949	GO:0008484	GO:0005975	GO:0004553
AFL2G_02950	GO:0043169	GO:0004553	GO:0006355	GO:0005975	GO:0006366
AFL2G_02951	GO:0005975	GO:0043169	GO:0047876
AFL2G_02952	GO:0006357	GO:0008270	GO:0000981	GO:0003677	GO:0005634
AFL2G_02953	GO:0016491	GO:0055114	GO:0000166
AFL2G_02954	GO:0008152	GO:0016491	GO:0000166
AFL2G_02955	GO:0016021	GO:0016491	GO:0000166	GO:0055114	GO:0055085
AFL2G_02957	GO:0005779	GO:0016559
AFL2G_02958	GO:0004818	GO:0043039
AFL2G_02959	GO:0055085	GO:0016021
AFL2G_02960	GO:0022891	GO:0016021	GO:0055085	GO:0008643
AFL2G_02961	GO:0008270	GO:0003677	GO:0006351	GO:0005634
AFL2G_02963	GO:0055085	GO:0016021
AFL2G_02964	GO:0008152	GO:0016787
AFL2G_02965	GO:0055085	GO:0016021
AFL2G_02967	GO:0008168	GO:0032259
AFL2G_02969	GO:0000981	GO:0006357	GO:0005634	GO:0008270
AFL2G_02970	GO:0000981	GO:0006357	GO:0005634	GO:0008270
AFL2G_02971	GO:0005975	GO:0043169	GO:0003824
AFL2G_02973	GO:0050660	GO:0004499	GO:0055114	GO:0050661
AFL2G_02974	GO:0006351
AFL2G_02975	GO:0055085	GO:0016021	GO:0022857
AFL2G_02976	GO:0008152	GO:0003824
AFL2G_02977	GO:0006725	GO:0016853
AFL2G_02978	GO:0004568	GO:0005975	GO:0006032	GO:0043169	GO:0008061	GO:0016998
AFL2G_02980	GO:0018580	GO:0016702	GO:0005488	GO:0055114
AFL2G_02982	GO:0005975	GO:0004553	GO:0043169
AFL2G_02983	GO:0003877	GO:0008152
AFL2G_02984	GO:0016020	GO:0006810	GO:0005215
AFL2G_02987	GO:0019867
AFL2G_02988	GO:0055085	GO:0008643	GO:0016021	GO:0022857
AFL2G_02992	GO:0006357	GO:0008270	GO:0000981	GO:0008080	GO:0005634
AFL2G_02993	GO:0016021	GO:0008152	GO:0005524	GO:0003824	GO:0055085
AFL2G_02996	GO:0016021	GO:0015171	GO:0003333
AFL2G_02998	GO:0055085	GO:0016021	GO:0022891
AFL2G_02999	GO:0046872	GO:0016491
AFL2G_03001	GO:0016787
AFL2G_03003	GO:0016021
AFL2G_03009	GO:0055085	GO:0016021	GO:0042626	GO:0006200	GO:0005524
AFL2G_03010	GO:0016787
AFL2G_03011	GO:0009103
AFL2G_03014	GO:0055085	GO:0016021
AFL2G_03015	GO:0008152	GO:0016787
AFL2G_03017	GO:0000166
AFL2G_03018	GO:0016788
AFL2G_03019	GO:0004100	GO:0005886	GO:0006031	GO:0016021
AFL2G_03020	GO:0016772
AFL2G_03021	GO:0055085	GO:0016021	GO:0022857
AFL2G_03024	GO:0016787
AFL2G_03026	GO:0005975	GO:0005576	GO:0008810	GO:0030248
AFL2G_03030	GO:0055085	GO:0016021
AFL2G_03031	GO:0022891	GO:0055085	GO:0008643	GO:0016616	GO:0016021	GO:0050662	GO:0000166
AFL2G_03032	GO:0016020
AFL2G_03033	GO:0016758
AFL2G_03034	GO:0051287	GO:0003979	GO:0055114
AFL2G_03037	GO:0016042	GO:0004806
AFL2G_03038	GO:0006351	GO:0003677	GO:0005634	GO:0008270
AFL2G_03039	GO:0008270	GO:0003677	GO:0006351	GO:0005634
AFL2G_03040	GO:0004672	GO:0006468	GO:0005524
AFL2G_03042	GO:0016491	GO:0055114	GO:0000166
AFL2G_03043	GO:0000981	GO:0006357	GO:0005634	GO:0008270
AFL2G_03045	GO:0007039	GO:0004177	GO:0000324	GO:0006508
AFL2G_03046	GO:0008152	GO:0008483
AFL2G_03047	GO:0016740
AFL2G_03048	GO:0016758	GO:0005975	GO:0016020
AFL2G_03051	GO:0004735	GO:0055129	GO:0055114	GO:0000166
AFL2G_03052	GO:0045490	GO:0047490
AFL2G_03054	GO:0055085	GO:0016021
AFL2G_03057	GO:0016810
AFL2G_03058	GO:0008270	GO:0003677	GO:0006351	GO:0005634
AFL2G_03060	GO:0008802	GO:0004806	GO:0055114	GO:0004091	GO:0016042
AFL2G_03062	GO:0016787
AFL2G_03063	GO:0016491	GO:0000166	GO:0055114	GO:0008270
AFL2G_03066	GO:0030245	GO:0005576	GO:0008422
AFL2G_03067	GO:0022891	GO:0016021	GO:0055085	GO:0008643
AFL2G_03068	GO:0055085	GO:0016021
AFL2G_03069	GO:0004609	GO:0008654
AFL2G_03071	GO:0016491	GO:0055114	GO:0016020
AFL2G_03072	GO:0005199	GO:0009277
AFL2G_03073	GO:0006357	GO:0008270	GO:0009277	GO:0000981	GO:0005199	GO:0003677	GO:0005634
AFL2G_03074	GO:0055085	GO:0016021
AFL2G_03075	GO:0005576	GO:0016837	GO:0030246	GO:0045490
AFL2G_03076	GO:0070509	GO:0005886
AFL2G_03078	GO:0020037	GO:0050660	GO:0046872	GO:0003995	GO:0055114
AFL2G_03079	GO:0016407
AFL2G_03080	GO:0000981	GO:0006357	GO:0005634	GO:0008270
AFL2G_03082	GO:0046872	GO:0004721
AFL2G_03083	GO:0004411	GO:0006559	GO:0055114	GO:0006570
AFL2G_03084	GO:0004180	GO:0006508
AFL2G_03085	GO:0055085	GO:0016021
AFL2G_03087	GO:0016491	GO:0055114
AFL2G_03088	GO:0016787	GO:0016491	GO:0055114	GO:0000166
AFL2G_03089	GO:0016787	GO:0008152
AFL2G_03091	GO:0006357	GO:0008270	GO:0000981	GO:0003677	GO:0005634
AFL2G_03092	GO:0004497	GO:0055114	GO:0000166
AFL2G_03093	GO:0016491	GO:0055114	GO:0000166
AFL2G_03094	GO:0000981	GO:0006357	GO:0005634	GO:0008270
AFL2G_03096	GO:0006810	GO:0016020	GO:0005215
AFL2G_03097	GO:0005507	GO:0006807	GO:0050421	GO:0055114
AFL2G_03098	GO:0015671	GO:0051409	GO:0005344	GO:0005506	GO:0020037	GO:0071949	GO:0019825	GO:0008941	GO:0055114
AFL2G_03099	GO:0008080
AFL2G_03100	GO:0000042
AFL2G_03101	GO:0005789	GO:0016042	GO:0016021	GO:0046470	GO:0004622
AFL2G_03102	GO:0005975	GO:0004650
AFL2G_03104	GO:0043140	GO:0042766	GO:0031011
AFL2G_03105	GO:0031110	GO:0008017	GO:0042729	GO:0030472	GO:0005819
AFL2G_03108	GO:0030036	GO:0005737	GO:0003779	GO:0015629
AFL2G_03111	GO:0005666	GO:0006383	GO:0003899	GO:0003677
AFL2G_03112	GO:0000981	GO:0006357	GO:0005634	GO:0008270
AFL2G_03113	GO:0019901	GO:0005634	GO:0000079	GO:0051301
AFL2G_03114	GO:0003676	GO:0005524	GO:0008026
AFL2G_03115	GO:0003677	GO:0033699	GO:0006281
AFL2G_03116	GO:0005783
AFL2G_03117	GO:0008270	GO:0003676
AFL2G_03118	GO:0003677	GO:0000784	GO:0000723
AFL2G_03119	GO:0005737	GO:0006606	GO:0008565	GO:0005634
AFL2G_03121	GO:0016151	GO:0006807
AFL2G_03122	GO:0006629	GO:0008081
AFL2G_03124	GO:0003723	GO:0006397	GO:0005634
AFL2G_03126	GO:0005737	GO:0006457	GO:0005524	GO:0051082
AFL2G_03127	GO:0005840	GO:0004827	GO:0051276	GO:0005524	GO:0006433
AFL2G_03132	GO:0006656	GO:0004608	GO:0032259	GO:0016021
AFL2G_03133	GO:0033014	GO:0018160	GO:0004418
AFL2G_03134	GO:0006351
AFL2G_03136	GO:0046872	GO:0008152	GO:0005524	GO:0003824
AFL2G_03137	GO:0017111	GO:0016226	GO:0051539	GO:0005524	GO:0002098	GO:0005737	GO:0005506	GO:0005634
AFL2G_03138	GO:0005576	GO:0006508	GO:0004190
AFL2G_03139	GO:0004417	GO:0004830	GO:0006436	GO:0005524	GO:0004789	GO:0009228	GO:0000049	GO:0005737
AFL2G_03140	GO:0016491	GO:0000166	GO:0055114	GO:0008270
AFL2G_03141	GO:0016491	GO:0000009	GO:0000166	GO:0055114
AFL2G_03142	GO:0000136	GO:0000009	GO:0006487
AFL2G_03143	GO:0071704	GO:0016746	GO:0045252	GO:0005759	GO:0044237
AFL2G_03145	GO:0008080
AFL2G_03146	GO:0008270	GO:0003676
AFL2G_03147	GO:0006807	GO:0004356
AFL2G_03149	GO:0017111	GO:0003723	GO:0043531	GO:0004519	GO:0006278	GO:0003964	GO:0009116	GO:0005524
AFL2G_03152	GO:0008565	GO:0016591	GO:0006355	GO:0005643	GO:0019901	GO:0006886	GO:0000079
AFL2G_03153	GO:0008168	GO:0032259
AFL2G_03154	GO:0016702
AFL2G_03157	GO:0051287	GO:0055114	GO:0016616
AFL2G_03158	GO:0006184	GO:0003924	GO:0005525
AFL2G_03159	GO:0005737	GO:0050661	GO:0015940	GO:0055114	GO:0008677
AFL2G_03160	GO:0016772
AFL2G_03161	GO:0006633	GO:0016491	GO:0005506	GO:0016021	GO:0055114
AFL2G_03162	GO:0004842	GO:0016567	GO:0008270
AFL2G_03166	GO:0016591	GO:0006355	GO:0019901	GO:0000079
AFL2G_03167	GO:0016021	GO:0005509	GO:0055085
AFL2G_03168	GO:0004839	GO:0016567	GO:0005524	GO:0004842
AFL2G_03169	GO:0005815	GO:0000226	GO:0000922
AFL2G_03170	GO:0016491	GO:0055114	GO:0000166
AFL2G_03171	GO:0055085	GO:0016021
AFL2G_03175	GO:0006351	GO:0016491	GO:0003677	GO:0010181	GO:0005634	GO:0008270	GO:0055114
AFL2G_03176	GO:0055114	GO:0008270	GO:0003677	GO:0016491	GO:0006351	GO:0010181	GO:0005634
AFL2G_03178	GO:0016773	GO:0016301	GO:0016310	GO:0005524	GO:0006096
AFL2G_03183	GO:0008168	GO:0032259
AFL2G_03185	GO:0016021
AFL2G_03186	GO:0008152	GO:0051536	GO:0016829
AFL2G_03188	GO:0045493	GO:0006357	GO:0008270	GO:0000981	GO:0003677	GO:0045893	GO:0005634
AFL2G_03189	GO:0003899	GO:0006351	GO:0003677
AFL2G_03190	GO:0003899	GO:0006351	GO:0005634
AFL2G_03191	GO:0031505	GO:0051536	GO:0005506	GO:0010181	GO:0020037	GO:0000103	GO:0004783	GO:0055114
AFL2G_03194	GO:0015991	GO:0033179	GO:0016787	GO:0015078	GO:0016021
AFL2G_03195	GO:0006777
AFL2G_03197	GO:0046872
AFL2G_03199	GO:0004497	GO:0055114
AFL2G_03202	GO:0097159	GO:1901363
AFL2G_03203	GO:0016021
AFL2G_03204	GO:0022891	GO:0016021	GO:0055085	GO:0008643
AFL2G_03206	GO:0050085	GO:0055114	GO:0000166
AFL2G_03207	GO:0055085	GO:0016021
AFL2G_03208	GO:0005774	GO:0016021	GO:0006914	GO:0015031
AFL2G_03209	GO:0000981	GO:0006357	GO:0005634	GO:0008270
AFL2G_03212	GO:0006629	GO:0016787
AFL2G_03213	GO:0055085	GO:0016021
AFL2G_03214	GO:0016021	GO:0042626	GO:0006200	GO:0015171	GO:0003333	GO:0005524
AFL2G_03217	GO:0046373	GO:0046556	GO:0043169
AFL2G_03218	GO:0008270	GO:0005622
AFL2G_03219	GO:0045454	GO:0009055	GO:0015035
AFL2G_03220	GO:0004750	GO:0046872	GO:0006098
AFL2G_03221	GO:0032259	GO:0005488	GO:0008168
AFL2G_03222	GO:0008152	GO:0016787
AFL2G_03223	GO:0018664	GO:0009055	GO:0005506	GO:0020037	GO:0043231	GO:0032259	GO:0008168	GO:0055114
AFL2G_03225	GO:0055085	GO:0016021	GO:0042626	GO:0006200	GO:0005524
AFL2G_03226	GO:0055085
AFL2G_03227	GO:0006357	GO:0008270	GO:0000981	GO:0003677	GO:0005634
AFL2G_03230	GO:0044262	GO:0055085	GO:0046912	GO:0016021
AFL2G_03231	GO:0055085	GO:0016021
AFL2G_03232	GO:0006351
AFL2G_03233	GO:0000981	GO:0006357	GO:0005634	GO:0008270
AFL2G_03234	GO:0000981	GO:0006357	GO:0005634	GO:0008270
AFL2G_03235	GO:0003861	GO:0009316	GO:0008270	GO:0003677	GO:0051539	GO:0006351	GO:0009098	GO:0005634
AFL2G_03236	GO:0055085	GO:0016021	GO:0042626	GO:0006200	GO:0005524	GO:0006865
AFL2G_03238	GO:0008270	GO:0005622
AFL2G_03239	GO:0046421	GO:0008152
AFL2G_03240	GO:0055085	GO:0016021	GO:0005215
AFL2G_03243	GO:0050660	GO:0008762	GO:0055114
AFL2G_03245	GO:0055114	GO:0005506	GO:0016706
AFL2G_03246	GO:0016831
AFL2G_03248	GO:0055085	GO:0016021
AFL2G_03249	GO:0016491	GO:0055114	GO:0000166
AFL2G_03250	GO:0000166
AFL2G_03255	GO:0016491	GO:0006470	GO:0055114	GO:0000166
AFL2G_03256	GO:0050660	GO:0008812	GO:0055114	GO:0006066
AFL2G_03257	GO:0005975	GO:0004553
AFL2G_03258	GO:0008171	GO:0032259
AFL2G_03259	GO:0030411	GO:0006582
AFL2G_03260	GO:0004806	GO:0016042
AFL2G_03262	GO:0016874	GO:0008152
AFL2G_03263	GO:0000981	GO:0006357	GO:0005634	GO:0008270
AFL2G_03264	GO:0055085	GO:0016021
AFL2G_03268	GO:0003824	GO:0009116
AFL2G_03269	GO:1901363	GO:0097159	GO:0005871	GO:0003777
AFL2G_03270	GO:0003777	GO:0005871
AFL2G_03274	GO:0016491	GO:0000166	GO:0055114	GO:0008270
AFL2G_03275	GO:0016491	GO:0055114	GO:0010181
AFL2G_03277	GO:0016491	GO:0000166	GO:0055114	GO:0008270
AFL2G_03278	GO:0016787	GO:0008152	GO:0004601
AFL2G_03281	GO:0016042	GO:0003847
AFL2G_03283	GO:0004497
AFL2G_03285	GO:0005737	GO:0000166	GO:0055114	GO:0008270	GO:0004022
AFL2G_03286	GO:0055085	GO:0016021
AFL2G_03287	GO:0004364
AFL2G_03290	GO:0022891	GO:0016021	GO:0055085	GO:0008643
AFL2G_03294	GO:0020037	GO:0016705	GO:0004497	GO:0005506	GO:0009055	GO:0055114
AFL2G_03296	GO:0005975	GO:0009341	GO:0030246	GO:0004565	GO:0043169
AFL2G_03300	GO:0017102	GO:0004825	GO:0005524	GO:0006431
AFL2G_03301	GO:0016787
AFL2G_03302	GO:0055114	GO:0016706
AFL2G_03304	GO:0004417	GO:0004830	GO:0006436	GO:0005524	GO:0004789	GO:0009228	GO:0000049	GO:0005737
AFL2G_03305	GO:0003743	GO:0006413	GO:0006367	GO:0005669
AFL2G_03306	GO:0046982
AFL2G_03309	GO:0016758	GO:0016021
AFL2G_03310	GO:0006468	GO:0005524	GO:0004674
AFL2G_03311	GO:0016740
AFL2G_03313	GO:0030170	GO:0008784	GO:0006520	GO:0016829
AFL2G_03314	GO:0003677
AFL2G_03315	GO:0003676	GO:0005622	GO:0004527
AFL2G_03316	GO:0000166
AFL2G_03317	GO:0006357	GO:0008270	GO:0000981	GO:0003677	GO:0005634
AFL2G_03318	GO:0005488	GO:0006351
AFL2G_03319	GO:0000981	GO:0006357	GO:0005634	GO:0008270
[truncated: 11,764 more rows]
[truncated: 53 more columns]
