# Supplementary material for: Characterization of Natural Antisense Transcript, Sclerotia Development and Secondary Metabolism by Strand-Specific RNA Sequencing of Aspergillus flavus
Source: PLoS One. 2014 May 21;9(5):e97814. doi: 10.1371/journal.pone.0097814 (PMC4029826; doi:10.1371/journal.pone.0097814)
Supplement: Table S3 — The transcription status of transcriptional factors in A. flavus CA43 and A. oryzae RIB40. (XLS) [file pone.0097814.s006.xls]

## Sheet: A.flavus mycelia
No.	TF Name	Gene	Family(Group)	Aflavus_CA43_M_rpkm	Gene_Description	Length(aa)	Motifs #
1	bHLH_Afl0016	AFL2G_04992	bHLH (Ungrouped)	26.6248	conserved hypothetical protein	302	1
2	bHLH_Afl0022	AFL2G_08798	bHLH (Ungrouped)	0.560164	conserved hypothetical protein	270	1
3	bHLH_Afl0018	AFL2G_06300	bHLH (Ungrouped)	364.312	conserved hypothetical protein	233	1
4	bHLH_Afl0017	AFL2G_06029	bHLH (Ungrouped)	52.0386	hypothetical protein similar to HLH transcription factor	1,000	1
5	bHLH_Afl0021	AFL2G_07604	bHLH (Ungrouped)	176.534	hypothetical protein similar to HLH transcription factor	391	1
6	bHLH_Afl0015	AFL2G_03744	bHLH (Ungrouped)	495.373	hypothetical protein similar to HLH transcription factor GlcD gamma	520	1
7	bHLH_Afl0023	AFL2G_09995	bHLH (Ungrouped)	94.3552	hypothetical protein similar to HLH transcription factor	720	1
8	bHLH_Afl0020	AFL2G_06849	bHLH (Ungrouped)	59.8679	hypothetical protein similar to HLH transcription factor	446	1
9	bHLH_Afl0013	AFL2G_01089	bHLH (Ungrouped)	64.9053	conserved hypothetical protein	140	1
10	bHLH_Afl0024	AFL2G_11615	bHLH (Ungrouped)	10.0883	conserved hypothetical protein	315	1
11	bHLH_Afl0019	AFL2G_06520	bHLH (Ungrouped)	111.755	hypothetical protein similar to HLH transcription factor Hpa3	508	1
12	bHLH_Afl0014	AFL2G_01671	bHLH (Ungrouped)	#N/A	#N/A	137	1
13	bZIP_Afl0042	AFL2G_06771	bZIP (Ungrouped)	6.73777	hypothetical protein similar to autophagy protein Atg22	794	2
14	bZIP_Afl0050	AFL2G_10238	bZIP (Ungrouped)	899.334	cross-pathway control protein A	216	2
15	bZIP_Afl0045	AFL2G_08419	bZIP (Ungrouped)	50.035	hypothetical protein similar to transcription factor ATFB	318	2
16	bZIP_Afl0027	AFL2G_00597	bZIP (Ungrouped)	348.384	hypothetical protein similar to bZIP transcription factor	633	2
17	bZIP_Afl0032	AFL2G_02323	bZIP (Ungrouped)	137.879	hypothetical protein similar to bZIP transcription factor AtfA	488	2
18	bZIP_Afl0052	AFL2G_11886	bZIP (Ungrouped)	0.0737631	conserved hypothetical protein	293	2
19	bZIP_Afl0030	AFL2G_01441	bZIP (Ungrouped)	88.4678	hypothetical protein similar to positive-acting master sulfur regulatory	276	2
20	bZIP_Afl0040	AFL2G_05974	bZIP (Ungrouped)	42.7395	predicted protein	273	2
21	bZIP_Afl0047	AFL2G_09270	bZIP (Ungrouped)	142.277	hypothetical protein similar to bZIP transcription factor AP-1	584	2
22	bZIP_Afl0043	AFL2G_07422	bZIP (Ungrouped)	53.1886	hypothetical protein similar to bZIP transcription factor	292	2
23	bZIP_Afl0051	AFL2G_10980	bZIP (Ungrouped)	275.001	hypothetical protein	93	2
24	bZIP_Afl0049	AFL2G_09972	bZIP (Ungrouped)	67.0426	hypothetical protein similar to bZIP transcription factor HapX	491	2
25	bZIP_Afl0044	AFL2G_07972	bZIP (Ungrouped)	385.958	hypothetical protein similar to bZIP transcription factor HacA	438	2
26	bZIP_Afl0038	AFL2G_04750	bZIP (Ungrouped)	157.607	hypothetical protein similar to positive sulphur transcription regulator METR	311	2
27	bZIP_Afl0029	AFL2G_01019	bZIP (Ungrouped)	237.32	hypothetical protein similar to bZIP transcription factor LziP	616	2
28	bZIP_Afl0041	AFL2G_06703	bZIP (Ungrouped)	79.2275	hypothetical protein similar to bZIP transcription factor	299	2
29	bZIP_Afl0035	AFL2G_03993	bZIP (Ungrouped)	19.4825	conserved hypothetical protein	491	1
30	C2H2_Afl0081	AFL2G_00361	C2H2 zinc finger (Ungrouped)	4.63132	conserved hypothetical protein	294	2
31	C2H2_Afl0082	AFL2G_00362	C2H2 zinc finger (Ungrouped)	17.8552	conserved hypothetical protein	1,216	4
32	C2H2_Afl0087	AFL2G_00999	C2H2 zinc finger (Ungrouped)	24.4704	regulatory protein brlA	443	2
33	C2H2_Afl0112	AFL2G_05243	C2H2 zinc finger (Ungrouped)	22.5313	conserved hypothetical protein	230	2
34	C2H2_Afl0123	AFL2G_06811	C2H2 zinc finger (Ungrouped)	703.041	DNA-binding protein creA	429	2
35	C2H2_Afl0086	AFL2G_00871	C2H2 zinc finger (Ungrouped)	58.3519	conserved hypothetical protein	775	4
36	C2H2_Afl0084	AFL2G_00638	C2H2 zinc finger (Ungrouped)	165.517	conserved hypothetical protein	630	4
37	C2H2_Afl0083	AFL2G_00450	C2H2 zinc finger (Ungrouped)	38.7668	conserved hypothetical protein	1,016	2
38	C2H2_Afl0080	AFL2G_00308	C2H2 zinc finger (Ungrouped)	0.959959	conserved hypothetical protein	496	3
39	C2H2_Afl0135	AFL2G_09551	C2H2 zinc finger (Ungrouped)	131.496	hypothetical protein similar to C2H2 transcription factor AmdX	1,179	2
40	C2H2_Afl0097	AFL2G_02330	C2H2 zinc finger (Ungrouped)	150.18	hypothetical protein similar to C2H2 transcription factor Swi5	760	2
41	C2H2_Afl0106	AFL2G_04479	C2H2 zinc finger (Ungrouped)	223.238	hypothetical protein similar to C2H2 transcription factor Seb1	608	2
42	C2H2_Afl0104	AFL2G_04328	C2H2 zinc finger (Ungrouped)	5.2573	conserved hypothetical protein	560	2
43	C2H2_Afl0105	AFL2G_04340	C2H2 zinc finger (Ungrouped)	9.17056	conserved hypothetical protein	349	2
44	C2H2_Afl0093	AFL2G_02060	C2H2 zinc finger (Ungrouped)	67.0671	conserved hypothetical protein	431	2
45	C2H2_Afl0094	AFL2G_02085	C2H2 zinc finger (Ungrouped)	6.18389	hypothetical protein similar to C2H2 transcription factor	760	2
46	C2H2_Afl0124	AFL2G_07046	C2H2 zinc finger (Ungrouped)	68.7854	conserved hypothetical protein	354	2
47	C2H2_Afl0120	AFL2G_06495	C2H2 zinc finger (Ungrouped)	174.273	hypothetical protein similar to C2H2 zinc finger protein	637	3
48	C2H2_Afl0090	AFL2G_01186	C2H2 zinc finger (Ungrouped)	102.381	hypothetical protein similar to C2H2 transcription factor	662	2
49	C2H2_Afl0131	AFL2G_08927	C2H2 zinc finger (Ungrouped)	0.346982	conserved hypothetical protein	249	2
50	C2H2_Afl0132	AFL2G_08929	C2H2 zinc finger (Ungrouped)	0.403467	conserved hypothetical protein	214	2
51	C2H2_Afl0111	AFL2G_05031	C2H2 zinc finger (Ungrouped)	#N/A	#N/A	812	2
52	C2H2_Afl0098	AFL2G_02492	C2H2 zinc finger (Ungrouped)	124.335	hypothetical protein similar to C2H2 transcription factor Sfp1	569	3
53	C2H2_Afl0091	AFL2G_01400	C2H2 zinc finger (Ungrouped)	519.128	conserved hypothetical protein	741	3
54	C2H2_Afl0130	AFL2G_08180	C2H2 zinc finger (Ungrouped)	281.313	conserved hypothetical protein	319	2
55	C2H2_Afl0116	AFL2G_05677	C2H2 zinc finger (Ungrouped)	515.347	hypothetical protein similar to C2H2 transcription factor	456	4
56	C2H2_Afl0118	AFL2G_06255	C2H2 zinc finger (Ungrouped)	12.7297	predicted protein	614	2
57	C2H2_Afl0153	AFL2G_12311	C2H2 zinc finger (Ungrouped)	42.3503	conserved hypothetical protein	1,208	3
58	C2H2_Afl0154	AFL2G_12312	C2H2 zinc finger (Ungrouped)	64.3952	conserved hypothetical protein	881	6
59	C2H2_Afl0100	AFL2G_02744	C2H2 zinc finger (Ungrouped)	58.2517	conserved hypothetical protein	445	4
60	C2H2_Afl0145	AFL2G_10196	C2H2 zinc finger (Ungrouped)	246.393	conserved hypothetical protein	411	2
61	C2H2_Afl0102	AFL2G_03398	C2H2 zinc finger (Ungrouped)	45.9098	hypothetical protein similar to C2H2 transcription factor Rpn4	717	3
62	C2H2_Afl0125	AFL2G_07742	C2H2 zinc finger (Ungrouped)	47.7777	conserved hypothetical protein	383	3
63	C2H2_Afl0126	AFL2G_07746	C2H2 zinc finger (Ungrouped)	65.1403	hypothetical protein similar to C2H2 transcription factor Egr2	231	2
64	C2H2_Afl0127	AFL2G_07766	C2H2 zinc finger (Ungrouped)	31.3518	hypothetical protein similar to C2H2 transcription factor	533	4
65	C2H2_Afl0139	AFL2G_09844	C2H2 zinc finger (Ungrouped)	#N/A	#N/A	724	2
66	C2H2_Afl0092	AFL2G_01868	C2H2 zinc finger (Ungrouped)	42.8192	conserved hypothetical protein	430	4
67	C2H2_Afl0095	AFL2G_02208	C2H2 zinc finger (Ungrouped)	21.9913	hypothetical protein similar to c2h2 transcription factor tfiiia	568	10
68	C2H2_Afl0146	AFL2G_10451	C2H2 zinc finger (Ungrouped)	60.2903	conserved hypothetical protein	381	2
69	C2H2_Afl0133	AFL2G_09134	C2H2 zinc finger (Ungrouped)	64.5827	hypothetical protein similar to C2H2 transcription factor Crz1	773	2
70	C2H2_Afl0103	AFL2G_03474	C2H2 zinc finger (Ungrouped)	101.398	hypothetical protein similar to C2H2 transcription factor	258	3
71	C2H2_Afl0141	AFL2G_10091	C2H2 zinc finger (Ungrouped)	321.113	transcription factor steA	699	2
72	C2H2_Afl0143	AFL2G_10114	C2H2 zinc finger (Ungrouped)	19.661	hypothetical protein similar to C2H2 transcription factor AmdA	877	2
73	C2H2_Afl0144	AFL2G_10122	C2H2 zinc finger (Ungrouped)	5.48588	conserved hypothetical protein	505	3
74	C2H2_Afl0136	AFL2G_09626	C2H2 zinc finger (Ungrouped)	#N/A	#N/A	415	5
75	C2H2_Afl0137	AFL2G_09674	C2H2 zinc finger (Ungrouped)	257.569	conserved hypothetical protein	804	2
76	C2H2_Afl0096	AFL2G_02255	C2H2 zinc finger (Ungrouped)	240.709	pH-response transcription factor pacC/RIM101	662	3
77	C2H2_Afl0088	AFL2G_01056	C2H2 zinc finger (Ungrouped)	11.6013	hypothetical protein similar to homeobox and C2H2 transcription factor	614	2
78	C2H2_Afl0089	AFL2G_01103	C2H2 zinc finger (Ungrouped)	37.4651	hypothetical protein similar to homeobox and C2H2 transcription factor	858	3
79	C2H2_Afl0151	AFL2G_11757	C2H2 zinc finger (Ungrouped)	-	predicted protein	246	4
80	C2H2_Afl0150	AFL2G_11565	C2H2 zinc finger (Ungrouped)	21.1928	conserved hypothetical protein	702	2
81	C2H2_Afl0156	AFL2G_12552	C2H2 zinc finger (Ungrouped)	#N/A	#N/A	141	2
82	FH_Afl0006	AFL2G_02465	Forkhead (Ungrouped)	29.6661	hypothetical protein similar to forkhead domain protein	1,029	1
83	FH_Afl0008	AFL2G_10036	Forkhead (Ungrouped)	64.0706	forkhead box protein L2	723	1
84	FH_Afl0005	AFL2G_02256	Forkhead (Ungrouped)	48.0132	hypothetical protein similar to forkhead transcription factor Fkh2	700	1
85	FH_Afl0007	AFL2G_06648	Forkhead (Ungrouped)	187.299	conserved hypothetical protein	478	1
86	GATA_Afl0010	AFL2G_06945	GATA type zinc finger (Ungrouped)	105.669	hypothetical protein similar to GATA transcription factor	313	1
87	GATA_Afl0008	AFL2G_03635	GATA type zinc finger (Ungrouped)	110.629	hypothetical protein similar to DNA binding protein NsdD	453	1
88	GATA_Afl0012	AFL2G_10206	GATA type zinc finger (Ungrouped)	168.413	nitrogen regulatory protein areA	866	1
89	GATA_Afl0013	AFL2G_10376	GATA type zinc finger (Ungrouped)	11.7238	hypothetical protein similar to GATA transcription factor LreB	393	1
90	GATA_Afl0014	AFL2G_11225	GATA type zinc finger (Ungrouped)	60.3831	hypothetical protein similar to GATA transcription factor LreA	857	1
91	GATA_Afl0009	AFL2G_06596	GATA type zinc finger (Ungrouped)	123.573	GATA factor SREP	559	2
92	HOMEO_Afl0010	AFL2G_00308	Homeobox (Ungrouped)	0.959959	conserved hypothetical protein	496	1
93	HOMEO_Afl0016	AFL2G_07711	Homeobox (Ungrouped)	449.618	hypothetical protein similar to homeobox transcription factor	710	1
94	HOMEO_Afl0013	AFL2G_01838	Homeobox (Ungrouped)	34.5072	hypothetical protein similar to AhpA	304	1
95	HOMEO_Afl0014	AFL2G_01850	Homeobox (Ungrouped)	121.121	hypothetical protein similar to homeobox transcription factor RfeB	604	1
96	HOMEO_Afl0015	AFL2G_02238	Homeobox (Ungrouped)	26.3733	hypothetical protein similar to homeobox transcription factor	582	1
97	HOMEO_Afl0011	AFL2G_01056	Homeobox (Ungrouped)	11.6013	hypothetical protein similar to homeobox and C2H2 transcription factor	614	1
98	HOMEO_Afl0012	AFL2G_01103	Homeobox (Ungrouped)	37.4651	hypothetical protein similar to homeobox and C2H2 transcription factor	858	1
99	HOMEO_Afl0017	AFL2G_10091	Homeobox (Ungrouped)	321.113	transcription factor steA	699	1
100	MADS_Afl0004	AFL2G_01331	MADS-box (Ungrouped)	100.136	hypothetical protein similar to SRF-type transcription factor RlmA	629	1
101	MADS_Afl0006	AFL2G_08127	MADS-box (Ungrouped)	567.166	hypothetical protein similar to MCMA	221	1
102	MADS_Afl0005	AFL2G_04588	MADS-box (Ungrouped)	14.4087	conserved hypothetical protein	443	1
103	Myb_Afl0039	AFL2G_00406	Myb (Ungrouped)	60.4819	hypothetical protein similar to RSC complex subunit RSC8	686	1
104	Myb_Afl0052	AFL2G_05276	Myb (Ungrouped)	12.4654	hypothetical protein	634	3
105	Myb_Afl0040	AFL2G_00748	Myb (Ungrouped)	148.19	hypothetical protein similar to FlbD	323	1
106	Myb_Afl0051	AFL2G_05014	Myb (Ungrouped)	#N/A	#N/A	462	1
107	Myb_Afl0050	AFL2G_04631	Myb (Ungrouped)	81.8826	hypothetical protein similar to MYB and HSA domain protein	1,435	1
108	Myb_Afl0060	AFL2G_07642	Myb (Ungrouped)	0.401599	conserved hypothetical protein	215	1
109	Myb_Afl0064	AFL2G_09302	Myb (Ungrouped)	42.9898	pre-mRNA-splicing factor cef1	792	1
110	Myb_Afl0042	AFL2G_01717	Myb (Ungrouped)	14.4689	hypothetical protein similar to MYB DNA-binding domain protein	1,916	2
111	Myb_Afl0047	AFL2G_03867	Myb (Ungrouped)	16.7865	hypothetical protein similar to MYB DNA-binding domain protein	238	2
112	Myb_Afl0069	AFL2G_10994	Myb (Ungrouped)	29.074	hypothetical protein similar to MYB DNA-binding domain protein	636	2
113	Myb_Afl0070	AFL2G_11017	Myb (Ungrouped)	14.0272	conserved hypothetical protein	990	1
114	Myb_Afl0043	AFL2G_02198	Myb (Ungrouped)	24.3239	conserved hypothetical protein	1,701	1
115	Myb_Afl0066	AFL2G_10435	Myb (Ungrouped)	41.094	ISWI chromatin remodeling complex ATPase ISW1	1,122	2
116	Myb_Afl0067	AFL2G_10603	Myb (Ungrouped)	4.01377	conserved hypothetical protein	361	1
117	Myb_Afl0053	AFL2G_05324	Myb (Ungrouped)	96.9409	hypothetical protein similar to SAGA complex subunit Ada2	518	1
118	Myb_Afl0057	AFL2G_06651	Myb (Ungrouped)	365.663	hypothetical protein similar to MYB DNA-binding domain protein	331	1
119	Myb_Afl0055	AFL2G_06624	Myb (Ungrouped)	38.1901	conserved hypothetical protein	861	1
120	ZnCys_Afl0341	AFL2G_00339	Zn2Cys6 (Ungrouped)	4.60444	conserved hypothetical protein	762	2
121	ZnCys_Afl0342	AFL2G_00364	Zn2Cys6 (Ungrouped)	20.5992	conserved hypothetical protein	777	1
122	ZnCys_Afl0343	AFL2G_00375	Zn2Cys6 (Ungrouped)	5.74667	conserved hypothetical protein	516	1
123	ZnCys_Afl0344	AFL2G_00383	Zn2Cys6 (Ungrouped)	1.39447	conserved hypothetical protein	450	1
124	ZnCys_Afl0345	AFL2G_00390	Zn2Cys6 (Ungrouped)	16.1281	conserved hypothetical protein	713	2
125	ZnCys_Afl0356	AFL2G_00925	Zn2Cys6 (Ungrouped)	2.52231	conserved hypothetical protein	790	1
126	ZnCys_Afl0358	AFL2G_00934	Zn2Cys6 (Ungrouped)	0.547635	predicted protein	395	1
127	ZnCys_Afl0359	AFL2G_00969	Zn2Cys6 (Ungrouped)	19.3054	conserved hypothetical protein	1,092	2
128	ZnCys_Afl0465	AFL2G_05230	Zn2Cys6 (Ungrouped)	23.5062	conserved hypothetical protein	714	2
129	ZnCys_Afl0466	AFL2G_05303	Zn2Cys6 (Ungrouped)	9.51	conserved hypothetical protein	731	1
130	ZnCys_Afl0354	AFL2G_00807	Zn2Cys6 (Ungrouped)	6.77699	conserved hypothetical protein	559	1
131	ZnCys_Afl0591	AFL2G_10319	Zn2Cys6 (Ungrouped)	32.1667	conserved hypothetical protein	1,015	2
132	ZnCys_Afl0533	AFL2G_08416	Zn2Cys6 (Ungrouped)	8.38679	conserved hypothetical protein	617	1
133	ZnCys_Afl0352	AFL2G_00617	Zn2Cys6 (Ungrouped)	50.7471	conserved hypothetical protein	1,097	2
134	ZnCys_Afl0353	AFL2G_00673	Zn2Cys6 (Ungrouped)	4.52407	conserved hypothetical protein	742	2
135	ZnCys_Afl0560	AFL2G_09098	Zn2Cys6 (Ungrouped)	23.9955	conserved hypothetical protein	647	1
136	ZnCys_Afl0347	AFL2G_00473	Zn2Cys6 (Ungrouped)	#N/A	#N/A	607	1
137	ZnCys_Afl0348	AFL2G_00490	Zn2Cys6 (Ungrouped)	3.51556	conserved hypothetical protein	511	2
138	ZnCys_Afl0331	AFL2G_00035	Zn2Cys6 (Ungrouped)	0.0963838	predicted protein	449	1
139	ZnCys_Afl0334	AFL2G_00074	Zn2Cys6 (Ungrouped)	4.13753	predicted protein	607	2
140	ZnCys_Afl0468	AFL2G_05486	Zn2Cys6 (Ungrouped)	10.9858	conserved hypothetical protein	607	1
141	ZnCys_Afl0335	AFL2G_00142	Zn2Cys6 (Ungrouped)	13.6524	conserved hypothetical protein	825	2
142	ZnCys_Afl0336	AFL2G_00163	Zn2Cys6 (Ungrouped)	1.194	hypothetical protein similar to C6 and C2H2 transcription factor RegA	780	1
143	ZnCys_Afl0526	AFL2G_08040	Zn2Cys6 (Ungrouped)	11.7943	conserved hypothetical protein	455	1
144	ZnCys_Afl0527	AFL2G_08058	Zn2Cys6 (Ungrouped)	2.03205	conserved hypothetical protein	650	1
145	ZnCys_Afl0637	AFL2G_11893	Zn2Cys6 (Ungrouped)	11.2197	conserved hypothetical protein	2,303	2
146	ZnCys_Afl0639	AFL2G_11915	Zn2Cys6 (Ungrouped)	0.874877	conserved hypothetical protein	817	1
147	ZnCys_Afl0455	AFL2G_04961	Zn2Cys6 (Ungrouped)	4.08102	conserved hypothetical protein	456	1
148	ZnCys_Afl0458	AFL2G_04995	Zn2Cys6 (Ungrouped)	6.88659	conserved hypothetical protein	506	2
149	ZnCys_Afl0445	AFL2G_04423	Zn2Cys6 (Ungrouped)	5.35072	conserved hypothetical protein	611	2
150	ZnCys_Afl0545	AFL2G_08725	Zn2Cys6 (Ungrouped)	12.8418	conserved hypothetical protein	688	2
151	ZnCys_Afl0547	AFL2G_08749	Zn2Cys6 (Ungrouped)	#N/A	#N/A	296	1
152	ZnCys_Afl0548	AFL2G_08765	Zn2Cys6 (Ungrouped)	5.53523	conserved hypothetical protein	810	2
153	ZnCys_Afl0551	AFL2G_08820	Zn2Cys6 (Ungrouped)	19.3291	conserved hypothetical protein	689	2
154	ZnCys_Afl0443	AFL2G_04330	Zn2Cys6 (Ungrouped)	49.0955	conserved hypothetical protein	575	2
155	ZnCys_Afl0444	AFL2G_04346	Zn2Cys6 (Ungrouped)	47.5117	conserved hypothetical protein	502	1
156	ZnCys_Afl0386	AFL2G_02038	Zn2Cys6 (Ungrouped)	37.422	hypothetical protein similar to C6 transcription factor Prf	870	2
157	ZnCys_Afl0387	AFL2G_02048	Zn2Cys6 (Ungrouped)	68.7132	conserved hypothetical protein	818	1
158	ZnCys_Afl0388	AFL2G_02054	Zn2Cys6 (Ungrouped)	5.65856	conserved hypothetical protein	754	1
159	ZnCys_Afl0389	AFL2G_02062	Zn2Cys6 (Ungrouped)	35.7568	conserved hypothetical protein	802	2
160	ZnCys_Afl0390	AFL2G_02067	Zn2Cys6 (Ungrouped)	68.1332	acetamidase regulatory protein	775	2
161	ZnCys_Afl0534	AFL2G_08463	Zn2Cys6 (Ungrouped)	52.1307	conserved hypothetical protein	1,039	1
162	ZnCys_Afl0535	AFL2G_08532	Zn2Cys6 (Ungrouped)	1.99545	conserved hypothetical protein	575	1
163	ZnCys_Afl0536	AFL2G_08590	Zn2Cys6 (Ungrouped)	2.56711	conserved hypothetical protein	565	1
164	ZnCys_Afl0537	AFL2G_08615	Zn2Cys6 (Ungrouped)	354.47	conserved hypothetical protein	555	2
165	ZnCys_Afl0538	AFL2G_08620	Zn2Cys6 (Ungrouped)	3.9284	conserved hypothetical protein	540	1
166	ZnCys_Afl0492	AFL2G_07034	Zn2Cys6 (Ungrouped)	18.0556	conserved hypothetical protein	662	2
167	ZnCys_Afl0493	AFL2G_07048	Zn2Cys6 (Ungrouped)	4.52037	predicted protein	378	1
168	ZnCys_Afl0440	AFL2G_04216	Zn2Cys6 (Ungrouped)	7.70882	conserved hypothetical protein	767	2
169	ZnCys_Afl0485	AFL2G_06464	Zn2Cys6 (Ungrouped)	3.01652	conserved hypothetical protein	797	2
170	ZnCys_Afl0438	AFL2G_04126	Zn2Cys6 (Ungrouped)	34.6667	conserved hypothetical protein	689	2
171	ZnCys_Afl0609	AFL2G_10832	Zn2Cys6 (Ungrouped)	7.43742	hypothetical protein similar to regulatory protein Leu3	588	1
172	ZnCys_Afl0482	AFL2G_06146	Zn2Cys6 (Ungrouped)	4.29877	conserved hypothetical protein	337	1
173	ZnCys_Afl0367	AFL2G_01135	Zn2Cys6 (Ungrouped)	30.9767	conserved hypothetical protein	809	2
174	ZnCys_Afl0368	AFL2G_01164	Zn2Cys6 (Ungrouped)	361.376	conserved hypothetical protein	341	1
175	ZnCys_Afl0369	AFL2G_01202	Zn2Cys6 (Ungrouped)	124.117	hypothetical protein similar to OefC	635	1
176	ZnCys_Afl0657	AFL2G_12389	Zn2Cys6 (Ungrouped)	11.0715	conserved hypothetical protein	569	2
177	ZnCys_Afl0641	AFL2G_11976	Zn2Cys6 (Ungrouped)	0.186951	predicted protein	347	2
178	ZnCys_Afl0642	AFL2G_11984	Zn2Cys6 (Ungrouped)	12.3085	conserved hypothetical protein	554	1
179	ZnCys_Afl0644	AFL2G_12003	Zn2Cys6 (Ungrouped)	2.59293	conserved hypothetical protein	275	1
180	ZnCys_Afl0484	AFL2G_06347	Zn2Cys6 (Ungrouped)	10.025	conserved hypothetical protein	1,046	2
181	ZnCys_Afl0475	AFL2G_05927	Zn2Cys6 (Ungrouped)	63.7834	conserved hypothetical protein	641	2
182	ZnCys_Afl0557	AFL2G_08951	Zn2Cys6 (Ungrouped)	0.844923	predicted protein	384	1
183	ZnCys_Afl0459	AFL2G_05056	Zn2Cys6 (Ungrouped)	0.416473	conserved hypothetical protein	728	1
184	ZnCys_Afl0460	AFL2G_05087	Zn2Cys6 (Ungrouped)	11.859	conserved hypothetical protein	458	1
185	ZnCys_Afl0461	AFL2G_05109	Zn2Cys6 (Ungrouped)	76.1661	cutinase transcription factor 1 alpha	900	2
186	ZnCys_Afl0500	AFL2G_07224	Zn2Cys6 (Ungrouped)	7.79734	aflatoxin biosynthesis regulatory protein	444	1
187	ZnCys_Afl0502	AFL2G_07245	Zn2Cys6 (Ungrouped)	0.202676	predicted protein	748	2
188	ZnCys_Afl0393	AFL2G_02450	Zn2Cys6 (Ungrouped)	18.5741	conserved hypothetical protein	870	2
189	ZnCys_Afl0565	AFL2G_09275	Zn2Cys6 (Ungrouped)	2.33047	predicted protein	334	1
190	ZnCys_Afl0566	AFL2G_09277	Zn2Cys6 (Ungrouped)	33.8794	conserved hypothetical protein	979	2
191	ZnCys_Afl0568	AFL2G_09288	Zn2Cys6 (Ungrouped)	43.9915	conserved hypothetical protein	770	2
192	ZnCys_Afl0530	AFL2G_08255	Zn2Cys6 (Ungrouped)	52.0117	hypothetical protein similar to Zn(II)2Cys6 transcriptional activator	732	2
193	ZnCys_Afl0531	AFL2G_08259	Zn2Cys6 (Ungrouped)	30.5552	conserved hypothetical protein	691	2
194	ZnCys_Afl0371	AFL2G_01378	Zn2Cys6 (Ungrouped)	179.796	hypothetical protein similar to nitrogen regulatory protein OTam	711	2
195	ZnCys_Afl0619	AFL2G_11303	Zn2Cys6 (Ungrouped)	7.98467	conserved hypothetical protein	678	2
196	ZnCys_Afl0620	AFL2G_11313	Zn2Cys6 (Ungrouped)	#N/A	#N/A	387	1
197	ZnCys_Afl0510	AFL2G_07485	Zn2Cys6 (Ungrouped)	19.5511	conserved hypothetical protein	980	2
198	ZnCys_Afl0511	AFL2G_07508	Zn2Cys6 (Ungrouped)	16.2559	conserved hypothetical protein	610	1
199	ZnCys_Afl0528	AFL2G_08148	Zn2Cys6 (Ungrouped)	407.368	conserved hypothetical protein	296	1
200	ZnCys_Afl0529	AFL2G_08184	Zn2Cys6 (Ungrouped)	7.19742	conserved hypothetical protein	460	1
201	ZnCys_Afl0471	AFL2G_05648	Zn2Cys6 (Ungrouped)	28.6097	conserved hypothetical protein	638	1
202	ZnCys_Afl0483	AFL2G_06228	Zn2Cys6 (Ungrouped)	5.53777	conserved hypothetical protein	559	1
203	ZnCys_Afl0380	AFL2G_01777	Zn2Cys6 (Ungrouped)	7.03784	conserved hypothetical protein	529	1
204	ZnCys_Afl0381	AFL2G_01779	Zn2Cys6 (Ungrouped)	4.20157	conserved hypothetical protein	830	2
205	ZnCys_Afl0382	AFL2G_01801	Zn2Cys6 (Ungrouped)	432.281	conserved hypothetical protein	689	1
206	ZnCys_Afl0477	AFL2G_06073	Zn2Cys6 (Ungrouped)	5.72638	conserved hypothetical protein	586	2
207	ZnCys_Afl0480	AFL2G_06107	Zn2Cys6 (Ungrouped)	5.4293	conserved hypothetical protein	702	2
208	ZnCys_Afl0452	AFL2G_04883	Zn2Cys6 (Ungrouped)	0.456784	conserved hypothetical protein	996	1
209	ZnCys_Afl0453	AFL2G_04894	Zn2Cys6 (Ungrouped)	17.6569	conserved hypothetical protein	478	1
210	ZnCys_Afl0513	AFL2G_07543	Zn2Cys6 (Ungrouped)	0.0735131	conserved hypothetical protein	589	1
211	ZnCys_Afl0514	AFL2G_07544	Zn2Cys6 (Ungrouped)	6.56029	conserved hypothetical protein	637	1
212	ZnCys_Afl0515	AFL2G_07589	Zn2Cys6 (Ungrouped)	20.5291	conserved hypothetical protein	861	1
213	ZnCys_Afl0653	AFL2G_12234	Zn2Cys6 (Ungrouped)	10.0519	conserved hypothetical protein	506	1
214	ZnCys_Afl0654	AFL2G_12241	Zn2Cys6 (Ungrouped)	0.0829306	conserved hypothetical protein	522	1
215	ZnCys_Afl0504	AFL2G_07327	Zn2Cys6 (Ungrouped)	25.7613	conserved hypothetical protein	462	1
216	ZnCys_Afl0505	AFL2G_07329	Zn2Cys6 (Ungrouped)	2.84254	conserved hypothetical protein	617	2
217	ZnCys_Afl0506	AFL2G_07359	Zn2Cys6 (Ungrouped)	0.968403	conserved hypothetical protein	738	2
218	ZnCys_Afl0507	AFL2G_07404	Zn2Cys6 (Ungrouped)	2.00182	conserved hypothetical protein	389	1
219	ZnCys_Afl0608	AFL2G_10729	Zn2Cys6 (Ungrouped)	11.7818	conserved hypothetical protein	334	1
220	ZnCys_Afl0396	AFL2G_02628	Zn2Cys6 (Ungrouped)	24.107	conserved hypothetical protein	653	1
221	ZnCys_Afl0397	AFL2G_02638	Zn2Cys6 (Ungrouped)	2.29205	conserved hypothetical protein	245	1
222	ZnCys_Afl0632	AFL2G_11719	Zn2Cys6 (Ungrouped)	1.01523	predicted protein	768	1
223	ZnCys_Afl0403	AFL2G_02948	Zn2Cys6 (Ungrouped)	0.0568201	conserved hypothetical protein	1,144	2
224	ZnCys_Afl0404	AFL2G_02950	Zn2Cys6 (Ungrouped)	14.4732	conserved hypothetical protein	463	1
225	ZnCys_Afl0407	AFL2G_02974	Zn2Cys6 (Ungrouped)	3.24049	conserved hypothetical protein	782	2
226	ZnCys_Afl0432	AFL2G_03891	Zn2Cys6 (Ungrouped)	22.0845	hypothetical protein	707	2
227	ZnCys_Afl0647	AFL2G_12136	Zn2Cys6 (Ungrouped)	#N/A	#N/A	402	1
228	ZnCys_Afl0649	AFL2G_12149	Zn2Cys6 (Ungrouped)	0.715721	predicted protein	302	1
229	ZnCys_Afl0651	AFL2G_12185	Zn2Cys6 (Ungrouped)	0.973826	conserved hypothetical protein	578	1
230	ZnCys_Afl0652	AFL2G_12200	Zn2Cys6 (Ungrouped)	6.40209	conserved hypothetical protein	751	2
231	ZnCys_Afl0539	AFL2G_08639	Zn2Cys6 (Ungrouped)	1.88356	hypothetical protein similar to transcription factor	851	1
232	ZnCys_Afl0542	AFL2G_08674	Zn2Cys6 (Ungrouped)	0.0382475	conserved hypothetical protein	566	1
233	ZnCys_Afl0611	AFL2G_10982	Zn2Cys6 (Ungrouped)	41.3719	hypothetical protein similar to C6 transcription factor Gal4	671	2
234	ZnCys_Afl0398	AFL2G_02725	Zn2Cys6 (Ungrouped)	38.8092	conserved hypothetical protein	555	1
235	ZnCys_Afl0399	AFL2G_02801	Zn2Cys6 (Ungrouped)	43.3727	conserved hypothetical protein	804	1
236	ZnCys_Afl0400	AFL2G_02804	Zn2Cys6 (Ungrouped)	11.9044	conserved hypothetical protein	704	2
237	ZnCys_Afl0588	AFL2G_10163	Zn2Cys6 (Ungrouped)	0.0479787	conserved hypothetical protein	451	1
238	ZnCys_Afl0589	AFL2G_10183	Zn2Cys6 (Ungrouped)	4.15856	conserved hypothetical protein	630	1
239	ZnCys_Afl0420	AFL2G_03317	Zn2Cys6 (Ungrouped)	-	predicted protein	121	1
240	ZnCys_Afl0421	AFL2G_03369	Zn2Cys6 (Ungrouped)	7.51988	conserved hypothetical protein	446	1
241	ZnCys_Afl0428	AFL2G_03721	Zn2Cys6 (Ungrouped)	31.4434	conserved hypothetical protein	583	1
242	ZnCys_Afl0429	AFL2G_03750	Zn2Cys6 (Ungrouped)	5.36012	conserved hypothetical protein	440	1
243	ZnCys_Afl0430	AFL2G_03753	Zn2Cys6 (Ungrouped)	19.2817	hypothetical protein similar to C6 transcription factor Acr-2	486	1
244	ZnCys_Afl0431	AFL2G_03761	Zn2Cys6 (Ungrouped)	0.409176	conserved hypothetical protein	370	1
245	ZnCys_Afl0583	AFL2G_09865	Zn2Cys6 (Ungrouped)	26.4679	hypothetical protein similar to SfgA	575	1
246	ZnCys_Afl0585	AFL2G_09885	Zn2Cys6 (Ungrouped)	3.1669	conserved hypothetical protein	944	2
247	ZnCys_Afl0520	AFL2G_07862	Zn2Cys6 (Ungrouped)	46.0383	conserved hypothetical protein	1,440	1
248	ZnCys_Afl0521	AFL2G_07886	Zn2Cys6 (Ungrouped)	14.8481	conserved hypothetical protein	795	2
249	ZnCys_Afl0522	AFL2G_07887	Zn2Cys6 (Ungrouped)	4.54594	conserved hypothetical protein	581	1
250	ZnCys_Afl0552	AFL2G_08851	Zn2Cys6 (Ungrouped)	7.87674	hypothetical protein similar to major facilitator superfamily	1,070	1
251	ZnCys_Afl0555	AFL2G_08907	Zn2Cys6 (Ungrouped)	2.66164	conserved hypothetical protein	716	2
252	ZnCys_Afl0384	AFL2G_01843	Zn2Cys6 (Ungrouped)	8.77694	hypothetical protein similar to transcription activator	592	2
253	ZnCys_Afl0385	AFL2G_01860	Zn2Cys6 (Ungrouped)	412.495	conserved hypothetical protein	762	1
254	ZnCys_Afl0416	AFL2G_03188	Zn2Cys6 (Ungrouped)	32.2779	transcriptional activator xlnR	947	2
255	ZnCys_Afl0417	AFL2G_03209	Zn2Cys6 (Ungrouped)	3.91498	conserved hypothetical protein	492	1
256	ZnCys_Afl0418	AFL2G_03211	Zn2Cys6 (Ungrouped)	0.574819	predicted protein	414	1
257	ZnCys_Afl0436	AFL2G_04045	Zn2Cys6 (Ungrouped)	12.6268	predicted protein	382	1
258	ZnCys_Afl0574	AFL2G_09459	Zn2Cys6 (Ungrouped)	3.88033	conserved hypothetical protein	597	1
259	ZnCys_Afl0575	AFL2G_09461	Zn2Cys6 (Ungrouped)	5.59751	conserved hypothetical protein	677	1
260	ZnCys_Afl0576	AFL2G_09464	Zn2Cys6 (Ungrouped)	0.389575	conserved hypothetical protein	500	1
261	ZnCys_Afl0434	AFL2G_04013	Zn2Cys6 (Ungrouped)	1.36901	conserved hypothetical protein	696	2
262	ZnCys_Afl0408	AFL2G_03016	Zn2Cys6 (Ungrouped)	2.94358	predicted protein	360	1
263	ZnCys_Afl0409	AFL2G_03039	Zn2Cys6 (Ungrouped)	0.772006	conserved hypothetical protein	308	2
264	ZnCys_Afl0410	AFL2G_03043	Zn2Cys6 (Ungrouped)	3.60189	predicted protein	288	1
265	ZnCys_Afl0411	AFL2G_03058	Zn2Cys6 (Ungrouped)	5.06348	conserved hypothetical protein	650	2
266	ZnCys_Afl0412	AFL2G_03073	Zn2Cys6 (Ungrouped)	2.10415	conserved hypothetical protein	638	2
267	ZnCys_Afl0413	AFL2G_03094	Zn2Cys6 (Ungrouped)	2.71079	conserved hypothetical protein	583	1
268	ZnCys_Afl0414	AFL2G_03112	Zn2Cys6 (Ungrouped)	112.337	conserved hypothetical protein	682	1
269	ZnCys_Afl0419	AFL2G_03295	Zn2Cys6 (Ungrouped)	2.34025	conserved hypothetical protein	277	1
270	ZnCys_Afl0595	AFL2G_10518	Zn2Cys6 (Ungrouped)	1.4307	conserved hypothetical protein	575	1
271	ZnCys_Afl0524	AFL2G_07980	Zn2Cys6 (Ungrouped)	3.06269	conserved hypothetical protein	700	1
272	ZnCys_Afl0474	AFL2G_05890	Zn2Cys6 (Ungrouped)	1.15696	conserved hypothetical protein	805	1
273	ZnCys_Afl0561	AFL2G_09159	Zn2Cys6 (Ungrouped)	4.95688	predicted protein	174	1
274	ZnCys_Afl0562	AFL2G_09160	Zn2Cys6 (Ungrouped)	42.6565	conserved hypothetical protein	774	2
275	ZnCys_Afl0563	AFL2G_09182	Zn2Cys6 (Ungrouped)	#N/A	#N/A	456	2
276	ZnCys_Afl0621	AFL2G_11355	Zn2Cys6 (Ungrouped)	-	conserved hypothetical protein	549	1
277	ZnCys_Afl0622	AFL2G_11357	Zn2Cys6 (Ungrouped)	14.4765	conserved hypothetical protein	381	1
278	ZnCys_Afl0623	AFL2G_11371	Zn2Cys6 (Ungrouped)	0.236235	conserved hypothetical protein	458	2
279	ZnCys_Afl0624	AFL2G_11418	Zn2Cys6 (Ungrouped)	35.1524	conserved hypothetical protein	801	1
280	ZnCys_Afl0373	AFL2G_01537	Zn2Cys6 (Ungrouped)	77.188	conserved hypothetical protein	505	1
281	ZnCys_Afl0376	AFL2G_01611	Zn2Cys6 (Ungrouped)	1.2048	conserved hypothetical protein	305	1
282	ZnCys_Afl0462	AFL2G_05154	Zn2Cys6 (Ungrouped)	7.98815	conserved hypothetical protein	732	2
283	ZnCys_Afl0422	AFL2G_03423	Zn2Cys6 (Ungrouped)	67.1424	hypothetical protein similar to FacB	863	2
284	ZnCys_Afl0570	AFL2G_09379	Zn2Cys6 (Ungrouped)	#N/A	#N/A	283	1
285	ZnCys_Afl0571	AFL2G_09406	Zn2Cys6 (Ungrouped)	28.7068	conserved hypothetical protein	450	1
286	ZnCys_Afl0572	AFL2G_09410	Zn2Cys6 (Ungrouped)	3.27341	conserved hypothetical protein	741	2
287	ZnCys_Afl0586	AFL2G_10120	Zn2Cys6 (Ungrouped)	17.7323	conserved hypothetical protein	712	2
288	ZnCys_Afl0579	AFL2G_09728	Zn2Cys6 (Ungrouped)	10.3202	conserved hypothetical protein	310	1
289	ZnCys_Afl0580	AFL2G_09801	Zn2Cys6 (Ungrouped)	44.7718	conserved hypothetical protein	786	2
290	ZnCys_Afl0581	AFL2G_09813	Zn2Cys6 (Ungrouped)	15.8431	conserved hypothetical protein	719	3
291	ZnCys_Afl0594	AFL2G_10394	Zn2Cys6 (Ungrouped)	4.33081	conserved hypothetical protein	670	2
292	ZnCys_Afl0495	AFL2G_07137	Zn2Cys6 (Ungrouped)	5.84421	conserved hypothetical protein	448	1
293	ZnCys_Afl0497	AFL2G_07174	Zn2Cys6 (Ungrouped)	53.0774	conserved hypothetical protein	580	1
294	ZnCys_Afl0499	AFL2G_07206	Zn2Cys6 (Ungrouped)	0.938352	hypothetical protein similar to transcriptional regulator	415	2
295	ZnCys_Afl0391	AFL2G_02250	Zn2Cys6 (Ungrouped)	50.6843	hypothetical protein similar to C6 transcription factor Mut3	1,046	2
296	ZnCys_Afl0597	AFL2G_10557	Zn2Cys6 (Ungrouped)	1.45791	predicted protein	475	1
297	ZnCys_Afl0601	AFL2G_10640	Zn2Cys6 (Ungrouped)	2.39559	predicted protein	343	1
298	ZnCys_Afl0603	AFL2G_10666	Zn2Cys6 (Ungrouped)	2.43239	conserved hypothetical protein	739	1
299	ZnCys_Afl0605	AFL2G_10690	Zn2Cys6 (Ungrouped)	5.31024	conserved hypothetical protein	632	2
300	ZnCys_Afl0606	AFL2G_10696	Zn2Cys6 (Ungrouped)	5.22008	conserved hypothetical protein	564	1
301	ZnCys_Afl0607	AFL2G_10709	Zn2Cys6 (Ungrouped)	6.64816	conserved hypothetical protein	746	2
302	ZnCys_Afl0467	AFL2G_05353	Zn2Cys6 (Ungrouped)	19.4159	conserved hypothetical protein	553	1
303	ZnCys_Afl0370	AFL2G_01256	Zn2Cys6 (Ungrouped)	22.5888	conserved hypothetical protein	768	2
304	ZnCys_Afl0614	AFL2G_11137	Zn2Cys6 (Ungrouped)	18.0054	conserved hypothetical protein	488	1
305	ZnCys_Afl0616	AFL2G_11157	Zn2Cys6 (Ungrouped)	39.316	hypothetical protein similar to regulatory protein Leu3	588	1
306	ZnCys_Afl0617	AFL2G_11199	Zn2Cys6 (Ungrouped)	22.2637	conserved hypothetical protein	600	2
307	ZnCys_Afl0361	AFL2G_01041	Zn2Cys6 (Ungrouped)	33.7116	conserved hypothetical protein	1,274	2
308	ZnCys_Afl0363	AFL2G_01085	Zn2Cys6 (Ungrouped)	25.6019	conserved hypothetical protein	575	1
309	ZnCys_Afl0364	AFL2G_01097	Zn2Cys6 (Ungrouped)	23.6822	positive regulator of purine utilization	1,053	2
310	ZnCys_Afl0365	AFL2G_01108	Zn2Cys6 (Ungrouped)	4.73045	conserved hypothetical protein	705	2
311	ZnCys_Afl0625	AFL2G_11463	Zn2Cys6 (Ungrouped)	6.93851	conserved hypothetical protein	771	2
312	ZnCys_Afl0626	AFL2G_11489	Zn2Cys6 (Ungrouped)	2.12028	conserved hypothetical protein	582	2
313	ZnCys_Afl0628	AFL2G_11513	Zn2Cys6 (Ungrouped)	23.4197	conserved hypothetical protein	562	1
314	ZnCys_Afl0633	AFL2G_11741	Zn2Cys6 (Ungrouped)	2.49722	conserved hypothetical protein	659	2
315	ZnCys_Afl0634	AFL2G_11792	Zn2Cys6 (Ungrouped)	18.0642	conserved hypothetical protein	466	1
316	ZnCys_Afl0630	AFL2G_11610	Zn2Cys6 (Ungrouped)	11.9806	conserved hypothetical protein	428	1
317	ZnCys_Afl0486	AFL2G_06571	Zn2Cys6 (Ungrouped)	17.2938	hypothetical protein similar to C6 transcription factor ArcA	705	1
318	ZnCys_Afl0377	AFL2G_01639	Zn2Cys6 (Ungrouped)	5.74896	conserved hypothetical protein	678	2
319	ZnCys_Afl0487	AFL2G_06685	Zn2Cys6 (Ungrouped)	53.1861	conserved hypothetical protein	894	2
320	ZnCys_Afl0340	AFL2G_00323	Zn2Cys6 (Ungrouped)	1.05553	conserved hypothetical protein	632	1
321	ZnCys_Afl0357	AFL2G_00930	Zn2Cys6 (Ungrouped)	2.33334	conserved hypothetical protein	631	1
322	ZnCys_Afl0360	AFL2G_01003	Zn2Cys6 (Ungrouped)	9.11542	conserved hypothetical protein	363	1
323	ZnCys_Afl0355	AFL2G_00909	Zn2Cys6 (Ungrouped)	9.7187	conserved hypothetical protein	809	1
324	ZnCys_Afl0590	AFL2G_10306	Zn2Cys6 (Ungrouped)	3.61439	conserved hypothetical protein	455	1
325	ZnCys_Afl0532	AFL2G_08327	Zn2Cys6 (Ungrouped)	59.6786	nitrogen assimilation transcription factor nirA	789	1
326	ZnCys_Afl0351	AFL2G_00551	Zn2Cys6 (Ungrouped)	-	predicted protein	504	1
327	ZnCys_Afl0558	AFL2G_09037	Zn2Cys6 (Ungrouped)	30.3251	conserved hypothetical protein	363	1
328	ZnCys_Afl0559	AFL2G_09045	Zn2Cys6 (Ungrouped)	-	conserved hypothetical protein	514	1
329	ZnCys_Afl0346	AFL2G_00468	Zn2Cys6 (Ungrouped)	#N/A	#N/A	481	1
330	ZnCys_Afl0349	AFL2G_00497	Zn2Cys6 (Ungrouped)	8.13711	conserved hypothetical protein	572	1
331	ZnCys_Afl0350	AFL2G_00505	Zn2Cys6 (Ungrouped)	2.25313	conserved hypothetical protein	461	1
332	ZnCys_Afl0337	AFL2G_00212	Zn2Cys6 (Ungrouped)	4.88035	conserved hypothetical protein	590	1
333	ZnCys_Afl0338	AFL2G_00240	Zn2Cys6 (Ungrouped)	5.85741	conserved hypothetical protein	621	1
334	ZnCys_Afl0339	AFL2G_00297	Zn2Cys6 (Ungrouped)	4.8669	conserved hypothetical protein	302	1
335	ZnCys_Afl0330	AFL2G_00029	Zn2Cys6 (Ungrouped)	0.61609	conserved hypothetical protein	703	1
336	ZnCys_Afl0332	AFL2G_00059	Zn2Cys6 (Ungrouped)	48.5228	conserved hypothetical protein	698	1
337	ZnCys_Afl0333	AFL2G_00066	Zn2Cys6 (Ungrouped)	4.93393	conserved hypothetical protein	755	1
338	ZnCys_Afl0635	AFL2G_11828	Zn2Cys6 (Ungrouped)	3.29734	conserved hypothetical protein	347	1
339	ZnCys_Afl0636	AFL2G_11857	Zn2Cys6 (Ungrouped)	4.60719	conserved hypothetical protein	465	1
340	ZnCys_Afl0638	AFL2G_11899	Zn2Cys6 (Ungrouped)	24.2651	conserved hypothetical protein	800	1
341	ZnCys_Afl0456	AFL2G_04965	Zn2Cys6 (Ungrouped)	1.66377	conserved hypothetical protein	377	1
342	ZnCys_Afl0457	AFL2G_04989	Zn2Cys6 (Ungrouped)	0.523464	conserved hypothetical protein	579	1
343	ZnCys_Afl0446	AFL2G_04427	Zn2Cys6 (Ungrouped)	11.8661	conserved hypothetical protein	370	1
344	ZnCys_Afl0546	AFL2G_08745	Zn2Cys6 (Ungrouped)	2.9501	conserved hypothetical protein	690	1
345	ZnCys_Afl0549	AFL2G_08780	Zn2Cys6 (Ungrouped)	0.984252	conserved hypothetical protein	660	1
346	ZnCys_Afl0550	AFL2G_08792	Zn2Cys6 (Ungrouped)	174.167	conserved hypothetical protein	576	1
347	ZnCys_Afl0489	AFL2G_06973	Zn2Cys6 (Ungrouped)	16.5994	conserved hypothetical protein	323	1
348	ZnCys_Afl0490	AFL2G_07010	Zn2Cys6 (Ungrouped)	4.25466	conserved hypothetical protein	524	1
349	ZnCys_Afl0494	AFL2G_07113	Zn2Cys6 (Ungrouped)	1.73715	conserved hypothetical protein	386	1
350	ZnCys_Afl0441	AFL2G_04254	Zn2Cys6 (Ungrouped)	4.29596	conserved hypothetical protein	524	1
351	ZnCys_Afl0442	AFL2G_04297	Zn2Cys6 (Ungrouped)	6.26716	conserved hypothetical protein	1,089	1
352	ZnCys_Afl0448	AFL2G_04688	Zn2Cys6 (Ungrouped)	15.1634	conserved hypothetical protein	634	1
353	ZnCys_Afl0439	AFL2G_04167	Zn2Cys6 (Ungrouped)	42.4117	conserved hypothetical protein	518	1
354	ZnCys_Afl0481	AFL2G_06137	Zn2Cys6 (Ungrouped)	0.248128	conserved hypothetical protein	436	1
355	ZnCys_Afl0517	AFL2G_07624	Zn2Cys6 (Ungrouped)	9.67245	quinic acid utilization activator	777	1
356	ZnCys_Afl0518	AFL2G_07635	Zn2Cys6 (Ungrouped)	2.86117	conserved hypothetical protein	666	1
357	ZnCys_Afl0366	AFL2G_01115	Zn2Cys6 (Ungrouped)	65.107	conserved hypothetical protein	904	1
358	ZnCys_Afl0372	AFL2G_01474	Zn2Cys6 (Ungrouped)	17.0245	conserved hypothetical protein	734	1
359	ZnCys_Afl0655	AFL2G_12330	Zn2Cys6 (Ungrouped)	170.072	conserved hypothetical protein	792	1
360	ZnCys_Afl0656	AFL2G_12378	Zn2Cys6 (Ungrouped)	0.976235	conserved hypothetical protein	310	1
361	ZnCys_Afl0640	AFL2G_11942	Zn2Cys6 (Ungrouped)	0.720351	conserved hypothetical protein	571	1
362	ZnCys_Afl0643	AFL2G_11988	Zn2Cys6 (Ungrouped)	5.05117	conserved hypothetical protein	321	1
363	ZnCys_Afl0556	AFL2G_08947	Zn2Cys6 (Ungrouped)	6.21566	conserved hypothetical protein	791	1
364	ZnCys_Afl0501	AFL2G_07237	Zn2Cys6 (Ungrouped)	0.433727	predicted protein	499	1
365	ZnCys_Afl0503	AFL2G_07274	Zn2Cys6 (Ungrouped)	9.93958	conserved hypothetical protein	575	1
366	ZnCys_Afl0392	AFL2G_02440	Zn2Cys6 (Ungrouped)	13.6562	conserved hypothetical protein	450	1
367	ZnCys_Afl0567	AFL2G_09283	Zn2Cys6 (Ungrouped)	6.89888	conserved hypothetical protein	1,489	2
368	ZnCys_Afl0645	AFL2G_12116	Zn2Cys6 (Ungrouped)	3.71454	conserved hypothetical protein	396	1
369	ZnCys_Afl0646	AFL2G_12125	Zn2Cys6 (Ungrouped)	1.57719	conserved hypothetical protein	446	1
370	ZnCys_Afl0512	AFL2G_07511	Zn2Cys6 (Ungrouped)	3.89396	conserved hypothetical protein	723	1
371	ZnCys_Afl0476	AFL2G_06041	Zn2Cys6 (Ungrouped)	5.79605	conserved hypothetical protein	665	1
372	ZnCys_Afl0478	AFL2G_06078	Zn2Cys6 (Ungrouped)	9.01612	conserved hypothetical protein	545	1
373	ZnCys_Afl0479	AFL2G_06084	Zn2Cys6 (Ungrouped)	10.035	conserved hypothetical protein	321	1
374	ZnCys_Afl0394	AFL2G_02571	Zn2Cys6 (Ungrouped)	1.27567	conserved hypothetical protein	492	1
375	ZnCys_Afl0454	AFL2G_04907	Zn2Cys6 (Ungrouped)	22.5538	conserved hypothetical protein	674	1
376	ZnCys_Afl0516	AFL2G_07613	Zn2Cys6 (Ungrouped)	27.4535	predicted protein	455	1
377	ZnCys_Afl0424	AFL2G_03623	Zn2Cys6 (Ungrouped)	5.32241	conserved hypothetical protein	602	1
378	ZnCys_Afl0425	AFL2G_03637	Zn2Cys6 (Ungrouped)	3.74869	conserved hypothetical protein	618	1
379	ZnCys_Afl0426	AFL2G_03655	Zn2Cys6 (Ungrouped)	14.1387	conserved hypothetical protein	407	1
380	ZnCys_Afl0427	AFL2G_03708	Zn2Cys6 (Ungrouped)	15.5147	conserved hypothetical protein	505	1
381	ZnCys_Afl0508	AFL2G_07413	Zn2Cys6 (Ungrouped)	6.04531	conserved hypothetical protein	451	1
382	ZnCys_Afl0509	AFL2G_07414	Zn2Cys6 (Ungrouped)	2.41279	conserved hypothetical protein	754	1
383	ZnCys_Afl0395	AFL2G_02625	Zn2Cys6 (Ungrouped)	3.27088	conserved hypothetical protein	483	1
384	ZnCys_Afl0405	AFL2G_02952	Zn2Cys6 (Ungrouped)	4.32417	conserved hypothetical protein	330	1
385	ZnCys_Afl0406	AFL2G_02961	Zn2Cys6 (Ungrouped)	3.18443	predicted protein	537	1
386	ZnCys_Afl0648	AFL2G_12140	Zn2Cys6 (Ungrouped)	0.0536791	conserved hypothetical protein	403	1
387	ZnCys_Afl0650	AFL2G_12173	Zn2Cys6 (Ungrouped)	1.98351	predicted protein	491	1
388	ZnCys_Afl0540	AFL2G_08641	Zn2Cys6 (Ungrouped)	4.13411	hypothetical protein similar to Zn2Cys6 transcription factor	917	1
389	ZnCys_Afl0541	AFL2G_08655	Zn2Cys6 (Ungrouped)	38.1437	conserved hypothetical protein	534	1
390	ZnCys_Afl0544	AFL2G_08722	Zn2Cys6 (Ungrouped)	194.105	hypothetical protein similar to fungal specific transcription factor domain containing protein	646	1
391	ZnCys_Afl0610	AFL2G_10950	Zn2Cys6 (Ungrouped)	3.72046	conserved hypothetical protein	442	1
392	ZnCys_Afl0587	AFL2G_10149	Zn2Cys6 (Ungrouped)	6.75821	conserved hypothetical protein	721	1
393	ZnCys_Afl0519	AFL2G_07786	Zn2Cys6 (Ungrouped)	11.7057	conserved hypothetical protein	527	1
394	ZnCys_Afl0612	AFL2G_11031	Zn2Cys6 (Ungrouped)	#N/A	#N/A	598	1
395	ZnCys_Afl0613	AFL2G_11081	Zn2Cys6 (Ungrouped)	4.66373	conserved hypothetical protein	557	1
396	ZnCys_Afl0582	AFL2G_09846	Zn2Cys6 (Ungrouped)	0.354985	conserved hypothetical protein	671	1
397	ZnCys_Afl0584	AFL2G_09871	Zn2Cys6 (Ungrouped)	10.014	conserved hypothetical protein	679	1
398	ZnCys_Afl0523	AFL2G_07894	Zn2Cys6 (Ungrouped)	34.483	conserved hypothetical protein	765	1
399	ZnCys_Afl0401	AFL2G_02819	Zn2Cys6 (Ungrouped)	107.644	conserved hypothetical protein	1,210	1
400	ZnCys_Afl0402	AFL2G_02825	Zn2Cys6 (Ungrouped)	11.4971	conserved hypothetical protein	712	1
401	ZnCys_Afl0553	AFL2G_08862	Zn2Cys6 (Ungrouped)	9.45303	conserved hypothetical protein	1,091	1
402	ZnCys_Afl0554	AFL2G_08887	Zn2Cys6 (Ungrouped)	6.269	conserved hypothetical protein	594	1
403	ZnCys_Afl0383	AFL2G_01813	Zn2Cys6 (Ungrouped)	11.7481	conserved hypothetical protein	591	1
404	ZnCys_Afl0415	AFL2G_03176	Zn2Cys6 (Ungrouped)	2.72372	conserved hypothetical protein	628	1
405	ZnCys_Afl0435	AFL2G_04032	Zn2Cys6 (Ungrouped)	0.846614	predicted protein	332	1
406	ZnCys_Afl0437	AFL2G_04112	Zn2Cys6 (Ungrouped)	4.34411	conserved hypothetical protein	633	1
407	ZnCys_Afl0573	AFL2G_09451	Zn2Cys6 (Ungrouped)	14.444	conserved hypothetical protein	467	1
408	ZnCys_Afl0577	AFL2G_09482	Zn2Cys6 (Ungrouped)	3.3917	conserved hypothetical protein	421	1
409	ZnCys_Afl0433	AFL2G_03975	Zn2Cys6 (Ungrouped)	6.30596	conserved hypothetical protein	281	1
410	ZnCys_Afl0525	AFL2G_07985	Zn2Cys6 (Ungrouped)	4.69043	conserved hypothetical protein	392	1
411	ZnCys_Afl0472	AFL2G_05861	Zn2Cys6 (Ungrouped)	3.7329	conserved hypothetical protein	487	1
412	ZnCys_Afl0473	AFL2G_05883	Zn2Cys6 (Ungrouped)	11.2264	conserved hypothetical protein	480	1
413	ZnCys_Afl0449	AFL2G_04735	Zn2Cys6 (Ungrouped)	5.61459	conserved hypothetical protein	308	1
414	ZnCys_Afl0450	AFL2G_04756	Zn2Cys6 (Ungrouped)	23.0882	conserved hypothetical protein	701	1
415	ZnCys_Afl0451	AFL2G_04780	Zn2Cys6 (Ungrouped)	25.1015	conserved hypothetical protein	761	1
416	ZnCys_Afl0564	AFL2G_09196	Zn2Cys6 (Ungrouped)	18.3823	hypothetical protein similar to C6 transcription factor PrnA	360	1
417	ZnCys_Afl0374	AFL2G_01551	Zn2Cys6 (Ungrouped)	3.35869	conserved hypothetical protein	1,045	1
418	ZnCys_Afl0375	AFL2G_01588	Zn2Cys6 (Ungrouped)	11.1653	conserved hypothetical protein	605	1
419	ZnCys_Afl0464	AFL2G_05194	Zn2Cys6 (Ungrouped)	9.53296	conserved hypothetical protein	479	1
420	ZnCys_Afl0447	AFL2G_04558	Zn2Cys6 (Ungrouped)	8.29638	conserved hypothetical protein	561	1
421	ZnCys_Afl0469	AFL2G_05590	Zn2Cys6 (Ungrouped)	16.9761	conserved hypothetical protein	685	1
422	ZnCys_Afl0470	AFL2G_05600	Zn2Cys6 (Ungrouped)	2.23016	conserved hypothetical protein	563	1
423	ZnCys_Afl0569	AFL2G_09361	Zn2Cys6 (Ungrouped)	10.1039	conserved hypothetical protein	615	1
424	ZnCys_Afl0592	AFL2G_10342	Zn2Cys6 (Ungrouped)	46.0014	conserved hypothetical protein	758	1
425	ZnCys_Afl0593	AFL2G_10343	Zn2Cys6 (Ungrouped)	28.9006	conserved hypothetical protein	478	1
426	ZnCys_Afl0578	AFL2G_09631	Zn2Cys6 (Ungrouped)	7.62927	conserved hypothetical protein	721	1
427	ZnCys_Afl0496	AFL2G_07147	Zn2Cys6 (Ungrouped)	9.58654	conserved hypothetical protein	1,440	1
428	ZnCys_Afl0498	AFL2G_07188	Zn2Cys6 (Ungrouped)	6.35963	conserved hypothetical protein	661	1
429	ZnCys_Afl0596	AFL2G_10547	Zn2Cys6 (Ungrouped)	0.12048	predicted protein	359	1
430	ZnCys_Afl0598	AFL2G_10615	Zn2Cys6 (Ungrouped)	0.975189	conserved hypothetical protein	466	1
431	ZnCys_Afl0599	AFL2G_10622	Zn2Cys6 (Ungrouped)	6.65981	conserved hypothetical protein	774	1
432	ZnCys_Afl0600	AFL2G_10637	Zn2Cys6 (Ungrouped)	-	conserved hypothetical protein	379	1
433	ZnCys_Afl0602	AFL2G_10642	Zn2Cys6 (Ungrouped)	20.5521	conserved hypothetical protein	802	1
434	ZnCys_Afl0604	AFL2G_10681	Zn2Cys6 (Ungrouped)	8.87627	conserved hypothetical protein	429	1
435	ZnCys_Afl0615	AFL2G_11147	Zn2Cys6 (Ungrouped)	28.4355	conserved hypothetical protein	632	1
436	ZnCys_Afl0362	AFL2G_01061	Zn2Cys6 (Ungrouped)	9.40028	conserved hypothetical protein	758	1
437	ZnCys_Afl0627	AFL2G_11506	Zn2Cys6 (Ungrouped)	10.984	predicted protein	307	1
438	ZnCys_Afl0629	AFL2G_11514	Zn2Cys6 (Ungrouped)	17.3394	conserved hypothetical protein	897	1
439	ZnCys_Afl0378	AFL2G_01645	Zn2Cys6 (Ungrouped)	27.0074	conserved hypothetical protein	700	1
440	ZnCys_Afl0379	AFL2G_01709	Zn2Cys6 (Ungrouped)	13.7712	conserved hypothetical protein	673	1
441	APSES_Afl0004	AFL2G_00413	APSES (Ungrouped)	12.9185	hypothetical protein similar to APSES transcription factorMbpA	882	1
442	APSES_Afl0005	AFL2G_03629	APSES (Ungrouped)	13.9882	hypothetical protein similar to APSES transcription factor	692	1
443	APSES_Afl0006	AFL2G_05613	APSES (Ungrouped)	792.475	cell pattern formation-associated protein stuA	633	1
444	HMG_Afl0029	AFL2G_04520	HMG (Ungrouped)	102.588	conserved hypothetical protein	307	7
445	HMG_Afl0020	AFL2G_00849	HMG (Ungrouped)	58.4975	hypothetical protein similar to ars-binding protein 2	779	3
446	HMG_Afl0033	AFL2G_09087	HMG (Ungrouped)	76.5739	hypothetical protein similar to nuclear localization protein	564	2
447	HMG_Afl0028	AFL2G_04506	HMG (Ungrouped)	24.9763	predicted protein	1,581	3
448	HMG_Afl0027	AFL2G_04118	HMG (Ungrouped)	33.3515	hypothetical protein similar to vacuolar protein sorting protein VPS11	1,516	2
449	HMG_Afl0021	AFL2G_01431	HMG (Ungrouped)	9.04187	conserved hypothetical protein	920	4
450	HMG_Afl0030	AFL2G_05107	HMG (Ungrouped)	21.5612	hypothetical protein similar to chromosome segregation protein Pcs1	521	2
451	HMG_Afl0038	AFL2G_12048	HMG (Ungrouped)	52.8063	DNA topoisomerase 2	1,599	1
452	HMG_Afl0026	AFL2G_03674	HMG (Ungrouped)	14.6797	conserved hypothetical protein	1,203	2
453	HMG_Afl0025	AFL2G_03606	HMG (Ungrouped)	24.9277	conserved hypothetical protein	561	2
454	HMG_Afl0031	AFL2G_06846	HMG (Ungrouped)	26.55	hypothetical protein similar to DNA replication factor C subunit Rfc1	1,894	2
455	HMG_Afl0034	AFL2G_10071	HMG (Ungrouped)	163.789	predicted protein	341	2
456	HMG_Afl0035	AFL2G_10244	HMG (Ungrouped)	9.95516	hypothetical protein similar to mating type protein MAT1-2	463	2
457	HMG_Afl0032	AFL2G_07769	HMG (Ungrouped)	77.6815	conserved hypothetical protein	322	3
458	HMG_Afl0022	AFL2G_01908	HMG (Ungrouped)	29.9359	hypothetical protein similar to mating type protein MAT1-2	693	2
459	HMG_Afl0023	AFL2G_02142	HMG (Ungrouped)	72.4067	conserved hypothetical protein	303	2
460	HMG_Afl0036	AFL2G_10384	HMG (Ungrouped)	11.445	hypothetical protein similar to flavin-containing amine oxidase	1,134	2
461	HMG_Afl0024	AFL2G_02292	HMG (Ungrouped)	#N/A	#N/A	104	2
462	HMG_Afl0037	AFL2G_11189	HMG (Ungrouped)	0.408077	hypothetical protein similar to alpha mating-type protein MAT1-1-1	371	1
463	CCAAT_Afl0009	AFL2G_06510	Heteromeric CCAAT factors (Ungrouped)	178.853	hypothetical protein similar to HAPB	367	1
464	CCAAT_Afl0006	AFL2G_02066	Heteromeric CCAAT factors (Ungrouped)	177.808	hypothetical protein similar to HAPC	215	2
465	CCAAT_Afl0010	AFL2G_08078	Heteromeric CCAAT factors (Ungrouped)	#N/A	#N/A	142	1
466	CCAAT_Afl0008	AFL2G_05664	Heteromeric CCAAT factors (Ungrouped)	292.048	hypothetical protein similar to HAPE	252	1
467	CCAAT_Afl0007	AFL2G_03998	Heteromeric CCAAT factors (Ungrouped)	101.655	conserved hypothetical protein	255	1
468	GH_Afl0003	AFL2G_02335	Grainyhead/CP2 (Ungrouped)	23.7992	conserved hypothetical protein	738	1
469	GH_Afl0004	AFL2G_10663	Grainyhead/CP2 (Ungrouped)	26.0743	hypothetical protein	652	1
470	TEA_Afl0002	AFL2G_02163	TEA/ATTS (Ungrouped)	15.037	regulatory protein abaA	785	1
471	CENTB_Afl0002	AFL2G_05067	Centromere protein B, DNA-binding region (Ungrouped)	#N/A	#N/A	576	1
472	NDT80_Afl0004	AFL2G_12339	NDT80/PhoG like DNA-binding (Ungrouped)	47.4023	hypothetical protein similar to PHOG	591	1
473	NDT80_Afl0003	AFL2G_05394	NDT80/PhoG like DNA-binding (Ungrouped)	197.833	conserved hypothetical protein	489	1
474	OBFOLD_Afl0070	AFL2G_05275	Nucleic acid-binding, OB-fold (Ungrouped)	47.8212	hypothetical protein similar to exosome complex exonuclease RRP40	272	1
475	OBFOLD_Afl0050	AFL2G_00819	Nucleic acid-binding, OB-fold (Ungrouped)	99.3485	hypothetical protein similar to aspartyl-tRNA synthetase	954	1
476	OBFOLD_Afl0088	AFL2G_10264	Nucleic acid-binding, OB-fold (Ungrouped)	31.1125	mitotic control protein dis3	1,032	1
477	OBFOLD_Afl0080	AFL2G_08403	Nucleic acid-binding, OB-fold (Ungrouped)	41.7987	conserved hypothetical protein	123	1
478	OBFOLD_Afl0049	AFL2G_00614	Nucleic acid-binding, OB-fold (Ungrouped)	69.2688	DNA-directed RNA polymerase II 19 kDa polypeptide	169	1
479	OBFOLD_Afl0072	AFL2G_05509	Nucleic acid-binding, OB-fold (Ungrouped)	36.7687	cell division control protein 54	994	1
480	OBFOLD_Afl0068	AFL2G_04344	Nucleic acid-binding, OB-fold (Ungrouped)	48.305	conserved hypothetical protein	276	1
481	OBFOLD_Afl0053	AFL2G_02037	Nucleic acid-binding, OB-fold (Ungrouped)	45.2069	hypothetical protein similar to ribosomal protein L2	401	1
482	OBFOLD_Afl0054	AFL2G_02071	Nucleic acid-binding, OB-fold (Ungrouped)	48.0397	hypothetical protein similar to DNA replication licensing factor Mcm3	854	1
483	OBFOLD_Afl0055	AFL2G_02088	Nucleic acid-binding, OB-fold (Ungrouped)	#N/A	#N/A	159	1
484	OBFOLD_Afl0081	AFL2G_08489	Nucleic acid-binding, OB-fold (Ungrouped)	19.9212	hypothetical protein similar to 3'-5' exoribonuclease Csl4	257	1
485	OBFOLD_Afl0076	AFL2G_06976	Nucleic acid-binding, OB-fold (Ungrouped)	45.5234	conserved hypothetical protein	241	1
486	OBFOLD_Afl0089	AFL2G_10870	Nucleic acid-binding, OB-fold (Ungrouped)	3027.01	hypothetical protein similar to HEX1	515	1
487	OBFOLD_Afl0051	AFL2G_01208	Nucleic acid-binding, OB-fold (Ungrouped)	28.0764	hypothetical protein similar to asparaginyl-tRNA synthetase	542	1
488	OBFOLD_Afl0052	AFL2G_01437	Nucleic acid-binding, OB-fold (Ungrouped)	#N/A	#N/A	160	1
489	OBFOLD_Afl0082	AFL2G_09315	Nucleic acid-binding, OB-fold (Ungrouped)	176.183	asparaginyl-tRNA synthetase	571	1
490	OBFOLD_Afl0079	AFL2G_08323	Nucleic acid-binding, OB-fold (Ungrouped)	21.0623	hypothetical protein similar to protein G6G8.9	138	1
491	OBFOLD_Afl0078	AFL2G_08167	Nucleic acid-binding, OB-fold (Ungrouped)	#N/A	#N/A	149	1
492	OBFOLD_Afl0073	AFL2G_06287	Nucleic acid-binding, OB-fold (Ungrouped)	#N/A	#N/A	150	1
493	OBFOLD_Afl0057	AFL2G_02574	Nucleic acid-binding, OB-fold (Ungrouped)	#N/A	#N/A	214	1
494	OBFOLD_Afl0065	AFL2G_03631	Nucleic acid-binding, OB-fold (Ungrouped)	121.929	glutamate-cysteine ligase	669	1
495	OBFOLD_Afl0066	AFL2G_03647	Nucleic acid-binding, OB-fold (Ungrouped)	120.503	eukaryotic translation initiation factor 2 alpha subunit	308	1
496	OBFOLD_Afl0097	AFL2G_12306	Nucleic acid-binding, OB-fold (Ungrouped)	8.71926	conserved hypothetical protein	201	1
497	OBFOLD_Afl0096	AFL2G_11629	Nucleic acid-binding, OB-fold (Ungrouped)	#N/A	#N/A	192	1
498	OBFOLD_Afl0058	AFL2G_02782	Nucleic acid-binding, OB-fold (Ungrouped)	182.515	lysyl-tRNA synthetase	607	1
499	OBFOLD_Afl0077	AFL2G_07790	Nucleic acid-binding, OB-fold (Ungrouped)	35.1498	hypothetical protein similar to mitochondrial inner membrane translocase subunit TIM44	508	1
500	OBFOLD_Afl0067	AFL2G_03792	Nucleic acid-binding, OB-fold (Ungrouped)	#N/A	#N/A	145	1
501	OBFOLD_Afl0086	AFL2G_09920	Nucleic acid-binding, OB-fold (Ungrouped)	33.6432	hypothetical protein	1,294	1
502	OBFOLD_Afl0059	AFL2G_02889	Nucleic acid-binding, OB-fold (Ungrouped)	86.3601	26S protease regulatory subunit S10B	393	1
503	OBFOLD_Afl0061	AFL2G_03118	Nucleic acid-binding, OB-fold (Ungrouped)	15.5152	conserved hypothetical protein	621	2
504	OBFOLD_Afl0062	AFL2G_03124	Nucleic acid-binding, OB-fold (Ungrouped)	18.0087	hypothetical protein similar to rRNA biogenesis protein	1,827	10
505	OBFOLD_Afl0063	AFL2G_03139	Nucleic acid-binding, OB-fold (Ungrouped)	93.5808	hypothetical protein similar to Arc1p protein	440	1
506	OBFOLD_Afl0064	AFL2G_03600	Nucleic acid-binding, OB-fold (Ungrouped)	51.8386	DNA replication licensing factor mcm2	893	1
507	OBFOLD_Afl0056	AFL2G_02154	Nucleic acid-binding, OB-fold (Ungrouped)	51.8319	hypothetical protein similar to lysyl-tRNA synthetase	445	1
508	OBFOLD_Afl0060	AFL2G_03026	Nucleic acid-binding, OB-fold (Ungrouped)	1.66285	hypothetical protein similar to endo-1,4-beta-glucanase	312	1
509	OBFOLD_Afl0069	AFL2G_04541	Nucleic acid-binding, OB-fold (Ungrouped)	11.8189	hypothetical protein similar to aspartyl-tRNA synthetase	588	1
510	OBFOLD_Afl0083	AFL2G_09328	Nucleic acid-binding, OB-fold (Ungrouped)	27.942	mRNA capping enzyme subunit alpha	415	1
511	OBFOLD_Afl0084	AFL2G_09377	Nucleic acid-binding, OB-fold (Ungrouped)	43.5918	conserved hypothetical protein	692	2
512	OBFOLD_Afl0087	AFL2G_10108	Nucleic acid-binding, OB-fold (Ungrouped)	188.26	60S ribosomal protein L2	394	1
513	OBFOLD_Afl0085	AFL2G_09782	Nucleic acid-binding, OB-fold (Ungrouped)	33.4934	DNA replication licensing factor mcm5	719	1
514	OBFOLD_Afl0071	AFL2G_05375	Nucleic acid-binding, OB-fold (Ungrouped)	60.2726	DNA replication licensing factor mcm7	810	1
515	OBFOLD_Afl0090	AFL2G_11214	Nucleic acid-binding, OB-fold (Ungrouped)	32.1409	transcription elongation factor spt6	1,422	1
516	OBFOLD_Afl0091	AFL2G_11217	Nucleic acid-binding, OB-fold (Ungrouped)	30.6278	hypothetical protein similar to exonuclease	324	1
517	OBFOLD_Afl0092	AFL2G_11473	Nucleic acid-binding, OB-fold (Ungrouped)	30.0995	hypothetical protein similar to kinesin	1,177	1
518	OBFOLD_Afl0093	AFL2G_11570	Nucleic acid-binding, OB-fold (Ungrouped)	4.33727	eukaryotic translation initiation factor 5A-2	154	1
519	OBFOLD_Afl0094	AFL2G_11607	Nucleic acid-binding, OB-fold (Ungrouped)	45.2595	DNA replication licensing factor mcm6	953	1
520	OBFOLD_Afl0095	AFL2G_11621	Nucleic acid-binding, OB-fold (Ungrouped)	39.0284	ATP-dependent RNA helicase DHX8	1,232	1
521	OBFOLD_Afl0074	AFL2G_06581	Nucleic acid-binding, OB-fold (Ungrouped)	#N/A	#N/A	144	1
522	OBFOLD_Afl0075	AFL2G_06697	Nucleic acid-binding, OB-fold (Ungrouped)	118.77	aspartyl-tRNA synthetase	557	1
523	WING_Afl0056	AFL2G_05244	Winged helix repressor DNA-binding (Ungrouped)	4.6243	hypothetical protein similar to methylated-DNA-protein-cysteine methyltransferase	136	1
524	WING_Afl0059	AFL2G_06752	Winged helix repressor DNA-binding (Ungrouped)	54.7279	developmental regulator flbA	719	1
525	WING_Afl0041	AFL2G_00593	Winged helix repressor DNA-binding (Ungrouped)	35.0451	hypothetical protein similar to transcription initiation factor iif	374	1
526	WING_Afl0039	AFL2G_00135	Winged helix repressor DNA-binding (Ungrouped)	75.6689	hypothetical protein similar to RhoGAP and Fes/CIP4 domain protein	882	1
527	WING_Afl0040	AFL2G_00136	Winged helix repressor DNA-binding (Ungrouped)	23.9114	hypothetical protein similar to cell division control protein 18	652	1
528	WING_Afl0053	AFL2G_04344	Winged helix repressor DNA-binding (Ungrouped)	48.305	conserved hypothetical protein	276	1
529	WING_Afl0057	AFL2G_06439	Winged helix repressor DNA-binding (Ungrouped)	#N/A	#N/A	786	1
530	WING_Afl0042	AFL2G_01211	Winged helix repressor DNA-binding (Ungrouped)	32.5601	hypothetical protein similar to histone acetyltransferase MysT1	354	1
531	WING_Afl0062	AFL2G_07285	Winged helix repressor DNA-binding (Ungrouped)	6.64234	conserved hypothetical protein	603	1
532	WING_Afl0063	AFL2G_07291	Winged helix repressor DNA-binding (Ungrouped)	1.24386	conserved hypothetical protein	400	1
533	WING_Afl0047	AFL2G_02465	Winged helix repressor DNA-binding (Ungrouped)	29.6661	hypothetical protein similar to forkhead domain protein	1,029	1
534	WING_Afl0066	AFL2G_09289	Winged helix repressor DNA-binding (Ungrouped)	30.8243	hypothetical protein similar to domain found in Dishevelled	1,824	1
535	WING_Afl0067	AFL2G_09301	Winged helix repressor DNA-binding (Ungrouped)	26.7764	histone acetyltransferase esa-1	473	1
536	WING_Afl0065	AFL2G_08222	Winged helix repressor DNA-binding (Ungrouped)	82.4968	hypothetical protein similar to rho guanyl nucleotide exchange factor	1,173	1
537	WING_Afl0043	AFL2G_01739	Winged helix repressor DNA-binding (Ungrouped)	59.7543	hypothetical protein similar to hsf protein	788	1
538	WING_Afl0048	AFL2G_02624	Winged helix repressor DNA-binding (Ungrouped)	52.6317	hypothetical protein similar to response regulator	615	1
539	WING_Afl0073	AFL2G_11706	Winged helix repressor DNA-binding (Ungrouped)	3.11339	hypothetical protein similar to O-methyltransferase	403	1
540	WING_Afl0050	AFL2G_02959	Winged helix repressor DNA-binding (Ungrouped)	736.259	conserved hypothetical protein	422	1
541	WING_Afl0074	AFL2G_12206	Winged helix repressor DNA-binding (Ungrouped)	#N/A	#N/A	373	1
542	WING_Afl0049	AFL2G_02803	Winged helix repressor DNA-binding (Ungrouped)	16.2721	hypothetical protein similar to chromatin remodeling complex protein Rsc9	740	1
543	WING_Afl0075	AFL2G_12434	Winged helix repressor DNA-binding (Ungrouped)	71.5464	conserved hypothetical protein	551	1
544	WING_Afl0051	AFL2G_03963	Winged helix repressor DNA-binding (Ungrouped)	0.985743	conserved hypothetical protein	395	1
545	WING_Afl0052	AFL2G_03982	Winged helix repressor DNA-binding (Ungrouped)	14.2603	conserved hypothetical protein	402	1
546	WING_Afl0070	AFL2G_10036	Winged helix repressor DNA-binding (Ungrouped)	64.0706	forkhead box protein L2	723	1
547	WING_Afl0071	AFL2G_10085	Winged helix repressor DNA-binding (Ungrouped)	49.3534	hypothetical protein similar to cephalosporin C regulator 1	833	1
548	WING_Afl0068	AFL2G_09654	Winged helix repressor DNA-binding (Ungrouped)	11.6711	conserved hypothetical protein	1,898	1
549	WING_Afl0069	AFL2G_09686	Winged helix repressor DNA-binding (Ungrouped)	1.4407	conserved hypothetical protein	2,001	1
550	WING_Afl0060	AFL2G_07215	Winged helix repressor DNA-binding (Ungrouped)	0.791473	sterigmatocystin 8-O-methyltransferase precursor	410	1
551	WING_Afl0061	AFL2G_07216	Winged helix repressor DNA-binding (Ungrouped)	0.336223	hypothetical protein similar to O-methyltransferase B	386	1
552	WING_Afl0045	AFL2G_02256	Winged helix repressor DNA-binding (Ungrouped)	48.0132	hypothetical protein similar to forkhead transcription factor Fkh2	700	1
553	WING_Afl0044	AFL2G_01913	Winged helix repressor DNA-binding (Ungrouped)	28.8751	protein mst2	1,082	1
554	WING_Afl0072	AFL2G_11197	Winged helix repressor DNA-binding (Ungrouped)	995.21	hypothetical protein	201	1
555	WING_Afl0058	AFL2G_06648	Winged helix repressor DNA-binding (Ungrouped)	187.299	conserved hypothetical protein	478	1
556	JUMONJI_Afl0016	AFL2G_12363	Transcription factor jumonji (Ungrouped)	2.27402	conserved hypothetical protein	390	1
557	JUMONJI_Afl0010	AFL2G_01364	Transcription factor jumonji (Ungrouped)	11.0427	conserved hypothetical protein	488	1
558	JUMONJI_Afl0013	AFL2G_07522	Transcription factor jumonji (Ungrouped)	10.5211	conserved hypothetical protein	706	1
559	JUMONJI_Afl0015	AFL2G_09928	Transcription factor jumonji (Ungrouped)	29.9568	hypothetical protein similar to PHD transcription factor Rum1	1,727	1
560	JUMONJI_Afl0011	AFL2G_04779	Transcription factor jumonji (Ungrouped)	63.3452	conserved hypothetical protein	328	1
561	JUMONJI_Afl0012	AFL2G_04802	Transcription factor jumonji (Ungrouped)	25.9329	conserved hypothetical protein	668	1
562	JUMONJI_Afl0014	AFL2G_09344	Transcription factor jumonji (Ungrouped)	29.8325	conserved hypothetical protein	1,378	1
563	JUMONJI_Afl0009	AFL2G_01100	Transcription factor jumonji (Ungrouped)	3.36647	conserved hypothetical protein	553	1
564	YL1_Afl0002	AFL2G_09309	YL1 nuclear protein (Ungrouped)	25.1313	conserved hypothetical protein	767	1
565	NEG_Afl0005	AFL2G_03755	Negative transcriptional regulator (Ungrouped)	73.0443	hypothetical protein similar to transcriptional regulator	257	1
566	NEG_Afl0006	AFL2G_05318	Negative transcriptional regulator (Ungrouped)	-	hypothetical protein similar to transcriptional regulator	245	1
567	NEG_Afl0004	AFL2G_01656	Negative transcriptional regulator (Ungrouped)	14.5855	hypothetical protein similar to transcriptional regulator	225	1
568	ssDNA_Afl0004	AFL2G_06941	ssDNA-binding transcriptional regulator (Ungrouped)	21.1593	hypothetical protein similar to DNA mismatch repair protein Pms1	575	1
569	SGT1_Afl0002	AFL2G_01220	SGT1 (Ungrouped)	11.0731	hypothetical protein similar to SGT1 protein	612	1
570	SART1_Afl0002	AFL2G_01875	SART1 (Ungrouped)	50.4955	conserved hypothetical protein	681	1
571	RFX_Afl0002	AFL2G_10085	RFX DNA-binding domain (Ungrouped)	49.3534	hypothetical protein similar to cephalosporin C regulator 1	833	1
572	P53_Afl0003	AFL2G_02351	p53-like transcription factor (Ungrouped)	82.395	hypothetical protein similar to S-locus protein 7	328	1
573	P53_Afl0005	AFL2G_12339	p53-like transcription factor (Ungrouped)	47.4023	hypothetical protein similar to PHOG	591	1
574	P53_Afl0004	AFL2G_05394	p53-like transcription factor (Ungrouped)	197.833	conserved hypothetical protein	489	1
575	NF-X1_Afl0002	AFL2G_00184	Zinc finger, NF-X1-type (Ungrouped)	11.7468	hypothetical protein similar to NF-X1 finger transcription factor	1,127	8
576	MIZ_Afl0006	AFL2G_08267	Zinc finger, MIZ-type (Ungrouped)	23.6511	conserved hypothetical protein	871	1
577	MIZ_Afl0005	AFL2G_05670	Zinc finger, MIZ-type (Ungrouped)	70.9816	hypothetical protein similar to SUMO ligase SizA	505	1
578	MIZ_Afl0004	AFL2G_02790	Zinc finger, MIZ-type (Ungrouped)	5.65537	conserved hypothetical protein	486	1
579	MAT_Afl0002	AFL2G_11189	Mating-type protein MAT alpha 1 (Ungrouped)	0.408077	hypothetical protein similar to alpha mating-type protein MAT1-1-1	371	1
580	ARID_Afl0003	AFL2G_02318	AT-rich interaction region (Ungrouped)	105.764	conserved hypothetical protein	1,137	1
581	ARID_Afl0004	AFL2G_09928	AT-rich interaction region (Ungrouped)	29.9568	hypothetical protein similar to PHD transcription factor Rum1	1,727	1
582	AraC_Afl0010	AFL2G_00668	Helix-turn-helix, AraC type (Ungrouped)	3.49097	conserved hypothetical protein	204	1
583	AraC_Afl0013	AFL2G_04473	Helix-turn-helix, AraC type (Ungrouped)	37.5735	pre-mRNA-splicing ATP-dependent RNA helicase prp28	803	1
584	AraC_Afl0015	AFL2G_07573	Helix-turn-helix, AraC type (Ungrouped)	26.5876	conserved hypothetical protein	316	1
585	AraC_Afl0012	AFL2G_03582	Helix-turn-helix, AraC type (Ungrouped)	21.5505	carboxypeptidase S1	478	1
586	AraC_Afl0014	AFL2G_06853	Helix-turn-helix, AraC type (Ungrouped)	0.417045	conserved hypothetical protein	363	1
587	AraC_Afl0016	AFL2G_10107	Helix-turn-helix, AraC type (Ungrouped)	11.7793	hypothetical protein similar to ada regulatory protein	277	1
588	AraC_Afl0011	AFL2G_02246	Helix-turn-helix, AraC type (Ungrouped)	21.1289	conserved hypothetical protein	383	1
589	AraC_Afl0017	AFL2G_11564	Helix-turn-helix, AraC type (Ungrouped)	1.6064	conserved hypothetical protein	323	1
590	AraC_Afl0018	AFL2G_12539	Helix-turn-helix, AraC type (Ungrouped)	#N/A	#N/A	313	1
591	BED_Afl0002	AFL2G_02060	Zinc finger, BED-type predicted (Ungrouped)	67.0671	conserved hypothetical protein	431	1
592	Not1_Afl0002	AFL2G_02442	CCR4-Not complex component, Not1 (Ungrouped)	34.1661	hypothetical protein similar to Ccr4-Not transcription complex subunit NOT1	2,192	1
593	DDT_Afl0002	AFL2G_09588	DDT (Ungrouped)	15.4738	hypothetical protein similar to DDT domain protein	938	1
594	HTH_3_Afl0002	AFL2G_01316	Helix-turn-helix type 3 (Ungrouped)	#N/A	#N/A	155	1
595	PSQ_Afl0003	AFL2G_08538	Helix-turn-helix, Psq (Ungrouped)	12.7313	conserved hypothetical protein	200	1
596	PSQ_Afl0004	AFL2G_12553	Helix-turn-helix, Psq (Ungrouped)	#N/A	#N/A	205	1
597	HOMEOLIKE_Afl0047	AFL2G_00406	Homeodomain-like (Ungrouped)	60.4819	hypothetical protein similar to RSC complex subunit RSC8	686	1
598	HOMEOLIKE_Afl0048	AFL2G_00407	Homeodomain-like (Ungrouped)	16.4913	conserved hypothetical protein	717	1
599	HOMEOLIKE_Afl0066	AFL2G_05276	Homeodomain-like (Ungrouped)	12.4654	hypothetical protein	634	2
600	HOMEOLIKE_Afl0051	AFL2G_00748	Homeodomain-like (Ungrouped)	148.19	hypothetical protein similar to FlbD	323	2
601	HOMEOLIKE_Afl0081	AFL2G_10296	Homeodomain-like (Ungrouped)	39.6394	conserved hypothetical protein	394	1
602	HOMEOLIKE_Afl0049	AFL2G_00623	Homeodomain-like (Ungrouped)	10.6899	predicted protein	565	2
603	HOMEOLIKE_Afl0050	AFL2G_00668	Homeodomain-like (Ungrouped)	3.49097	conserved hypothetical protein	204	1
604	HOMEOLIKE_Afl0046	AFL2G_00308	Homeodomain-like (Ungrouped)	0.959959	conserved hypothetical protein	496	2
605	HOMEOLIKE_Afl0064	AFL2G_05014	Homeodomain-like (Ungrouped)	#N/A	#N/A	462	1
606	HOMEOLIKE_Afl0072	AFL2G_06964	Homeodomain-like (Ungrouped)	52.2146	hypothetical protein similar to GYF domain protein	1,554	1
607	HOMEOLIKE_Afl0062	AFL2G_04631	Homeodomain-like (Ungrouped)	81.8826	hypothetical protein similar to MYB and HSA domain protein	1,435	1
608	HOMEOLIKE_Afl0063	AFL2G_04648	Homeodomain-like (Ungrouped)	26.6937	SWR1-complex protein 4	588	1
609	HOMEOLIKE_Afl0073	AFL2G_07642	Homeodomain-like (Ungrouped)	0.401599	conserved hypothetical protein	215	1
610	HOMEOLIKE_Afl0074	AFL2G_07711	Homeodomain-like (Ungrouped)	449.618	hypothetical protein similar to homeobox transcription factor	710	1
611	HOMEOLIKE_Afl0065	AFL2G_05067	Homeodomain-like (Ungrouped)	#N/A	#N/A	576	2
612	HOMEOLIKE_Afl0077	AFL2G_09302	Homeodomain-like (Ungrouped)	42.9898	pre-mRNA-splicing factor cef1	792	2
613	HOMEOLIKE_Afl0067	AFL2G_06291	Homeodomain-like (Ungrouped)	11.8289	conserved hypothetical protein	263	1
614	HOMEOLIKE_Afl0054	AFL2G_01717	Homeodomain-like (Ungrouped)	14.4689	hypothetical protein similar to MYB DNA-binding domain protein	1,916	2
615	HOMEOLIKE_Afl0061	AFL2G_03867	Homeodomain-like (Ungrouped)	16.7865	hypothetical protein similar to MYB DNA-binding domain protein	238	1
616	HOMEOLIKE_Afl0085	AFL2G_10994	Homeodomain-like (Ungrouped)	29.074	hypothetical protein similar to MYB DNA-binding domain protein	636	2
617	HOMEOLIKE_Afl0086	AFL2G_11017	Homeodomain-like (Ungrouped)	14.0272	conserved hypothetical protein	990	1
618	HOMEOLIKE_Afl0059	AFL2G_02746	Homeodomain-like (Ungrouped)	70.2979	predicted protein	177	1
619	HOMEOLIKE_Afl0060	AFL2G_02775	Homeodomain-like (Ungrouped)	4.66791	conserved hypothetical protein	222	1
620	HOMEOLIKE_Afl0078	AFL2G_09840	Homeodomain-like (Ungrouped)	#N/A	#N/A	166	1
621	HOMEOLIKE_Afl0075	AFL2G_08901	Homeodomain-like (Ungrouped)	#N/A	#N/A	409	1
622	HOMEOLIKE_Afl0055	AFL2G_01838	Homeodomain-like (Ungrouped)	34.5072	hypothetical protein similar to AhpA	304	1
623	HOMEOLIKE_Afl0056	AFL2G_01850	Homeodomain-like (Ungrouped)	121.121	hypothetical protein similar to homeobox transcription factor RfeB	604	1
624	HOMEOLIKE_Afl0057	AFL2G_02198	Homeodomain-like (Ungrouped)	24.3239	conserved hypothetical protein	1,701	1
625	HOMEOLIKE_Afl0083	AFL2G_10435	Homeodomain-like (Ungrouped)	41.094	ISWI chromatin remodeling complex ATPase ISW1	1,122	2
626	HOMEOLIKE_Afl0076	AFL2G_09172	Homeodomain-like (Ungrouped)	15.9294	conserved hypothetical protein	775	1
627	HOMEOLIKE_Afl0087	AFL2G_11354	Homeodomain-like (Ungrouped)	20.9066	conserved hypothetical protein	1,298	1
628	HOMEOLIKE_Afl0079	AFL2G_10107	Homeodomain-like (Ungrouped)	11.7793	hypothetical protein similar to ada regulatory protein	277	1
629	HOMEOLIKE_Afl0080	AFL2G_10122	Homeodomain-like (Ungrouped)	5.48588	conserved hypothetical protein	505	1
630	HOMEOLIKE_Afl0058	AFL2G_02238	Homeodomain-like (Ungrouped)	26.3733	hypothetical protein similar to homeobox transcription factor	582	1
631	HOMEOLIKE_Afl0084	AFL2G_10603	Homeodomain-like (Ungrouped)	4.01377	conserved hypothetical protein	361	2
632	HOMEOLIKE_Afl0052	AFL2G_01056	Homeodomain-like (Ungrouped)	11.6013	hypothetical protein similar to homeobox and C2H2 transcription factor	614	1
633	HOMEOLIKE_Afl0053	AFL2G_01103	Homeodomain-like (Ungrouped)	37.4651	hypothetical protein similar to homeobox and C2H2 transcription factor	858	2
634	HOMEOLIKE_Afl0088	AFL2G_12553	Homeodomain-like (Ungrouped)	#N/A	#N/A	205	1
635	HOMEOLIKE_Afl0071	AFL2G_06657	Homeodomain-like (Ungrouped)	41.4084	conserved hypothetical protein	277	1
636	HOMEOLIKE_Afl0069	AFL2G_06651	Homeodomain-like (Ungrouped)	365.663	hypothetical protein similar to MYB DNA-binding domain protein	331	2
637	HOMEOLIKE_Afl0070	AFL2G_06654	Homeodomain-like (Ungrouped)	605.094	conserved hypothetical protein	177	1
638	HOMEOLIKE_Afl0068	AFL2G_06624	Homeodomain-like (Ungrouped)	38.1901	conserved hypothetical protein	861	1
639	Lambda_Afl0005	AFL2G_05311	Lambda repressor-like, DNA-binding (Ungrouped)	8.79463	conserved hypothetical protein	613	1
640	Lambda_Afl0004	AFL2G_01316	Lambda repressor-like, DNA-binding (Ungrouped)	#N/A	#N/A	155	1
641	Lambda_Afl0006	AFL2G_09627	Lambda repressor-like, DNA-binding (Ungrouped)	#N/A	#N/A	160	1
642	PARP_Afl0002	AFL2G_03688	Zinc finger, PARP-type (Ungrouped)	90.4816	conserved hypothetical protein	266	1
643	DHHC_Afl0006	AFL2G_00565	Zinc finger, DHHC-type (Ungrouped)	12.7443	palmitoyltransferase pfa4	307	1
644	DHHC_Afl0007	AFL2G_05632	Zinc finger, DHHC-type (Ungrouped)	49.0147	palmitoyltransferase akr1	737	1
645	DHHC_Afl0008	AFL2G_09645	Zinc finger, DHHC-type (Ungrouped)	147.394	palmitoyltransferase pfa3	530	1
646	DHHC_Afl0010	AFL2G_11177	Zinc finger, DHHC-type (Ungrouped)	68.9506	palmitoyltransferase erf2	612	1
647	CCHC_Afl0019	AFL2G_09084	Zinc finger, CCHC-type (Ungrouped)	2.43418	conserved hypothetical protein	195	1
648	CCHC_Afl0013	AFL2G_02369	Zinc finger, CCHC-type (Ungrouped)	147.428	hypothetical protein similar to zinc knuckle transcription factor Zfm1	554	2
649	CCHC_Afl0016	AFL2G_04488	Zinc finger, CCHC-type (Ungrouped)	#N/A	#N/A	87	1
650	CCHC_Afl0018	AFL2G_08122	Zinc finger, CCHC-type (Ungrouped)	2.81274	hypothetical protein similar to tRNA-splicing endonuclease	2,073	3
651	CCHC_Afl0015	AFL2G_03874	Zinc finger, CCHC-type (Ungrouped)	#N/A	#N/A	155	5
652	CCHC_Afl0014	AFL2G_03402	Zinc finger, CCHC-type (Ungrouped)	33.2622	5'-3' exoribonuclease 2	1,035	1
653	CCHC_Afl0022	AFL2G_09854	Zinc finger, CCHC-type (Ungrouped)	-	conserved hypothetical protein	294	2
654	CCHC_Afl0021	AFL2G_09479	Zinc finger, CCHC-type (Ungrouped)	0.874179	conserved hypothetical protein	644	1
655	CCHC_Afl0017	AFL2G_07923	Zinc finger, CCHC-type (Ungrouped)	67.509	conserved hypothetical protein	214	4
656	CCHC_Afl0020	AFL2G_09369	Zinc finger, CCHC-type (Ungrouped)	43.9874	hypothetical protein similar to zinc knuckle domain protein	634	1
657	CCHC_Afl0023	AFL2G_10397	Zinc finger, CCHC-type (Ungrouped)	0.870131	hypothetical protein similar to zinc knuckle transcription factor CnjB	323	4
658	CCHC_Afl0024	AFL2G_10414	Zinc finger, CCHC-type (Ungrouped)	13.7721	conserved hypothetical protein	347	2
659	Rad18_Afl0005	AFL2G_05965	Zinc finger, Rad18-type putative (Ungrouped)	0.0780085	conserved hypothetical protein	555	1
660	Rad18_Afl0004	AFL2G_01934	Zinc finger, Rad18-type putative (Ungrouped)	6.40733	hypothetical protein similar to AAA family ATPase	527	1
661	TFIIS_Afl0007	AFL2G_08113	Transcription factor TFIIS (Ungrouped)	#N/A	#N/A	188	1
662	TFIIS_Afl0005	AFL2G_04393	Transcription factor TFIIS (Ungrouped)	#N/A	#N/A	142	1
663	TFIIS_Afl0008	AFL2G_10915	Transcription factor TFIIS (Ungrouped)	95.42	hypothetical protein similar to transcription elongation factor S-II	304	1
664	TFIIS_Afl0006	AFL2G_05561	Transcription factor TFIIS (Ungrouped)	#N/A	#N/A	128	1
665	BTF_Afl0004	AFL2G_02354	Bromodomain transcription factor (Ungrouped)	27.246	hypothetical protein similar to transcriptional activator spt7	1,177	1
666	BTF_Afl0006	AFL2G_06202	Bromodomain transcription factor (Ungrouped)	24.9176	conserved hypothetical protein	348	1
667	BTF_Afl0005	AFL2G_03306	Bromodomain transcription factor (Ungrouped)	10.6424	conserved hypothetical protein	215	1

## Sheet: A. oryzae solid state
No.	TF Name	Gene	Family(Group)	Solid state culture(RPKM)	Gene description	Length(aa)	Motifs #
1	bHLH_Ao0011	AO090001000387	bHLH (Ungrouped)	6.61512	predicted protein	261	1
2	bHLH_Ao0020	AO090701000716	bHLH (Ungrouped)	31.1527	helix loop helix transcription factor EB	294	1
3	bHLH_Ao0012	AO090010000448	bHLH (Ungrouped)	60.6082	predicted protein	211	1
4	bHLH_Ao0016	AO090026000797	bHLH (Ungrouped)	11.0754	predicted protein	510	1
5	bHLH_Ao0013	AO090011000215	bHLH (Ungrouped)	111.046	predicted protein	302	1
6	bHLH_Ao0019	AO090701000401	bHLH (Ungrouped)	19.4305	predicted DNA-binding protein	1,000	1
7	bHLH_Ao0015	AO090026000419	bHLH (Ungrouped)	8.08129	predicted protein	465	1
8	bHLH_Ao0017	AO090102000623	bHLH (Ungrouped)	35.3601	predicted protein	720	1
9	bHLH_Ao0018	AO090138000157	bHLH (Ungrouped)	3.11876	predicted protein	270	1
10	bHLH_Ao0014	AO090012000876	bHLH (Ungrouped)	19.4206	predicted protein	497	1
11	bZIP_Ao0033	AO090120000418	bZIP (Ungrouped)	8.51858	predicted protein	318	2
12	bZIP_Ao0021	AO090003000685	bZIP (Ungrouped)	27.1947	transcriptional activator FOSB/c-Fos and related bZIP transcription factors	512	2
13	bZIP_Ao0023	AO090005001547	bZIP (Ungrouped)	16.6557	predicted protein	175	2
14	bZIP_Ao0030	AO090026000511	bZIP (Ungrouped)	0.0835823	predicted protein	127	2
15	bZIP_Ao0018	AO090001000194	bZIP (Ungrouped)	14.1571	predicted protein	231	2
16	bZIP_Ao0032	AO090102000597	bZIP (Ungrouped)	8.67625	predicted protein	491	2
17	bZIP_Ao0019	AO090001000627	bZIP (Ungrouped)	39.5504	predicted protein	563	2
18	bZIP_Ao0025	AO090010000747	bZIP (Ungrouped)	0.0363896	predicted protein	293	2
19	bZIP_Ao0028	AO090023000937	bZIP (Ungrouped)	179.092	predicted protein	368	2
20	bZIP_Ao0034	AO090124000074	bZIP (Ungrouped)	129.118	predicted protein	348	2
21	bZIP_Ao0024	AO090009000459	bZIP (Ungrouped)	355.028	predicted protein	248	2
22	C2H2_Ao0070	AO090003000236	C2H2 zinc finger (Ungrouped)	56.2203	C2H2-type Zn-finger protein	403	3
23	C2H2_Ao0107	AO090020000476	C2H2 zinc finger (Ungrouped)	#N/A	#N/A	378	3
24	C2H2_Ao0092	AO090009000601	C2H2 zinc finger (Ungrouped)	0.359437	predicted protein	505	3
25	C2H2_Ao0093	AO090009000613	C2H2 zinc finger (Ungrouped)	6.14955	predicted protein	253	2
26	C2H2_Ao0094	AO090009000638	C2H2 zinc finger (Ungrouped)	35.6567	predicted protein	699	2
27	C2H2_Ao0106	AO090020000301	C2H2 zinc finger (Ungrouped)	1.38368	predicted protein	749	3
28	C2H2_Ao0110	AO090023000650	C2H2 zinc finger (Ungrouped)	24.5416	predicted protein	608	2
29	C2H2_Ao0072	AO090003000678	C2H2 zinc finger (Ungrouped)	8.27335	Zn-finger	771	2
30	C2H2_Ao0075	AO090003000941	C2H2 zinc finger (Ungrouped)	0.613013	predicted protein	732	2
31	C2H2_Ao0101	AO090012000585	C2H2 zinc finger (Ungrouped)	37.3829	predicted protein	258	3
32	C2H2_Ao0102	AO090012000646	C2H2 zinc finger (Ungrouped)	21.7359	predicted protein	662	2
33	C2H2_Ao0089	AO090005001502	C2H2 zinc finger (Ungrouped)	75.0195	predicted protein	741	2
34	C2H2_Ao0129	AO090120000155	C2H2 zinc finger (Ungrouped)	50.9183	predicted protein	319	2
35	C2H2_Ao0116	AO090026000824	C2H2 zinc finger (Ungrouped)	25.8582	predicted protein	517	3
36	C2H2_Ao0114	AO090026000464	C2H2 zinc finger (Ungrouped)	36.8726	Zn-finger	429	2
37	C2H2_Ao0080	AO090005000460	C2H2 zinc finger (Ungrouped)	33.2527	Zn-finger	1,053	2
38	C2H2_Ao0078	AO090005000304	C2H2 zinc finger (Ungrouped)	0.510238	predicted protein	649	3
39	C2H2_Ao0087	AO090005001162	C2H2 zinc finger (Ungrouped)	14.3311	predicted protein	859	3
40	C2H2_Ao0098	AO090011000584	C2H2 zinc finger (Ungrouped)	23.2109	predicted protein	521	2
41	C2H2_Ao0099	AO090011000663	C2H2 zinc finger (Ungrouped)	1.22269	predicted protein	139	2
42	C2H2_Ao0084	AO090005000894	C2H2 zinc finger (Ungrouped)	7.99633	predicted E3 ubiquitin ligase	775	4
43	C2H2_Ao0132	AO090663000006	C2H2 zinc finger (Ungrouped)	0.911467	predicted protein	715	3
44	C2H2_Ao0133	AO090701000019	C2H2 zinc finger (Ungrouped)	36.2158	Zn-finger	456	4
45	C2H2_Ao0117	AO090038000401	C2H2 zinc finger (Ungrouped)	10.2528	Zn-finger	383	3
46	C2H2_Ao0118	AO090038000403	C2H2 zinc finger (Ungrouped)	3.56618	predicted protein	266	2
47	C2H2_Ao0100	AO090012000498	C2H2 zinc finger (Ungrouped)	5.88568	predicted protein	717	3
48	C2H2_Ao0076	AO090003001179	C2H2 zinc finger (Ungrouped)	8.46616	Zn-finger	507	4
49	C2H2_Ao0082	AO090005000776	C2H2 zinc finger (Ungrouped)	2.66353	predicted protein	240	3
50	C2H2_Ao0083	AO090005000778	C2H2 zinc finger (Ungrouped)	4.97064	predicted protein	550	3
51	C2H2_Ao0090	AO090009000003	C2H2 zinc finger (Ungrouped)	0.0245943	predicted protein	869	2
52	C2H2_Ao0119	AO090102000189	C2H2 zinc finger (Ungrouped)	0.0257176	predicted protein	415	5
53	C2H2_Ao0120	AO090102000244	C2H2 zinc finger (Ungrouped)	47.2197	predicted protein	804	2
54	C2H2_Ao0095	AO090011000416	C2H2 zinc finger (Ungrouped)	4.03462	predicted protein	235	3
55	C2H2_Ao0096	AO090011000481	C2H2 zinc finger (Ungrouped)	2.82515	predicted protein	230	2
56	C2H2_Ao0113	AO090026000200	C2H2 zinc finger (Ungrouped)	8.06178	predicted protein	352	2
57	C2H2_Ao0085	AO090005001041	C2H2 zinc finger (Ungrouped)	3.8028	predicted protein	421	2
58	C2H2_Ao0086	AO090005001110	C2H2 zinc finger (Ungrouped)	3.40961	predicted protein	614	2
59	C2H2_Ao0079	AO090005000368	C2H2 zinc finger (Ungrouped)	0.648396	predicted protein	131	2
60	C2H2_Ao0125	AO090103000047	C2H2 zinc finger (Ungrouped)	7.6633	predicted protein	1,208	3
61	C2H2_Ao0071	AO090003000502	C2H2 zinc finger (Ungrouped)	16.2167	putative transcriptional repressor regulating G2/M transition	664	3
62	C2H2_Ao0073	AO090003000758	C2H2 zinc finger (Ungrouped)	75.0672	Zn-finger	662	3
63	C2H2_Ao0074	AO090003000811	C2H2 zinc finger (Ungrouped)	10.1721	Zn-finger	568	10
64	C2H2_Ao0068	AO090001000491	C2H2 zinc finger (Ungrouped)	12.2881	Zn-finger	773	2
65	C2H2_Ao0108	AO090023000486	C2H2 zinc finger (Ungrouped)	4.49384	predicted protein	468	2
66	C2H2_Ao0109	AO090023000499	C2H2 zinc finger (Ungrouped)	5.1353	predicted protein	349	3
67	C2H2_Ao0081	AO090005000641	C2H2 zinc finger (Ungrouped)	16.782	predicted protein	611	4
68	C2H2_Ao0091	AO090009000515	C2H2 zinc finger (Ungrouped)	41.0655	predicted protein	228	2
69	C2H2_Ao0104	AO090020000003	C2H2 zinc finger (Ungrouped)	21.9112	molecular chaperone (DnaJ superfamily)	540	2
70	C2H2_Ao0088	AO090005001266	C2H2 zinc finger (Ungrouped)	14.539	predicted protein	662	2
71	FH_Ao0007	AO090009000701	Forkhead (Ungrouped)	13.8652	transcription factor of the Forkhead/HNF3 family	722	1
72	FH_Ao0005	AO090003000536	Forkhead (Ungrouped)	5.77643	predicted protein	1,101	1
73	FH_Ao0006	AO090003000756	Forkhead (Ungrouped)	9.60866	transcription factor of the Forkhead/HNF3 family	480	1
74	FH_Ao0008	AO090026000657	Forkhead (Ungrouped)	0.853873	predicted protein	425	1
75	GATA_Ao0013	AO090026000719	GATA type zinc finger (Ungrouped)	27.3973	GATA-4/5/6 transcription factors	566	2
76	GATA_Ao0008	AO090009000297	GATA type zinc finger (Ungrouped)	4.75023	predicted protein	508	1
77	GATA_Ao0010	AO090012000768	GATA type zinc finger (Ungrouped)	35.9838	predicted protein	453	1
78	GATA_Ao0009	AO090009000502	GATA type zinc finger (Ungrouped)	25.1607	GATA-4/5/6 transcription factors	866	1
79	GATA_Ao0011	AO090020000046	GATA type zinc finger (Ungrouped)	24.0055	predicted protein	282	1
80	GATA_Ao0012	AO090026000315	GATA type zinc finger (Ungrouped)	18.024	GATA-4/5/6 transcription factors	313	1
81	HOMEO_Ao0012	AO090005000304	Homeobox (Ungrouped)	0.510238	predicted protein	649	1
82	HOMEO_Ao0014	AO090005001162	Homeobox (Ungrouped)	14.3311	predicted protein	859	1
83	HOMEO_Ao0018	AO090206000060	Homeobox (Ungrouped)	19.6392	predicted protein	565	1
84	HOMEO_Ao0017	AO090038000365	Homeobox (Ungrouped)	50.724	predicted protein	710	1
85	HOMEO_Ao0013	AO090005001110	Homeobox (Ungrouped)	3.40961	predicted protein	614	1
86	HOMEO_Ao0010	AO090003000776	Homeobox (Ungrouped)	9.21914	predicted protein	592	1
87	HOMEO_Ao0011	AO090003001199	Homeobox (Ungrouped)	47.9315	predicted protein	605	1
88	HOMEO_Ao0015	AO090009000638	Homeobox (Ungrouped)	35.6567	predicted protein	699	1
89	MADS_Ao0007	AO090166000019	MADS-box (Ungrouped)	2.1997	predicted protein	106	1
90	MADS_Ao0006	AO090120000095	MADS-box (Ungrouped)	68.8658	regulator of arginine metabolism and related MADS box-containing transcription factors	221	1
91	MADS_Ao0005	AO090005001424	MADS-box (Ungrouped)	14.3442	MADS box transcription factor	627	1
92	Myb_Ao0045	AO090012001008	Myb (Ungrouped)	8.77147	predicted protein	160	1
93	Myb_Ao0065	AO090701000103	Myb (Ungrouped)	13.1071	transcription initiation factor TFIIIB, Bdp1 subunit	572	1
94	Myb_Ao0047	AO090020000284	Myb (Ungrouped)	1.78803	predicted protein	1,082	1
95	Myb_Ao0048	AO090020000310	Myb (Ungrouped)	3.15749	predicted protein	636	2
96	Myb_Ao0051	AO090023000237	Myb (Ungrouped)	0.115038	predicted protein	185	1
97	Myb_Ao0057	AO090026000687	Myb (Ungrouped)	17.1064	predicted protein	890	1
98	Myb_Ao0053	AO090023000819	Myb (Ungrouped)	12.5909	predicted protein	1,408	1
99	Myb_Ao0064	AO090663000006	Myb (Ungrouped)	0.911467	predicted protein	715	1
100	Myb_Ao0033	AO090001000665	Myb (Ungrouped)	22.8946	mRNA splicing protein CDC5 (Myb superfamily)	792	1
101	Myb_Ao0040	AO090005000765	Myb (Ungrouped)	13.2741	transcription factor, Myb superfamily	323	1
102	Myb_Ao0043	AO090009000226	Myb (Ungrouped)	17.2675	chromatin remodeling complex WSTF-ISWI, small subunit	1,113	2
103	Myb_Ao0042	AO090009000044	Myb (Ungrouped)	0	transcription factor, Myb superfamily	173	1
104	Myb_Ao0058	AO090038000278	Myb (Ungrouped)	2.85294	predicted protein	119	1
105	Myb_Ao0039	AO090005000416	Myb (Ungrouped)	27.7978	chromatin remodeling factor subunit and related transcription factors	696	1
106	Myb_Ao0037	AO090003000821	Myb (Ungrouped)	5.62905	PHD finger protein BR140/LIN-49	1,280	1
107	Myb_Ao0054	AO090026000648	Myb (Ungrouped)	17.5706	predicted protein	136	1
108	Myb_Ao0055	AO090026000652	Myb (Ungrouped)	26.1568	predicted protein	244	1
109	Myb_Ao0038	AO090003001351	Myb (Ungrouped)	4.85965	predicted protein	2,053	2
110	ZnCys_Ao0288	AO090001000372	Zn2Cys6 (Ungrouped)	2.32933	predicted protein	913	1
111	ZnCys_Ao0289	AO090001000392	Zn2Cys6 (Ungrouped)	#N/A	#N/A	578	2
112	ZnCys_Ao0290	AO090001000420	Zn2Cys6 (Ungrouped)	0.666921	predicted protein	384	1
113	ZnCys_Ao0392	AO090010000762	Zn2Cys6 (Ungrouped)	2.61598	predicted protein	911	2
114	ZnCys_Ao0393	AO090011000073	Zn2Cys6 (Ungrouped)	1.46378	predicted protein	496	1
115	ZnCys_Ao0299	AO090003000157	Zn2Cys6 (Ungrouped)	2.68601	predicted protein	704	2
116	ZnCys_Ao0300	AO090003000160	Zn2Cys6 (Ungrouped)	11.704	predicted protein	797	1
117	ZnCys_Ao0301	AO090003000260	Zn2Cys6 (Ungrouped)	0.181331	predicted protein	412	1
118	ZnCys_Ao0434	AO090012000945	Zn2Cys6 (Ungrouped)	0.98604	predicted protein	650	1
119	ZnCys_Ao0497	AO090038000557	Zn2Cys6 (Ungrouped)	1.26986	predicted protein	673	1
120	ZnCys_Ao0499	AO090102000007	Zn2Cys6 (Ungrouped)	0	predicted protein	482	1
121	ZnCys_Ao0521	AO090113000164	Zn2Cys6 (Ungrouped)	0.241775	predicted protein	353	1
122	ZnCys_Ao0523	AO090113000204	Zn2Cys6 (Ungrouped)	#N/A	#N/A	262	1
123	ZnCys_Ao0524	AO090120000020	Zn2Cys6 (Ungrouped)	0.564038	predicted protein	587	1
124	ZnCys_Ao0370	AO090009000571	Zn2Cys6 (Ungrouped)	1.60242	predicted protein	680	2
125	ZnCys_Ao0371	AO090009000606	Zn2Cys6 (Ungrouped)	5.32542	predicted protein	672	2
126	ZnCys_Ao0372	AO090009000624	Zn2Cys6 (Ungrouped)	2.95831	predicted protein	527	1
127	ZnCys_Ao0546	AO090701000623	Zn2Cys6 (Ungrouped)	2.53434	predicted protein	590	1
128	ZnCys_Ao0547	AO090701000629	Zn2Cys6 (Ungrouped)	1.24241	predicted protein	154	1
129	ZnCys_Ao0440	AO090020000323	Zn2Cys6 (Ungrouped)	8.1529	predicted protein	621	2
130	ZnCys_Ao0511	AO090103000131	Zn2Cys6 (Ungrouped)	1.26828	predicted protein	522	1
131	ZnCys_Ao0512	AO090103000139	Zn2Cys6 (Ungrouped)	1.71384	predicted protein	617	1
132	ZnCys_Ao0519	AO090113000107	Zn2Cys6 (Ungrouped)	1.52836	predicted protein	342	1
133	ZnCys_Ao0520	AO090113000137	Zn2Cys6 (Ungrouped)	4.27172	predicted protein	555	1
134	ZnCys_Ao0463	AO090023000558	Zn2Cys6 (Ungrouped)	1.00816	predicted protein	710	2
135	ZnCys_Ao0464	AO090023000587	Zn2Cys6 (Ungrouped)	2.16768	predicted protein	611	2
136	ZnCys_Ao0384	AO090010000442	Zn2Cys6 (Ungrouped)	0.84007	predicted protein	432	1
137	ZnCys_Ao0323	AO090003001441	Zn2Cys6 (Ungrouped)	0.186937	predicted protein	743	2
138	ZnCys_Ao0527	AO090120000433	Zn2Cys6 (Ungrouped)	7.39052	predicted protein	814	1
139	ZnCys_Ao0528	AO090120000476	Zn2Cys6 (Ungrouped)	6.72711	predicted protein	1,055	1
140	ZnCys_Ao0533	AO090138000201	Zn2Cys6 (Ungrouped)	0.651215	predicted protein	689	2
141	ZnCys_Ao0534	AO090166000049	Zn2Cys6 (Ungrouped)	1.16419	predicted protein	532	2
142	ZnCys_Ao0453	AO090023000255	Zn2Cys6 (Ungrouped)	8.96325	predicted protein	745	2
143	ZnCys_Ao0454	AO090023000280	Zn2Cys6 (Ungrouped)	0.534006	predicted protein	580	1
144	ZnCys_Ao0455	AO090023000305	Zn2Cys6 (Ungrouped)	8.1681	predicted protein	574	1
145	ZnCys_Ao0549	AO090701000881	Zn2Cys6 (Ungrouped)	0.759251	predicted protein	464	1
146	ZnCys_Ao0550	AO090701000906	Zn2Cys6 (Ungrouped)	#N/A	#N/A	842	2
147	ZnCys_Ao0302	AO090003000337	Zn2Cys6 (Ungrouped)	0.173607	predicted protein	492	1
148	ZnCys_Ao0303	AO090003000357	Zn2Cys6 (Ungrouped)	1.79823	predicted protein	588	2
149	ZnCys_Ao0500	AO090102000029	Zn2Cys6 (Ungrouped)	0.356618	predicted protein	719	2
150	ZnCys_Ao0501	AO090102000034	Zn2Cys6 (Ungrouped)	0.429503	predicted protein	547	1
151	ZnCys_Ao0483	AO090026000739	Zn2Cys6 (Ungrouped)	1.11062	predicted protein	760	1
152	ZnCys_Ao0484	AO090026000742	Zn2Cys6 (Ungrouped)	6.16757	predicted protein	705	1
153	ZnCys_Ao0359	AO090005001578	Zn2Cys6 (Ungrouped)	2.27482	predicted protein	775	2
154	ZnCys_Ao0344	AO090005000990	Zn2Cys6 (Ungrouped)	0.331038	predicted protein	710	1
155	ZnCys_Ao0346	AO090005000999	Zn2Cys6 (Ungrouped)	2.43148	predicted protein	263	1
156	ZnCys_Ao0419	AO090012000128	Zn2Cys6 (Ungrouped)	1.42754	predicted protein	666	2
157	ZnCys_Ao0421	AO090012000163	Zn2Cys6 (Ungrouped)	0.284032	predicted protein	564	2
158	ZnCys_Ao0422	AO090012000182	Zn2Cys6 (Ungrouped)	10.0636	predicted protein	673	1
159	ZnCys_Ao0485	AO090038000032	Zn2Cys6 (Ungrouped)	0.968998	predicted protein	540	1
160	ZnCys_Ao0486	AO090038000046	Zn2Cys6 (Ungrouped)	0.959763	predicted protein	378	1
161	ZnCys_Ao0481	AO090026000502	Zn2Cys6 (Ungrouped)	2.16236	predicted protein	1,038	1
162	ZnCys_Ao0281	AO090001000119	Zn2Cys6 (Ungrouped)	0.347449	predicted protein	738	2
163	ZnCys_Ao0282	AO090001000137	Zn2Cys6 (Ungrouped)	0.411482	predicted protein	337	1
164	ZnCys_Ao0397	AO090011000264	Zn2Cys6 (Ungrouped)	1.8538	predicted protein	1,159	2
165	ZnCys_Ao0398	AO090011000296	Zn2Cys6 (Ungrouped)	0.722458	predicted protein	695	1
166	ZnCys_Ao0399	AO090011000301	Zn2Cys6 (Ungrouped)	1.43301	predicted protein	544	1
167	ZnCys_Ao0339	AO090005000488	Zn2Cys6 (Ungrouped)	0.0912844	predicted protein	585	2
168	ZnCys_Ao0340	AO090005000503	Zn2Cys6 (Ungrouped)	0.377278	predicted protein	396	2
169	ZnCys_Ao0349	AO090005001141	Zn2Cys6 (Ungrouped)	1.50381	predicted protein	248	1
170	ZnCys_Ao0350	AO090005001153	Zn2Cys6 (Ungrouped)	4.57783	predicted protein	1,053	2
171	ZnCys_Ao0351	AO090005001169	Zn2Cys6 (Ungrouped)	0.828868	predicted protein	696	2
172	ZnCys_Ao0352	AO090005001179	Zn2Cys6 (Ungrouped)	9.30121	predicted protein	1,247	2
173	ZnCys_Ao0353	AO090005001203	Zn2Cys6 (Ungrouped)	12.14	predicted protein	808	2
174	ZnCys_Ao0406	AO090011000601	Zn2Cys6 (Ungrouped)	0.549471	predicted protein	330	2
175	ZnCys_Ao0408	AO090011000688	Zn2Cys6 (Ungrouped)	1.37784	predicted protein	263	1
176	ZnCys_Ao0542	AO090701000449	Zn2Cys6 (Ungrouped)	#N/A	#N/A	558	2
177	ZnCys_Ao0543	AO090701000454	Zn2Cys6 (Ungrouped)	0.230696	predicted protein	741	2
178	ZnCys_Ao0385	AO090010000546	Zn2Cys6 (Ungrouped)	1.83403	predicted protein	419	1
179	ZnCys_Ao0386	AO090010000593	Zn2Cys6 (Ungrouped)	0.233749	predicted protein	594	2
180	ZnCys_Ao0387	AO090010000600	Zn2Cys6 (Ungrouped)	1.22382	predicted protein	270	1
181	ZnCys_Ao0535	AO090166000092	Zn2Cys6 (Ungrouped)	27.3369	predicted protein	932	2
182	ZnCys_Ao0325	AO090003001543	Zn2Cys6 (Ungrouped)	1.52305	predicted protein	287	1
183	ZnCys_Ao0327	AO090005000015	Zn2Cys6 (Ungrouped)	2.77569	oxoprolinase	1,587	1
184	ZnCys_Ao0294	AO090001000633	Zn2Cys6 (Ungrouped)	2.66372	predicted protein	979	2
185	ZnCys_Ao0295	AO090001000639	Zn2Cys6 (Ungrouped)	3.42353	predicted protein	649	2
186	ZnCys_Ao0296	AO090001000645	Zn2Cys6 (Ungrouped)	3.66807	predicted protein	139	1
187	ZnCys_Ao0305	AO090003000420	Zn2Cys6 (Ungrouped)	0.745326	predicted protein	688	2
188	ZnCys_Ao0363	AO090009000133	Zn2Cys6 (Ungrouped)	0.260034	predicted protein	575	1
189	ZnCys_Ao0457	AO090023000329	Zn2Cys6 (Ungrouped)	2.44069	uncharacterized conserved protein	1,108	2
190	ZnCys_Ao0458	AO090023000362	Zn2Cys6 (Ungrouped)	0.0702926	predicted protein	760	2
191	ZnCys_Ao0460	AO090023000416	Zn2Cys6 (Ungrouped)	0.234274	predicted protein	410	1
192	ZnCys_Ao0297	AO090001000703	Zn2Cys6 (Ungrouped)	12.1115	predicted protein	688	1
193	ZnCys_Ao0426	AO090012000525(FacB)	Zn2Cys6 (Ungrouped)	12.5022	predicted protein	865	2
194	ZnCys_Ao0357	AO090005001475	Zn2Cys6 (Ungrouped)	17.8359	predicted protein	711	2
195	ZnCys_Ao0493	AO090038000494	Zn2Cys6 (Ungrouped)	10.2185	predicted protein	467	1
196	ZnCys_Ao0494	AO090038000508	Zn2Cys6 (Ungrouped)	0.113298	predicted protein	660	2
197	ZnCys_Ao0495	AO090038000532	Zn2Cys6 (Ungrouped)	9.10964	predicted protein	908	1
198	ZnCys_Ao0285	AO090001000281	Zn2Cys6 (Ungrouped)	3.03504	predicted protein	140	1
199	ZnCys_Ao0287	AO090001000321	Zn2Cys6 (Ungrouped)	0.49404	predicted protein	627	1
200	ZnCys_Ao0373	AO090010000037	Zn2Cys6 (Ungrouped)	0.456933	predicted protein	678	2
201	ZnCys_Ao0374	AO090010000049	Zn2Cys6 (Ungrouped)	0	predicted protein	387	1
202	ZnCys_Ao0428	AO090012000754	Zn2Cys6 (Ungrouped)	1.36577	predicted protein	657	2
203	ZnCys_Ao0429	AO090012000792	Zn2Cys6 (Ungrouped)	0.713235	predicted protein	299	1
204	ZnCys_Ao0361	AO090009000029	Zn2Cys6 (Ungrouped)	0.758968	predicted protein	732	2
205	ZnCys_Ao0470	AO090026000014(AflR)	Zn2Cys6 (Ungrouped)	1.53867	predicted protein	444	1
206	ZnCys_Ao0471	AO090026000035	Zn2Cys6 (Ungrouped)	0.654151	predicted protein	506	2
207	ZnCys_Ao0472	AO090026000050	Zn2Cys6 (Ungrouped)	#N/A	#N/A	681	2
208	ZnCys_Ao0540	AO090701000293	Zn2Cys6 (Ungrouped)	0.316304	predicted protein	574	2
209	ZnCys_Ao0401	AO090011000372	Zn2Cys6 (Ungrouped)	1.01891	predicted protein	503	2
210	ZnCys_Ao0389	AO090010000716	Zn2Cys6 (Ungrouped)	0.857374	predicted protein	286	1
211	ZnCys_Ao0437	AO090020000136	Zn2Cys6 (Ungrouped)	5.42503	predicted protein	705	2
212	ZnCys_Ao0381	AO090010000324	Zn2Cys6 (Ungrouped)	1.9206	predicted protein	790	2
213	ZnCys_Ao0382	AO090010000334	Zn2Cys6 (Ungrouped)	6.27796	predicted protein	287	1
214	ZnCys_Ao0383	AO090010000338	Zn2Cys6 (Ungrouped)	1.30434	predicted protein	729	2
215	ZnCys_Ao0489	AO090038000235	Zn2Cys6 (Ungrouped)	2.70907	predicted protein	465	2
216	ZnCys_Ao0490	AO090038000260	Zn2Cys6 (Ungrouped)	1.66096	predicted protein	875	2
217	ZnCys_Ao0424	AO090012000267	Zn2Cys6 (Ungrouped)	2.51536	predicted protein	973	2
218	ZnCys_Ao0474	AO090026000104	Zn2Cys6 (Ungrouped)	#N/A	#N/A	539	1
219	ZnCys_Ao0443	AO090020000654	Zn2Cys6 (Ungrouped)	1.30143	predicted protein	558	1
220	ZnCys_Ao0444	AO090020000656	Zn2Cys6 (Ungrouped)	0.24559	predicted protein	696	1
221	ZnCys_Ao0445	AO090020000660	Zn2Cys6 (Ungrouped)	0.794362	predicted protein	632	2
222	ZnCys_Ao0447	AO090020000689	Zn2Cys6 (Ungrouped)	0.529048	predicted protein	545	1
223	ZnCys_Ao0395	AO090011000183	Zn2Cys6 (Ungrouped)	#N/A	#N/A	401	2
224	ZnCys_Ao0335	AO090005000336	Zn2Cys6 (Ungrouped)	#N/A	#N/A	500	1
225	ZnCys_Ao0337	AO090005000384	Zn2Cys6 (Ungrouped)	2.46252	predicted protein	516	1
226	ZnCys_Ao0509	AO090103000009	Zn2Cys6 (Ungrouped)	25.3498	predicted protein	857	1
227	ZnCys_Ao0510	AO090103000027	Zn2Cys6 (Ungrouped)	2.64403	predicted protein	873	2
228	ZnCys_Ao0538	AO090701000217	Zn2Cys6 (Ungrouped)	1.15358	predicted protein	574	2
229	ZnCys_Ao0328	AO090005000121	Zn2Cys6 (Ungrouped)	1.08907	predicted protein	834	2
230	ZnCys_Ao0329	AO090005000144	Zn2Cys6 (Ungrouped)	0.230729	predicted protein	880	1
231	ZnCys_Ao0330	AO090005000179	Zn2Cys6 (Ungrouped)	5.29354	predicted protein	383	2
232	ZnCys_Ao0450	AO090023000120	Zn2Cys6 (Ungrouped)	0.85223	predicted protein	702	2
233	ZnCys_Ao0451	AO090023000167	Zn2Cys6 (Ungrouped)	1.14984	predicted protein	213	1
234	ZnCys_Ao0306	AO090003000551	Zn2Cys6 (Ungrouped)	3.52056	predicted protein	859	2
235	ZnCys_Ao0308	AO090003000762	Zn2Cys6 (Ungrouped)	9.54387	predicted protein	1,046	2
236	ZnCys_Ao0291	AO090001000451	Zn2Cys6 (Ungrouped)	9.44377	predicted protein	647	1
237	ZnCys_Ao0292	AO090001000515	Zn2Cys6 (Ungrouped)	6.25816	predicted protein	770	2
238	ZnCys_Ao0525	AO090120000240	Zn2Cys6 (Ungrouped)	17.4563	predicted protein	732	2
239	ZnCys_Ao0526	AO090120000267	Zn2Cys6 (Ungrouped)	1.37642	predicted protein	512	1
240	ZnCys_Ao0461	AO090023000487	Zn2Cys6 (Ungrouped)	11.7944	predicted protein	575	2
241	ZnCys_Ao0462	AO090023000506	Zn2Cys6 (Ungrouped)	4.89076	predicted protein	559	1
242	ZnCys_Ao0375	AO090010000097	Zn2Cys6 (Ungrouped)	0.570004	predicted protein	243	1
243	ZnCys_Ao0376	AO090010000113	Zn2Cys6 (Ungrouped)	0.272708	predicted protein	509	2
244	ZnCys_Ao0377	AO090010000152	Zn2Cys6 (Ungrouped)	0.987928	predicted protein	443	1
245	ZnCys_Ao0378	AO090010000159	Zn2Cys6 (Ungrouped)	7.16736	predicted protein	814	1
246	ZnCys_Ao0366	AO090009000336	Zn2Cys6 (Ungrouped)	10.1028	predicted protein	843	2
247	ZnCys_Ao0367	AO090009000360	Zn2Cys6 (Ungrouped)	6.06531	predicted protein	1,015	2
248	ZnCys_Ao0503	AO090102000387	Zn2Cys6 (Ungrouped)	9.68974	predicted protein	805	2
249	ZnCys_Ao0505	AO090102000449	Zn2Cys6 (Ungrouped)	0.994856	predicted protein	698	2
250	ZnCys_Ao0506	AO090102000477	Zn2Cys6 (Ungrouped)	62.5288	predicted protein	575	1
251	ZnCys_Ao0508	AO090102000503	Zn2Cys6 (Ungrouped)	9.29345	predicted protein	966	2
252	ZnCys_Ao0530	AO090138000086	Zn2Cys6 (Ungrouped)	0.264353	predicted protein	1,375	2
253	ZnCys_Ao0517	AO090103000507	Zn2Cys6 (Ungrouped)	0.0938468	predicted protein	455	1
254	ZnCys_Ao0518	AO090113000035	Zn2Cys6 (Ungrouped)	#N/A	#N/A	588	1
255	ZnCys_Ao0431	AO090012000860	Zn2Cys6 (Ungrouped)	3.72828	predicted protein	131	1
256	ZnCys_Ao0432	AO090012000882	Zn2Cys6 (Ungrouped)	3.22654	predicted protein	440	1
257	ZnCys_Ao0433	AO090012000896	Zn2Cys6 (Ungrouped)	0.092628	predicted protein	230	1
258	ZnCys_Ao0449	AO090023000040	Zn2Cys6 (Ungrouped)	3.60744	predicted protein	604	1
259	ZnCys_Ao0482	AO090026000614	Zn2Cys6 (Ungrouped)	13.8663	predicted protein	894	2
260	ZnCys_Ao0379	AO090010000233	Zn2Cys6 (Ungrouped)	3.30315	predicted protein	582	2
261	ZnCys_Ao0380	AO090010000240	Zn2Cys6 (Ungrouped)	0.112173	predicted protein	762	1
262	ZnCys_Ao0413	AO090011000944	Zn2Cys6 (Ungrouped)	5.8934	predicted protein	638	1
263	ZnCys_Ao0414	AO090012000002	Zn2Cys6 (Ungrouped)	0	predicted protein	600	3
264	ZnCys_Ao0415	AO090012000007	Zn2Cys6 (Ungrouped)	0.308612	predicted protein	415	2
265	ZnCys_Ao0416	AO090012000035	Zn2Cys6 (Ungrouped)	#N/A	#N/A	826	2
266	ZnCys_Ao0417	AO090012000056	Zn2Cys6 (Ungrouped)	0.42551	predicted protein	527	1
267	ZnCys_Ao0411	AO090011000890	Zn2Cys6 (Ungrouped)	0.521494	predicted protein	676	2
268	ZnCys_Ao0412	AO090011000897	Zn2Cys6 (Ungrouped)	6.63858	predicted protein	194	1
269	ZnCys_Ao0314	AO090003001186	Zn2Cys6 (Ungrouped)	46.3136	predicted protein	762	1
270	ZnCys_Ao0315	AO090003001208(amyR)	Zn2Cys6 (Ungrouped)	11.5297	predicted protein	604	2
271	ZnCys_Ao0316	AO090003001246	Zn2Cys6 (Ungrouped)	1.58436	predicted protein	654	2
272	ZnCys_Ao0317	AO090003001259	Zn2Cys6 (Ungrouped)	2.09623	predicted protein	688	1
273	ZnCys_Ao0318	AO090003001292	Zn2Cys6 (Ungrouped)	1.36467	predicted protein	830	2
274	ZnCys_Ao0369	AO090009000520	Zn2Cys6 (Ungrouped)	10.3109	predicted protein	689	1
275	ZnCys_Ao0435	AO090020000043	Zn2Cys6 (Ungrouped)	14.2051	predicted protein	298	1
276	ZnCys_Ao0436	AO090020000076	Zn2Cys6 (Ungrouped)	3.94156	predicted protein	360	1
277	ZnCys_Ao0309	AO090003000962	Zn2Cys6 (Ungrouped)	5.4182	predicted protein	775	2
278	ZnCys_Ao0310	AO090003000967	Zn2Cys6 (Ungrouped)	7.96728	predicted protein	802	2
279	ZnCys_Ao0311	AO090003000975	Zn2Cys6 (Ungrouped)	7.36125	predicted protein	778	1
280	ZnCys_Ao0312	AO090003000980	Zn2Cys6 (Ungrouped)	46.9119	predicted protein	555	1
281	ZnCys_Ao0313	AO090003000991	Zn2Cys6 (Ungrouped)	6.71135	predicted protein	863	2
282	ZnCys_Ao0319	AO090003001362	Zn2Cys6 (Ungrouped)	0.700268	predicted protein	274	1
283	ZnCys_Ao0321	AO090003001379	Zn2Cys6 (Ungrouped)	3.23444	predicted protein	687	2
284	ZnCys_Ao0354	AO090005001282	Zn2Cys6 (Ungrouped)	16.5097	predicted protein	636	1
285	ZnCys_Ao0356	AO090005001338	Zn2Cys6 (Ungrouped)	1.73617	predicted protein	227	1
286	ZnCys_Ao0278	AO090001000029	Zn2Cys6 (Ungrouped)	9.7976	predicted protein	474	1
287	ZnCys_Ao0279	AO090001000090	Zn2Cys6 (Ungrouped)	16.6297	predicted protein	477	1
288	ZnCys_Ao0280	AO090001000092	Zn2Cys6 (Ungrouped)	0.569071	predicted protein	469	2
289	ZnCys_Ao0476	AO090026000217	Zn2Cys6 (Ungrouped)	0.242048	predicted protein	662	2
290	ZnCys_Ao0466	AO090023000746	Zn2Cys6 (Ungrouped)	0.866183	predicted protein	456	1
291	ZnCys_Ao0467	AO090023000751	Zn2Cys6 (Ungrouped)	1.82658	predicted protein	573	1
292	ZnCys_Ao0498	AO090038000566	Zn2Cys6 (Ungrouped)	11.7235	predicted protein	928	1
293	ZnCys_Ao0439	AO090020000269	Zn2Cys6 (Ungrouped)	#N/A	#N/A	617	1
294	ZnCys_Ao0409	AO090011000729	Zn2Cys6 (Ungrouped)	3.14834	predicted protein	366	1
295	ZnCys_Ao0513	AO090103000179	Zn2Cys6 (Ungrouped)	1.19847	predicted protein	731	1
296	ZnCys_Ao0465	AO090023000591	Zn2Cys6 (Ungrouped)	3.14663	predicted protein	373	1
297	ZnCys_Ao0322	AO090003001434	Zn2Cys6 (Ungrouped)	1.99513	predicted protein	739	1
298	ZnCys_Ao0324	AO090003001505	Zn2Cys6 (Ungrouped)	1.1392	predicted protein	215	1
299	ZnCys_Ao0298	AO090003000130	Zn2Cys6 (Ungrouped)	0.706507	predicted protein	529	1
300	ZnCys_Ao0452	AO090023000232	Zn2Cys6 (Ungrouped)	1.55651	predicted protein	542	1
301	ZnCys_Ao0456	AO090023000310	Zn2Cys6 (Ungrouped)	5.60497	predicted protein	522	1
302	ZnCys_Ao0304	AO090003000361	Zn2Cys6 (Ungrouped)	2.15289	predicted protein	486	1
303	ZnCys_Ao0358	AO090005001545	Zn2Cys6 (Ungrouped)	9.58329	predicted protein	824	1
304	ZnCys_Ao0342	AO090005000933	Zn2Cys6 (Ungrouped)	1.60375	predicted protein	1,033	1
305	ZnCys_Ao0343	AO090005000955	Zn2Cys6 (Ungrouped)	#N/A	#N/A	542	1
306	ZnCys_Ao0345	AO090005000998	Zn2Cys6 (Ungrouped)	2.87754	predicted protein	434	1
307	ZnCys_Ao0418	AO090012000105	Zn2Cys6 (Ungrouped)	1.57111	predicted protein	428	1
308	ZnCys_Ao0420	AO090012000144	Zn2Cys6 (Ungrouped)	0.0981517	predicted protein	217	1
309	ZnCys_Ao0548	AO090701000776	Zn2Cys6 (Ungrouped)	1.25764	predicted protein	620	1
310	ZnCys_Ao0487	AO090038000049	Zn2Cys6 (Ungrouped)	0.101891	predicted protein	104	1
311	ZnCys_Ao0283	AO090001000183	Zn2Cys6 (Ungrouped)	0.283781	predicted protein	753	1
312	ZnCys_Ao0396	AO090011000219	Zn2Cys6 (Ungrouped)	0.503916	predicted protein	275	1
313	ZnCys_Ao0400	AO090011000321	Zn2Cys6 (Ungrouped)	8.61563	predicted protein	564	1
314	ZnCys_Ao0332	AO090005000215	Zn2Cys6 (Ungrouped)	0	predicted protein	497	1
315	ZnCys_Ao0333	AO090005000293	Zn2Cys6 (Ungrouped)	0.445772	predicted protein	215	1
316	ZnCys_Ao0334	AO090005000323	Zn2Cys6 (Ungrouped)	#N/A	#N/A	502	1
317	ZnCys_Ao0407	AO090011000682	Zn2Cys6 (Ungrouped)	0.490758	predicted protein	435	1
318	ZnCys_Ao0541	AO090701000416	Zn2Cys6 (Ungrouped)	1.30543	predicted protein	712	1
319	ZnCys_Ao0536	AO090206000091	Zn2Cys6 (Ungrouped)	0.921405	predicted protein	208	1
320	ZnCys_Ao0537	AO090206000103	Zn2Cys6 (Ungrouped)	0.0162345	predicted protein	658	1
321	ZnCys_Ao0326	AO090005000009	Zn2Cys6 (Ungrouped)	#N/A	#N/A	251	1
322	ZnCys_Ao0362	AO090009000106	Zn2Cys6 (Ungrouped)	#N/A	#N/A	478	1
323	ZnCys_Ao0441	AO090020000362	Zn2Cys6 (Ungrouped)	0.320463	predicted protein	433	1
324	ZnCys_Ao0459	AO090023000403	Zn2Cys6 (Ungrouped)	0.395381	predicted protein	459	1
325	ZnCys_Ao0425	AO090012000464	Zn2Cys6 (Ungrouped)	0.400361	predicted protein	480	1
326	ZnCys_Ao0341	AO090005000684	Zn2Cys6 (Ungrouped)	0.85102	predicted protein	615	1
327	ZnCys_Ao0364	AO090009000276	Zn2Cys6 (Ungrouped)	1.17865	predicted protein	353	1
328	ZnCys_Ao0492	AO090038000450	Zn2Cys6 (Ungrouped)	7.42068	predicted protein	469	1
329	ZnCys_Ao0488	AO090038000124	Zn2Cys6 (Ungrouped)	0.618412	predicted protein	172	1
330	ZnCys_Ao0284	AO090001000275	Zn2Cys6 (Ungrouped)	1.60755	predicted protein	578	1
331	ZnCys_Ao0286	AO090001000285	Zn2Cys6 (Ungrouped)	0.0738849	predicted protein	723	1
332	ZnCys_Ao0360	AO090009000022	Zn2Cys6 (Ungrouped)	0.576882	predicted protein	611	1
333	ZnCys_Ao0544	AO090701000514	Zn2Cys6 (Ungrouped)	0.453877	predicted protein	329	1
334	ZnCys_Ao0545	AO090701000519	Zn2Cys6 (Ungrouped)	0	predicted protein	489	1
335	ZnCys_Ao0502	AO090102000195	Zn2Cys6 (Ungrouped)	0.926471	predicted protein	484	1
336	ZnCys_Ao0403	AO090011000422	Zn2Cys6 (Ungrouped)	1.95525	predicted protein	579	1
337	ZnCys_Ao0388	AO090010000688	Zn2Cys6 (Ungrouped)	2.14724	predicted protein	283	1
338	ZnCys_Ao0390	AO090010000718	Zn2Cys6 (Ungrouped)	0.141515	predicted protein	377	1
339	ZnCys_Ao0391	AO090010000755	Zn2Cys6 (Ungrouped)	4.71028	predicted protein	585	1
340	ZnCys_Ao0438	AO090020000211	Zn2Cys6 (Ungrouped)	0.39228	predicted protein	599	1
341	ZnCys_Ao0404	AO090011000463	Zn2Cys6 (Ungrouped)	1.47041	predicted protein	210	1
342	ZnCys_Ao0514	AO090103000275	Zn2Cys6 (Ungrouped)	1.41189	predicted protein	537	1
343	ZnCys_Ao0468	AO090023000946	Zn2Cys6 (Ungrouped)	1.1566	predicted protein	591	1
344	ZnCys_Ao0469	AO090023000970	Zn2Cys6 (Ungrouped)	2.80801	predicted protein	761	1
345	ZnCys_Ao0491	AO090038000271	Zn2Cys6 (Ungrouped)	0.997681	predicted protein	503	1
346	ZnCys_Ao0423	AO090012000257	Zn2Cys6 (Ungrouped)	1.54286	predicted protein	526	1
347	ZnCys_Ao0473	AO090026000093	Zn2Cys6 (Ungrouped)	1.57331	predicted protein	407	1
348	ZnCys_Ao0475	AO090026000129	Zn2Cys6 (Ungrouped)	1.46673	predicted protein	247	1
349	ZnCys_Ao0347	AO090005001087	Zn2Cys6 (Ungrouped)	14.944	predicted protein	566	1
350	ZnCys_Ao0348	AO090005001130	Zn2Cys6 (Ungrouped)	2.7348	predicted protein	488	1
351	ZnCys_Ao0442	AO090020000636	Zn2Cys6 (Ungrouped)	2.78879	predicted protein	655	1
352	ZnCys_Ao0446	AO090020000671	Zn2Cys6 (Ungrouped)	0.407748	predicted protein	550	1
353	ZnCys_Ao0394	AO090011000111	Zn2Cys6 (Ungrouped)	0.41955	predicted protein	560	1
354	ZnCys_Ao0336	AO090005000343	Zn2Cys6 (Ungrouped)	0.130205	predicted protein	492	1
355	ZnCys_Ao0539	AO090701000242	Zn2Cys6 (Ungrouped)	1.55097	predicted protein	337	1
356	ZnCys_Ao0331	AO090005000200	Zn2Cys6 (Ungrouped)	0.0274321	predicted protein	389	1
357	ZnCys_Ao0307	AO090003000562	Zn2Cys6 (Ungrouped)	3.33954	predicted protein	534	1
358	ZnCys_Ao0293	AO090001000551	Zn2Cys6 (Ungrouped)	6.98856	Mu-crystallin	1,115	1
359	ZnCys_Ao0365	AO090009000335	Zn2Cys6 (Ungrouped)	3.93811	predicted protein	162	1
360	ZnCys_Ao0368	AO090009000375	Zn2Cys6 (Ungrouped)	0.804987	predicted protein	411	1
361	ZnCys_Ao0504	AO090102000402	Zn2Cys6 (Ungrouped)	1.6297	predicted protein	557	1
362	ZnCys_Ao0507	AO090102000484	Zn2Cys6 (Ungrouped)	2.00597	predicted protein	319	1
363	ZnCys_Ao0529	AO090138000063	Zn2Cys6 (Ungrouped)	0.682569	predicted protein	720	1
364	ZnCys_Ao0531	AO090138000103	Zn2Cys6 (Ungrouped)	0	predicted protein	165	1
365	ZnCys_Ao0532	AO090138000117	Zn2Cys6 (Ungrouped)	0.651882	predicted protein	557	1
366	ZnCys_Ao0516	AO090103000469	Zn2Cys6 (Ungrouped)	0.703851	predicted protein	379	1
367	ZnCys_Ao0430	AO090012000844	Zn2Cys6 (Ungrouped)	6.64735	predicted protein	374	1
368	ZnCys_Ao0515	AO090103000419	Zn2Cys6 (Ungrouped)	0.193639	predicted protein	220	1
369	ZnCys_Ao0410	AO090011000880	Zn2Cys6 (Ungrouped)	4.73204	predicted protein	675	1
370	ZnCys_Ao0320	AO090003001363	Zn2Cys6 (Ungrouped)	1.76927	predicted protein	386	1
371	ZnCys_Ao0355	AO090005001334	Zn2Cys6 (Ungrouped)	0.190365	predicted protein	280	1
372	ZnCys_Ao0477	AO090026000222	Zn2Cys6 (Ungrouped)	#N/A	#N/A	549	1
373	ZnCys_Ao0478	AO090026000241	Zn2Cys6 (Ungrouped)	1.6513	predicted protein	459	1
374	ZnCys_Ao0479	AO090026000279	Zn2Cys6 (Ungrouped)	0.749579	predicted protein	313	1
375	ZnCys_Ao0480	AO090026000304	Zn2Cys6 (Ungrouped)	0	predicted protein	137	1
376	APSES_Ao0003	AO090005000424	APSES (Ungrouped)	5.65427	predicted protein	911	1
377	APSES_Ao0004	AO090011000905	APSES (Ungrouped)	38.3957	predicted protein	646	1
378	HMG_Ao0026	AO090023000698	HMG (Ungrouped)	77.0645	uncharacterized conserved protein	304	7
379	HMG_Ao0016	AO090001000441	HMG (Ungrouped)	19.3899	predicted protein	564	2
380	HMG_Ao0023	AO090012000409	HMG (Ungrouped)	12.6337	predicted protein	386	3
381	HMG_Ao0030	AO090038000554	HMG (Ungrouped)	9.6873	predicted protein	729	3
382	HMG_Ao0028	AO090026000754	HMG (Ungrouped)	#N/A	#N/A	236	3
383	HMG_Ao0018	AO090005001534	HMG (Ungrouped)	2.77437	predicted protein	589	3
384	HMG_Ao0022	AO090011000319	HMG (Ungrouped)	8.6617	predicted protein	519	1
385	HMG_Ao0019	AO090009000255	HMG (Ungrouped)	5.60181	predicted protein	232	3
386	HMG_Ao0027	AO090026000424	HMG (Ungrouped)	8.14305	replication factor C, subunit RFC1 (large subunit)	1,054	1
387	HMG_Ao0024	AO090012000810	HMG (Ungrouped)	3.89825	predicted protein	987	2
388	HMG_Ao0031	AO090103000347	HMG (Ungrouped)	10.6167	DNA topoisomerase type II	1,437	3
389	HMG_Ao0017	AO090003001130	HMG (Ungrouped)	0.891544	predicted protein	203	2
390	HMG_Ao0020	AO090009000288	HMG (Ungrouped)	2.3565	amine oxidase	1,134	2
391	HMG_Ao0029	AO090038000431	HMG (Ungrouped)	23.0916	predicted protein	321	3
392	HMG_Ao0021	AO090009000453	HMG (Ungrouped)	2.35685	predicted protein	403	2
393	HMG_Ao0025	AO090020000089	HMG (Ungrouped)	0.805266	predicted protein	371	1
394	CCAAT_Ao0007	AO090026000807	Heteromeric CCAAT factors (Ungrouped)	28.7814	CCAAT-binding factor, subunit B (HAP2)	367	1
395	CCAAT_Ao0006	AO090003000963	Heteromeric CCAAT factors (Ungrouped)	51.7591	CCAAT-binding factor, subunit A (HAP3)	215	2
396	CCAAT_Ao0008	AO090120000041	Heteromeric CCAAT factors (Ungrouped)	53.1934	class 2 transcription repressor NC2, beta subunit (Dr1)	142	1
397	CCAAT_Ao0009	AO090701000005	Heteromeric CCAAT factors (Ungrouped)	66.9083	CCAAT-binding factor, subunit C (HAP5)	251	1
398	GH_Ao0003	AO090003000673	Grainyhead/CP2 (Ungrouped)	0.58891	predicted protein	762	1
399	GH_Ao0004	AO090020000692	Grainyhead/CP2 (Ungrouped)	5.17821	predicted protein	687	1
400	TEA_Ao0004	AO090003000856	TEA/ATTS (Ungrouped)	1.62281	predicted protein	177	1
401	TEA_Ao0005	AO090003000857	TEA/ATTS (Ungrouped)	3.52295	predicted protein	494	1
402	TEA_Ao0006	AO090166000101	TEA/ATTS (Ungrouped)	0.128434	predicted protein	832	1
403	CENTB_Ao0010	AO090011000280	Centromere protein B, DNA-binding region (Ungrouped)	0.0224288	DNA-binding centromere protein B (CENP-B)	476	1
404	CENTB_Ao0009	AO090005001215	Centromere protein B, DNA-binding region (Ungrouped)	5.4764	predicted protein	560	1
405	CENTB_Ao0008	AO090001000644	Centromere protein B, DNA-binding region (Ungrouped)	5.4033	predicted protein	560	1
406	CENTB_Ao0011	AO090011000480	Centromere protein B, DNA-binding region (Ungrouped)	5.4033	predicted protein	560	1
407	CENTB_Ao0012	AO090011000530	Centromere protein B, DNA-binding region (Ungrouped)	5.4764	predicted protein	560	1
408	CENTB_Ao0013	AO090020000675	Centromere protein B, DNA-binding region (Ungrouped)	5.4033	predicted protein	560	1
409	NDT80_Ao0003	AO090011000646	NDT80/PhoG like DNA-binding (Ungrouped)	0.59738	predicted protein	393	1
410	NDT80_Ao0004	AO090103000018	NDT80/PhoG like DNA-binding (Ungrouped)	7.08416	predicted protein	591	1
411	OBFOLD_Ao0046	AO090003000186	Nucleic acid-binding, OB-fold (Ungrouped)	133.458	lysyl-tRNA synthetase (class II)	604	1
412	OBFOLD_Ao0071	AO090012000929	Nucleic acid-binding, OB-fold (Ungrouped)	1899.87	40S ribosomal protein S23	145	1
413	OBFOLD_Ao0083	AO090120000318	Nucleic acid-binding, OB-fold (Ungrouped)	22.4746	predicted protein	138	1
414	OBFOLD_Ao0084	AO090120000399	Nucleic acid-binding, OB-fold (Ungrouped)	20.2184	predicted protein	117	1
415	OBFOLD_Ao0076	AO090023000726	Nucleic acid-binding, OB-fold (Ungrouped)	16.2214	Aspartyl-tRNA synthetase, mitochondrial	677	1
416	OBFOLD_Ao0086	AO090701000700	Nucleic acid-binding, OB-fold (Ungrouped)	58.8419	predicted protein	183	1
417	OBFOLD_Ao0063	AO090011000793	Nucleic acid-binding, OB-fold (Ungrouped)	19.1476	DNA replication licensing factor, MCM4 component	993	1
418	OBFOLD_Ao0058	AO090010000439	Nucleic acid-binding, OB-fold (Ungrouped)	17.8382	DNA replication licensing factor, MCM6 component	970	1
419	OBFOLD_Ao0059	AO090010000458	Nucleic acid-binding, OB-fold (Ungrouped)	9.94181	DEAH-box RNA helicase	1,229	1
420	OBFOLD_Ao0060	AO090010000466	Nucleic acid-binding, OB-fold (Ungrouped)	54.6568	mitochondrial/chloroplast ribosomal protein S12	192	1
421	OBFOLD_Ao0085	AO090120000503	Nucleic acid-binding, OB-fold (Ungrouped)	17.2918	exosomal 3''-5'' exoribonuclease complex, subunit ski4 (Csl4)	257	1
422	OBFOLD_Ao0045	AO090003000056	Nucleic acid-binding, OB-fold (Ungrouped)	56.7239	26S proteasome regulatory complex, ATPase RPT4	393	1
423	OBFOLD_Ao0048	AO090003000867	Nucleic acid-binding, OB-fold (Ungrouped)	27.8725	lysyl-tRNA synthetase (class II)	531	1
424	OBFOLD_Ao0049	AO090003000938	Nucleic acid-binding, OB-fold (Ungrouped)	3010.95	translation initiation factor 5A (eIF-5A)	162	1
425	OBFOLD_Ao0064	AO090012000090	Nucleic acid-binding, OB-fold (Ungrouped)	0.0341806	predicted protein	312	1
426	OBFOLD_Ao0065	AO090012000188	Nucleic acid-binding, OB-fold (Ungrouped)	6.95839	predicted protein	614	2
427	OBFOLD_Ao0066	AO090012000197	Nucleic acid-binding, OB-fold (Ungrouped)	21.7131	rRNA processing protein Rrp5	1,827	10
428	OBFOLD_Ao0082	AO090120000137	Nucleic acid-binding, OB-fold (Ungrouped)	390.496	translation initiation factor 1A (eIF-1A)	149	1
429	OBFOLD_Ao0062	AO090011000622	Nucleic acid-binding, OB-fold (Ungrouped)	23.4022	DNA replication licensing factor, MCM7 component	810	1
430	OBFOLD_Ao0053	AO090005000838	Nucleic acid-binding, OB-fold (Ungrouped)	37.3272	Aspartyl-tRNA synthetase	954	1
431	OBFOLD_Ao0047	AO090003000418	Nucleic acid-binding, OB-fold (Ungrouped)	43.3913	predicted protein	214	1
432	OBFOLD_Ao0074	AO090020000450	Nucleic acid-binding, OB-fold (Ungrouped)	598.211	predicted protein	176	1
433	OBFOLD_Ao0042	AO090001000680	Nucleic acid-binding, OB-fold (Ungrouped)	83.5496	Asparaginyl-tRNA synthetase	571	1
434	OBFOLD_Ao0043	AO090001000697	Nucleic acid-binding, OB-fold (Ungrouped)	11.3929	mRNA capping enzyme, guanylyltransferase (alpha) subunit	415	1
435	OBFOLD_Ao0044	AO090001000751	Nucleic acid-binding, OB-fold (Ungrouped)	65.2328	single-stranded DNA-binding replication protein A (RPA), large (70 kD) subunit and related ssDNA-binding proteins	605	4
436	OBFOLD_Ao0079	AO090038000455	Nucleic acid-binding, OB-fold (Ungrouped)	31.9307	mitochondrial import inner membrane translocase, subunit TIM44	518	1
437	OBFOLD_Ao0068	AO090012000727	Nucleic acid-binding, OB-fold (Ungrouped)	14.2288	DNA replication licensing factor, MCM2 component	893	1
438	OBFOLD_Ao0070	AO090012000783	Nucleic acid-binding, OB-fold (Ungrouped)	140.029	translation initiation factor 2, alpha subunit (eIF-2alpha)	315	1
439	OBFOLD_Ao0057	AO090010000399	Nucleic acid-binding, OB-fold (Ungrouped)	16.0823	translation initiation factor 5A (eIF-5A)	154	1
440	OBFOLD_Ao0061	AO090011000514	Nucleic acid-binding, OB-fold (Ungrouped)	34.7996	predicted protein	272	1
441	OBFOLD_Ao0067	AO090012000210	Nucleic acid-binding, OB-fold (Ungrouped)	120.893	tRNA-binding protein	439	1
442	OBFOLD_Ao0081	AO090103000052	Nucleic acid-binding, OB-fold (Ungrouped)	30.8824	DNA-directed RNA polymerase subunit E''	193	1
443	OBFOLD_Ao0075	AO090023000503	Nucleic acid-binding, OB-fold (Ungrouped)	25.7614	single-stranded DNA-binding replication protein A (RPA), medium (30 kD) subunit	276	1
444	OBFOLD_Ao0080	AO090102000366	Nucleic acid-binding, OB-fold (Ungrouped)	20.4609	DNA replication licensing factor, MCM5 component	719	1
445	OBFOLD_Ao0052	AO090005000619	Nucleic acid-binding, OB-fold (Ungrouped)	49.2132	DNA-directed RNA polymerase subunit E''	169	1
446	OBFOLD_Ao0078	AO090026000603	Nucleic acid-binding, OB-fold (Ungrouped)	114.348	Aspartyl-tRNA synthetase	557	1
447	OBFOLD_Ao0056	AO090010000216	Nucleic acid-binding, OB-fold (Ungrouped)	6.87503	kinesin-like protein	1,177	1
448	OBFOLD_Ao0055	AO090009000426	Nucleic acid-binding, OB-fold (Ungrouped)	15.9701	exosomal 3''-5'' exoribonuclease complex, subunit Rrp44/Dis3	1,032	1
449	OBFOLD_Ao0072	AO090020000055	Nucleic acid-binding, OB-fold (Ungrouped)	75.4342	exosomal 3''-5'' exoribonuclease complex, subunit Rrp4	392	1
450	OBFOLD_Ao0073	AO090020000058	Nucleic acid-binding, OB-fold (Ungrouped)	18.713	transcription elongation factor SPT6	1,422	1
451	OBFOLD_Ao0050	AO090003000958	Nucleic acid-binding, OB-fold (Ungrouped)	21.373	DNA replication licensing factor, MCM3 component	887	1
452	OBFOLD_Ao0051	AO090003000992	Nucleic acid-binding, OB-fold (Ungrouped)	47.5987	mitochondrial/chloroplast ribosomal protein L2	382	1
453	OBFOLD_Ao0054	AO090005001286	Nucleic acid-binding, OB-fold (Ungrouped)	21.4168	Asparaginyl-tRNA synthetase (mitochondrial)	542	1
454	OBFOLD_Ao0077	AO090026000277	Nucleic acid-binding, OB-fold (Ungrouped)	19.1499	predicted protein	218	1
455	WING_Ao0043	AO090003000158	Winged helix repressor DNA-binding (Ungrouped)	9.61568	predicted protein	740	1
456	WING_Ao0055	AO090009000646	Winged helix repressor DNA-binding (Ungrouped)	5.75499	RFX family transcription factor	856	1
457	WING_Ao0071	AO090103000191	Winged helix repressor DNA-binding (Ungrouped)	#N/A	#N/A	114	1
458	WING_Ao0074	AO090701000876	Winged helix repressor DNA-binding (Ungrouped)	0.041201	predicted protein	778	1
459	WING_Ao0044	AO090003000362	Winged helix repressor DNA-binding (Ungrouped)	20.9418	heat shock transcription factor	140	1
460	WING_Ao0066	AO090026000532	Winged helix repressor DNA-binding (Ungrouped)	6.10708	predicted protein	719	1
461	WING_Ao0053	AO090005000504	Winged helix repressor DNA-binding (Ungrouped)	0.989614	predicted protein	399	1
462	WING_Ao0057	AO090010000551	Winged helix repressor DNA-binding (Ungrouped)	9.09239	predicted protein	392	1
463	WING_Ao0073	AO090206000042	Winged helix repressor DNA-binding (Ungrouped)	8.16718	predicted protein	223	1
464	WING_Ao0041	AO090001000648	Winged helix repressor DNA-binding (Ungrouped)	4.03924	uncharacterized conserved protein, contains DEP domain	1,665	1
465	WING_Ao0042	AO090001000664	Winged helix repressor DNA-binding (Ungrouped)	12.7032	histone acetyltransferase (MYST family)	506	1
466	WING_Ao0049	AO090003001123	Winged helix repressor DNA-binding (Ungrouped)	8.64988	histone acetyltransferase (MYST family)	1,127	1
467	WING_Ao0056	AO090009000701	Winged helix repressor DNA-binding (Ungrouped)	13.8652	transcription factor of the Forkhead/HNF3 family	722	1
468	WING_Ao0064	AO090026000025	Winged helix repressor DNA-binding (Ungrouped)	0	predicted protein	386	1
469	WING_Ao0065	AO090026000026	Winged helix repressor DNA-binding (Ungrouped)	#N/A	#N/A	427	1
470	WING_Ao0069	AO090102000218	Winged helix repressor DNA-binding (Ungrouped)	2.36245	predicted protein	1,901	1
471	WING_Ao0059	AO090011000482	Winged helix repressor DNA-binding (Ungrouped)	2.43406	predicted protein	188	1
472	WING_Ao0063	AO090023000894	Winged helix repressor DNA-binding (Ungrouped)	95.0898	metallopeptidase	142	1
473	WING_Ao0051	AO090005000115	Winged helix repressor DNA-binding (Ungrouped)	15.3852	predicted protein	887	1
474	WING_Ao0052	AO090005000116	Winged helix repressor DNA-binding (Ungrouped)	8.25737	pre-initiation complex, subunit CDC6, AAA+ superfamily ATPase	652	1
475	WING_Ao0045	AO090003000522	Winged helix repressor DNA-binding (Ungrouped)	0.26152	predicted protein	449	1
476	WING_Ao0046	AO090003000536	Winged helix repressor DNA-binding (Ungrouped)	5.77643	predicted protein	1,101	1
477	WING_Ao0048	AO090003000756	Winged helix repressor DNA-binding (Ungrouped)	9.60866	transcription factor of the Forkhead/HNF3 family	480	1
478	WING_Ao0072	AO090120000205	Winged helix repressor DNA-binding (Ungrouped)	25.505	RhoGEF GTPase	1,197	1
479	WING_Ao0062	AO090023000503	Winged helix repressor DNA-binding (Ungrouped)	25.7614	single-stranded DNA-binding replication protein A (RPA), medium (30 kD) subunit	276	1
480	WING_Ao0070	AO090102000260	Winged helix repressor DNA-binding (Ungrouped)	2.98394	predicted protein	146	1
481	WING_Ao0060	AO090023000062	Winged helix repressor DNA-binding (Ungrouped)	0.432264	predicted protein	395	1
482	WING_Ao0061	AO090023000081	Winged helix repressor DNA-binding (Ungrouped)	6.50407	predicted protein	402	1
483	WING_Ao0067	AO090026000657	Winged helix repressor DNA-binding (Ungrouped)	0.853873	predicted protein	425	1
484	WING_Ao0050	AO090003001329	Winged helix repressor DNA-binding (Ungrouped)	16.0139	heat shock transcription factor	788	1
485	WING_Ao0054	AO090005001289	Winged helix repressor DNA-binding (Ungrouped)	10.1845	histone acetyltransferase (MYST family)	332	1
486	WING_Ao0038	AO090001000039	Winged helix repressor DNA-binding (Ungrouped)	65.3251	predicted protein	433	1
487	WING_Ao0039	AO090001000046	Winged helix repressor DNA-binding (Ungrouped)	33.9577	predicted protein	473	1
488	JUMONJI_Ao0010	AO090005001158	Transcription factor jumonji (Ungrouped)	3.78504	uncharacterized conserved protein, contains JmjC domain	553	1
489	JUMONJI_Ao0014	AO090102000552	Transcription factor jumonji (Ungrouped)	6.72031	DNA-binding protein jumonji/RBP2/SMCY, contains JmjC domain	1,704	1
490	JUMONJI_Ao0009	AO090001000714	Transcription factor jumonji (Ungrouped)	2.78468	F-box protein JEMMA and related proteins with JmjC, PHD, F-box and LRR domains	1,117	1
491	JUMONJI_Ao0011	AO090005001460	Transcription factor jumonji (Ungrouped)	10.0203	phosphatidylserine-specific receptor PtdSerR, contains JmjC domain	488	1
492	JUMONJI_Ao0008	AO090001000296	Transcription factor jumonji (Ungrouped)	6.41912	DNA damage-responsive repressor GIS1/RPH1, jumonji superfamily	724	1
493	JUMONJI_Ao0013	AO090023001000	Transcription factor jumonji (Ungrouped)	10.1751	predicted protein	653	1
494	JUMONJI_Ao0012	AO090023000969	Transcription factor jumonji (Ungrouped)	10.0482	predicted protein	328	1
495	YL1_Ao0002	AO090001000673	YL1 nuclear protein (Ungrouped)	5.98753	predicted protein	351	1
496	NEG_Ao0004	AO090003001422	Negative transcriptional regulator (Ungrouped)	1.7762	transcriptional regulator	258	1
497	NEG_Ao0005	AO090011000567	Negative transcriptional regulator (Ungrouped)	0.0810495	transcriptional regulator	263	1
498	NEG_Ao0006	AO090012000887	Negative transcriptional regulator (Ungrouped)	2.48803	transcriptional regulator	257	1
499	ssDNA_Ao0003	AO090026000318	ssDNA-binding transcriptional regulator (Ungrouped)	4.3189	DNA mismatch repair protein - MLH2/PMS1/Pms2 family	866	1
500	ssDNA_Ao0002	AO090011000947	ssDNA-binding transcriptional regulator (Ungrouped)	39.1458	predicted protein	216	1
501	TUBBY_Ao0002	AO090038000247	Tubby transcription factors (Ungrouped)	12.2895	predicted protein	463	2
502	SGT1_Ao0002	AO090005001296	SGT1 (Ungrouped)	12.1297	MADS box transcription factor	612	1
503	SART1_Ao0002	AO090003001170	SART1 (Ungrouped)	14.6203	U4/U6.U5 snRNP associated protein	681	1
504	RFX_Ao0002	AO090009000646	RFX DNA-binding domain (Ungrouped)	5.75499	RFX family transcription factor	856	1
505	P53_Ao0004	AO090003000656	p53-like transcription factor (Ungrouped)	45.9364	histone chaperone involved in gene silencing	285	1
506	P53_Ao0005	AO090011000646	p53-like transcription factor (Ungrouped)	0.59738	predicted protein	393	1
507	P53_Ao0006	AO090103000018	p53-like transcription factor (Ungrouped)	7.08416	predicted protein	591	1
508	NF-X1_Ao0002	AO090005000165	Zinc finger, NF-X1-type (Ungrouped)	4.82754	transcription factor NF-X1, contains NFX-type Zn2+-binding and R3H domains	850	4
509	MIZ_Ao0002	AO090701000011	Zinc finger, MIZ-type (Ungrouped)	20.3211	Zn-finger transcription factor	526	1
510	MAT_Ao0002	AO090020000089	Mating-type protein MAT alpha 1 (Ungrouped)	0.805266	predicted protein	371	1
511	ARID_Ao0003	AO090003000691	AT-rich interaction region (Ungrouped)	22.7371	DNA-binding proteins Bright/BRCAA1/RBP1 and related proteins containing BRIGHT domain	997	1
512	ARID_Ao0004	AO090102000552	AT-rich interaction region (Ungrouped)	6.72031	DNA-binding protein jumonji/RBP2/SMCY, contains JmjC domain	1,704	1
513	AraC_Ao0008	AO090001000352	Helix-turn-helix, AraC type (Ungrouped)	11.8909	predicted protein	322	1
514	AraC_Ao0010	AO090009000621	Helix-turn-helix, AraC type (Ungrouped)	2.23207	adenosine deaminase	277	1
515	AraC_Ao0013	AO090023000644	Helix-turn-helix, AraC type (Ungrouped)	11.5235	U5 snRNP-like RNA helicase subunit	803	1
516	AraC_Ao0009	AO090005000676	Helix-turn-helix, AraC type (Ungrouped)	2.22131	predicted protein	235	1
517	AraC_Ao0014	AO090026000414	Helix-turn-helix, AraC type (Ungrouped)	1.02871	predicted protein	363	1
518	AraC_Ao0012	AO090012000706	Helix-turn-helix, AraC type (Ungrouped)	0.402033	carboxypeptidase C (cathepsin A)	478	1
519	AraC_Ao0011	AO090010000390	Helix-turn-helix, AraC type (Ungrouped)	1.38685	dehydrogenases with different specificities (related to short-chain alcohol dehydrogenases)	323	1
520	Not1_Ao0002	AO090003000559	CCR4-Not complex component, Not1 (Ungrouped)	12.0256	negative regulator of transcription	2,095	1
521	DDT_Ao0002	AO090102000147	DDT (Ungrouped)	6.79272	chromatin remodeling complex WSTF-ISWI, large subunit (contains heterochromatin localization, PHD and BROMO domains)	1,007	1
522	HTH_3_Ao0002	AO090005001407	Helix-turn-helix type 3 (Ungrouped)	180.984	transcription factor MBF1	155	1
523	HOMEOLIKE_Ao0079	AO090012001008	Homeodomain-like (Ungrouped)	8.77147	predicted protein	160	1
524	HOMEOLIKE_Ao0101	AO090701000103	Homeodomain-like (Ungrouped)	13.1071	transcription initiation factor TFIIIB, Bdp1 subunit	572	1
525	HOMEOLIKE_Ao0072	AO090009000601	Homeodomain-like (Ungrouped)	0.359437	predicted protein	505	1
526	HOMEOLIKE_Ao0073	AO090009000621	Homeodomain-like (Ungrouped)	2.23207	adenosine deaminase	277	1
527	HOMEOLIKE_Ao0102	AO090701000705	Homeodomain-like (Ungrouped)	9.68541	predicted protein	263	1
528	HOMEOLIKE_Ao0081	AO090020000284	Homeodomain-like (Ungrouped)	1.78803	predicted protein	1,082	1
529	HOMEOLIKE_Ao0082	AO090020000310	Homeodomain-like (Ungrouped)	3.15749	predicted protein	636	2
530	HOMEOLIKE_Ao0098	AO090166000045	Homeodomain-like (Ungrouped)	1.12412	predicted protein	275	1
531	HOMEOLIKE_Ao0085	AO090023000237	Homeodomain-like (Ungrouped)	0.115038	predicted protein	185	2
532	HOMEOLIKE_Ao0086	AO090023000251	Homeodomain-like (Ungrouped)	10.8208	predicted protein	349	1
533	HOMEOLIKE_Ao0093	AO090026000687	Homeodomain-like (Ungrouped)	17.1064	predicted protein	890	1
534	HOMEOLIKE_Ao0076	AO090011000280	Homeodomain-like (Ungrouped)	0.0224288	DNA-binding centromere protein B (CENP-B)	476	2
535	HOMEOLIKE_Ao0061	AO090005000304	Homeodomain-like (Ungrouped)	0.510238	predicted protein	649	2
536	HOMEOLIKE_Ao0067	AO090005001162	Homeodomain-like (Ungrouped)	14.3311	predicted protein	859	2
537	HOMEOLIKE_Ao0068	AO090005001215	Homeodomain-like (Ungrouped)	5.4764	predicted protein	560	1
538	HOMEOLIKE_Ao0100	AO090663000006	Homeodomain-like (Ungrouped)	0.911467	predicted protein	715	1
539	HOMEOLIKE_Ao0099	AO090206000060	Homeodomain-like (Ungrouped)	19.6392	predicted protein	565	1
540	HOMEOLIKE_Ao0055	AO090001000644	Homeodomain-like (Ungrouped)	5.4033	predicted protein	560	1
541	HOMEOLIKE_Ao0056	AO090001000665	Homeodomain-like (Ungrouped)	22.8946	mRNA splicing protein CDC5 (Myb superfamily)	792	2
542	HOMEOLIKE_Ao0095	AO090038000365	Homeodomain-like (Ungrouped)	50.724	predicted protein	710	1
543	HOMEOLIKE_Ao0083	AO090020000451	Homeodomain-like (Ungrouped)	1.11078	predicted protein	365	1
544	HOMEOLIKE_Ao0064	AO090005000676	Homeodomain-like (Ungrouped)	2.22131	predicted protein	235	1
545	HOMEOLIKE_Ao0065	AO090005000765	Homeodomain-like (Ungrouped)	13.2741	transcription factor, Myb superfamily	323	2
546	HOMEOLIKE_Ao0070	AO090009000226	Homeodomain-like (Ungrouped)	17.2675	chromatin remodeling complex WSTF-ISWI, small subunit	1,113	2
547	HOMEOLIKE_Ao0071	AO090009000282	Homeodomain-like (Ungrouped)	24.9943	predicted protein	344	1
548	HOMEOLIKE_Ao0069	AO090009000044	Homeodomain-like (Ungrouped)	0	transcription factor, Myb superfamily	173	3
549	HOMEOLIKE_Ao0096	AO090102000177	Homeodomain-like (Ungrouped)	0.308188	predicted protein	242	1
550	HOMEOLIKE_Ao0080	AO090020000175	Homeodomain-like (Ungrouped)	1.80686	predicted protein	224	1
551	HOMEOLIKE_Ao0075	AO090010000304	Homeodomain-like (Ungrouped)	0.111211	predicted protein	480	1
552	HOMEOLIKE_Ao0077	AO090011000480	Homeodomain-like (Ungrouped)	5.4033	predicted protein	560	1
553	HOMEOLIKE_Ao0078	AO090011000530	Homeodomain-like (Ungrouped)	5.4764	predicted protein	560	1
554	HOMEOLIKE_Ao0087	AO090023000943	Homeodomain-like (Ungrouped)	8.10297	predicted protein	326	1
555	HOMEOLIKE_Ao0088	AO090023000973	Homeodomain-like (Ungrouped)	8.08115	predicted protein	326	1
556	HOMEOLIKE_Ao0094	AO090038000278	Homeodomain-like (Ungrouped)	2.85294	predicted protein	119	1
557	HOMEOLIKE_Ao0066	AO090005001110	Homeodomain-like (Ungrouped)	3.40961	predicted protein	614	1
558	HOMEOLIKE_Ao0084	AO090020000675	Homeodomain-like (Ungrouped)	5.4033	predicted protein	560	1
559	HOMEOLIKE_Ao0062	AO090005000416	Homeodomain-like (Ungrouped)	27.7978	chromatin remodeling factor subunit and related transcription factors	696	1
560	HOMEOLIKE_Ao0063	AO090005000417	Homeodomain-like (Ungrouped)	6.5562	predicted protein	717	1
561	HOMEOLIKE_Ao0057	AO090003000776	Homeodomain-like (Ungrouped)	9.21914	predicted protein	592	1
562	HOMEOLIKE_Ao0058	AO090003000821	Homeodomain-like (Ungrouped)	5.62905	PHD finger protein BR140/LIN-49	1,280	1
563	HOMEOLIKE_Ao0054	AO090001000527	Homeodomain-like (Ungrouped)	6.02482	predicted protein	775	1
564	HOMEOLIKE_Ao0097	AO090120000197	Homeodomain-like (Ungrouped)	8.10297	predicted protein	326	1
565	HOMEOLIKE_Ao0074	AO090010000093	Homeodomain-like (Ungrouped)	4.61897	predicted protein	856	1
566	HOMEOLIKE_Ao0090	AO090026000645	Homeodomain-like (Ungrouped)	3.16354	predicted protein	185	1
567	HOMEOLIKE_Ao0091	AO090026000648	Homeodomain-like (Ungrouped)	17.5706	predicted protein	136	1
568	HOMEOLIKE_Ao0092	AO090026000652	Homeodomain-like (Ungrouped)	26.1568	predicted protein	244	2
569	HOMEOLIKE_Ao0059	AO090003001199	Homeodomain-like (Ungrouped)	47.9315	predicted protein	605	1
570	HOMEOLIKE_Ao0060	AO090003001351	Homeodomain-like (Ungrouped)	4.85965	predicted protein	2,053	2
571	HOMEOLIKE_Ao0089	AO090026000289	Homeodomain-like (Ungrouped)	15.1706	predicted protein	1,554	1
572	Lambda_Ao0006	AO090038000003	Lambda repressor-like, DNA-binding (Ungrouped)	0.263511	predicted protein	202	1
573	Lambda_Ao0004	AO090005001407	Lambda repressor-like, DNA-binding (Ungrouped)	180.984	transcription factor MBF1	155	1
574	Lambda_Ao0007	AO090102000190	Lambda repressor-like, DNA-binding (Ungrouped)	8.83792	cyanate lyase	160	1
575	Lambda_Ao0005	AO090011000558	Lambda repressor-like, DNA-binding (Ungrouped)	0.507258	predicted protein	695	1
576	PARP_Ao0002	AO090012000824	Zinc finger, PARP-type (Ungrouped)	15.7506	predicted protein	143	1
577	DHHC_Ao0006	AO090102000208	Zinc finger, DHHC-type (Ungrouped)	21.3165	predicted DHHC-type Zn-finger protein	530	1
578	DHHC_Ao0004	AO090011000927	Zinc finger, DHHC-type (Ungrouped)	19.3675	ankyrin repeat and DHHC-type Zn-finger domain containing proteins	737	1
579	DHHC_Ao0005	AO090020000103	Zinc finger, DHHC-type (Ungrouped)	26.214	DHHC-type Zn-finger proteins	612	1
580	CCHC_Ao0025	AO090012001015	Zinc finger, CCHC-type (Ungrouped)	99.9837	E3 ubiquitin ligase interacting with arginine methyltransferase	190	5
581	CCHC_Ao0022	AO090009000569	Zinc finger, CCHC-type (Ungrouped)	16.6349	predicted protein	204	1
582	CCHC_Ao0026	AO090023000248	Zinc finger, CCHC-type (Ungrouped)	16.5827	predicted protein	204	1
583	CCHC_Ao0017	AO090003000633	Zinc finger, CCHC-type (Ungrouped)	38.0902	splicing factor 1/branch point binding protein (RRM superfamily)	372	2
584	CCHC_Ao0027	AO090102000027	Zinc finger, CCHC-type (Ungrouped)	0	predicted protein	526	1
585	CCHC_Ao0016	AO090001000739	Zinc finger, CCHC-type (Ungrouped)	18.6003	predicted E3 ubiquitin ligase	634	1
586	CCHC_Ao0024	AO090012000503	Zinc finger, CCHC-type (Ungrouped)	16.0685	5''-3'' exonuclease HKE1/RAT1	1,035	1
587	CCHC_Ao0019	AO090009000256	Zinc finger, CCHC-type (Ungrouped)	4.37531	predicted protein	356	2
588	CCHC_Ao0020	AO090009000272	Zinc finger, CCHC-type (Ungrouped)	0.374075	predicted protein	142	2
589	CCHC_Ao0021	AO090009000273	Zinc finger, CCHC-type (Ungrouped)	2.77369	predicted protein	242	3
590	CCHC_Ao0023	AO090010000316	Zinc finger, CCHC-type (Ungrouped)	16.5827	predicted protein	204	1
591	CCHC_Ao0015	AO090001000521	Zinc finger, CCHC-type (Ungrouped)	6.62855	transcription initiation factor TFIID, subunit TAF1	1,082	1
592	CCHC_Ao0018	AO090005000653	Zinc finger, CCHC-type (Ungrouped)	0.340718	predicted protein	156	1
593	CCHC_Ao0028	AO090103000509	Zinc finger, CCHC-type (Ungrouped)	16.6349	predicted protein	204	1
594	Rad18_Ao0005	AO090003001104	Zinc finger, Rad18-type putative (Ungrouped)	5.79504	ATPase related to the helicase subunit of the Holliday junction resolvase	527	1
595	Rad18_Ao0006	AO090012000772	Zinc finger, Rad18-type putative (Ungrouped)	8.39692	FYVE finger-containing protein	673	1
596	Rad18_Ao0008	AO090701000334	Zinc finger, Rad18-type putative (Ungrouped)	0.16491	ATPase related to the helicase subunit of the Holliday junction resolvase	518	1
597	Rad18_Ao0007	AO090102000154	Zinc finger, Rad18-type putative (Ungrouped)	7.79502	postreplication repair protein RAD18	408	1
598	TFIIS_Ao0007	AO090023000556	Transcription factor TFIIS (Ungrouped)	#N/A	#N/A	122	1
599	TFIIS_Ao0008	AO090120000079	Transcription factor TFIIS (Ungrouped)	53.2207	RNA polymerase III subunit C11	117	1
600	TFIIS_Ao0005	AO090001000659	Transcription factor TFIIS (Ungrouped)	34.551	RNA polymerase I transcription factor TFIIS, subunit A12.2/RPA12	121	1
601	TFIIS_Ao0006	AO090020000406	Transcription factor TFIIS (Ungrouped)	20.1343	transcription elongation factor TFIIS/Cofactor of enhancer-binding protein Sp1	304	1
602	BTF_Ao0003	AO090003000653	Bromodomain transcription factor (Ungrouped)	6.34828	histone acetyltransferase SAGA/ADA, catalytic subunit PCAF/GCN5 and related proteins	1,177	1
603	BTF_Ao0004	AO090701000586	Bromodomain transcription factor (Ungrouped)	12.7218	predicted protein	348	1
