# Supplementary material for: Characterization of Natural Antisense Transcript, Sclerotia Development and Secondary Metabolism by Strand-Specific RNA Sequencing of Aspergillus flavus
Source: PLoS One. 2014 May 21;9(5):e97814. doi: 10.1371/journal.pone.0097814 (PMC4029826; doi:10.1371/journal.pone.0097814)
Supplement: Table S4 — Novel transcripts in A. flavus CA43. (XLS) [file pone.0097814.s007.xls]

## Sheet: Aflavus_CA43_M
Novel TU ID	Chromosome	Start	End	Length (bp)	Reads Number per bp	RPKM	Exon Number	Exons coordinates	Chain
TU1	gi|156128300|gb|AAIH02000322.1|	1394	1764	341	10.21	4.99755	2	|156128300|gb|AAIH02000322.1|-1394-1654	|156128300|gb|AAIH02000322.1|-1685-1764	-
TU2	gi|156128586|gb|AAIH02000036.1|	27	779	682	10.21	4.99755	2	|156128586|gb|AAIH02000036.1|-27-539	|156128586|gb|AAIH02000036.1|-611-779	-
TU3	gi|156128312|gb|AAIH02000310.1|	27223	27772	550	10.21	4.99755	1	|156128312|gb|AAIH02000310.1|-27223-27772	+
TU4	gi|156128366|gb|AAIH02000256.1|	15	418	186	10.21	4.99755	2	|156128366|gb|AAIH02000256.1|-15-119	|156128366|gb|AAIH02000256.1|-338-418	-
TU5	gi|156128598|gb|AAIH02000024.1|	67041	68887	1738	10.24	5.01224	4	|156128598|gb|AAIH02000024.1|-67041-67219	|156128598|gb|AAIH02000024.1|-67251-67344	|156128598|gb|AAIH02000024.1|-67377-68299	|156128598|gb|AAIH02000024.1|-68346-68887	+
TU6	gi|156128572|gb|AAIH02000050.1|	137642	138170	529	10.24	5.01224	1	|156128572|gb|AAIH02000050.1|-137642-138170	-
TU7	gi|156128269|gb|AAIH02000353.1|	10949	11505	540	10.28	5.03182	2	|156128269|gb|AAIH02000353.1|-10949-11397	|156128269|gb|AAIH02000353.1|-11415-11505	+
TU8	gi|156128551|gb|AAIH02000071.1|	68823	68994	172	10.3	5.04161	1	|156128551|gb|AAIH02000071.1|-68823-68994	-
TU9	gi|156128553|gb|AAIH02000069.1|	68923	69718	796	10.3	5.04161	1	|156128553|gb|AAIH02000069.1|-68923-69718	-
TU10	gi|156128190|gb|AAIH02000432.1|	16076	16301	226	10.31	5.0465	1	|156128190|gb|AAIH02000432.1|-16076-16301	+
TU11	gi|156128378|gb|AAIH02000244.1|	10736	11190	378	10.32	5.0514	3	|156128378|gb|AAIH02000244.1|-10736-10866	|156128378|gb|AAIH02000244.1|-10931-11051	|156128378|gb|AAIH02000244.1|-11065-11190	+
TU12	gi|156128437|gb|AAIH02000185.1|	4983	5134	152	10.32	5.0514	1	|156128437|gb|AAIH02000185.1|-4983-5134	+
TU13	gi|156128493|gb|AAIH02000129.1|	47007	47319	313	10.33	5.05629	1	|156128493|gb|AAIH02000129.1|-47007-47319	-
TU14	gi|156128586|gb|AAIH02000036.1|	59725	60150	426	10.34	5.06118	1	|156128586|gb|AAIH02000036.1|-59725-60150	+
TU15	gi|156128619|gb|AAIH02000003.1|	92275	92722	448	10.34	5.06118	1	|156128619|gb|AAIH02000003.1|-92275-92722	+
TU16	gi|156128287|gb|AAIH02000335.1|	30750	31055	279	10.36	5.07097	3	|156128287|gb|AAIH02000335.1|-30750-30843	|156128287|gb|AAIH02000335.1|-30861-30955	|156128287|gb|AAIH02000335.1|-30966-31055	-
TU17	gi|156128608|gb|AAIH02000014.1|	121089	121742	585	10.39	5.08566	3	|156128608|gb|AAIH02000014.1|-121089-121301	|156128608|gb|AAIH02000014.1|-121370-121641	|156128608|gb|AAIH02000014.1|-121643-121742	+
TU18	gi|156128527|gb|AAIH02000095.1|	56159	56477	319	10.4	5.09055	1	|156128527|gb|AAIH02000095.1|-56159-56477	+
TU19	gi|156128490|gb|AAIH02000132.1|	23459	24295	817	10.41	5.09545	3	|156128490|gb|AAIH02000132.1|-23459-23552	|156128490|gb|AAIH02000132.1|-23559-23932	|156128490|gb|AAIH02000132.1|-23947-24295	-
TU20	gi|156128418|gb|AAIH02000204.1|	10737	11171	435	10.43	5.10524	1	|156128418|gb|AAIH02000204.1|-10737-11171	+
TU21	gi|156128546|gb|AAIH02000076.1|	85784	86229	446	10.45	5.11503	1	|156128546|gb|AAIH02000076.1|-85784-86229	+
TU22	gi|156128551|gb|AAIH02000071.1|	83293	83507	215	10.45	5.11503	1	|156128551|gb|AAIH02000071.1|-83293-83507	+
TU23	gi|156128377|gb|AAIH02000245.1|	51633	52001	369	10.47	5.12482	1	|156128377|gb|AAIH02000245.1|-51633-52001	+
TU24	gi|156128341|gb|AAIH02000281.1|	979	1536	557	10.5	5.1395	2	|156128341|gb|AAIH02000281.1|-979-1445	|156128341|gb|AAIH02000281.1|-1447-1536	+
TU25	gi|156128511|gb|AAIH02000111.1|	6395	7139	745	10.52	5.14929	1	|156128511|gb|AAIH02000111.1|-6395-7139	+
TU26	gi|156128514|gb|AAIH02000108.1|	81982	82618	633	10.53	5.15419	2	|156128514|gb|AAIH02000108.1|-81982-82522	|156128514|gb|AAIH02000108.1|-82527-82618	+
TU27	gi|156128524|gb|AAIH02000098.1|	61699	63717	1935	10.54	5.15908	3	|156128524|gb|AAIH02000098.1|-61699-61760	|156128524|gb|AAIH02000098.1|-61813-61902	|156128524|gb|AAIH02000098.1|-61935-63717	-
TU28	gi|156128575|gb|AAIH02000047.1|	37964	39151	1158	10.54	5.15908	2	|156128575|gb|AAIH02000047.1|-37964-39017	|156128575|gb|AAIH02000047.1|-39048-39151	-
TU29	gi|156128609|gb|AAIH02000013.1|	17949	18404	369	10.54	5.15908	2	|156128609|gb|AAIH02000013.1|-17949-18061	|156128609|gb|AAIH02000013.1|-18149-18404	-
TU30	gi|156128502|gb|AAIH02000120.1|	20565	20962	398	10.55	5.16397	1	|156128502|gb|AAIH02000120.1|-20565-20962	+
TU31	gi|156128566|gb|AAIH02000056.1|	91800	93455	1656	10.55	5.16397	1	|156128566|gb|AAIH02000056.1|-91800-93455	-
TU32	gi|156128483|gb|AAIH02000139.1|	22407	22589	183	10.56	5.16887	1	|156128483|gb|AAIH02000139.1|-22407-22589	+
TU33	gi|156128513|gb|AAIH02000109.1|	66778	68258	1347	10.57	5.17376	5	|156128513|gb|AAIH02000109.1|-66778-66868	|156128513|gb|AAIH02000109.1|-66895-67699	|156128513|gb|AAIH02000109.1|-67753-67804	|156128513|gb|AAIH02000109.1|-67833-68092	|156128513|gb|AAIH02000109.1|-68120-68258	-
TU34	gi|156128120|gb|AAIH02000502.1|	4264	5328	1053	10.58	5.17866	3	|156128120|gb|AAIH02000502.1|-4264-4353	|156128120|gb|AAIH02000502.1|-4358-4691	|156128120|gb|AAIH02000502.1|-4700-5328	-
TU35	gi|156128438|gb|AAIH02000184.1|	37585	38471	887	10.59	5.18355	1	|156128438|gb|AAIH02000184.1|-37585-38471	-
TU36	gi|156128103|gb|AAIH02000519.1|	2	372	371	10.6	5.18845	1	|156128103|gb|AAIH02000519.1|-2-372	-
TU37	gi|156128562|gb|AAIH02000060.1|	76747	77268	522	10.61	5.19334	1	|156128562|gb|AAIH02000060.1|-76747-77268	-
TU38	gi|156128550|gb|AAIH02000072.1|	69168	70757	1546	10.62	5.19824	3	|156128550|gb|AAIH02000072.1|-69168-69257	|156128550|gb|AAIH02000072.1|-69285-70494	|156128550|gb|AAIH02000072.1|-70512-70757	-
TU39	gi|156128469|gb|AAIH02000153.1|	30818	31087	270	10.63	5.20313	1	|156128469|gb|AAIH02000153.1|-30818-31087	-
TU40	gi|156128582|gb|AAIH02000040.1|	114683	115042	360	10.64	5.20803	1	|156128582|gb|AAIH02000040.1|-114683-115042	+
TU41	gi|156128599|gb|AAIH02000023.1|	192703	193742	1040	10.65	5.21292	1	|156128599|gb|AAIH02000023.1|-192703-193742	-
TU42	gi|156128390|gb|AAIH02000232.1|	30287	31456	1113	10.65	5.21292	4	|156128390|gb|AAIH02000232.1|-30287-30376	|156128390|gb|AAIH02000232.1|-30410-30557	|156128390|gb|AAIH02000232.1|-30567-31351	|156128390|gb|AAIH02000232.1|-31367-31456	+
TU43	gi|156128518|gb|AAIH02000104.1|	83977	84230	254	10.66	5.21782	1	|156128518|gb|AAIH02000104.1|-83977-84230	+
TU44	gi|156128494|gb|AAIH02000128.1|	47154	47754	583	10.66	5.21782	3	|156128494|gb|AAIH02000128.1|-47154-47213	|156128494|gb|AAIH02000128.1|-47222-47559	|156128494|gb|AAIH02000128.1|-47570-47754	-
TU45	gi|156128592|gb|AAIH02000030.1|	175185	176053	869	10.69	5.2325	1	|156128592|gb|AAIH02000030.1|-175185-176053	-
TU46	gi|156128549|gb|AAIH02000073.1|	21602	22089	488	10.69	5.2325	1	|156128549|gb|AAIH02000073.1|-21602-22089	-
TU47	gi|156128494|gb|AAIH02000128.1|	10217	10680	452	10.7	5.2374	2	|156128494|gb|AAIH02000128.1|-10217-10577	|156128494|gb|AAIH02000128.1|-10590-10680	+
TU48	gi|156128611|gb|AAIH02000011.1|	199575	200803	1219	10.7	5.2374	2	|156128611|gb|AAIH02000011.1|-199575-200703	|156128611|gb|AAIH02000011.1|-200714-200803	+
TU49	gi|156128614|gb|AAIH02000008.1|	242262	242563	302	10.7	5.2374	1	|156128614|gb|AAIH02000008.1|-242262-242563	-
TU50	gi|156128605|gb|AAIH02000017.1|	187482	188204	607	10.72	5.24719	4	|156128605|gb|AAIH02000017.1|-187482-187571	|156128605|gb|AAIH02000017.1|-187606-187948	|156128605|gb|AAIH02000017.1|-187974-188063	|156128605|gb|AAIH02000017.1|-188121-188204	-
TU51	gi|156128590|gb|AAIH02000032.1|	131669	132104	436	10.73	5.25208	1	|156128590|gb|AAIH02000032.1|-131669-132104	-
TU52	gi|156128565|gb|AAIH02000057.1|	118813	119078	266	10.74	5.25698	1	|156128565|gb|AAIH02000057.1|-118813-119078	-
TU53	gi|156128621|gb|AAIH02000001.1|	322468	322818	322	10.74	5.25698	2	|156128621|gb|AAIH02000001.1|-322468-322714	|156128621|gb|AAIH02000001.1|-322744-322818	-
TU54	gi|156128540|gb|AAIH02000082.1|	106272	106476	197	10.74	5.25698	2	|156128540|gb|AAIH02000082.1|-106272-106373	|156128540|gb|AAIH02000082.1|-106382-106476	+
TU55	gi|156128243|gb|AAIH02000379.1|	8122	8364	243	10.75	5.26187	1	|156128243|gb|AAIH02000379.1|-8122-8364	-
TU56	gi|156128476|gb|AAIH02000146.1|	33139	33572	406	10.75	5.26187	2	|156128476|gb|AAIH02000146.1|-33139-33228	|156128476|gb|AAIH02000146.1|-33257-33572	-
TU57	gi|156128528|gb|AAIH02000094.1|	39356	40110	717	10.76	5.26676	2	|156128528|gb|AAIH02000094.1|-39356-39408	|156128528|gb|AAIH02000094.1|-39447-40110	-
TU58	gi|156128602|gb|AAIH02000020.1|	48985	49375	379	10.77	5.27166	2	|156128602|gb|AAIH02000020.1|-48985-49304	|156128602|gb|AAIH02000020.1|-49317-49375	+
TU59	gi|156128612|gb|AAIH02000010.1|	32716	33081	366	10.78	5.27655	1	|156128612|gb|AAIH02000010.1|-32716-33081	+
TU60	gi|156125929|gb|AAIH02002690.1|	747	959	207	10.79	5.28145	2	|156125929|gb|AAIH02002690.1|-747-863	|156125929|gb|AAIH02002690.1|-870-959	+
TU61	gi|156128502|gb|AAIH02000120.1|	28516	29784	1269	10.79	5.28145	1	|156128502|gb|AAIH02000120.1|-28516-29784	+
TU62	gi|156128516|gb|AAIH02000106.1|	63772	64213	442	10.79	5.28145	1	|156128516|gb|AAIH02000106.1|-63772-64213	+
TU63	gi|156128543|gb|AAIH02000079.1|	26827	27171	196	10.79	5.28145	2	|156128543|gb|AAIH02000079.1|-26827-26973	|156128543|gb|AAIH02000079.1|-27123-27171	+
TU64	gi|156128608|gb|AAIH02000014.1|	106656	106912	257	10.79	5.28145	1	|156128608|gb|AAIH02000014.1|-106656-106912	-
TU65	gi|156128589|gb|AAIH02000033.1|	87325	87569	245	10.8	5.28634	1	|156128589|gb|AAIH02000033.1|-87325-87569	-
TU66	gi|156128540|gb|AAIH02000082.1|	90477	92299	1806	10.81	5.29124	3	|156128540|gb|AAIH02000082.1|-90477-90566	|156128540|gb|AAIH02000082.1|-90578-91659	|156128540|gb|AAIH02000082.1|-91666-92299	-
TU67	gi|156128591|gb|AAIH02000031.1|	10173	10504	309	10.84	5.30592	2	|156128591|gb|AAIH02000031.1|-10173-10280	|156128591|gb|AAIH02000031.1|-10304-10504	+
TU68	gi|156128289|gb|AAIH02000333.1|	31849	33208	1259	10.85	5.31082	3	|156128289|gb|AAIH02000333.1|-31849-32192	|156128289|gb|AAIH02000333.1|-32287-32531	|156128289|gb|AAIH02000333.1|-32539-33208	+
TU69	gi|156128287|gb|AAIH02000335.1|	2090	2784	677	10.88	5.3255	2	|156128287|gb|AAIH02000335.1|-2090-2403	|156128287|gb|AAIH02000335.1|-2422-2784	+
TU70	gi|156128147|gb|AAIH02000475.1|	7	218	212	10.91	5.34019	1	|156128147|gb|AAIH02000475.1|-7-218	-
TU71	gi|156128282|gb|AAIH02000340.1|	23315	23739	425	10.91	5.34019	1	|156128282|gb|AAIH02000340.1|-23315-23739	-
TU72	gi|156128413|gb|AAIH02000209.1|	59758	59928	171	10.91	5.34019	1	|156128413|gb|AAIH02000209.1|-59758-59928	+
TU73	gi|156128583|gb|AAIH02000039.1|	136654	137744	1091	10.92	5.34508	1	|156128583|gb|AAIH02000039.1|-136654-137744	-
TU74	gi|156128458|gb|AAIH02000164.1|	8641	9054	414	10.93	5.34998	1	|156128458|gb|AAIH02000164.1|-8641-9054	-
TU75	gi|156128584|gb|AAIH02000038.1|	63292	63707	416	10.93	5.34998	1	|156128584|gb|AAIH02000038.1|-63292-63707	-
TU76	gi|156128120|gb|AAIH02000502.1|	8243	8840	588	10.96	5.36466	3	|156128120|gb|AAIH02000502.1|-8243-8454	|156128120|gb|AAIH02000502.1|-8456-8572	|156128120|gb|AAIH02000502.1|-8582-8840	+
TU77	gi|156128175|gb|AAIH02000447.1|	1737	2149	358	10.96	5.36466	2	|156128175|gb|AAIH02000447.1|-1737-2048	|156128175|gb|AAIH02000447.1|-2104-2149	+
TU78	gi|156128500|gb|AAIH02000122.1|	56309	56687	379	10.98	5.37445	1	|156128500|gb|AAIH02000122.1|-56309-56687	-
TU79	gi|156128426|gb|AAIH02000196.1|	8173	9213	933	10.99	5.37934	4	|156128426|gb|AAIH02000196.1|-8173-8274	|156128426|gb|AAIH02000196.1|-8284-8492	|156128426|gb|AAIH02000196.1|-8532-9060	|156128426|gb|AAIH02000196.1|-9121-9213	+
TU80	gi|156128568|gb|AAIH02000054.1|	50880	52196	1085	11	5.38424	6	|156128568|gb|AAIH02000054.1|-50880-51010	|156128568|gb|AAIH02000054.1|-51080-51472	|156128568|gb|AAIH02000054.1|-51537-51733	|156128568|gb|AAIH02000054.1|-51792-51901	|156128568|gb|AAIH02000054.1|-51909-52045	|156128568|gb|AAIH02000054.1|-52080-52196	-
TU81	gi|156125297|gb|AAIH02003201.1|	85	297	196	11.01	5.38913	2	|156125297|gb|AAIH02003201.1|-85-175	|156125297|gb|AAIH02003201.1|-193-297	-
TU82	gi|156128336|gb|AAIH02000286.1|	41441	41704	264	11.02	5.39403	1	|156128336|gb|AAIH02000286.1|-41441-41704	-
TU83	gi|156128619|gb|AAIH02000003.1|	21481	22512	1032	11.03	5.39892	1	|156128619|gb|AAIH02000003.1|-21481-22512	+
TU84	gi|156128404|gb|AAIH02000218.1|	9457	9885	429	11.04	5.40382	1	|156128404|gb|AAIH02000218.1|-9457-9885	+
TU85	gi|156128540|gb|AAIH02000082.1|	108730	110814	1937	11.04	5.40382	5	|156128540|gb|AAIH02000082.1|-108730-109115	|156128540|gb|AAIH02000082.1|-109118-109376	|156128540|gb|AAIH02000082.1|-109388-110469	|156128540|gb|AAIH02000082.1|-110570-110682	|156128540|gb|AAIH02000082.1|-110718-110814	+
TU86	gi|156128481|gb|AAIH02000141.1|	36941	38076	1074	11.06	5.41361	3	|156128481|gb|AAIH02000141.1|-36941-37809	|156128481|gb|AAIH02000141.1|-37853-37927	|156128481|gb|AAIH02000141.1|-37947-38076	+
TU87	gi|156128349|gb|AAIH02000273.1|	15546	15923	374	11.06	5.41361	2	|156128349|gb|AAIH02000273.1|-15546-15642	|156128349|gb|AAIH02000273.1|-15647-15923	-
TU88	gi|156128168|gb|AAIH02000454.1|	6556	7973	1403	11.08	5.4234	2	|156128168|gb|AAIH02000454.1|-6556-6683	|156128168|gb|AAIH02000454.1|-6699-7973	+
TU89	gi|156128419|gb|AAIH02000203.1|	15975	16192	218	11.08	5.4234	1	|156128419|gb|AAIH02000203.1|-15975-16192	-
TU90	gi|156128057|gb|AAIH02000565.1|	1575	1802	228	11.08	5.4234	1	|156128057|gb|AAIH02000565.1|-1575-1802	-
TU91	gi|156128274|gb|AAIH02000348.1|	17210	17722	513	11.09	5.42829	1	|156128274|gb|AAIH02000348.1|-17210-17722	-
TU92	gi|156128553|gb|AAIH02000069.1|	118066	118968	804	11.1	5.43319	3	|156128553|gb|AAIH02000069.1|-118066-118596	|156128553|gb|AAIH02000069.1|-118650-118747	|156128553|gb|AAIH02000069.1|-118794-118968	+
TU93	gi|156128589|gb|AAIH02000033.1|	87128	87300	173	11.1	5.43319	1	|156128589|gb|AAIH02000033.1|-87128-87300	-
TU94	gi|156128289|gb|AAIH02000333.1|	31614	31840	227	11.11	5.43808	1	|156128289|gb|AAIH02000333.1|-31614-31840	+
TU95	gi|156128074|gb|AAIH02000548.1|	5678	5998	321	11.11	5.43808	1	|156128074|gb|AAIH02000548.1|-5678-5998	-
TU96	gi|156128437|gb|AAIH02000185.1|	56862	57410	549	11.13	5.44787	1	|156128437|gb|AAIH02000185.1|-56862-57410	+
TU97	gi|156128580|gb|AAIH02000042.1|	67352	67645	294	11.14	5.45277	1	|156128580|gb|AAIH02000042.1|-67352-67645	+
TU98	gi|156128445|gb|AAIH02000177.1|	10005	10528	501	11.15	5.45766	2	|156128445|gb|AAIH02000177.1|-10005-10092	|156128445|gb|AAIH02000177.1|-10116-10528	-
TU99	gi|156128387|gb|AAIH02000235.1|	54022	55149	1085	11.16	5.46256	2	|156128387|gb|AAIH02000235.1|-54022-54475	|156128387|gb|AAIH02000235.1|-54519-55149	-
TU100	gi|156128590|gb|AAIH02000032.1|	162803	163020	218	11.17	5.46745	1	|156128590|gb|AAIH02000032.1|-162803-163020	-
TU101	gi|156128407|gb|AAIH02000215.1|	13659	14060	402	11.18	5.47234	1	|156128407|gb|AAIH02000215.1|-13659-14060	+
TU102	gi|156128567|gb|AAIH02000055.1|	54664	54908	220	11.18	5.47234	2	|156128567|gb|AAIH02000055.1|-54664-54772	|156128567|gb|AAIH02000055.1|-54798-54908	+
TU103	gi|156128377|gb|AAIH02000245.1|	50803	51384	582	11.24	5.50171	1	|156128377|gb|AAIH02000245.1|-50803-51384	+
TU104	gi|156128560|gb|AAIH02000062.1|	114703	115310	592	11.24	5.50171	2	|156128560|gb|AAIH02000062.1|-114703-114866	|156128560|gb|AAIH02000062.1|-114883-115310	+
TU105	gi|156128573|gb|AAIH02000049.1|	125651	127268	1439	11.25	5.50661	4	|156128573|gb|AAIH02000049.1|-125651-126077	|156128573|gb|AAIH02000049.1|-126085-126251	|156128573|gb|AAIH02000049.1|-126360-126660	|156128573|gb|AAIH02000049.1|-126725-127268	-
TU106	gi|156128585|gb|AAIH02000037.1|	83182	83534	353	11.27	5.5164	1	|156128585|gb|AAIH02000037.1|-83182-83534	+
TU107	gi|156128446|gb|AAIH02000176.1|	33917	34703	787	11.27	5.5164	1	|156128446|gb|AAIH02000176.1|-33917-34703	-
TU108	gi|156128474|gb|AAIH02000148.1|	30513	30902	390	11.29	5.52619	1	|156128474|gb|AAIH02000148.1|-30513-30902	+
TU109	gi|156128378|gb|AAIH02000244.1|	9098	10695	1562	11.3	5.53108	3	|156128378|gb|AAIH02000244.1|-9098-9682	|156128378|gb|AAIH02000244.1|-9695-10397	|156128378|gb|AAIH02000244.1|-10422-10695	+
TU110	gi|156128343|gb|AAIH02000279.1|	19114	19329	198	11.31	5.53598	2	|156128343|gb|AAIH02000279.1|-19114-19216	|156128343|gb|AAIH02000279.1|-19235-19329	+
TU111	gi|156128418|gb|AAIH02000204.1|	62525	62839	315	11.32	5.54087	1	|156128418|gb|AAIH02000204.1|-62525-62839	+
TU112	gi|156128317|gb|AAIH02000305.1|	38221	38537	317	11.36	5.56045	1	|156128317|gb|AAIH02000305.1|-38221-38537	+
TU113	gi|156128457|gb|AAIH02000165.1|	62717	63714	998	11.38	5.57024	1	|156128457|gb|AAIH02000165.1|-62717-63714	+
TU114	gi|156128597|gb|AAIH02000025.1|	154112	154882	771	11.4	5.58003	1	|156128597|gb|AAIH02000025.1|-154112-154882	-
TU115	gi|156128563|gb|AAIH02000059.1|	118802	119357	553	11.4	5.58003	2	|156128563|gb|AAIH02000059.1|-118802-118903	|156128563|gb|AAIH02000059.1|-118907-119357	-
TU116	gi|156128590|gb|AAIH02000032.1|	36037	36363	327	11.41	5.58492	1	|156128590|gb|AAIH02000032.1|-36037-36363	+
TU117	gi|156128206|gb|AAIH02000416.1|	20079	20630	552	11.41	5.58492	1	|156128206|gb|AAIH02000416.1|-20079-20630	-
TU118	gi|156128402|gb|AAIH02000220.1|	21551	22220	670	11.41	5.58492	1	|156128402|gb|AAIH02000220.1|-21551-22220	-
TU119	gi|156128362|gb|AAIH02000260.1|	13941	14345	383	11.43	5.59471	2	|156128362|gb|AAIH02000260.1|-13941-14222	|156128362|gb|AAIH02000260.1|-14245-14345	+
TU120	gi|156128509|gb|AAIH02000113.1|	96421	97697	1249	11.43	5.59471	2	|156128509|gb|AAIH02000113.1|-96421-96510	|156128509|gb|AAIH02000113.1|-96539-97697	+
TU121	gi|156128254|gb|AAIH02000368.1|	4560	4955	396	11.45	5.6045	1	|156128254|gb|AAIH02000368.1|-4560-4955	-
TU122	gi|156128519|gb|AAIH02000103.1|	68838	69585	748	11.46	5.6094	1	|156128519|gb|AAIH02000103.1|-68838-69585	+
TU123	gi|156128335|gb|AAIH02000287.1|	36128	37181	1054	11.48	5.61919	1	|156128335|gb|AAIH02000287.1|-36128-37181	+
TU124	gi|156128566|gb|AAIH02000056.1|	130841	131123	257	11.49	5.62408	2	|156128566|gb|AAIH02000056.1|-130841-130977	|156128566|gb|AAIH02000056.1|-131004-131123	-
TU125	gi|156128349|gb|AAIH02000273.1|	9012	9228	217	11.5	5.62898	1	|156128349|gb|AAIH02000273.1|-9012-9228	-
TU126	gi|156128380|gb|AAIH02000242.1|	26978	28182	1185	11.5	5.62898	2	|156128380|gb|AAIH02000242.1|-26978-27957	|156128380|gb|AAIH02000242.1|-27978-28182	-
TU127	gi|156128598|gb|AAIH02000024.1|	104527	105904	1250	11.53	5.64366	3	|156128598|gb|AAIH02000024.1|-104527-105077	|156128598|gb|AAIH02000024.1|-105173-105410	|156128598|gb|AAIH02000024.1|-105444-105904	-
TU128	gi|156128391|gb|AAIH02000231.1|	43687	43942	256	11.55	5.65345	1	|156128391|gb|AAIH02000231.1|-43687-43942	+
TU129	gi|156128578|gb|AAIH02000044.1|	28441	28671	231	11.55	5.65345	1	|156128578|gb|AAIH02000044.1|-28441-28671	+
TU130	gi|156128511|gb|AAIH02000111.1|	85455	85660	201	11.55	5.65345	2	|156128511|gb|AAIH02000111.1|-85455-85553	|156128511|gb|AAIH02000111.1|-85559-85660	-
TU131	gi|156128555|gb|AAIH02000067.1|	7878	8152	275	11.57	5.66324	1	|156128555|gb|AAIH02000067.1|-7878-8152	+
TU132	gi|156128404|gb|AAIH02000218.1|	45	506	462	11.59	5.67303	1	|156128404|gb|AAIH02000218.1|-45-506	+
TU133	gi|156128526|gb|AAIH02000096.1|	103785	104127	343	11.59	5.67303	1	|156128526|gb|AAIH02000096.1|-103785-104127	-
TU134	gi|156128545|gb|AAIH02000077.1|	12	881	848	11.61	5.68282	2	|156128545|gb|AAIH02000077.1|-12-751	|156128545|gb|AAIH02000077.1|-774-881	+
TU135	gi|156128418|gb|AAIH02000204.1|	62894	63297	404	11.62	5.68771	1	|156128418|gb|AAIH02000204.1|-62894-63297	+
TU136	gi|156128337|gb|AAIH02000285.1|	6896	8725	1658	11.63	5.69261	3	|156128337|gb|AAIH02000285.1|-6896-7777	|156128337|gb|AAIH02000285.1|-7873-8109	|156128337|gb|AAIH02000285.1|-8187-8725	+
TU137	gi|156128593|gb|AAIH02000029.1|	120348	120594	247	11.65	5.7024	1	|156128593|gb|AAIH02000029.1|-120348-120594	+
TU138	gi|156128480|gb|AAIH02000142.1|	60570	60993	424	11.67	5.71219	1	|156128480|gb|AAIH02000142.1|-60570-60993	-
TU139	gi|156128574|gb|AAIH02000048.1|	21340	22086	666	11.67	5.71219	2	|156128574|gb|AAIH02000048.1|-21340-21515	|156128574|gb|AAIH02000048.1|-21597-22086	-
TU140	gi|156128611|gb|AAIH02000011.1|	195740	197994	2247	11.68	5.71708	2	|156128611|gb|AAIH02000011.1|-195740-197233	|156128611|gb|AAIH02000011.1|-197242-197994	+
TU141	gi|156128277|gb|AAIH02000345.1|	882	1842	961	11.7	5.72687	1	|156128277|gb|AAIH02000345.1|-882-1842	+
TU142	gi|156128448|gb|AAIH02000174.1|	50939	53417	2475	11.7	5.72687	2	|156128448|gb|AAIH02000174.1|-50939-53323	|156128448|gb|AAIH02000174.1|-53328-53417	+
TU143	gi|156128576|gb|AAIH02000046.1|	75084	75910	764	11.7	5.72687	2	|156128576|gb|AAIH02000046.1|-75084-75302	|156128576|gb|AAIH02000046.1|-75366-75910	-
TU144	gi|156128607|gb|AAIH02000015.1|	135739	136504	727	11.71	5.73177	3	|156128607|gb|AAIH02000015.1|-135739-135857	|156128607|gb|AAIH02000015.1|-135861-135956	|156128607|gb|AAIH02000015.1|-135993-136504	+
TU145	gi|156128587|gb|AAIH02000035.1|	175253	175593	341	11.71	5.73177	1	|156128587|gb|AAIH02000035.1|-175253-175593	+
TU146	gi|156128614|gb|AAIH02000008.1|	20	603	584	11.72	5.73666	1	|156128614|gb|AAIH02000008.1|-20-603	-
TU147	gi|156128042|gb|AAIH02000580.1|	2478	2805	328	11.73	5.74156	1	|156128042|gb|AAIH02000580.1|-2478-2805	+
TU148	gi|156128616|gb|AAIH02000006.1|	141033	141617	585	11.73	5.74156	1	|156128616|gb|AAIH02000006.1|-141033-141617	+
TU149	gi|156128458|gb|AAIH02000164.1|	9126	9505	372	11.73	5.74156	2	|156128458|gb|AAIH02000164.1|-9126-9378	|156128458|gb|AAIH02000164.1|-9387-9505	-
TU150	gi|156128610|gb|AAIH02000012.1|	237661	237890	230	11.73	5.74156	1	|156128610|gb|AAIH02000012.1|-237661-237890	-
TU151	gi|156128577|gb|AAIH02000045.1|	105642	105950	218	11.76	5.75624	2	|156128577|gb|AAIH02000045.1|-105642-105750	|156128577|gb|AAIH02000045.1|-105842-105950	-
TU152	gi|156128053|gb|AAIH02000569.1|	5418	6101	482	11.77	5.76114	3	|156128053|gb|AAIH02000569.1|-5418-5551	|156128053|gb|AAIH02000569.1|-5565-5684	|156128053|gb|AAIH02000569.1|-5874-6101	+
TU153	gi|156128608|gb|AAIH02000014.1|	89438	89654	213	11.77	5.76114	2	|156128608|gb|AAIH02000014.1|-89438-89543	|156128608|gb|AAIH02000014.1|-89548-89654	-
TU154	gi|156128448|gb|AAIH02000174.1|	28745	31147	2191	11.78	5.76603	5	|156128448|gb|AAIH02000174.1|-28745-28833	|156128448|gb|AAIH02000174.1|-28854-28986	|156128448|gb|AAIH02000174.1|-28994-30479	|156128448|gb|AAIH02000174.1|-30644-31039	|156128448|gb|AAIH02000174.1|-31061-31147	-
TU155	gi|156128582|gb|AAIH02000040.1|	144745	147005	2252	11.82	5.78561	2	|156128582|gb|AAIH02000040.1|-144745-146025	|156128582|gb|AAIH02000040.1|-146035-147005	+
TU156	gi|156128357|gb|AAIH02000265.1|	7551	7746	196	11.83	5.7905	1	|156128357|gb|AAIH02000265.1|-7551-7746	+
TU157	gi|156128593|gb|AAIH02000029.1|	53942	54737	796	11.83	5.7905	1	|156128593|gb|AAIH02000029.1|-53942-54737	+
TU158	gi|156128599|gb|AAIH02000023.1|	191345	192366	1022	11.84	5.7954	1	|156128599|gb|AAIH02000023.1|-191345-192366	-
TU159	gi|156128528|gb|AAIH02000094.1|	16617	16895	279	11.86	5.80519	1	|156128528|gb|AAIH02000094.1|-16617-16895	+
TU160	gi|156128600|gb|AAIH02000022.1|	171765	172519	755	11.86	5.80519	1	|156128600|gb|AAIH02000022.1|-171765-172519	+
TU161	gi|156128336|gb|AAIH02000286.1|	20646	21621	963	11.95	5.84924	2	|156128336|gb|AAIH02000286.1|-20646-21484	|156128336|gb|AAIH02000286.1|-21498-21621	+
TU162	gi|156128560|gb|AAIH02000062.1|	3	631	549	11.99	5.86882	2	|156128560|gb|AAIH02000062.1|-3-237	|156128560|gb|AAIH02000062.1|-318-631	-
TU163	gi|156128401|gb|AAIH02000221.1|	14443	15129	656	12.01	5.87861	4	|156128401|gb|AAIH02000221.1|-14443-14555	|156128401|gb|AAIH02000221.1|-14564-14830	|156128401|gb|AAIH02000221.1|-14832-15014	|156128401|gb|AAIH02000221.1|-15037-15129	+
TU164	gi|156128610|gb|AAIH02000012.1|	49598	50326	729	12.03	5.8884	1	|156128610|gb|AAIH02000012.1|-49598-50326	+
TU165	gi|156128374|gb|AAIH02000248.1|	49773	50609	837	12.03	5.8884	1	|156128374|gb|AAIH02000248.1|-49773-50609	-
TU166	gi|156128375|gb|AAIH02000247.1|	50909	51220	312	12.07	5.90798	1	|156128375|gb|AAIH02000247.1|-50909-51220	+
TU167	gi|156128502|gb|AAIH02000120.1|	4536	5573	967	12.07	5.90798	4	|156128502|gb|AAIH02000120.1|-4536-4689	|156128502|gb|AAIH02000120.1|-4720-5264	|156128502|gb|AAIH02000120.1|-5287-5464	|156128502|gb|AAIH02000120.1|-5484-5573	+
TU168	gi|156128560|gb|AAIH02000062.1|	71607	72848	1208	12.08	5.91287	2	|156128560|gb|AAIH02000062.1|-71607-72481	|156128560|gb|AAIH02000062.1|-72516-72848	-
TU169	gi|156128577|gb|AAIH02000045.1|	97778	98577	681	12.08	5.91287	3	|156128577|gb|AAIH02000045.1|-97778-97946	|156128577|gb|AAIH02000045.1|-98058-98282	|156128577|gb|AAIH02000045.1|-98291-98577	-
TU170	gi|156128383|gb|AAIH02000239.1|	2175	3394	957	12.09	5.91777	5	|156128383|gb|AAIH02000239.1|-2175-2275	|156128383|gb|AAIH02000239.1|-2347-2475	|156128383|gb|AAIH02000239.1|-2548-2637	|156128383|gb|AAIH02000239.1|-2726-3272	|156128383|gb|AAIH02000239.1|-3305-3394	+
TU171	gi|156128355|gb|AAIH02000267.1|	40592	41250	534	12.1	5.92266	3	|156128355|gb|AAIH02000267.1|-40592-40773	|156128355|gb|AAIH02000267.1|-40821-41060	|156128355|gb|AAIH02000267.1|-41139-41250	-
TU172	gi|156125991|gb|AAIH02002631.1|	174	972	736	12.1	5.92266	3	|156125991|gb|AAIH02002631.1|-174-233	|156125991|gb|AAIH02002631.1|-285-416	|156125991|gb|AAIH02002631.1|-429-972	+
TU173	gi|156128529|gb|AAIH02000093.1|	28939	29152	214	12.11	5.92756	1	|156128529|gb|AAIH02000093.1|-28939-29152	-
TU174	gi|156128518|gb|AAIH02000104.1|	46286	46721	430	12.12	5.93245	2	|156128518|gb|AAIH02000104.1|-46286-46407	|156128518|gb|AAIH02000104.1|-46414-46721	+
TU175	gi|156128168|gb|AAIH02000454.1|	6034	6323	290	12.18	5.96182	1	|156128168|gb|AAIH02000454.1|-6034-6323	+
TU176	gi|156128525|gb|AAIH02000097.1|	103090	106699	3605	12.18	5.96182	3	|156128525|gb|AAIH02000097.1|-103090-104149	|156128525|gb|AAIH02000097.1|-104154-105504	|156128525|gb|AAIH02000097.1|-105506-106699	-
TU177	gi|156128614|gb|AAIH02000008.1|	242609	242888	280	12.19	5.96672	1	|156128614|gb|AAIH02000008.1|-242609-242888	-
TU178	gi|156128339|gb|AAIH02000283.1|	22187	23013	779	12.19	5.96672	2	|156128339|gb|AAIH02000283.1|-22187-22828	|156128339|gb|AAIH02000283.1|-22877-23013	-
TU179	gi|156128540|gb|AAIH02000082.1|	106606	108630	2024	12.2	5.97161	2	|156128540|gb|AAIH02000082.1|-106606-108512	|156128540|gb|AAIH02000082.1|-108514-108630	+
TU180	gi|156128532|gb|AAIH02000090.1|	100089	102079	1991	12.2	5.97161	1	|156128532|gb|AAIH02000090.1|-100089-102079	-
TU181	gi|156128447|gb|AAIH02000175.1|	21517	21736	220	12.23	5.98629	1	|156128447|gb|AAIH02000175.1|-21517-21736	-
TU182	gi|156128611|gb|AAIH02000011.1|	100897	101387	437	12.25	5.99608	2	|156128611|gb|AAIH02000011.1|-100897-101243	|156128611|gb|AAIH02000011.1|-101298-101387	+
TU183	gi|156128555|gb|AAIH02000067.1|	85676	86396	709	12.26	6.00098	2	|156128555|gb|AAIH02000067.1|-85676-86131	|156128555|gb|AAIH02000067.1|-86144-86396	-
TU184	gi|156128312|gb|AAIH02000310.1|	4870	5817	933	12.27	6.00587	2	|156128312|gb|AAIH02000310.1|-4870-5132	|156128312|gb|AAIH02000310.1|-5148-5817	-
TU185	gi|156128553|gb|AAIH02000069.1|	113388	113595	208	12.28	6.01077	1	|156128553|gb|AAIH02000069.1|-113388-113595	-
TU186	gi|156128088|gb|AAIH02000534.1|	3420	4075	656	12.29	6.01566	1	|156128088|gb|AAIH02000534.1|-3420-4075	+
TU187	gi|156128429|gb|AAIH02000193.1|	17014	17269	256	12.29	6.01566	1	|156128429|gb|AAIH02000193.1|-17014-17269	-
TU188	gi|156128573|gb|AAIH02000049.1|	6395	7121	620	12.29	6.01566	2	|156128573|gb|AAIH02000049.1|-6395-6847	|156128573|gb|AAIH02000049.1|-6955-7121	-
TU189	gi|156128414|gb|AAIH02000208.1|	19895	20434	531	12.3	6.02056	2	|156128414|gb|AAIH02000208.1|-19895-20335	|156128414|gb|AAIH02000208.1|-20345-20434	+
TU190	gi|156128439|gb|AAIH02000183.1|	36159	36900	709	12.32	6.03035	3	|156128439|gb|AAIH02000183.1|-36159-36248	|156128439|gb|AAIH02000183.1|-36252-36562	|156128439|gb|AAIH02000183.1|-36593-36900	+
TU191	gi|156128538|gb|AAIH02000084.1|	58440	59762	1295	12.34	6.04014	2	|156128538|gb|AAIH02000084.1|-58440-58737	|156128538|gb|AAIH02000084.1|-58766-59762	+
TU192	gi|156127931|gb|AAIH02000691.1|	149	357	209	12.35	6.04503	1	|156127931|gb|AAIH02000691.1|-149-357	-
TU193	gi|156128473|gb|AAIH02000149.1|	18658	19114	457	12.36	6.04993	1	|156128473|gb|AAIH02000149.1|-18658-19114	+
TU194	gi|156128550|gb|AAIH02000072.1|	11210	12073	857	12.36	6.04993	2	|156128550|gb|AAIH02000072.1|-11210-11451	|156128550|gb|AAIH02000072.1|-11459-12073	+
TU195	gi|156128618|gb|AAIH02000004.1|	2964	3350	387	12.36	6.04993	1	|156128618|gb|AAIH02000004.1|-2964-3350	+
TU196	gi|156128564|gb|AAIH02000058.1|	74334	75873	1392	12.37	6.05482	6	|156128564|gb|AAIH02000058.1|-74334-74424	|156128564|gb|AAIH02000058.1|-74430-74585	|156128564|gb|AAIH02000058.1|-74602-74698	|156128564|gb|AAIH02000058.1|-74717-75525	|156128564|gb|AAIH02000058.1|-75621-75756	|156128564|gb|AAIH02000058.1|-75771-75873	-
TU197	gi|156127417|gb|AAIH02001205.1|	938	1509	572	12.38	6.05972	1	|156127417|gb|AAIH02001205.1|-938-1509	+
TU198	gi|156128429|gb|AAIH02000193.1|	46066	47156	1012	12.38	6.05972	5	|156128429|gb|AAIH02000193.1|-46066-46155	|156128429|gb|AAIH02000193.1|-46160-46551	|156128429|gb|AAIH02000193.1|-46562-46651	|156128429|gb|AAIH02000193.1|-46705-47038	|156128429|gb|AAIH02000193.1|-47051-47156	-
TU199	gi|156128474|gb|AAIH02000148.1|	30952	31408	442	12.4	6.06951	2	|156128474|gb|AAIH02000148.1|-30952-31300	|156128474|gb|AAIH02000148.1|-31316-31408	+
TU200	gi|156128259|gb|AAIH02000363.1|	289	1475	1125	12.42	6.0793	3	|156128259|gb|AAIH02000363.1|-289-871	|156128259|gb|AAIH02000363.1|-928-1197	|156128259|gb|AAIH02000363.1|-1204-1475	-
TU201	gi|156128461|gb|AAIH02000161.1|	57265	57980	671	12.42	6.0793	2	|156128461|gb|AAIH02000161.1|-57265-57755	|156128461|gb|AAIH02000161.1|-57801-57980	-
TU202	gi|156128541|gb|AAIH02000081.1|	30800	32083	1284	12.42	6.0793	1	|156128541|gb|AAIH02000081.1|-30800-32083	-
TU203	gi|156128612|gb|AAIH02000010.1|	156958	157448	491	12.43	6.08419	1	|156128612|gb|AAIH02000010.1|-156958-157448	-
TU204	gi|156128519|gb|AAIH02000103.1|	92335	92831	497	12.44	6.08908	1	|156128519|gb|AAIH02000103.1|-92335-92831	-
TU205	gi|156128549|gb|AAIH02000073.1|	64284	64911	611	12.44	6.08908	2	|156128549|gb|AAIH02000073.1|-64284-64804	|156128549|gb|AAIH02000073.1|-64822-64911	-
TU206	gi|156128588|gb|AAIH02000034.1|	68577	69167	591	12.45	6.09398	1	|156128588|gb|AAIH02000034.1|-68577-69167	-
TU207	gi|156128092|gb|AAIH02000530.1|	5878	6236	359	12.46	6.09887	1	|156128092|gb|AAIH02000530.1|-5878-6236	-
TU208	gi|156128395|gb|AAIH02000227.1|	44805	45264	448	12.48	6.10866	2	|156128395|gb|AAIH02000227.1|-44805-45051	|156128395|gb|AAIH02000227.1|-45064-45264	+
TU209	gi|156128564|gb|AAIH02000058.1|	13168	14639	1472	12.49	6.11356	1	|156128564|gb|AAIH02000058.1|-13168-14639	+
TU210	gi|156128473|gb|AAIH02000149.1|	3460	3886	424	12.5	6.11845	2	|156128473|gb|AAIH02000149.1|-3460-3554	|156128473|gb|AAIH02000149.1|-3558-3886	-
TU211	gi|156128585|gb|AAIH02000037.1|	128000	129570	1519	12.5	6.11845	3	|156128585|gb|AAIH02000037.1|-128000-128088	|156128585|gb|AAIH02000037.1|-128093-128473	|156128585|gb|AAIH02000037.1|-128522-129570	-
TU212	gi|156128598|gb|AAIH02000024.1|	84408	85000	529	12.52	6.12824	2	|156128598|gb|AAIH02000024.1|-84408-84837	|156128598|gb|AAIH02000024.1|-84902-85000	-
TU213	gi|156128517|gb|AAIH02000105.1|	75303	76298	973	12.53	6.13314	2	|156128517|gb|AAIH02000105.1|-75303-75909	|156128517|gb|AAIH02000105.1|-75933-76298	-
TU214	gi|156128597|gb|AAIH02000025.1|	136935	137106	172	12.54	6.13803	1	|156128597|gb|AAIH02000025.1|-136935-137106	-
TU215	gi|156128271|gb|AAIH02000351.1|	29349	30098	607	12.55	6.14293	3	|156128271|gb|AAIH02000351.1|-29349-29478	|156128271|gb|AAIH02000351.1|-29554-29922	|156128271|gb|AAIH02000351.1|-29991-30098	+
TU216	gi|156128494|gb|AAIH02000128.1|	55251	55773	523	12.56	6.14782	1	|156128494|gb|AAIH02000128.1|-55251-55773	+
TU217	gi|156128608|gb|AAIH02000014.1|	176373	176886	183	12.57	6.15272	2	|156128608|gb|AAIH02000014.1|-176373-176436	|156128608|gb|AAIH02000014.1|-176768-176886	-
TU218	gi|156128540|gb|AAIH02000082.1|	92344	93051	691	12.57	6.15272	2	|156128540|gb|AAIH02000082.1|-92344-92978	|156128540|gb|AAIH02000082.1|-92996-93051	-
TU219	gi|156128276|gb|AAIH02000346.1|	19538	20072	518	12.58	6.15761	2	|156128276|gb|AAIH02000346.1|-19538-19690	|156128276|gb|AAIH02000346.1|-19708-20072	-
TU220	gi|156128310|gb|AAIH02000312.1|	25203	26213	935	12.59	6.16251	2	|156128310|gb|AAIH02000312.1|-25203-25594	|156128310|gb|AAIH02000312.1|-25671-26213	-
TU221	gi|156128219|gb|AAIH02000403.1|	11486	11764	279	12.61	6.1723	1	|156128219|gb|AAIH02000403.1|-11486-11764	+
TU222	gi|156128575|gb|AAIH02000047.1|	28927	30611	1483	12.61	6.1723	5	|156128575|gb|AAIH02000047.1|-28927-28976	|156128575|gb|AAIH02000047.1|-29035-29142	|156128575|gb|AAIH02000047.1|-29239-29997	|156128575|gb|AAIH02000047.1|-30004-30305	|156128575|gb|AAIH02000047.1|-30348-30611	+
TU223	gi|156128546|gb|AAIH02000076.1|	20028	20494	467	12.64	6.18698	1	|156128546|gb|AAIH02000076.1|-20028-20494	-
TU224	gi|156128491|gb|AAIH02000131.1|	80343	81312	755	12.64	6.18698	4	|156128491|gb|AAIH02000131.1|-80343-80559	|156128491|gb|AAIH02000131.1|-80624-80728	|156128491|gb|AAIH02000131.1|-80813-80872	|156128491|gb|AAIH02000131.1|-80940-81312	+
TU225	gi|156128524|gb|AAIH02000098.1|	17	748	715	12.66	6.19677	2	|156128524|gb|AAIH02000098.1|-17-194	|156128524|gb|AAIH02000098.1|-212-748	+
TU226	gi|156128503|gb|AAIH02000119.1|	73634	75412	1758	12.66	6.19677	3	|156128503|gb|AAIH02000119.1|-73634-74230	|156128503|gb|AAIH02000119.1|-74234-74783	|156128503|gb|AAIH02000119.1|-74802-75412	-
TU227	gi|156128533|gb|AAIH02000089.1|	17421	17678	258	12.66	6.19677	1	|156128533|gb|AAIH02000089.1|-17421-17678	-
TU228	gi|156128182|gb|AAIH02000440.1|	15976	16565	590	12.67	6.20166	1	|156128182|gb|AAIH02000440.1|-15976-16565	+
TU229	gi|156128276|gb|AAIH02000346.1|	7978	8659	633	12.68	6.20656	4	|156128276|gb|AAIH02000346.1|-7978-8201	|156128276|gb|AAIH02000346.1|-8211-8309	|156128276|gb|AAIH02000346.1|-8333-8594	|156128276|gb|AAIH02000346.1|-8612-8659	-
TU230	gi|156128187|gb|AAIH02000435.1|	1738	2008	271	12.69	6.21145	1	|156128187|gb|AAIH02000435.1|-1738-2008	+
TU231	gi|156128407|gb|AAIH02000215.1|	20908	21816	845	12.69	6.21145	2	|156128407|gb|AAIH02000215.1|-20908-21547	|156128407|gb|AAIH02000215.1|-21612-21816	-
TU232	gi|156128483|gb|AAIH02000139.1|	42497	42777	281	12.69	6.21145	1	|156128483|gb|AAIH02000139.1|-42497-42777	-
TU233	gi|156128619|gb|AAIH02000003.1|	50267	50486	220	12.69	6.21145	1	|156128619|gb|AAIH02000003.1|-50267-50486	-
TU234	gi|156128249|gb|AAIH02000373.1|	20974	21368	381	12.7	6.21635	2	|156128249|gb|AAIH02000373.1|-20974-21092	|156128249|gb|AAIH02000373.1|-21107-21368	+
TU235	gi|156128434|gb|AAIH02000188.1|	32617	33750	1134	12.73	6.23103	1	|156128434|gb|AAIH02000188.1|-32617-33750	+
TU236	gi|156128540|gb|AAIH02000082.1|	95845	96604	760	12.78	6.25551	1	|156128540|gb|AAIH02000082.1|-95845-96604	-
TU237	gi|156128578|gb|AAIH02000044.1|	66069	66463	334	12.78	6.25551	2	|156128578|gb|AAIH02000044.1|-66069-66162	|156128578|gb|AAIH02000044.1|-66224-66463	-
TU238	gi|156128618|gb|AAIH02000004.1|	258912	259706	789	12.81	6.27019	2	|156128618|gb|AAIH02000004.1|-258912-259171	|156128618|gb|AAIH02000004.1|-259178-259706	+
TU239	gi|156128341|gb|AAIH02000281.1|	2385	3185	798	12.83	6.27998	2	|156128341|gb|AAIH02000281.1|-2385-2485	|156128341|gb|AAIH02000281.1|-2489-3185	-
TU240	gi|156128397|gb|AAIH02000225.1|	50656	50941	286	12.83	6.27998	1	|156128397|gb|AAIH02000225.1|-50656-50941	-
TU241	gi|156128238|gb|AAIH02000384.1|	26007	26222	216	12.85	6.28977	1	|156128238|gb|AAIH02000384.1|-26007-26222	+
TU242	gi|156128184|gb|AAIH02000438.1|	8618	9915	1253	12.86	6.29466	3	|156128184|gb|AAIH02000438.1|-8618-8708	|156128184|gb|AAIH02000438.1|-8737-9733	|156128184|gb|AAIH02000438.1|-9751-9915	-
TU243	gi|156128376|gb|AAIH02000246.1|	23640	24141	458	12.88	6.30445	2	|156128376|gb|AAIH02000246.1|-23640-23698	|156128376|gb|AAIH02000246.1|-23743-24141	-
TU244	gi|156128502|gb|AAIH02000120.1|	88752	89819	1036	12.9	6.31424	2	|156128502|gb|AAIH02000120.1|-88752-88824	|156128502|gb|AAIH02000120.1|-88857-89819	-
TU245	gi|156128515|gb|AAIH02000107.1|	3710	5792	2083	12.91	6.31914	1	|156128515|gb|AAIH02000107.1|-3710-5792	+
TU246	gi|156128519|gb|AAIH02000103.1|	66430	68061	1523	12.92	6.32403	3	|156128519|gb|AAIH02000103.1|-66430-66676	|156128519|gb|AAIH02000103.1|-66760-67625	|156128519|gb|AAIH02000103.1|-67652-68061	+
TU247	gi|156128215|gb|AAIH02000407.1|	13834	14071	230	12.92	6.32403	2	|156128215|gb|AAIH02000407.1|-13834-13924	|156128215|gb|AAIH02000407.1|-13933-14071	-
TU248	gi|156128621|gb|AAIH02000001.1|	115572	116242	621	12.93	6.32893	3	|156128621|gb|AAIH02000001.1|-115572-115987	|156128621|gb|AAIH02000001.1|-116030-116136	|156128621|gb|AAIH02000001.1|-116145-116242	+
TU249	gi|156128022|gb|AAIH02000600.1|	2011	3936	1772	12.94	6.33382	4	|156128022|gb|AAIH02000600.1|-2011-2203	|156128022|gb|AAIH02000600.1|-2262-2508	|156128022|gb|AAIH02000600.1|-2552-3092	|156128022|gb|AAIH02000600.1|-3146-3936	+
TU250	gi|156128594|gb|AAIH02000028.1|	13	172	160	12.94	6.33382	1	|156128594|gb|AAIH02000028.1|-13-172	+
TU251	gi|156128229|gb|AAIH02000393.1|	19534	20852	1319	12.94	6.33382	1	|156128229|gb|AAIH02000393.1|-19534-20852	-
TU252	gi|156128599|gb|AAIH02000023.1|	165014	166362	1055	12.95	6.33872	4	|156128599|gb|AAIH02000023.1|-165014-165124	|156128599|gb|AAIH02000023.1|-165166-165255	|156128599|gb|AAIH02000023.1|-165338-165475	|156128599|gb|AAIH02000023.1|-165647-166362	+
TU253	gi|156128322|gb|AAIH02000300.1|	32045	32212	168	12.95	6.33872	1	|156128322|gb|AAIH02000300.1|-32045-32212	-
TU254	gi|156128445|gb|AAIH02000177.1|	71002	72142	1116	12.98	6.3534	5	|156128445|gb|AAIH02000177.1|-71002-71092	|156128445|gb|AAIH02000177.1|-71109-71329	|156128445|gb|AAIH02000177.1|-71331-71920	|156128445|gb|AAIH02000177.1|-71925-72035	|156128445|gb|AAIH02000177.1|-72040-72142	-
TU255	gi|156128459|gb|AAIH02000163.1|	51298	52250	953	12.98	6.3534	1	|156128459|gb|AAIH02000163.1|-51298-52250	+
TU256	gi|156128608|gb|AAIH02000014.1|	2922	3688	710	12.99	6.3583	2	|156128608|gb|AAIH02000014.1|-2922-3230	|156128608|gb|AAIH02000014.1|-3288-3688	+
TU257	gi|156128130|gb|AAIH02000492.1|	1430	3276	1797	12.99	6.3583	4	|156128130|gb|AAIH02000492.1|-1430-1519	|156128130|gb|AAIH02000492.1|-1523-1691	|156128130|gb|AAIH02000492.1|-1703-2998	|156128130|gb|AAIH02000492.1|-3035-3276	-
TU258	gi|156128615|gb|AAIH02000007.1|	39910	41103	1194	12.99	6.3583	1	|156128615|gb|AAIH02000007.1|-39910-41103	+
TU259	gi|156128618|gb|AAIH02000004.1|	3369	4233	855	13	6.36319	2	|156128618|gb|AAIH02000004.1|-3369-3638	|156128618|gb|AAIH02000004.1|-3649-4233	+
TU260	gi|156128342|gb|AAIH02000280.1|	94	333	240	13.03	6.37788	1	|156128342|gb|AAIH02000280.1|-94-333	-
TU261	gi|156128504|gb|AAIH02000118.1|	76996	78487	1492	13.04	6.38277	1	|156128504|gb|AAIH02000118.1|-76996-78487	+
TU262	gi|156128586|gb|AAIH02000036.1|	153862	155851	1916	13.09	6.40724	4	|156128586|gb|AAIH02000036.1|-153862-153953	|156128586|gb|AAIH02000036.1|-153981-154074	|156128586|gb|AAIH02000036.1|-154102-154211	|156128586|gb|AAIH02000036.1|-154232-155851	+
TU263	gi|156128074|gb|AAIH02000548.1|	6685	6972	288	13.09	6.40724	1	|156128074|gb|AAIH02000548.1|-6685-6972	-
TU264	gi|156128553|gb|AAIH02000069.1|	112370	113333	929	13.09	6.40724	2	|156128553|gb|AAIH02000069.1|-112370-112922	|156128553|gb|AAIH02000069.1|-112958-113333	+
TU265	gi|156128571|gb|AAIH02000051.1|	116962	117260	299	13.09	6.40724	1	|156128571|gb|AAIH02000051.1|-116962-117260	+
TU266	gi|156128218|gb|AAIH02000404.1|	60	346	287	13.1	6.41214	1	|156128218|gb|AAIH02000404.1|-60-346	+
TU267	gi|156128395|gb|AAIH02000227.1|	41824	43904	2008	13.12	6.42193	3	|156128395|gb|AAIH02000227.1|-41824-41906	|156128395|gb|AAIH02000227.1|-41962-42523	|156128395|gb|AAIH02000227.1|-42542-43904	-
TU268	gi|156128452|gb|AAIH02000170.1|	34182	35330	992	13.14	6.43172	4	|156128452|gb|AAIH02000170.1|-34182-34455	|156128452|gb|AAIH02000170.1|-34542-34963	|156128452|gb|AAIH02000170.1|-35030-35230	|156128452|gb|AAIH02000170.1|-35236-35330	+
TU269	gi|156128432|gb|AAIH02000190.1|	28351	29600	1238	13.15	6.43661	2	|156128432|gb|AAIH02000190.1|-28351-29464	|156128432|gb|AAIH02000190.1|-29477-29600	-
TU270	gi|156128292|gb|AAIH02000330.1|	10799	11222	401	13.19	6.45619	2	|156128292|gb|AAIH02000330.1|-10799-11113	|156128292|gb|AAIH02000330.1|-11137-11222	+
TU271	gi|156128620|gb|AAIH02000002.1|	124456	124728	273	13.19	6.45619	1	|156128620|gb|AAIH02000002.1|-124456-124728	+
TU272	gi|156128610|gb|AAIH02000012.1|	205940	206218	279	13.24	6.48067	1	|156128610|gb|AAIH02000012.1|-205940-206218	-
TU273	gi|156128553|gb|AAIH02000069.1|	125954	126324	371	13.25	6.48556	1	|156128553|gb|AAIH02000069.1|-125954-126324	+
TU274	gi|156128565|gb|AAIH02000057.1|	115607	117285	1547	13.3	6.51003	4	|156128565|gb|AAIH02000057.1|-115607-115703	|156128565|gb|AAIH02000057.1|-115803-116499	|156128565|gb|AAIH02000057.1|-116514-117176	|156128565|gb|AAIH02000057.1|-117196-117285	+
TU275	gi|156128262|gb|AAIH02000360.1|	351	697	347	13.34	6.52961	1	|156128262|gb|AAIH02000360.1|-351-697	-
TU276	gi|156128504|gb|AAIH02000118.1|	47854	48500	644	13.34	6.52961	2	|156128504|gb|AAIH02000118.1|-47854-48362	|156128504|gb|AAIH02000118.1|-48366-48500	-
TU277	gi|156128563|gb|AAIH02000059.1|	29179	29526	348	13.36	6.5394	1	|156128563|gb|AAIH02000059.1|-29179-29526	+
TU278	gi|156128561|gb|AAIH02000061.1|	123126	123743	465	13.36	6.5394	3	|156128561|gb|AAIH02000061.1|-123126-123262	|156128561|gb|AAIH02000061.1|-123324-123561	|156128561|gb|AAIH02000061.1|-123654-123743	-
TU279	gi|156128269|gb|AAIH02000353.1|	1583	1834	252	13.36	6.5394	1	|156128269|gb|AAIH02000353.1|-1583-1834	-
TU280	gi|156128388|gb|AAIH02000234.1|	30788	31322	521	13.37	6.5443	2	|156128388|gb|AAIH02000234.1|-30788-31196	|156128388|gb|AAIH02000234.1|-31211-31322	+
TU281	gi|156128265|gb|AAIH02000357.1|	6566	6999	434	13.38	6.54919	1	|156128265|gb|AAIH02000357.1|-6566-6999	+
TU282	gi|156128486|gb|AAIH02000136.1|	27668	28182	470	13.38	6.54919	3	|156128486|gb|AAIH02000136.1|-27668-27757	|156128486|gb|AAIH02000136.1|-27776-28065	|156128486|gb|AAIH02000136.1|-28093-28182	-
TU283	gi|156128615|gb|AAIH02000007.1|	185107	185967	861	13.38	6.54919	1	|156128615|gb|AAIH02000007.1|-185107-185967	-
TU284	gi|156128443|gb|AAIH02000179.1|	2533	3294	762	13.38	6.54919	1	|156128443|gb|AAIH02000179.1|-2533-3294	+
TU285	gi|156128280|gb|AAIH02000342.1|	4403	5587	1185	13.4	6.55898	1	|156128280|gb|AAIH02000342.1|-4403-5587	+
TU286	gi|156128428|gb|AAIH02000194.1|	57	398	342	13.42	6.56877	1	|156128428|gb|AAIH02000194.1|-57-398	-
TU287	gi|156127998|gb|AAIH02000624.1|	2029	2709	629	13.43	6.57367	3	|156127998|gb|AAIH02000624.1|-2029-2118	|156127998|gb|AAIH02000624.1|-2129-2577	|156127998|gb|AAIH02000624.1|-2620-2709	-
TU288	gi|156128427|gb|AAIH02000195.1|	33571	33856	286	13.43	6.57367	1	|156128427|gb|AAIH02000195.1|-33571-33856	+
TU289	gi|156128603|gb|AAIH02000019.1|	151448	152809	1322	13.44	6.57856	3	|156128603|gb|AAIH02000019.1|-151448-152162	|156128603|gb|AAIH02000019.1|-152179-152431	|156128603|gb|AAIH02000019.1|-152456-152809	+
TU290	gi|156128564|gb|AAIH02000058.1|	121774	122000	227	13.46	6.58835	1	|156128564|gb|AAIH02000058.1|-121774-122000	+
TU291	gi|156128553|gb|AAIH02000069.1|	38291	38759	469	13.47	6.59325	1	|156128553|gb|AAIH02000069.1|-38291-38759	-
TU292	gi|156128241|gb|AAIH02000381.1|	5	565	561	13.48	6.59814	1	|156128241|gb|AAIH02000381.1|-5-565	+
TU293	gi|156128570|gb|AAIH02000052.1|	35310	35910	579	13.52	6.61772	3	|156128570|gb|AAIH02000052.1|-35310-35633	|156128570|gb|AAIH02000052.1|-35639-35732	|156128570|gb|AAIH02000052.1|-35750-35910	+
TU294	gi|156128536|gb|AAIH02000086.1|	7967	8273	307	13.53	6.62261	1	|156128536|gb|AAIH02000086.1|-7967-8273	-
TU295	gi|156128426|gb|AAIH02000196.1|	9237	9767	531	13.55	6.6324	1	|156128426|gb|AAIH02000196.1|-9237-9767	+
TU296	gi|156128346|gb|AAIH02000276.1|	6972	7189	218	13.57	6.64219	1	|156128346|gb|AAIH02000276.1|-6972-7189	-
TU297	gi|156128504|gb|AAIH02000118.1|	100586	101027	367	13.59	6.65198	3	|156128504|gb|AAIH02000118.1|-100586-100679	|156128504|gb|AAIH02000118.1|-100689-100859	|156128504|gb|AAIH02000118.1|-100926-101027	-
TU298	gi|156128156|gb|AAIH02000466.1|	9513	12312	2761	13.62	6.66667	2	|156128156|gb|AAIH02000466.1|-9513-11077	|156128156|gb|AAIH02000466.1|-11117-12312	-
TU299	gi|156128621|gb|AAIH02000001.1|	270159	270891	677	13.62	6.66667	2	|156128621|gb|AAIH02000001.1|-270159-270248	|156128621|gb|AAIH02000001.1|-270305-270891	-
TU300	gi|156128515|gb|AAIH02000107.1|	87270	87490	221	13.65	6.68135	1	|156128515|gb|AAIH02000107.1|-87270-87490	-
TU301	gi|156128257|gb|AAIH02000365.1|	26558	27080	520	13.68	6.69604	2	|156128257|gb|AAIH02000365.1|-26558-26863	|156128257|gb|AAIH02000365.1|-26867-27080	+
TU302	gi|156128611|gb|AAIH02000011.1|	97980	100882	2882	13.69	6.70093	3	|156128611|gb|AAIH02000011.1|-97980-98082	|156128611|gb|AAIH02000011.1|-98092-98733	|156128611|gb|AAIH02000011.1|-98746-100882	+
TU303	gi|156128554|gb|AAIH02000068.1|	71019	71450	432	13.69	6.70093	1	|156128554|gb|AAIH02000068.1|-71019-71450	-
TU304	gi|156128610|gb|AAIH02000012.1|	209680	210347	616	13.7	6.70582	2	|156128610|gb|AAIH02000012.1|-209680-209767	|156128610|gb|AAIH02000012.1|-209820-210347	+
TU305	gi|156128272|gb|AAIH02000350.1|	13602	14072	471	13.7	6.70582	1	|156128272|gb|AAIH02000350.1|-13602-14072	-
TU306	gi|156128572|gb|AAIH02000050.1|	81278	82533	1177	13.7	6.70582	4	|156128572|gb|AAIH02000050.1|-81278-81367	|156128572|gb|AAIH02000050.1|-81376-81914	|156128572|gb|AAIH02000050.1|-81940-82396	|156128572|gb|AAIH02000050.1|-82443-82533	-
TU307	gi|156128507|gb|AAIH02000115.1|	824	1337	491	13.71	6.71072	2	|156128507|gb|AAIH02000115.1|-824-1224	|156128507|gb|AAIH02000115.1|-1248-1337	+
TU308	gi|156128435|gb|AAIH02000187.1|	9848	10112	248	13.72	6.71561	2	|156128435|gb|AAIH02000187.1|-9848-9939	|156128435|gb|AAIH02000187.1|-9957-10112	-
TU309	gi|156128513|gb|AAIH02000109.1|	33825	34066	242	13.73	6.72051	1	|156128513|gb|AAIH02000109.1|-33825-34066	+
TU310	gi|156128599|gb|AAIH02000023.1|	4058	4420	363	13.74	6.7254	1	|156128599|gb|AAIH02000023.1|-4058-4420	+
TU311	gi|156128530|gb|AAIH02000092.1|	62069	63280	1017	13.74	6.7254	2	|156128530|gb|AAIH02000092.1|-62069-62397	|156128530|gb|AAIH02000092.1|-62593-63280	-
TU312	gi|156126597|gb|AAIH02002025.1|	176	548	373	13.76	6.73519	1	|156126597|gb|AAIH02002025.1|-176-548	+
TU313	gi|156128270|gb|AAIH02000352.1|	21480	21695	216	13.76	6.73519	1	|156128270|gb|AAIH02000352.1|-21480-21695	+
TU314	gi|156128528|gb|AAIH02000094.1|	38704	39058	355	13.76	6.73519	1	|156128528|gb|AAIH02000094.1|-38704-39058	+
TU315	gi|156128621|gb|AAIH02000001.1|	135134	138349	3170	13.78	6.74498	5	|156128621|gb|AAIH02000001.1|-135134-135724	|156128621|gb|AAIH02000001.1|-135750-135979	|156128621|gb|AAIH02000001.1|-135984-137852	|156128621|gb|AAIH02000001.1|-137860-138244	|156128621|gb|AAIH02000001.1|-138255-138349	+
TU316	gi|156128573|gb|AAIH02000049.1|	138620	139038	368	13.81	6.75967	2	|156128573|gb|AAIH02000049.1|-138620-138842	|156128573|gb|AAIH02000049.1|-138894-139038	-
TU317	gi|156128245|gb|AAIH02000377.1|	3295	4444	1023	13.84	6.77435	4	|156128245|gb|AAIH02000377.1|-3295-3483	|156128245|gb|AAIH02000377.1|-3541-3692	|156128245|gb|AAIH02000377.1|-3696-3912	|156128245|gb|AAIH02000377.1|-3980-4444	-
TU318	gi|156128293|gb|AAIH02000329.1|	39	918	880	13.9	6.80372	1	|156128293|gb|AAIH02000329.1|-39-918	+
TU319	gi|156128373|gb|AAIH02000249.1|	3659	4025	349	13.9	6.80372	2	|156128373|gb|AAIH02000249.1|-3659-3917	|156128373|gb|AAIH02000249.1|-3936-4025	+
TU320	gi|156128182|gb|AAIH02000440.1|	1860	2466	555	13.93	6.8184	2	|156128182|gb|AAIH02000440.1|-1860-1919	|156128182|gb|AAIH02000440.1|-1972-2466	+
TU321	gi|156128568|gb|AAIH02000054.1|	124856	125595	740	13.93	6.8184	1	|156128568|gb|AAIH02000054.1|-124856-125595	+
TU322	gi|156128329|gb|AAIH02000293.1|	25181	25686	487	13.93	6.8184	2	|156128329|gb|AAIH02000293.1|-25181-25269	|156128329|gb|AAIH02000293.1|-25289-25686	-
TU323	gi|156128478|gb|AAIH02000144.1|	84662	85573	813	13.93	6.8184	4	|156128478|gb|AAIH02000144.1|-84662-84753	|156128478|gb|AAIH02000144.1|-84783-84992	|156128478|gb|AAIH02000144.1|-85053-85473	|156128478|gb|AAIH02000144.1|-85484-85573	-
TU324	gi|156128459|gb|AAIH02000163.1|	82314	82614	301	13.95	6.82819	1	|156128459|gb|AAIH02000163.1|-82314-82614	+
TU325	gi|156128616|gb|AAIH02000006.1|	173745	174141	397	13.98	6.84288	1	|156128616|gb|AAIH02000006.1|-173745-174141	-
TU326	gi|156128408|gb|AAIH02000214.1|	607	1184	517	13.99	6.84777	3	|156128408|gb|AAIH02000214.1|-607-925	|156128408|gb|AAIH02000214.1|-932-1024	|156128408|gb|AAIH02000214.1|-1080-1184	-
TU327	gi|156128596|gb|AAIH02000026.1|	101291	101585	295	14	6.85267	1	|156128596|gb|AAIH02000026.1|-101291-101585	-
TU328	gi|156128047|gb|AAIH02000575.1|	499	1577	1046	14.02	6.86246	2	|156128047|gb|AAIH02000575.1|-499-1454	|156128047|gb|AAIH02000575.1|-1488-1577	-
TU329	gi|156128570|gb|AAIH02000052.1|	89706	90469	685	14.02	6.86246	2	|156128570|gb|AAIH02000052.1|-89706-89838	|156128570|gb|AAIH02000052.1|-89918-90469	-
TU330	gi|156128485|gb|AAIH02000137.1|	6455	8286	1821	14.02	6.86246	3	|156128485|gb|AAIH02000137.1|-6455-6892	|156128485|gb|AAIH02000137.1|-6899-7993	|156128485|gb|AAIH02000137.1|-7999-8286	-
TU331	gi|156127998|gb|AAIH02000624.1|	1392	1909	518	14.05	6.87714	1	|156127998|gb|AAIH02000624.1|-1392-1909	+
TU332	gi|156128620|gb|AAIH02000002.1|	315361	315989	557	14.06	6.88204	3	|156128620|gb|AAIH02000002.1|-315361-315440	|156128620|gb|AAIH02000002.1|-315461-315782	|156128620|gb|AAIH02000002.1|-315835-315989	-
TU333	gi|156128436|gb|AAIH02000186.1|	71466	72254	721	14.07	6.88693	3	|156128436|gb|AAIH02000186.1|-71466-71721	|156128436|gb|AAIH02000186.1|-71776-72008	|156128436|gb|AAIH02000186.1|-72023-72254	-
TU334	gi|156128323|gb|AAIH02000299.1|	37407	39354	1892	14.08	6.89183	2	|156128323|gb|AAIH02000299.1|-37407-38802	|156128323|gb|AAIH02000299.1|-38859-39354	+
TU335	gi|156128548|gb|AAIH02000074.1|	3	587	585	14.09	6.89672	1	|156128548|gb|AAIH02000074.1|-3-587	+
TU336	gi|156128391|gb|AAIH02000231.1|	12368	12579	200	14.11	6.90651	2	|156128391|gb|AAIH02000231.1|-12368-12520	|156128391|gb|AAIH02000231.1|-12533-12579	-
TU337	gi|156128614|gb|AAIH02000008.1|	37014	39038	1778	14.15	6.92609	4	|156128614|gb|AAIH02000008.1|-37014-37084	|156128614|gb|AAIH02000008.1|-37125-37223	|156128614|gb|AAIH02000008.1|-37309-37372	|156128614|gb|AAIH02000008.1|-37495-39038	-
TU338	gi|156128619|gb|AAIH02000003.1|	45899	46920	981	14.15	6.92609	2	|156128619|gb|AAIH02000003.1|-45899-46642	|156128619|gb|AAIH02000003.1|-46684-46920	-
TU339	gi|156128466|gb|AAIH02000156.1|	15028	15302	275	14.16	6.93098	1	|156128466|gb|AAIH02000156.1|-15028-15302	+
TU340	gi|156128486|gb|AAIH02000136.1|	4704	5426	723	14.16	6.93098	1	|156128486|gb|AAIH02000136.1|-4704-5426	-
TU341	gi|156128473|gb|AAIH02000149.1|	70801	71036	236	14.17	6.93588	1	|156128473|gb|AAIH02000149.1|-70801-71036	-
TU342	gi|156128162|gb|AAIH02000460.1|	3576	4082	507	14.18	6.94077	1	|156128162|gb|AAIH02000460.1|-3576-4082	+
TU343	gi|156128229|gb|AAIH02000393.1|	37	891	754	14.2	6.95056	3	|156128229|gb|AAIH02000393.1|-37-308	|156128229|gb|AAIH02000393.1|-385-639	|156128229|gb|AAIH02000393.1|-665-891	+
TU344	gi|156128230|gb|AAIH02000392.1|	19357	20597	1128	14.21	6.95546	3	|156128230|gb|AAIH02000392.1|-19357-19452	|156128230|gb|AAIH02000392.1|-19494-20330	|156128230|gb|AAIH02000392.1|-20403-20597	-
TU345	gi|156128590|gb|AAIH02000032.1|	95340	95918	579	14.25	6.97504	1	|156128590|gb|AAIH02000032.1|-95340-95918	-
TU346	gi|156128597|gb|AAIH02000025.1|	121716	122715	1000	14.25	6.97504	1	|156128597|gb|AAIH02000025.1|-121716-122715	+
TU347	gi|156128268|gb|AAIH02000354.1|	29041	30057	980	14.26	6.97993	2	|156128268|gb|AAIH02000354.1|-29041-29117	|156128268|gb|AAIH02000354.1|-29155-30057	-
TU348	gi|156128287|gb|AAIH02000335.1|	3009	3361	353	14.26	6.97993	1	|156128287|gb|AAIH02000335.1|-3009-3361	-
TU349	gi|156128460|gb|AAIH02000162.1|	8728	8952	225	14.27	6.98483	1	|156128460|gb|AAIH02000162.1|-8728-8952	-
TU350	gi|156128126|gb|AAIH02000496.1|	9356	9933	404	14.28	6.98972	2	|156128126|gb|AAIH02000496.1|-9356-9577	|156128126|gb|AAIH02000496.1|-9752-9933	-
TU351	gi|156128429|gb|AAIH02000193.1|	19261	20406	1146	14.29	6.99462	1	|156128429|gb|AAIH02000193.1|-19261-20406	+
TU352	gi|156128550|gb|AAIH02000072.1|	20662	21392	731	14.29	6.99462	1	|156128550|gb|AAIH02000072.1|-20662-21392	+
TU353	gi|156128354|gb|AAIH02000268.1|	17128	18216	1089	14.3	6.99951	1	|156128354|gb|AAIH02000268.1|-17128-18216	+
TU354	gi|156128611|gb|AAIH02000011.1|	168051	168339	289	14.3	6.99951	1	|156128611|gb|AAIH02000011.1|-168051-168339	-
TU355	gi|156128613|gb|AAIH02000009.1|	241774	242237	464	14.33	7.01419	1	|156128613|gb|AAIH02000009.1|-241774-242237	-
TU356	gi|156128540|gb|AAIH02000082.1|	33846	34323	478	14.35	7.02398	1	|156128540|gb|AAIH02000082.1|-33846-34323	-
TU357	gi|156128566|gb|AAIH02000056.1|	90321	90606	286	14.37	7.03377	1	|156128566|gb|AAIH02000056.1|-90321-90606	-
TU358	gi|156128544|gb|AAIH02000078.1|	91168	92487	1317	14.38	7.03867	2	|156128544|gb|AAIH02000078.1|-91168-92182	|156128544|gb|AAIH02000078.1|-92186-92487	+
TU359	gi|156128243|gb|AAIH02000379.1|	4816	5123	308	14.45	7.07293	1	|156128243|gb|AAIH02000379.1|-4816-5123	+
TU360	gi|156128479|gb|AAIH02000143.1|	16089	16915	827	14.47	7.08272	1	|156128479|gb|AAIH02000143.1|-16089-16915	-
TU361	gi|156128564|gb|AAIH02000058.1|	104698	105448	601	14.49	7.09251	2	|156128564|gb|AAIH02000058.1|-104698-104753	|156128564|gb|AAIH02000058.1|-104904-105448	+
TU362	gi|156128590|gb|AAIH02000032.1|	45148	45915	683	14.51	7.1023	3	|156128590|gb|AAIH02000032.1|-45148-45367	|156128590|gb|AAIH02000032.1|-45425-45795	|156128590|gb|AAIH02000032.1|-45824-45915	+
TU363	gi|156128543|gb|AAIH02000079.1|	27223	28025	803	14.53	7.11209	1	|156128543|gb|AAIH02000079.1|-27223-28025	+
TU364	gi|156128578|gb|AAIH02000044.1|	21795	21979	185	14.54	7.11698	1	|156128578|gb|AAIH02000044.1|-21795-21979	+
TU365	gi|156128439|gb|AAIH02000183.1|	329	1012	684	14.55	7.12188	1	|156128439|gb|AAIH02000183.1|-329-1012	+
TU366	gi|156128545|gb|AAIH02000077.1|	16362	17304	943	14.62	7.15614	1	|156128545|gb|AAIH02000077.1|-16362-17304	+
TU367	gi|156128182|gb|AAIH02000440.1|	900	1279	380	14.67	7.18062	1	|156128182|gb|AAIH02000440.1|-900-1279	-
TU368	gi|156128292|gb|AAIH02000330.1|	18268	19131	860	14.69	7.19041	2	|156128292|gb|AAIH02000330.1|-18268-18496	|156128292|gb|AAIH02000330.1|-18501-19131	+
TU369	gi|156128337|gb|AAIH02000285.1|	37639	39105	1391	14.71	7.2002	3	|156128337|gb|AAIH02000285.1|-37639-37850	|156128337|gb|AAIH02000285.1|-37900-38496	|156128337|gb|AAIH02000285.1|-38524-39105	-
TU370	gi|156128565|gb|AAIH02000057.1|	48699	48918	220	14.71	7.2002	1	|156128565|gb|AAIH02000057.1|-48699-48918	-
TU371	gi|156128616|gb|AAIH02000006.1|	109228	109980	744	14.71	7.2002	2	|156128616|gb|AAIH02000006.1|-109228-109317	|156128616|gb|AAIH02000006.1|-109327-109980	-
TU372	gi|156128139|gb|AAIH02000483.1|	2079	3185	868	14.75	7.21977	3	|156128139|gb|AAIH02000483.1|-2079-2286	|156128139|gb|AAIH02000483.1|-2524-2648	|156128139|gb|AAIH02000483.1|-2651-3185	+
TU373	gi|156128587|gb|AAIH02000035.1|	180749	181064	255	14.76	7.22467	2	|156128587|gb|AAIH02000035.1|-180749-180824	|156128587|gb|AAIH02000035.1|-180886-181064	+
TU374	gi|156128208|gb|AAIH02000414.1|	3050	3702	653	14.77	7.22956	1	|156128208|gb|AAIH02000414.1|-3050-3702	+
TU375	gi|156128186|gb|AAIH02000436.1|	23	645	595	14.78	7.23446	2	|156128186|gb|AAIH02000436.1|-23-186	|156128186|gb|AAIH02000436.1|-215-645	-
TU376	gi|156128594|gb|AAIH02000028.1|	85417	86987	1486	14.81	7.24914	3	|156128594|gb|AAIH02000028.1|-85417-86652	|156128594|gb|AAIH02000028.1|-86714-86873	|156128594|gb|AAIH02000028.1|-86898-86987	-
TU377	gi|156128610|gb|AAIH02000012.1|	235941	237514	1568	14.84	7.26383	2	|156128610|gb|AAIH02000012.1|-235941-235996	|156128610|gb|AAIH02000012.1|-236003-237514	-
TU378	gi|156128588|gb|AAIH02000034.1|	115255	115746	444	14.92	7.30299	2	|156128588|gb|AAIH02000034.1|-115255-115460	|156128588|gb|AAIH02000034.1|-115509-115746	+
TU379	gi|156128022|gb|AAIH02000600.1|	24	173	150	14.95	7.31767	1	|156128022|gb|AAIH02000600.1|-24-173	-
TU380	gi|156128480|gb|AAIH02000142.1|	65097	66684	1588	14.98	7.33235	1	|156128480|gb|AAIH02000142.1|-65097-66684	-
TU381	gi|156128471|gb|AAIH02000151.1|	2938	3611	585	15.02	7.35193	3	|156128471|gb|AAIH02000151.1|-2938-3356	|156128471|gb|AAIH02000151.1|-3406-3495	|156128471|gb|AAIH02000151.1|-3536-3611	+
TU382	gi|156128586|gb|AAIH02000036.1|	176382	176655	274	15.11	7.39599	1	|156128586|gb|AAIH02000036.1|-176382-176655	+
TU383	gi|156128617|gb|AAIH02000005.1|	39870	42320	2285	15.12	7.40088	5	|156128617|gb|AAIH02000005.1|-39870-40067	|156128617|gb|AAIH02000005.1|-40127-40223	|156128617|gb|AAIH02000005.1|-40228-40552	|156128617|gb|AAIH02000005.1|-40602-40904	|156128617|gb|AAIH02000005.1|-40959-42320	+
TU384	gi|156128563|gb|AAIH02000059.1|	95828	96074	247	15.16	7.42046	1	|156128563|gb|AAIH02000059.1|-95828-96074	+
TU385	gi|156128565|gb|AAIH02000057.1|	118683	120520	1591	15.18	7.43025	6	|156128565|gb|AAIH02000057.1|-118683-118772	|156128565|gb|AAIH02000057.1|-118805-118930	|156128565|gb|AAIH02000057.1|-118964-119260	|156128565|gb|AAIH02000057.1|-119295-119422	|156128565|gb|AAIH02000057.1|-119480-120273	|156128565|gb|AAIH02000057.1|-120365-120520	+
TU386	gi|156128579|gb|AAIH02000043.1|	34502	34980	479	15.2	7.44004	1	|156128579|gb|AAIH02000043.1|-34502-34980	-
TU387	gi|156128374|gb|AAIH02000248.1|	48768	49521	754	15.22	7.44983	1	|156128374|gb|AAIH02000248.1|-48768-49521	+
TU388	gi|156128388|gb|AAIH02000234.1|	27657	28880	1215	15.25	7.46451	2	|156128388|gb|AAIH02000234.1|-27657-28316	|156128388|gb|AAIH02000234.1|-28326-28880	+
TU389	gi|156128349|gb|AAIH02000273.1|	10714	12013	1300	15.26	7.46941	1	|156128349|gb|AAIH02000273.1|-10714-12013	-
TU390	gi|156128608|gb|AAIH02000014.1|	121813	123973	2063	15.3	7.48899	6	|156128608|gb|AAIH02000014.1|-121813-122080	|156128608|gb|AAIH02000014.1|-122091-122436	|156128608|gb|AAIH02000014.1|-122489-122583	|156128608|gb|AAIH02000014.1|-122589-123467	|156128608|gb|AAIH02000014.1|-123488-123595	|156128608|gb|AAIH02000014.1|-123607-123973	+
TU391	gi|156125393|gb|AAIH02003105.1|	437	841	405	15.33	7.50367	1	|156125393|gb|AAIH02003105.1|-437-841	-
TU392	gi|156128401|gb|AAIH02000221.1|	14060	14362	298	15.34	7.50857	2	|156128401|gb|AAIH02000221.1|-14060-14169	|156128401|gb|AAIH02000221.1|-14175-14362	+
TU393	gi|156128485|gb|AAIH02000137.1|	59692	59925	234	15.38	7.52814	1	|156128485|gb|AAIH02000137.1|-59692-59925	+
TU394	gi|156128375|gb|AAIH02000247.1|	46717	47895	1152	15.39	7.53304	3	|156128375|gb|AAIH02000247.1|-46717-47343	|156128375|gb|AAIH02000247.1|-47349-47438	|156128375|gb|AAIH02000247.1|-47461-47895	-
TU395	gi|156128526|gb|AAIH02000096.1|	64150	66018	1812	15.4	7.53793	2	|156128526|gb|AAIH02000096.1|-64150-64571	|156128526|gb|AAIH02000096.1|-64629-66018	-
TU396	gi|156128167|gb|AAIH02000455.1|	15330	15702	373	15.42	7.54772	1	|156128167|gb|AAIH02000455.1|-15330-15702	+
TU397	gi|156128225|gb|AAIH02000397.1|	13882	16475	2594	15.42	7.54772	1	|156128225|gb|AAIH02000397.1|-13882-16475	-
TU398	gi|156128480|gb|AAIH02000142.1|	66923	68557	1598	15.42	7.54772	5	|156128480|gb|AAIH02000142.1|-66923-67259	|156128480|gb|AAIH02000142.1|-67263-67432	|156128480|gb|AAIH02000142.1|-67435-67616	|156128480|gb|AAIH02000142.1|-67625-68443	|156128480|gb|AAIH02000142.1|-68468-68557	-
TU399	gi|156128159|gb|AAIH02000463.1|	13509	14082	497	15.43	7.55262	2	|156128159|gb|AAIH02000463.1|-13509-13832	|156128159|gb|AAIH02000463.1|-13910-14082	-
TU400	gi|156128541|gb|AAIH02000081.1|	32197	33091	875	15.45	7.56241	2	|156128541|gb|AAIH02000081.1|-32197-32981	|156128541|gb|AAIH02000081.1|-33002-33091	-
TU401	gi|156128591|gb|AAIH02000031.1|	34317	34560	244	15.46	7.5673	1	|156128591|gb|AAIH02000031.1|-34317-34560	-
TU402	gi|156128328|gb|AAIH02000294.1|	20759	22255	1432	15.5	7.58688	3	|156128328|gb|AAIH02000294.1|-20759-20810	|156128328|gb|AAIH02000294.1|-20873-21633	|156128328|gb|AAIH02000294.1|-21637-22255	+
TU403	gi|156128377|gb|AAIH02000245.1|	11104	11949	845	15.53	7.60157	2	|156128377|gb|AAIH02000245.1|-11104-11193	|156128377|gb|AAIH02000245.1|-11195-11949	-
TU404	gi|156128434|gb|AAIH02000188.1|	53454	54413	907	15.56	7.61625	2	|156128434|gb|AAIH02000188.1|-53454-54072	|156128434|gb|AAIH02000188.1|-54126-54413	+
TU405	gi|156128497|gb|AAIH02000125.1|	92148	92351	204	15.58	7.62604	1	|156128497|gb|AAIH02000125.1|-92148-92351	-
TU406	gi|156128603|gb|AAIH02000019.1|	148805	148994	190	15.59	7.63093	1	|156128603|gb|AAIH02000019.1|-148805-148994	-
TU407	gi|156128384|gb|AAIH02000238.1|	40513	41641	1109	15.59	7.63093	2	|156128384|gb|AAIH02000238.1|-40513-41204	|156128384|gb|AAIH02000238.1|-41225-41641	-
TU408	gi|156128565|gb|AAIH02000057.1|	46274	46448	175	15.59	7.63093	1	|156128565|gb|AAIH02000057.1|-46274-46448	-
TU409	gi|156128607|gb|AAIH02000015.1|	22107	24212	2076	15.6	7.63583	4	|156128607|gb|AAIH02000015.1|-22107-22989	|156128607|gb|AAIH02000015.1|-23006-23508	|156128607|gb|AAIH02000015.1|-23519-23619	|156128607|gb|AAIH02000015.1|-23624-24212	+
TU410	gi|156128374|gb|AAIH02000248.1|	666	943	278	15.63	7.65051	1	|156128374|gb|AAIH02000248.1|-666-943	+
TU411	gi|156128208|gb|AAIH02000414.1|	3705	4584	843	15.66	7.6652	4	|156128208|gb|AAIH02000414.1|-3705-3992	|156128208|gb|AAIH02000414.1|-4010-4329	|156128208|gb|AAIH02000414.1|-4344-4470	|156128208|gb|AAIH02000414.1|-4477-4584	+
TU412	gi|156128355|gb|AAIH02000267.1|	1328	1711	384	15.7	7.68478	1	|156128355|gb|AAIH02000267.1|-1328-1711	+
TU413	gi|156128607|gb|AAIH02000015.1|	25675	26357	683	15.7	7.68478	1	|156128607|gb|AAIH02000015.1|-25675-26357	+
TU414	gi|156128555|gb|AAIH02000067.1|	21	564	544	15.71	7.68967	1	|156128555|gb|AAIH02000067.1|-21-564	-
TU415	gi|156128151|gb|AAIH02000471.1|	111	1077	656	15.72	7.69457	3	|156128151|gb|AAIH02000471.1|-111-387	|156128151|gb|AAIH02000471.1|-507-604	|156128151|gb|AAIH02000471.1|-797-1077	-
TU416	gi|156127981|gb|AAIH02000641.1|	2053	2652	600	15.75	7.70925	1	|156127981|gb|AAIH02000641.1|-2053-2652	-
TU417	gi|156128572|gb|AAIH02000050.1|	137785	137990	206	15.82	7.74351	1	|156128572|gb|AAIH02000050.1|-137785-137990	+
TU418	gi|156128092|gb|AAIH02000530.1|	1353	1782	418	15.85	7.7582	2	|156128092|gb|AAIH02000530.1|-1353-1657	|156128092|gb|AAIH02000530.1|-1670-1782	-
TU419	gi|156128272|gb|AAIH02000350.1|	13289	13562	274	15.86	7.76309	1	|156128272|gb|AAIH02000350.1|-13289-13562	+
TU420	gi|156128500|gb|AAIH02000122.1|	81294	82162	807	15.87	7.76799	4	|156128500|gb|AAIH02000122.1|-81294-81381	|156128500|gb|AAIH02000122.1|-81400-81489	|156128500|gb|AAIH02000122.1|-81513-81845	|156128500|gb|AAIH02000122.1|-81867-82162	+
TU421	gi|156128613|gb|AAIH02000009.1|	240720	241711	976	15.91	7.78757	2	|156128613|gb|AAIH02000009.1|-240720-240951	|156128613|gb|AAIH02000009.1|-240968-241711	+
TU422	gi|156128592|gb|AAIH02000030.1|	67992	69480	1454	15.92	7.79246	2	|156128592|gb|AAIH02000030.1|-67992-69365	|156128592|gb|AAIH02000030.1|-69401-69480	-
TU423	gi|156128520|gb|AAIH02000102.1|	26890	28012	1123	15.95	7.80715	1	|156128520|gb|AAIH02000102.1|-26890-28012	-
TU424	gi|156128440|gb|AAIH02000182.1|	15625	16265	641	15.97	7.81694	1	|156128440|gb|AAIH02000182.1|-15625-16265	+
TU425	gi|156128615|gb|AAIH02000007.1|	227938	228742	795	16.01	7.83651	2	|156128615|gb|AAIH02000007.1|-227938-228237	|156128615|gb|AAIH02000007.1|-228248-228742	-
TU426	gi|156128587|gb|AAIH02000035.1|	143297	145168	1776	16.02	7.84141	5	|156128587|gb|AAIH02000035.1|-143297-143486	|156128587|gb|AAIH02000035.1|-143506-144467	|156128587|gb|AAIH02000035.1|-144485-144916	|156128587|gb|AAIH02000035.1|-144924-145025	|156128587|gb|AAIH02000035.1|-145079-145168	-
TU427	gi|156128531|gb|AAIH02000091.1|	118547	118775	229	16.06	7.86099	1	|156128531|gb|AAIH02000091.1|-118547-118775	+
TU428	gi|156128350|gb|AAIH02000272.1|	34327	34896	551	16.06	7.86099	2	|156128350|gb|AAIH02000272.1|-34327-34577	|156128350|gb|AAIH02000272.1|-34597-34896	-
TU429	gi|156128491|gb|AAIH02000131.1|	42945	43162	218	16.08	7.87078	1	|156128491|gb|AAIH02000131.1|-42945-43162	-
TU430	gi|156128104|gb|AAIH02000518.1|	8318	9043	726	16.09	7.87567	1	|156128104|gb|AAIH02000518.1|-8318-9043	+
TU431	gi|156128218|gb|AAIH02000404.1|	4421	5839	1396	16.16	7.90994	3	|156128218|gb|AAIH02000404.1|-4421-4779	|156128218|gb|AAIH02000404.1|-4788-5734	|156128218|gb|AAIH02000404.1|-5750-5839	+
TU432	gi|156128515|gb|AAIH02000107.1|	89401	90217	812	16.19	7.92462	2	|156128515|gb|AAIH02000107.1|-89401-90163	|156128515|gb|AAIH02000107.1|-90169-90217	-
TU433	gi|156128546|gb|AAIH02000076.1|	100624	101226	603	16.22	7.9393	1	|156128546|gb|AAIH02000076.1|-100624-101226	-
TU434	gi|156128030|gb|AAIH02000592.1|	3339	3703	361	16.25	7.95399	2	|156128030|gb|AAIH02000592.1|-3339-3533	|156128030|gb|AAIH02000592.1|-3538-3703	+
TU435	gi|156128530|gb|AAIH02000092.1|	26211	26979	769	16.26	7.95888	1	|156128530|gb|AAIH02000092.1|-26211-26979	-
TU436	gi|156128212|gb|AAIH02000410.1|	21811	22174	364	16.27	7.96378	1	|156128212|gb|AAIH02000410.1|-21811-22174	-
TU437	gi|156128466|gb|AAIH02000156.1|	62459	63476	877	16.27	7.96378	3	|156128466|gb|AAIH02000156.1|-62459-62684	|156128466|gb|AAIH02000156.1|-62751-63191	|156128466|gb|AAIH02000156.1|-63267-63476	-
TU438	gi|156128617|gb|AAIH02000005.1|	7570	9594	2025	16.34	7.99804	1	|156128617|gb|AAIH02000005.1|-7570-9594	-
TU439	gi|156128028|gb|AAIH02000594.1|	548	1027	480	16.38	8.01762	1	|156128028|gb|AAIH02000594.1|-548-1027	+
TU440	gi|156128449|gb|AAIH02000173.1|	251	531	278	16.38	8.01762	2	|156128449|gb|AAIH02000173.1|-251-416	|156128449|gb|AAIH02000173.1|-420-531	-
TU441	gi|156128018|gb|AAIH02000604.1|	1368	1940	573	16.4	8.02741	1	|156128018|gb|AAIH02000604.1|-1368-1940	+
TU442	gi|156128618|gb|AAIH02000004.1|	280244	280570	310	16.4	8.02741	2	|156128618|gb|AAIH02000004.1|-280244-280333	|156128618|gb|AAIH02000004.1|-280351-280570	-
TU443	gi|156128396|gb|AAIH02000226.1|	45900	46698	707	16.45	8.05188	2	|156128396|gb|AAIH02000226.1|-45900-46532	|156128396|gb|AAIH02000226.1|-46625-46698	+
TU444	gi|156128594|gb|AAIH02000028.1|	84054	85347	1294	16.47	8.06167	1	|156128594|gb|AAIH02000028.1|-84054-85347	-
TU445	gi|156128034|gb|AAIH02000588.1|	105	1037	863	16.48	8.06657	4	|156128034|gb|AAIH02000588.1|-105-212	|156128034|gb|AAIH02000588.1|-216-487	|156128034|gb|AAIH02000588.1|-554-905	|156128034|gb|AAIH02000588.1|-907-1037	+
TU446	gi|156128431|gb|AAIH02000191.1|	47129	47838	710	16.48	8.06657	1	|156128431|gb|AAIH02000191.1|-47129-47838	+
TU447	gi|156128565|gb|AAIH02000057.1|	124082	124486	405	16.48	8.06657	1	|156128565|gb|AAIH02000057.1|-124082-124486	-
TU448	gi|156128301|gb|AAIH02000321.1|	4	204	201	16.52	8.08615	1	|156128301|gb|AAIH02000321.1|-4-204	-
TU449	gi|156128388|gb|AAIH02000234.1|	55164	55730	434	16.53	8.09104	2	|156128388|gb|AAIH02000234.1|-55164-55263	|156128388|gb|AAIH02000234.1|-55397-55730	+
TU450	gi|156128445|gb|AAIH02000177.1|	1575	2773	1064	16.53	8.09104	3	|156128445|gb|AAIH02000177.1|-1575-1810	|156128445|gb|AAIH02000177.1|-1899-2068	|156128445|gb|AAIH02000177.1|-2116-2773	+
TU451	gi|156128580|gb|AAIH02000042.1|	77578	77967	390	16.53	8.09104	1	|156128580|gb|AAIH02000042.1|-77578-77967	+
TU452	gi|156128601|gb|AAIH02000021.1|	137253	137619	367	16.54	8.09594	1	|156128601|gb|AAIH02000021.1|-137253-137619	-
TU453	gi|156128294|gb|AAIH02000328.1|	32796	33980	1131	16.55	8.10083	3	|156128294|gb|AAIH02000328.1|-32796-32885	|156128294|gb|AAIH02000328.1|-32920-33867	|156128294|gb|AAIH02000328.1|-33888-33980	-
TU454	gi|156126416|gb|AAIH02002206.1|	731	1083	353	16.57	8.11062	1	|156126416|gb|AAIH02002206.1|-731-1083	-
TU455	gi|156128497|gb|AAIH02000125.1|	95451	96439	987	16.58	8.11552	2	|156128497|gb|AAIH02000125.1|-95451-96273	|156128497|gb|AAIH02000125.1|-96276-96439	+
TU456	gi|156128285|gb|AAIH02000337.1|	31754	32562	691	16.62	8.1351	3	|156128285|gb|AAIH02000337.1|-31754-31995	|156128285|gb|AAIH02000337.1|-32074-32397	|156128285|gb|AAIH02000337.1|-32438-32562	+
TU457	gi|156128336|gb|AAIH02000286.1|	18888	19389	474	16.67	8.15957	2	|156128336|gb|AAIH02000286.1|-18888-19047	|156128336|gb|AAIH02000286.1|-19076-19389	+
TU458	gi|156128400|gb|AAIH02000222.1|	48283	49215	825	16.68	8.16446	3	|156128400|gb|AAIH02000222.1|-48283-48836	|156128400|gb|AAIH02000222.1|-48864-49007	|156128400|gb|AAIH02000222.1|-49089-49215	-
TU459	gi|156128217|gb|AAIH02000405.1|	18760	20381	1622	16.69	8.16936	1	|156128217|gb|AAIH02000405.1|-18760-20381	-
TU460	gi|156128619|gb|AAIH02000003.1|	167388	168528	1141	16.72	8.18404	1	|156128619|gb|AAIH02000003.1|-167388-168528	+
TU461	gi|156128543|gb|AAIH02000079.1|	23671	24651	981	16.75	8.19873	1	|156128543|gb|AAIH02000079.1|-23671-24651	-
TU462	gi|156128614|gb|AAIH02000008.1|	81313	81934	621	16.8	8.2232	2	|156128614|gb|AAIH02000008.1|-81313-81410	|156128614|gb|AAIH02000008.1|-81412-81934	-
TU463	gi|156128316|gb|AAIH02000306.1|	4688	6766	2043	16.81	8.2281	3	|156128316|gb|AAIH02000306.1|-4688-4796	|156128316|gb|AAIH02000306.1|-4807-6426	|156128316|gb|AAIH02000306.1|-6453-6766	-
TU464	gi|156128499|gb|AAIH02000123.1|	64351	64594	244	16.83	8.23789	1	|156128499|gb|AAIH02000123.1|-64351-64594	+
TU465	gi|156128380|gb|AAIH02000242.1|	52485	52639	155	16.84	8.24278	1	|156128380|gb|AAIH02000242.1|-52485-52639	-
TU466	gi|156128499|gb|AAIH02000123.1|	55737	56626	881	16.85	8.24767	2	|156128499|gb|AAIH02000123.1|-55737-55821	|156128499|gb|AAIH02000123.1|-55831-56626	-
TU467	gi|156128500|gb|AAIH02000122.1|	7057	7996	711	16.89	8.26725	4	|156128500|gb|AAIH02000122.1|-7057-7127	|156128500|gb|AAIH02000122.1|-7284-7345	|156128500|gb|AAIH02000122.1|-7386-7871	|156128500|gb|AAIH02000122.1|-7905-7996	+
TU468	gi|156128478|gb|AAIH02000144.1|	50619	52204	1496	16.9	8.27215	5	|156128478|gb|AAIH02000144.1|-50619-50688	|156128478|gb|AAIH02000144.1|-50714-50981	|156128478|gb|AAIH02000144.1|-50990-51059	|156128478|gb|AAIH02000144.1|-51111-51888	|156128478|gb|AAIH02000144.1|-51895-52204	+
TU469	gi|156128610|gb|AAIH02000012.1|	83245	84612	1220	16.95	8.29662	4	|156128610|gb|AAIH02000012.1|-83245-83424	|156128610|gb|AAIH02000012.1|-83499-83860	|156128610|gb|AAIH02000012.1|-83920-84461	|156128610|gb|AAIH02000012.1|-84477-84612	+
TU470	gi|156128521|gb|AAIH02000101.1|	57782	58398	593	16.96	8.30152	2	|156128521|gb|AAIH02000101.1|-57782-58272	|156128521|gb|AAIH02000101.1|-58297-58398	-
TU471	gi|156128579|gb|AAIH02000043.1|	40476	41012	537	16.98	8.31131	1	|156128579|gb|AAIH02000043.1|-40476-41012	+
TU472	gi|156128034|gb|AAIH02000588.1|	2538	2918	368	17.02	8.33089	2	|156128034|gb|AAIH02000588.1|-2538-2638	|156128034|gb|AAIH02000588.1|-2652-2918	+
TU473	gi|156128071|gb|AAIH02000551.1|	19	493	475	17.05	8.34557	1	|156128071|gb|AAIH02000551.1|-19-493	+
TU474	gi|156128329|gb|AAIH02000293.1|	21999	22869	814	17.1	8.37004	2	|156128329|gb|AAIH02000293.1|-21999-22049	|156128329|gb|AAIH02000293.1|-22107-22869	-
TU475	gi|156128518|gb|AAIH02000104.1|	89340	91261	1878	17.14	8.38962	4	|156128518|gb|AAIH02000104.1|-89340-89618	|156128518|gb|AAIH02000104.1|-89639-90779	|156128518|gb|AAIH02000104.1|-90794-91154	|156128518|gb|AAIH02000104.1|-91165-91261	-
TU476	gi|156128522|gb|AAIH02000100.1|	58914	59867	807	17.17	8.40431	3	|156128522|gb|AAIH02000100.1|-58914-58979	|156128522|gb|AAIH02000100.1|-58985-59464	|156128522|gb|AAIH02000100.1|-59607-59867	-
TU477	gi|156128590|gb|AAIH02000032.1|	58497	59603	1089	17.19	8.4141	2	|156128590|gb|AAIH02000032.1|-58497-59176	|156128590|gb|AAIH02000032.1|-59195-59603	-
TU478	gi|156128546|gb|AAIH02000076.1|	66096	67327	1125	17.26	8.44836	3	|156128546|gb|AAIH02000076.1|-66096-67040	|156128546|gb|AAIH02000076.1|-67105-67194	|156128546|gb|AAIH02000076.1|-67238-67327	-
TU479	gi|156128351|gb|AAIH02000271.1|	8199	9079	881	17.37	8.5022	1	|156128351|gb|AAIH02000271.1|-8199-9079	+
TU480	gi|156125585|gb|AAIH02002919.1|	551	768	217	17.38	8.5071	2	|156125585|gb|AAIH02002919.1|-551-677	|156125585|gb|AAIH02002919.1|-679-768	+
TU481	gi|156128505|gb|AAIH02000117.1|	53905	54354	450	17.4	8.51689	1	|156128505|gb|AAIH02000117.1|-53905-54354	+
TU482	gi|156128291|gb|AAIH02000331.1|	28432	30565	2022	17.4	8.51689	4	|156128291|gb|AAIH02000331.1|-28432-29878	|156128291|gb|AAIH02000331.1|-29918-30346	|156128291|gb|AAIH02000331.1|-30376-30455	|156128291|gb|AAIH02000331.1|-30500-30565	-
TU483	gi|156128469|gb|AAIH02000153.1|	853	1018	166	17.41	8.52178	1	|156128469|gb|AAIH02000153.1|-853-1018	+
TU484	gi|156128388|gb|AAIH02000234.1|	35330	37091	1447	17.41	8.52178	5	|156128388|gb|AAIH02000234.1|-35330-35422	|156128388|gb|AAIH02000234.1|-35441-35664	|156128388|gb|AAIH02000234.1|-35718-35866	|156128388|gb|AAIH02000234.1|-36013-36597	|156128388|gb|AAIH02000234.1|-36696-37091	+
TU485	gi|156128445|gb|AAIH02000177.1|	75314	75877	564	17.48	8.55605	1	|156128445|gb|AAIH02000177.1|-75314-75877	+
TU486	gi|156128567|gb|AAIH02000055.1|	55126	55731	591	17.48	8.55605	3	|156128567|gb|AAIH02000055.1|-55126-55511	|156128567|gb|AAIH02000055.1|-55522-55630	|156128567|gb|AAIH02000055.1|-55636-55731	+
TU487	gi|156128427|gb|AAIH02000195.1|	33433	34582	1062	17.52	8.57562	5	|156128427|gb|AAIH02000195.1|-33433-33502	|156128427|gb|AAIH02000195.1|-33534-33639	|156128427|gb|AAIH02000195.1|-33654-34061	|156128427|gb|AAIH02000195.1|-34104-34312	|156128427|gb|AAIH02000195.1|-34314-34582	-
TU488	gi|156128605|gb|AAIH02000017.1|	25047	25503	457	17.53	8.58052	1	|156128605|gb|AAIH02000017.1|-25047-25503	-
TU489	gi|156128613|gb|AAIH02000009.1|	225026	228541	3253	17.55	8.59031	8	|156128613|gb|AAIH02000009.1|-225026-225115	|156128613|gb|AAIH02000009.1|-225134-226377	|156128613|gb|AAIH02000009.1|-226400-227248	|156128613|gb|AAIH02000009.1|-227269-227400	|156128613|gb|AAIH02000009.1|-227432-227645	|156128613|gb|AAIH02000009.1|-227679-228132	|156128613|gb|AAIH02000009.1|-228267-228434	|156128613|gb|AAIH02000009.1|-228440-228541	-
TU490	gi|156128308|gb|AAIH02000314.1|	9101	9544	444	17.57	8.6001	1	|156128308|gb|AAIH02000314.1|-9101-9544	-
TU491	gi|156128530|gb|AAIH02000092.1|	21335	22452	1107	17.57	8.6001	2	|156128530|gb|AAIH02000092.1|-21335-21714	|156128530|gb|AAIH02000092.1|-21726-22452	-
TU492	gi|156128428|gb|AAIH02000194.1|	32635	33273	639	17.6	8.61478	1	|156128428|gb|AAIH02000194.1|-32635-33273	+
TU493	gi|156128415|gb|AAIH02000207.1|	46612	46835	219	17.61	8.61968	2	|156128415|gb|AAIH02000207.1|-46612-46722	|156128415|gb|AAIH02000207.1|-46728-46835	+
TU494	gi|156128494|gb|AAIH02000128.1|	23527	24187	661	17.66	8.64415	1	|156128494|gb|AAIH02000128.1|-23527-24187	+
TU495	gi|156128550|gb|AAIH02000072.1|	34759	35088	309	17.72	8.67352	2	|156128550|gb|AAIH02000072.1|-34759-34845	|156128550|gb|AAIH02000072.1|-34867-35088	-
TU496	gi|156128501|gb|AAIH02000121.1|	82197	83912	1524	17.77	8.69799	5	|156128501|gb|AAIH02000121.1|-82197-82286	|156128501|gb|AAIH02000121.1|-82364-82541	|156128501|gb|AAIH02000121.1|-82551-82843	|156128501|gb|AAIH02000121.1|-82891-83306	|156128501|gb|AAIH02000121.1|-83366-83912	+
TU497	gi|156128148|gb|AAIH02000474.1|	2352	2656	305	17.8	8.71268	1	|156128148|gb|AAIH02000474.1|-2352-2656	-
TU498	gi|156128180|gb|AAIH02000442.1|	15459	17482	1904	17.8	8.71268	3	|156128180|gb|AAIH02000442.1|-15459-15740	|156128180|gb|AAIH02000442.1|-15756-16947	|156128180|gb|AAIH02000442.1|-17053-17482	-
TU499	gi|156128549|gb|AAIH02000073.1|	71010	71250	241	17.83	8.72736	1	|156128549|gb|AAIH02000073.1|-71010-71250	-
TU500	gi|156128611|gb|AAIH02000011.1|	198189	198387	199	17.88	8.75184	1	|156128611|gb|AAIH02000011.1|-198189-198387	+
TU501	gi|156126857|gb|AAIH02001765.1|	873	1201	327	17.88	8.75184	2	|156126857|gb|AAIH02001765.1|-873-965	|156126857|gb|AAIH02001765.1|-968-1201	-
TU502	gi|156128400|gb|AAIH02000222.1|	46574	48231	1658	17.91	8.76652	1	|156128400|gb|AAIH02000222.1|-46574-48231	-
TU503	gi|156128599|gb|AAIH02000023.1|	177918	179634	1714	18.02	8.82036	3	|156128599|gb|AAIH02000023.1|-177918-178645	|156128599|gb|AAIH02000023.1|-178648-179147	|156128599|gb|AAIH02000023.1|-179149-179634	-
TU504	gi|156128435|gb|AAIH02000187.1|	19938	20265	328	18.08	8.84973	1	|156128435|gb|AAIH02000187.1|-19938-20265	-
TU505	gi|156128352|gb|AAIH02000270.1|	4	385	382	18.1	8.85952	1	|156128352|gb|AAIH02000270.1|-4-385	+
TU506	gi|156128602|gb|AAIH02000020.1|	97785	98085	301	18.16	8.88889	1	|156128602|gb|AAIH02000020.1|-97785-98085	-
TU507	gi|156128550|gb|AAIH02000072.1|	46381	48345	1913	18.19	8.90357	2	|156128550|gb|AAIH02000072.1|-46381-47887	|156128550|gb|AAIH02000072.1|-47940-48345	+
TU508	gi|156128221|gb|AAIH02000401.1|	6473	6895	413	18.23	8.92315	2	|156128221|gb|AAIH02000401.1|-6473-6794	|156128221|gb|AAIH02000401.1|-6805-6895	+
TU509	gi|156128427|gb|AAIH02000195.1|	30871	32875	1833	18.25	8.93294	6	|156128427|gb|AAIH02000195.1|-30871-31172	|156128427|gb|AAIH02000195.1|-31223-31656	|156128427|gb|AAIH02000195.1|-31720-31920	|156128427|gb|AAIH02000195.1|-31930-32204	|156128427|gb|AAIH02000195.1|-32245-32776	|156128427|gb|AAIH02000195.1|-32787-32875	-
TU510	gi|156128603|gb|AAIH02000019.1|	46398	47076	630	18.32	8.96721	2	|156128603|gb|AAIH02000019.1|-46398-46668	|156128603|gb|AAIH02000019.1|-46718-47076	+
TU511	gi|156128597|gb|AAIH02000025.1|	82110	82323	214	18.41	9.01126	1	|156128597|gb|AAIH02000025.1|-82110-82323	-
TU512	gi|156128283|gb|AAIH02000339.1|	26	489	464	18.42	9.01615	1	|156128283|gb|AAIH02000339.1|-26-489	-
TU513	gi|156128427|gb|AAIH02000195.1|	52289	53089	801	18.43	9.02105	1	|156128427|gb|AAIH02000195.1|-52289-53089	+
TU514	gi|156128089|gb|AAIH02000533.1|	958	1930	785	18.45	9.03084	3	|156128089|gb|AAIH02000533.1|-958-1047	|156128089|gb|AAIH02000533.1|-1071-1628	|156128089|gb|AAIH02000533.1|-1794-1930	-
TU515	gi|156128362|gb|AAIH02000260.1|	32142	32365	224	18.48	9.04552	1	|156128362|gb|AAIH02000260.1|-32142-32365	+
TU516	gi|156128028|gb|AAIH02000594.1|	41	320	280	18.54	9.07489	1	|156128028|gb|AAIH02000594.1|-41-320	+
TU517	gi|156128607|gb|AAIH02000015.1|	25166	25430	265	18.58	9.09447	1	|156128607|gb|AAIH02000015.1|-25166-25430	+
TU518	gi|156128495|gb|AAIH02000127.1|	65639	65870	232	18.59	9.09936	1	|156128495|gb|AAIH02000127.1|-65639-65870	+
TU519	gi|156128377|gb|AAIH02000245.1|	9716	10973	1240	18.73	9.16789	2	|156128377|gb|AAIH02000245.1|-9716-9764	|156128377|gb|AAIH02000245.1|-9783-10973	-
TU520	gi|156128166|gb|AAIH02000456.1|	1715	2501	786	18.74	9.17279	2	|156128166|gb|AAIH02000456.1|-1715-1976	|156128166|gb|AAIH02000456.1|-1978-2501	+
TU521	gi|156128556|gb|AAIH02000066.1|	46871	47099	229	18.8	9.20215	1	|156128556|gb|AAIH02000066.1|-46871-47099	-
TU522	gi|156128532|gb|AAIH02000090.1|	109224	109564	341	18.82	9.21194	1	|156128532|gb|AAIH02000090.1|-109224-109564	+
TU523	gi|156127994|gb|AAIH02000628.1|	51	1124	1074	18.83	9.21684	1	|156127994|gb|AAIH02000628.1|-51-1124	+
TU524	gi|156128496|gb|AAIH02000126.1|	61636	62703	1024	18.94	9.27068	2	|156128496|gb|AAIH02000126.1|-61636-62181	|156128496|gb|AAIH02000126.1|-62226-62703	+
TU525	gi|156127981|gb|AAIH02000641.1|	651	1886	1202	18.98	9.29026	4	|156127981|gb|AAIH02000641.1|-651-1112	|156127981|gb|AAIH02000641.1|-1114-1252	|156127981|gb|AAIH02000641.1|-1258-1768	|156127981|gb|AAIH02000641.1|-1797-1886	-
TU526	gi|156128548|gb|AAIH02000074.1|	22776	23026	251	18.98	9.29026	1	|156128548|gb|AAIH02000074.1|-22776-23026	+
TU527	gi|156128413|gb|AAIH02000209.1|	37790	38143	353	19	9.30005	2	|156128413|gb|AAIH02000209.1|-37790-37880	|156128413|gb|AAIH02000209.1|-37882-38143	-
TU528	gi|156125324|gb|AAIH02003174.1|	15	813	799	19.02	9.30984	1	|156125324|gb|AAIH02003174.1|-15-813	-
TU529	gi|156128506|gb|AAIH02000116.1|	9633	10001	369	19.02	9.30984	1	|156128506|gb|AAIH02000116.1|-9633-10001	-
TU530	gi|156128117|gb|AAIH02000505.1|	9213	10092	853	19.08	9.33921	2	|156128117|gb|AAIH02000505.1|-9213-9302	|156128117|gb|AAIH02000505.1|-9330-10092	-
TU531	gi|156128361|gb|AAIH02000261.1|	23181	23695	475	19.12	9.35879	2	|156128361|gb|AAIH02000261.1|-23181-23453	|156128361|gb|AAIH02000261.1|-23494-23695	-
TU532	gi|156128419|gb|AAIH02000203.1|	63690	64099	410	19.17	9.38326	1	|156128419|gb|AAIH02000203.1|-63690-64099	-
TU533	gi|156128418|gb|AAIH02000204.1|	60824	61793	967	19.2	9.39794	2	|156128418|gb|AAIH02000204.1|-60824-61567	|156128418|gb|AAIH02000204.1|-61571-61793	+
TU534	gi|156128532|gb|AAIH02000090.1|	47068	47339	272	19.28	9.4371	1	|156128532|gb|AAIH02000090.1|-47068-47339	+
TU535	gi|156128621|gb|AAIH02000001.1|	20258	21472	1008	19.33	9.46158	4	|156128621|gb|AAIH02000001.1|-20258-20614	|156128621|gb|AAIH02000001.1|-20696-21010	|156128621|gb|AAIH02000001.1|-21110-21180	|156128621|gb|AAIH02000001.1|-21208-21472	+
TU536	gi|156128380|gb|AAIH02000242.1|	1223	2239	1017	19.36	9.47626	1	|156128380|gb|AAIH02000242.1|-1223-2239	-
TU537	gi|156126423|gb|AAIH02002199.1|	595	969	375	19.37	9.48116	1	|156126423|gb|AAIH02002199.1|-595-969	+
TU538	gi|156128515|gb|AAIH02000107.1|	11	287	277	19.48	9.535	1	|156128515|gb|AAIH02000107.1|-11-287	+
TU539	gi|156128618|gb|AAIH02000004.1|	190972	191183	212	19.52	9.55458	1	|156128618|gb|AAIH02000004.1|-190972-191183	+
TU540	gi|156128262|gb|AAIH02000360.1|	18866	21494	2620	19.6	9.59373	3	|156128262|gb|AAIH02000360.1|-18866-20605	|156128262|gb|AAIH02000360.1|-20612-21159	|156128262|gb|AAIH02000360.1|-21163-21494	-
TU541	gi|156128413|gb|AAIH02000209.1|	57797	57949	153	19.71	9.64758	1	|156128413|gb|AAIH02000209.1|-57797-57949	-
TU542	gi|156126736|gb|AAIH02001886.1|	32	1188	1031	19.79	9.68674	2	|156126736|gb|AAIH02001886.1|-32-194	|156126736|gb|AAIH02001886.1|-321-1188	+
TU543	gi|156128605|gb|AAIH02000017.1|	182496	186326	3720	19.8	9.69163	3	|156128605|gb|AAIH02000017.1|-182496-183518	|156128605|gb|AAIH02000017.1|-183580-183752	|156128605|gb|AAIH02000017.1|-183803-186326	-
TU544	gi|156128389|gb|AAIH02000233.1|	39347	40683	1039	19.82	9.70142	6	|156128389|gb|AAIH02000233.1|-39347-39442	|156128389|gb|AAIH02000233.1|-39469-39756	|156128389|gb|AAIH02000233.1|-39913-40279	|156128389|gb|AAIH02000233.1|-40306-40439	|156128389|gb|AAIH02000233.1|-40497-40567	|156128389|gb|AAIH02000233.1|-40601-40683	-
TU545	gi|156128243|gb|AAIH02000379.1|	1700	2132	433	19.85	9.7161	1	|156128243|gb|AAIH02000379.1|-1700-2132	+
TU546	gi|156127914|gb|AAIH02000708.1|	38	1466	1119	19.89	9.73568	4	|156127914|gb|AAIH02000708.1|-38-162	|156127914|gb|AAIH02000708.1|-175-608	|156127914|gb|AAIH02000708.1|-676-860	|156127914|gb|AAIH02000708.1|-1092-1466	-
TU547	gi|156128608|gb|AAIH02000014.1|	105123	105752	572	19.94	9.76016	2	|156128608|gb|AAIH02000014.1|-105123-105419	|156128608|gb|AAIH02000014.1|-105478-105752	-
TU548	gi|156128547|gb|AAIH02000075.1|	116751	117723	971	19.98	9.77974	2	|156128547|gb|AAIH02000075.1|-116751-117572	|156128547|gb|AAIH02000075.1|-117575-117723	-
TU549	gi|156128422|gb|AAIH02000200.1|	4194	4675	482	20	9.78953	1	|156128422|gb|AAIH02000200.1|-4194-4675	+
TU550	gi|156128418|gb|AAIH02000204.1|	55183	57141	1901	20.01	9.79442	4	|156128418|gb|AAIH02000204.1|-55183-55456	|156128418|gb|AAIH02000204.1|-55471-56925	|156128418|gb|AAIH02000204.1|-56962-57077	|156128418|gb|AAIH02000204.1|-57086-57141	-
TU551	gi|156128265|gb|AAIH02000357.1|	5813	6415	603	20.02	9.79931	1	|156128265|gb|AAIH02000357.1|-5813-6415	+
TU552	gi|156128366|gb|AAIH02000256.1|	8465	8930	466	20.06	9.81889	1	|156128366|gb|AAIH02000256.1|-8465-8930	-
TU553	gi|156127974|gb|AAIH02000648.1|	67	1322	1256	20.12	9.84826	1	|156127974|gb|AAIH02000648.1|-67-1322	+
TU554	gi|156128044|gb|AAIH02000578.1|	3245	3449	205	20.16	9.86784	1	|156128044|gb|AAIH02000578.1|-3245-3449	+
TU555	gi|156128350|gb|AAIH02000272.1|	3	860	785	20.22	9.89721	2	|156128350|gb|AAIH02000272.1|-3-461	|156128350|gb|AAIH02000272.1|-535-860	-
TU556	gi|156128374|gb|AAIH02000248.1|	46171	46458	284	20.23	9.9021	2	|156128374|gb|AAIH02000248.1|-46171-46351	|156128374|gb|AAIH02000248.1|-46356-46458	-
TU557	gi|156128077|gb|AAIH02000545.1|	6250	7548	1191	20.27	9.92168	2	|156128077|gb|AAIH02000545.1|-6250-6346	|156128077|gb|AAIH02000545.1|-6455-7548	+
TU558	gi|156128320|gb|AAIH02000302.1|	24887	25413	527	20.31	9.94126	1	|156128320|gb|AAIH02000302.1|-24887-25413	+
TU559	gi|156128620|gb|AAIH02000002.1|	47199	48458	1230	20.31	9.94126	2	|156128620|gb|AAIH02000002.1|-47199-48338	|156128620|gb|AAIH02000002.1|-48369-48458	+
TU560	gi|156128226|gb|AAIH02000396.1|	19	850	832	20.38	9.97553	1	|156128226|gb|AAIH02000396.1|-19-850	+
TU561	gi|156128491|gb|AAIH02000131.1|	43213	43844	556	20.4	9.98532	2	|156128491|gb|AAIH02000131.1|-43213-43482	|156128491|gb|AAIH02000131.1|-43559-43844	-
TU562	gi|156128445|gb|AAIH02000177.1|	26687	28507	1734	20.47	10.0196	5	|156128445|gb|AAIH02000177.1|-26687-26769	|156128445|gb|AAIH02000177.1|-26787-27092	|156128445|gb|AAIH02000177.1|-27115-28281	|156128445|gb|AAIH02000177.1|-28287-28389	|156128445|gb|AAIH02000177.1|-28433-28507	-
TU563	gi|156128568|gb|AAIH02000054.1|	23695	25563	1727	20.48	10.0245	3	|156128568|gb|AAIH02000054.1|-23695-23994	|156128568|gb|AAIH02000054.1|-24074-24754	|156128568|gb|AAIH02000054.1|-24818-25563	+
TU564	gi|156128391|gb|AAIH02000231.1|	42395	42875	481	20.48	10.0245	1	|156128391|gb|AAIH02000231.1|-42395-42875	-
TU565	gi|156128610|gb|AAIH02000012.1|	120301	121772	1456	20.5	10.0343	2	|156128610|gb|AAIH02000012.1|-120301-120611	|156128610|gb|AAIH02000012.1|-120628-121772	+
TU566	gi|156128455|gb|AAIH02000167.1|	59717	61538	1708	20.54	10.0538	4	|156128455|gb|AAIH02000167.1|-59717-59854	|156128455|gb|AAIH02000167.1|-59909-60461	|156128455|gb|AAIH02000167.1|-60511-60699	|156128455|gb|AAIH02000167.1|-60711-61538	+
TU567	gi|156128135|gb|AAIH02000487.1|	2426	3977	1496	20.57	10.0685	2	|156128135|gb|AAIH02000487.1|-2426-3318	|156128135|gb|AAIH02000487.1|-3375-3977	-
TU568	gi|156128621|gb|AAIH02000001.1|	191180	191797	491	20.58	10.0734	3	|156128621|gb|AAIH02000001.1|-191180-191271	|156128621|gb|AAIH02000001.1|-191344-191586	|156128621|gb|AAIH02000001.1|-191642-191797	-
TU569	gi|156128476|gb|AAIH02000146.1|	14900	17456	2545	20.62	10.093	2	|156128476|gb|AAIH02000146.1|-14900-16430	|156128476|gb|AAIH02000146.1|-16443-17456	-
TU570	gi|156128349|gb|AAIH02000273.1|	13771	14462	661	20.69	10.1273	2	|156128349|gb|AAIH02000273.1|-13771-13835	|156128349|gb|AAIH02000273.1|-13867-14462	+
TU571	gi|156128578|gb|AAIH02000044.1|	83064	83286	223	20.7	10.1322	1	|156128578|gb|AAIH02000044.1|-83064-83286	-
TU572	gi|156128277|gb|AAIH02000345.1|	1921	2507	587	20.82	10.1909	1	|156128277|gb|AAIH02000345.1|-1921-2507	+
TU573	gi|156128193|gb|AAIH02000429.1|	14163	14375	213	20.96	10.2594	1	|156128193|gb|AAIH02000429.1|-14163-14375	+
TU574	gi|156128126|gb|AAIH02000496.1|	817	1017	201	21.02	10.2888	1	|156128126|gb|AAIH02000496.1|-817-1017	+
TU575	gi|156128375|gb|AAIH02000247.1|	33536	33898	323	21.07	10.3133	2	|156128375|gb|AAIH02000247.1|-33536-33789	|156128375|gb|AAIH02000247.1|-33830-33898	-
TU576	gi|156128374|gb|AAIH02000248.1|	36135	36381	247	21.08	10.3182	1	|156128374|gb|AAIH02000248.1|-36135-36381	+
TU577	gi|156128092|gb|AAIH02000530.1|	5311	5799	489	21.08	10.3182	1	|156128092|gb|AAIH02000530.1|-5311-5799	-
TU578	gi|156128506|gb|AAIH02000116.1|	12169	12972	804	21.11	10.3328	1	|156128506|gb|AAIH02000116.1|-12169-12972	+
TU579	gi|156128029|gb|AAIH02000593.1|	3929	4522	594	21.12	10.3377	1	|156128029|gb|AAIH02000593.1|-3929-4522	+
TU580	gi|156128346|gb|AAIH02000276.1|	42157	44213	1885	21.15	10.3524	4	|156128346|gb|AAIH02000276.1|-42157-43123	|156128346|gb|AAIH02000276.1|-43170-43477	|156128346|gb|AAIH02000276.1|-43540-43671	|156128346|gb|AAIH02000276.1|-43736-44213	+
TU581	gi|156128587|gb|AAIH02000035.1|	180484	180694	211	21.28	10.4161	1	|156128587|gb|AAIH02000035.1|-180484-180694	+
TU582	gi|156128226|gb|AAIH02000396.1|	1858	3252	1367	21.28	10.4161	3	|156128226|gb|AAIH02000396.1|-1858-3018	|156128226|gb|AAIH02000396.1|-3025-3184	|156128226|gb|AAIH02000396.1|-3207-3252	-
TU583	gi|156128370|gb|AAIH02000252.1|	50274	50732	459	21.35	10.4503	1	|156128370|gb|AAIH02000252.1|-50274-50732	-
TU584	gi|156128273|gb|AAIH02000349.1|	15509	16772	1264	21.38	10.465	1	|156128273|gb|AAIH02000349.1|-15509-16772	+
TU585	gi|156128561|gb|AAIH02000061.1|	13164	13806	584	21.45	10.4993	2	|156128561|gb|AAIH02000061.1|-13164-13503	|156128561|gb|AAIH02000061.1|-13563-13806	-
TU586	gi|156128591|gb|AAIH02000031.1|	56020	56848	783	21.47	10.5091	3	|156128591|gb|AAIH02000031.1|-56020-56105	|156128591|gb|AAIH02000031.1|-56128-56746	|156128591|gb|AAIH02000031.1|-56771-56848	+
TU587	gi|156126912|gb|AAIH02001710.1|	395	1136	692	21.66	10.6021	2	|156126912|gb|AAIH02001710.1|-395-493	|156126912|gb|AAIH02001710.1|-544-1136	+
TU588	gi|156128324|gb|AAIH02000298.1|	2826	3912	981	21.71	10.6265	3	|156128324|gb|AAIH02000298.1|-2826-3200	|156128324|gb|AAIH02000298.1|-3258-3404	|156128324|gb|AAIH02000298.1|-3454-3912	-
TU589	gi|156128530|gb|AAIH02000092.1|	65802	66406	547	21.74	10.6412	2	|156128530|gb|AAIH02000092.1|-65802-65952	|156128530|gb|AAIH02000092.1|-66011-66406	+
TU590	gi|156128285|gb|AAIH02000337.1|	1192	1446	255	21.76	10.651	1	|156128285|gb|AAIH02000337.1|-1192-1446	-
TU591	gi|156128089|gb|AAIH02000533.1|	9	846	666	21.81	10.6755	3	|156128089|gb|AAIH02000533.1|-9-476	|156128089|gb|AAIH02000533.1|-560-681	|156128089|gb|AAIH02000533.1|-771-846	-
TU592	gi|156128383|gb|AAIH02000239.1|	42488	45040	2527	21.81	10.6755	3	|156128383|gb|AAIH02000239.1|-42488-43599	|156128383|gb|AAIH02000239.1|-43617-44102	|156128383|gb|AAIH02000239.1|-44112-45040	-
TU593	gi|156128269|gb|AAIH02000353.1|	14	265	252	22.09	10.8125	1	|156128269|gb|AAIH02000353.1|-14-265	-
TU594	gi|156128533|gb|AAIH02000089.1|	52226	52893	644	22.1	10.8174	2	|156128533|gb|AAIH02000089.1|-52226-52311	|156128533|gb|AAIH02000089.1|-52336-52893	-
TU595	gi|156128506|gb|AAIH02000116.1|	18309	18523	215	22.17	10.8517	1	|156128506|gb|AAIH02000116.1|-18309-18523	-
TU596	gi|156128135|gb|AAIH02000487.1|	4067	4244	178	22.19	10.8615	1	|156128135|gb|AAIH02000487.1|-4067-4244	-
TU597	gi|156128448|gb|AAIH02000174.1|	43596	44021	426	22.34	10.9349	1	|156128448|gb|AAIH02000174.1|-43596-44021	+
TU598	gi|156127498|gb|AAIH02001124.1|	94	466	373	22.35	10.9398	1	|156127498|gb|AAIH02001124.1|-94-466	+
TU599	gi|156128343|gb|AAIH02000279.1|	33166	36945	3774	22.43	10.979	2	|156128343|gb|AAIH02000279.1|-33166-34169	|156128343|gb|AAIH02000279.1|-34176-36945	-
TU600	gi|156128500|gb|AAIH02000122.1|	6015	6381	367	22.43	10.979	1	|156128500|gb|AAIH02000122.1|-6015-6381	+
TU601	gi|156128608|gb|AAIH02000014.1|	119162	121065	1838	22.43	10.979	3	|156128608|gb|AAIH02000014.1|-119162-120340	|156128608|gb|AAIH02000014.1|-120374-120586	|156128608|gb|AAIH02000014.1|-120620-121065	+
TU602	gi|156128514|gb|AAIH02000108.1|	85882	86121	240	22.45	10.9887	1	|156128514|gb|AAIH02000108.1|-85882-86121	-
TU603	gi|156128146|gb|AAIH02000476.1|	3	1418	1380	22.47	10.9985	2	|156128146|gb|AAIH02000476.1|-3-1132	|156128146|gb|AAIH02000476.1|-1169-1418	-
TU604	gi|156128361|gb|AAIH02000261.1|	8887	9462	576	22.48	11.0034	1	|156128361|gb|AAIH02000261.1|-8887-9462	-
TU605	gi|156128557|gb|AAIH02000065.1|	86512	86770	259	22.5	11.0132	1	|156128557|gb|AAIH02000065.1|-86512-86770	+
TU606	gi|156128598|gb|AAIH02000024.1|	197439	198641	1126	22.59	11.0573	3	|156128598|gb|AAIH02000024.1|-197439-197930	|156128598|gb|AAIH02000024.1|-197954-198219	|156128598|gb|AAIH02000024.1|-198274-198641	-
TU607	gi|156128422|gb|AAIH02000200.1|	3	744	680	22.68	11.1013	2	|156128422|gb|AAIH02000200.1|-3-93	|156128422|gb|AAIH02000200.1|-156-744	-
TU608	gi|156128330|gb|AAIH02000292.1|	39686	40285	600	22.77	11.1454	1	|156128330|gb|AAIH02000292.1|-39686-40285	+
TU609	gi|156128510|gb|AAIH02000112.1|	10982	11438	453	22.78	11.1503	2	|156128510|gb|AAIH02000112.1|-10982-11344	|156128510|gb|AAIH02000112.1|-11349-11438	-
TU610	gi|156128530|gb|AAIH02000092.1|	28128	29237	1110	22.85	11.1845	1	|156128530|gb|AAIH02000092.1|-28128-29237	+
TU611	gi|156125139|gb|AAIH02003349.1|	335	487	153	22.92	11.2188	1	|156125139|gb|AAIH02003349.1|-335-487	-
TU612	gi|156128529|gb|AAIH02000093.1|	55623	56117	495	22.94	11.2286	1	|156128529|gb|AAIH02000093.1|-55623-56117	-
TU613	gi|156128611|gb|AAIH02000011.1|	170240	170560	321	22.96	11.2384	1	|156128611|gb|AAIH02000011.1|-170240-170560	+
TU614	gi|156128341|gb|AAIH02000281.1|	250	483	234	22.98	11.2482	1	|156128341|gb|AAIH02000281.1|-250-483	+
TU615	gi|156128160|gb|AAIH02000462.1|	4	209	206	23.02	11.2677	1	|156128160|gb|AAIH02000462.1|-4-209	-
TU616	gi|156128590|gb|AAIH02000032.1|	92085	93440	1353	23.03	11.2726	2	|156128590|gb|AAIH02000032.1|-92085-92874	|156128590|gb|AAIH02000032.1|-92878-93440	-
TU617	gi|156125253|gb|AAIH02003235.1|	98	658	561	23.09	11.302	1	|156125253|gb|AAIH02003235.1|-98-658	-
TU618	gi|156128553|gb|AAIH02000069.1|	125543	125919	377	23.15	11.3314	1	|156128553|gb|AAIH02000069.1|-125543-125919	+
TU619	gi|156128269|gb|AAIH02000353.1|	22	555	534	23.16	11.3363	1	|156128269|gb|AAIH02000353.1|-22-555	+
TU620	gi|156128275|gb|AAIH02000347.1|	17407	18151	745	23.19	11.351	1	|156128275|gb|AAIH02000347.1|-17407-18151	+
TU621	gi|156128549|gb|AAIH02000073.1|	8510	8940	425	23.22	11.3656	2	|156128549|gb|AAIH02000073.1|-8510-8843	|156128549|gb|AAIH02000073.1|-8850-8940	+
TU622	gi|156128460|gb|AAIH02000162.1|	2	210	209	23.25	11.3803	1	|156128460|gb|AAIH02000162.1|-2-210	-
TU623	gi|156128540|gb|AAIH02000082.1|	18948	19748	743	23.27	11.3901	2	|156128540|gb|AAIH02000082.1|-18948-19463	|156128540|gb|AAIH02000082.1|-19522-19748	-
TU624	gi|156128404|gb|AAIH02000218.1|	18717	19438	693	23.37	11.4391	2	|156128404|gb|AAIH02000218.1|-18717-19319	|156128404|gb|AAIH02000218.1|-19349-19438	+
TU625	gi|156128473|gb|AAIH02000149.1|	20843	21245	403	23.45	11.4782	1	|156128473|gb|AAIH02000149.1|-20843-21245	+
TU626	gi|156128337|gb|AAIH02000285.1|	34933	36421	1465	23.59	11.5467	2	|156128337|gb|AAIH02000285.1|-34933-35003	|156128337|gb|AAIH02000285.1|-35028-36421	-
TU627	gi|156128586|gb|AAIH02000036.1|	132143	132906	693	23.6	11.5516	2	|156128586|gb|AAIH02000036.1|-132143-132633	|156128586|gb|AAIH02000036.1|-132705-132906	-
TU628	gi|156128292|gb|AAIH02000330.1|	19146	19681	482	23.63	11.5663	4	|156128292|gb|AAIH02000330.1|-19146-19246	|156128292|gb|AAIH02000330.1|-19263-19385	|156128292|gb|AAIH02000330.1|-19390-19509	|156128292|gb|AAIH02000330.1|-19544-19681	+
TU629	gi|156127769|gb|AAIH02000853.1|	3	904	823	23.66	11.581	3	|156127769|gb|AAIH02000853.1|-3-283	|156127769|gb|AAIH02000853.1|-329-780	|156127769|gb|AAIH02000853.1|-815-904	+
TU630	gi|156128426|gb|AAIH02000196.1|	41579	41798	220	23.71	11.6055	1	|156128426|gb|AAIH02000196.1|-41579-41798	-
TU631	gi|156128215|gb|AAIH02000407.1|	11530	13825	2078	23.71	11.6055	7	|156128215|gb|AAIH02000407.1|-11530-12391	|156128215|gb|AAIH02000407.1|-12453-12583	|156128215|gb|AAIH02000407.1|-12603-13334	|156128215|gb|AAIH02000407.1|-13345-13449	|156128215|gb|AAIH02000407.1|-13499-13572	|156128215|gb|AAIH02000407.1|-13628-13717	|156128215|gb|AAIH02000407.1|-13742-13825	-
TU632	gi|156128446|gb|AAIH02000176.1|	49302	50272	946	23.72	11.6104	2	|156128446|gb|AAIH02000176.1|-49302-50157	|156128446|gb|AAIH02000176.1|-50183-50272	-
TU633	gi|156128414|gb|AAIH02000208.1|	19543	19790	248	23.77	11.6349	1	|156128414|gb|AAIH02000208.1|-19543-19790	+
TU634	gi|156128532|gb|AAIH02000090.1|	93024	96325	3127	23.79	11.6446	8	|156128532|gb|AAIH02000090.1|-93024-93232	|156128532|gb|AAIH02000090.1|-93252-93434	|156128532|gb|AAIH02000090.1|-93438-93635	|156128532|gb|AAIH02000090.1|-93648-93737	|156128532|gb|AAIH02000090.1|-93783-93831	|156128532|gb|AAIH02000090.1|-93907-94136	|156128532|gb|AAIH02000090.1|-94139-94274	|156128532|gb|AAIH02000090.1|-94294-96325	-
TU635	gi|156128554|gb|AAIH02000068.1|	71571	71933	363	23.85	11.674	1	|156128554|gb|AAIH02000068.1|-71571-71933	-
TU636	gi|156128462|gb|AAIH02000160.1|	14812	16657	1788	24.08	11.7866	3	|156128462|gb|AAIH02000160.1|-14812-14903	|156128462|gb|AAIH02000160.1|-14920-15150	|156128462|gb|AAIH02000160.1|-15193-16657	-
TU637	gi|156128326|gb|AAIH02000296.1|	13	1332	1320	24.09	11.7915	1	|156128326|gb|AAIH02000296.1|-13-1332	-
TU638	gi|156128556|gb|AAIH02000066.1|	30100	30251	152	24.15	11.8209	1	|156128556|gb|AAIH02000066.1|-30100-30251	-
TU639	gi|156128619|gb|AAIH02000003.1|	233857	235323	1454	24.22	11.8551	2	|156128619|gb|AAIH02000003.1|-233857-234131	|156128619|gb|AAIH02000003.1|-234145-235323	+
TU640	gi|156128571|gb|AAIH02000051.1|	146033	147863	1820	24.4	11.9432	2	|156128571|gb|AAIH02000051.1|-146033-146636	|156128571|gb|AAIH02000051.1|-146648-147863	+
TU641	gi|156128387|gb|AAIH02000235.1|	37481	37889	409	24.47	11.9775	1	|156128387|gb|AAIH02000235.1|-37481-37889	+
TU642	gi|156128426|gb|AAIH02000196.1|	46284	47915	1489	24.48	11.9824	4	|156128426|gb|AAIH02000196.1|-46284-46796	|156128426|gb|AAIH02000196.1|-46846-46945	|156128426|gb|AAIH02000196.1|-46988-47207	|156128426|gb|AAIH02000196.1|-47260-47915	-
TU643	gi|156128621|gb|AAIH02000001.1|	1669	3946	2135	24.53	12.0069	3	|156128621|gb|AAIH02000001.1|-1669-2264	|156128621|gb|AAIH02000001.1|-2317-3550	|156128621|gb|AAIH02000001.1|-3642-3946	-
TU644	gi|156128501|gb|AAIH02000121.1|	3682	3998	317	24.55	12.0166	1	|156128501|gb|AAIH02000121.1|-3682-3998	+
TU645	gi|156128243|gb|AAIH02000379.1|	15115	17629	2497	24.59	12.0362	2	|156128243|gb|AAIH02000379.1|-15115-15539	|156128243|gb|AAIH02000379.1|-15558-17629	+
TU646	gi|156128380|gb|AAIH02000242.1|	10770	10979	210	24.83	12.1537	1	|156128380|gb|AAIH02000242.1|-10770-10979	+
TU647	gi|156128556|gb|AAIH02000066.1|	7993	8379	383	24.89	12.1831	2	|156128556|gb|AAIH02000066.1|-7993-8221	|156128556|gb|AAIH02000066.1|-8226-8379	-
TU648	gi|156128605|gb|AAIH02000017.1|	24668	25040	373	24.91	12.1929	1	|156128605|gb|AAIH02000017.1|-24668-25040	-
TU649	gi|156128042|gb|AAIH02000580.1|	140	1320	1137	24.95	12.2124	3	|156128042|gb|AAIH02000580.1|-140-723	|156128042|gb|AAIH02000580.1|-743-1049	|156128042|gb|AAIH02000580.1|-1075-1320	-
TU650	gi|156128243|gb|AAIH02000379.1|	277	2013	1737	25.01	12.2418	1	|156128243|gb|AAIH02000379.1|-277-2013	-
TU651	gi|156128236|gb|AAIH02000386.1|	22	491	470	25.09	12.281	1	|156128236|gb|AAIH02000386.1|-22-491	-
TU652	gi|156128467|gb|AAIH02000155.1|	39913	40341	417	25.09	12.281	2	|156128467|gb|AAIH02000155.1|-39913-40096	|156128467|gb|AAIH02000155.1|-40109-40341	+
TU653	gi|156128398|gb|AAIH02000224.1|	54020	54268	249	25.1	12.2859	1	|156128398|gb|AAIH02000224.1|-54020-54268	+
TU654	gi|156128528|gb|AAIH02000094.1|	115637	117471	1620	25.1	12.2859	3	|156128528|gb|AAIH02000094.1|-115637-115760	|156128528|gb|AAIH02000094.1|-115822-116032	|156128528|gb|AAIH02000094.1|-116187-117471	+
TU655	gi|156126928|gb|AAIH02001694.1|	568	1155	588	25.1	12.2859	1	|156126928|gb|AAIH02001694.1|-568-1155	-
TU656	gi|156128609|gb|AAIH02000013.1|	33266	33493	228	25.13	12.3005	1	|156128609|gb|AAIH02000013.1|-33266-33493	+
TU657	gi|156128395|gb|AAIH02000227.1|	56852	57387	536	25.14	12.3054	1	|156128395|gb|AAIH02000227.1|-56852-57387	+
TU658	gi|156128444|gb|AAIH02000178.1|	4	524	521	25.22	12.3446	1	|156128444|gb|AAIH02000178.1|-4-524	-
TU659	gi|156128594|gb|AAIH02000028.1|	102261	104414	2096	25.32	12.3935	3	|156128594|gb|AAIH02000028.1|-102261-102454	|156128594|gb|AAIH02000028.1|-102470-102868	|156128594|gb|AAIH02000028.1|-102912-104414	+
TU660	gi|156128582|gb|AAIH02000040.1|	130921	131970	1050	25.42	12.4425	1	|156128582|gb|AAIH02000040.1|-130921-131970	-
TU661	gi|156128557|gb|AAIH02000065.1|	13	677	656	25.44	12.4523	2	|156128557|gb|AAIH02000065.1|-13-496	|156128557|gb|AAIH02000065.1|-506-677	+
TU662	gi|156128156|gb|AAIH02000466.1|	481	1831	1012	25.47	12.467	3	|156128156|gb|AAIH02000466.1|-481-951	|156128156|gb|AAIH02000466.1|-1205-1568	|156128156|gb|AAIH02000466.1|-1655-1831	-
TU663	gi|156128342|gb|AAIH02000280.1|	11191	12005	815	25.48	12.4719	1	|156128342|gb|AAIH02000280.1|-11191-12005	+
TU664	gi|156128468|gb|AAIH02000154.1|	59815	61508	1694	25.82	12.6383	1	|156128468|gb|AAIH02000154.1|-59815-61508	-
TU665	gi|156128597|gb|AAIH02000025.1|	82349	86991	4597	25.88	12.6676	5	|156128597|gb|AAIH02000025.1|-82349-82731	|156128597|gb|AAIH02000025.1|-82740-85657	|156128597|gb|AAIH02000025.1|-85679-86066	|156128597|gb|AAIH02000025.1|-86072-86246	|156128597|gb|AAIH02000025.1|-86259-86991	-
TU666	gi|156128519|gb|AAIH02000103.1|	14026	15267	1240	25.9	12.6774	2	|156128519|gb|AAIH02000103.1|-14026-15144	|156128519|gb|AAIH02000103.1|-15147-15267	+
TU667	gi|156128613|gb|AAIH02000009.1|	229590	230392	803	25.9	12.6774	1	|156128613|gb|AAIH02000009.1|-229590-230392	+
TU668	gi|156128043|gb|AAIH02000579.1|	2378	2828	433	25.94	12.697	2	|156128043|gb|AAIH02000579.1|-2378-2661	|156128043|gb|AAIH02000579.1|-2680-2828	-
TU669	gi|156128386|gb|AAIH02000236.1|	54472	55258	787	26.11	12.7802	1	|156128386|gb|AAIH02000236.1|-54472-55258	-
TU670	gi|156128523|gb|AAIH02000099.1|	73726	74372	647	26.33	12.8879	1	|156128523|gb|AAIH02000099.1|-73726-74372	-
TU671	gi|156127720|gb|AAIH02000902.1|	600	808	191	26.36	12.9026	2	|156127720|gb|AAIH02000902.1|-600-699	|156127720|gb|AAIH02000902.1|-718-808	+
TU672	gi|156128193|gb|AAIH02000429.1|	13508	14041	514	26.67	13.0543	2	|156128193|gb|AAIH02000429.1|-13508-13671	|156128193|gb|AAIH02000429.1|-13692-14041	+
TU673	gi|156128582|gb|AAIH02000040.1|	132686	133055	336	26.69	13.0641	2	|156128582|gb|AAIH02000040.1|-132686-132788	|156128582|gb|AAIH02000040.1|-132823-133055	+
TU674	gi|156128198|gb|AAIH02000424.1|	52	777	726	26.76	13.0984	1	|156128198|gb|AAIH02000424.1|-52-777	-
TU675	gi|156128375|gb|AAIH02000247.1|	3181	3842	662	26.8	13.118	1	|156128375|gb|AAIH02000247.1|-3181-3842	+
TU676	gi|156128223|gb|AAIH02000399.1|	94	1103	1010	26.82	13.1278	1	|156128223|gb|AAIH02000399.1|-94-1103	-
TU677	gi|156128291|gb|AAIH02000331.1|	33052	33598	505	26.85	13.1424	2	|156128291|gb|AAIH02000331.1|-33052-33446	|156128291|gb|AAIH02000331.1|-33489-33598	+
TU678	gi|156128572|gb|AAIH02000050.1|	135121	135858	738	26.89	13.162	1	|156128572|gb|AAIH02000050.1|-135121-135858	-
TU679	gi|156128196|gb|AAIH02000426.1|	11163	12678	1452	26.99	13.211	3	|156128196|gb|AAIH02000426.1|-11163-11957	|156128196|gb|AAIH02000426.1|-11969-12368	|156128196|gb|AAIH02000426.1|-12422-12678	-
TU680	gi|156128502|gb|AAIH02000120.1|	4	625	515	27.03	13.2305	2	|156128502|gb|AAIH02000120.1|-4-207	|156128502|gb|AAIH02000120.1|-315-625	+
TU681	gi|156128262|gb|AAIH02000360.1|	38	229	192	27.06	13.2452	1	|156128262|gb|AAIH02000360.1|-38-229	-
TU682	gi|156128357|gb|AAIH02000265.1|	25440	26954	1365	27.09	13.2599	4	|156128357|gb|AAIH02000265.1|-25440-25485	|156128357|gb|AAIH02000265.1|-25500-25707	|156128357|gb|AAIH02000265.1|-25763-26546	|156128357|gb|AAIH02000265.1|-26628-26954	-
TU683	gi|156128588|gb|AAIH02000034.1|	29863	31421	1522	27.27	13.348	2	|156128588|gb|AAIH02000034.1|-29863-31092	|156128588|gb|AAIH02000034.1|-31130-31421	-
TU684	gi|156128597|gb|AAIH02000025.1|	15528	16303	776	27.38	13.4019	1	|156128597|gb|AAIH02000025.1|-15528-16303	-
TU685	gi|156128570|gb|AAIH02000052.1|	117505	119055	1543	27.69	13.5536	2	|156128570|gb|AAIH02000052.1|-117505-118715	|156128570|gb|AAIH02000052.1|-118724-119055	-
TU686	gi|156128594|gb|AAIH02000028.1|	168045	169758	1572	27.71	13.5634	3	|156128594|gb|AAIH02000028.1|-168045-168106	|156128594|gb|AAIH02000028.1|-168235-169651	|156128594|gb|AAIH02000028.1|-169666-169758	+
TU687	gi|156128549|gb|AAIH02000073.1|	13593	13957	365	27.77	13.5928	1	|156128549|gb|AAIH02000073.1|-13593-13957	+
TU688	gi|156128546|gb|AAIH02000076.1|	110302	111227	910	27.86	13.6368	2	|156128546|gb|AAIH02000076.1|-110302-111121	|156128546|gb|AAIH02000076.1|-111138-111227	-
TU689	gi|156128586|gb|AAIH02000036.1|	56056	57127	1025	27.89	13.6515	2	|156128586|gb|AAIH02000036.1|-56056-56139	|156128586|gb|AAIH02000036.1|-56187-57127	-
TU690	gi|156128497|gb|AAIH02000125.1|	54368	55412	865	27.93	13.6711	3	|156128497|gb|AAIH02000125.1|-54368-54598	|156128497|gb|AAIH02000125.1|-54665-54726	|156128497|gb|AAIH02000125.1|-54841-55412	+
TU691	gi|156128524|gb|AAIH02000098.1|	45174	45708	535	28	13.7053	1	|156128524|gb|AAIH02000098.1|-45174-45708	+
TU692	gi|156128576|gb|AAIH02000046.1|	71078	71311	234	28.03	13.72	1	|156128576|gb|AAIH02000046.1|-71078-71311	+
TU693	gi|156128582|gb|AAIH02000040.1|	127935	130455	2521	28.11	13.7592	1	|156128582|gb|AAIH02000040.1|-127935-130455	-
TU694	gi|156128604|gb|AAIH02000018.1|	119911	120838	928	28.25	13.8277	1	|156128604|gb|AAIH02000018.1|-119911-120838	-
TU695	gi|156128579|gb|AAIH02000043.1|	90971	92089	1049	28.31	13.8571	4	|156128579|gb|AAIH02000043.1|-90971-91410	|156128579|gb|AAIH02000043.1|-91415-91650	|156128579|gb|AAIH02000043.1|-91658-91814	|156128579|gb|AAIH02000043.1|-91874-92089	+
TU696	gi|156128459|gb|AAIH02000163.1|	49614	50212	575	28.31	13.8571	2	|156128459|gb|AAIH02000163.1|-49614-50057	|156128459|gb|AAIH02000163.1|-50082-50212	-
TU697	gi|156128485|gb|AAIH02000137.1|	57975	58202	228	28.42	13.9109	1	|156128485|gb|AAIH02000137.1|-57975-58202	+
TU698	gi|156128610|gb|AAIH02000012.1|	206656	207224	569	28.64	14.0186	1	|156128610|gb|AAIH02000012.1|-206656-207224	-
TU699	gi|156128341|gb|AAIH02000281.1|	1877	2195	319	28.74	14.0675	1	|156128341|gb|AAIH02000281.1|-1877-2195	+
TU700	gi|156128286|gb|AAIH02000336.1|	288	1430	1038	28.75	14.0724	3	|156128286|gb|AAIH02000336.1|-288-560	|156128286|gb|AAIH02000336.1|-612-1160	|156128286|gb|AAIH02000336.1|-1215-1430	-
TU701	gi|156128618|gb|AAIH02000004.1|	227345	228342	998	28.76	14.0773	1	|156128618|gb|AAIH02000004.1|-227345-228342	+
TU702	gi|156128587|gb|AAIH02000035.1|	171617	173327	1647	28.88	14.1361	2	|156128587|gb|AAIH02000035.1|-171617-172448	|156128587|gb|AAIH02000035.1|-172513-173327	-
TU703	gi|156128585|gb|AAIH02000037.1|	133439	133886	448	29.05	14.2193	1	|156128585|gb|AAIH02000037.1|-133439-133886	+
TU704	gi|156128446|gb|AAIH02000176.1|	18110	18850	741	29.1	14.2438	1	|156128446|gb|AAIH02000176.1|-18110-18850	-
TU705	gi|156128282|gb|AAIH02000340.1|	12437	12815	379	29.22	14.3025	1	|156128282|gb|AAIH02000340.1|-12437-12815	-
TU706	gi|156128546|gb|AAIH02000076.1|	126859	127306	427	29.24	14.3123	2	|156128546|gb|AAIH02000076.1|-126859-127185	|156128546|gb|AAIH02000076.1|-127207-127306	+
TU707	gi|156128297|gb|AAIH02000325.1|	29557	30330	682	29.48	14.4298	3	|156128297|gb|AAIH02000325.1|-29557-29648	|156128297|gb|AAIH02000325.1|-29729-30215	|156128297|gb|AAIH02000325.1|-30228-30330	-
TU708	gi|156128621|gb|AAIH02000001.1|	296775	298675	1824	29.6	14.4885	3	|156128621|gb|AAIH02000001.1|-296775-297163	|156128621|gb|AAIH02000001.1|-297167-297266	|156128621|gb|AAIH02000001.1|-297341-298675	+
TU709	gi|156128386|gb|AAIH02000236.1|	93	731	530	29.91	14.6402	3	|156128386|gb|AAIH02000236.1|-93-336	|156128386|gb|AAIH02000236.1|-391-537	|156128386|gb|AAIH02000236.1|-593-731	-
TU710	gi|156128480|gb|AAIH02000142.1|	1	336	336	29.99	14.6794	1	|156128480|gb|AAIH02000142.1|-1-336	+
TU711	gi|156128149|gb|AAIH02000473.1|	43	586	544	30.26	14.8116	1	|156128149|gb|AAIH02000473.1|-43-586	-
TU712	gi|156128158|gb|AAIH02000464.1|	7002	9139	2105	30.35	14.8556	2	|156128158|gb|AAIH02000464.1|-7002-7944	|156128158|gb|AAIH02000464.1|-7978-9139	+
TU713	gi|156127498|gb|AAIH02001124.1|	579	1572	831	30.42	14.8899	3	|156127498|gb|AAIH02001124.1|-579-999	|156127498|gb|AAIH02001124.1|-1060-1203	|156127498|gb|AAIH02001124.1|-1307-1572	+
TU714	gi|156128280|gb|AAIH02000342.1|	3535	4208	674	30.43	14.8948	1	|156128280|gb|AAIH02000342.1|-3535-4208	-
TU715	gi|156128519|gb|AAIH02000103.1|	64048	64723	676	30.47	14.9143	1	|156128519|gb|AAIH02000103.1|-64048-64723	-
TU716	gi|156128577|gb|AAIH02000045.1|	137484	138817	1332	30.73	15.0416	2	|156128577|gb|AAIH02000045.1|-137484-138703	|156128577|gb|AAIH02000045.1|-138706-138817	+
TU717	gi|156128216|gb|AAIH02000406.1|	21662	22045	349	30.89	15.1199	2	|156128216|gb|AAIH02000406.1|-21662-21788	|156128216|gb|AAIH02000406.1|-21824-22045	-
TU718	gi|156128238|gb|AAIH02000384.1|	6116	6581	466	31.17	15.257	1	|156128238|gb|AAIH02000384.1|-6116-6581	-
TU719	gi|156128025|gb|AAIH02000597.1|	10	2044	1922	31.17	15.257	4	|156128025|gb|AAIH02000597.1|-10-982	|156128025|gb|AAIH02000597.1|-993-1314	|156128025|gb|AAIH02000597.1|-1371-1582	|156128025|gb|AAIH02000597.1|-1630-2044	-
TU720	gi|156128036|gb|AAIH02000586.1|	50	653	487	31.41	15.3744	3	|156128036|gb|AAIH02000586.1|-50-146	|156128036|gb|AAIH02000586.1|-221-375	|156128036|gb|AAIH02000586.1|-419-653	-
TU721	gi|156128412|gb|AAIH02000210.1|	19925	20348	424	31.56	15.4479	1	|156128412|gb|AAIH02000210.1|-19925-20348	-
TU722	gi|156128519|gb|AAIH02000103.1|	51354	51571	213	32.08	15.7024	2	|156128519|gb|AAIH02000103.1|-51354-51471	|156128519|gb|AAIH02000103.1|-51477-51571	+
TU723	gi|156128414|gb|AAIH02000208.1|	42142	42521	380	32.2	15.7611	1	|156128414|gb|AAIH02000208.1|-42142-42521	-
TU724	gi|156128397|gb|AAIH02000225.1|	22436	23373	919	32.24	15.7807	3	|156128397|gb|AAIH02000225.1|-22436-23080	|156128397|gb|AAIH02000225.1|-23087-23286	|156128397|gb|AAIH02000225.1|-23300-23373	+
TU725	gi|156128515|gb|AAIH02000107.1|	8470	9401	750	32.5	15.908	4	|156128515|gb|AAIH02000107.1|-8470-8691	|156128515|gb|AAIH02000107.1|-8766-9065	|156128515|gb|AAIH02000107.1|-9075-9230	|156128515|gb|AAIH02000107.1|-9330-9401	-
TU726	gi|156128439|gb|AAIH02000183.1|	63	312	199	32.53	15.9227	2	|156128439|gb|AAIH02000183.1|-63-213	|156128439|gb|AAIH02000183.1|-265-312	+
TU727	gi|156128452|gb|AAIH02000170.1|	15	882	868	32.55	15.9325	1	|156128452|gb|AAIH02000170.1|-15-882	+
TU728	gi|156128254|gb|AAIH02000368.1|	173	1153	866	32.63	15.9716	3	|156128254|gb|AAIH02000368.1|-173-314	|156128254|gb|AAIH02000368.1|-372-793	|156128254|gb|AAIH02000368.1|-852-1153	+
TU729	gi|156128603|gb|AAIH02000019.1|	132145	132465	321	32.69	16.001	1	|156128603|gb|AAIH02000019.1|-132145-132465	+
TU730	gi|156128619|gb|AAIH02000003.1|	151631	152727	1097	32.81	16.0597	1	|156128619|gb|AAIH02000003.1|-151631-152727	-
TU731	gi|156128063|gb|AAIH02000559.1|	4	1149	991	33.15	16.2261	4	|156128063|gb|AAIH02000559.1|-4-315	|156128063|gb|AAIH02000559.1|-389-606	|156128063|gb|AAIH02000559.1|-668-1038	|156128063|gb|AAIH02000559.1|-1060-1149	-
TU732	gi|156127981|gb|AAIH02000641.1|	179	624	446	33.3	16.2996	1	|156127981|gb|AAIH02000641.1|-179-624	-
TU733	gi|156128419|gb|AAIH02000203.1|	11350	12123	707	33.38	16.3387	2	|156128419|gb|AAIH02000203.1|-11350-11558	|156128419|gb|AAIH02000203.1|-11626-12123	+
TU734	gi|156128353|gb|AAIH02000269.1|	8930	9079	150	33.45	16.373	1	|156128353|gb|AAIH02000269.1|-8930-9079	+
TU735	gi|156128578|gb|AAIH02000044.1|	41838	42019	182	33.62	16.4562	1	|156128578|gb|AAIH02000044.1|-41838-42019	+
TU736	gi|156128214|gb|AAIH02000408.1|	21952	22767	816	33.71	16.5002	1	|156128214|gb|AAIH02000408.1|-21952-22767	+
TU737	gi|156128287|gb|AAIH02000335.1|	4817	6277	1447	33.89	16.5884	3	|156128287|gb|AAIH02000335.1|-4817-5702	|156128287|gb|AAIH02000335.1|-5709-6179	|156128287|gb|AAIH02000335.1|-6188-6277	-
TU738	gi|156128534|gb|AAIH02000088.1|	99470	99918	449	34.16	16.7205	1	|156128534|gb|AAIH02000088.1|-99470-99918	-
TU739	gi|156128483|gb|AAIH02000139.1|	50155	50573	419	34.35	16.8135	1	|156128483|gb|AAIH02000139.1|-50155-50573	+
TU740	gi|156128263|gb|AAIH02000359.1|	28964	29534	509	34.46	16.8674	2	|156128263|gb|AAIH02000359.1|-28964-29312	|156128263|gb|AAIH02000359.1|-29375-29534	+
TU741	gi|156128582|gb|AAIH02000040.1|	133059	134509	1434	34.53	16.9016	2	|156128582|gb|AAIH02000040.1|-133059-133352	|156128582|gb|AAIH02000040.1|-133370-134509	+
TU742	gi|156128023|gb|AAIH02000599.1|	1583	2078	496	34.55	16.9114	1	|156128023|gb|AAIH02000599.1|-1583-2078	-
TU743	gi|156128126|gb|AAIH02000496.1|	405	781	377	34.84	17.0534	1	|156128126|gb|AAIH02000496.1|-405-781	+
TU744	gi|156128341|gb|AAIH02000281.1|	11178	12250	964	34.91	17.0876	2	|156128341|gb|AAIH02000281.1|-11178-11495	|156128341|gb|AAIH02000281.1|-11605-12250	+
TU745	gi|156128522|gb|AAIH02000100.1|	64694	65138	445	35.02	17.1415	1	|156128522|gb|AAIH02000100.1|-64694-65138	+
TU746	gi|156128442|gb|AAIH02000180.1|	53699	53924	226	35.03	17.1464	1	|156128442|gb|AAIH02000180.1|-53699-53924	-
TU747	gi|156128612|gb|AAIH02000010.1|	69775	71277	1351	35.08	17.1708	5	|156128612|gb|AAIH02000010.1|-69775-69870	|156128612|gb|AAIH02000010.1|-69882-70090	|156128612|gb|AAIH02000010.1|-70093-70343	|156128612|gb|AAIH02000010.1|-70402-70618	|156128612|gb|AAIH02000010.1|-70700-71277	+
TU748	gi|156126580|gb|AAIH02002042.1|	104	1123	1020	35.2	17.2296	1	|156126580|gb|AAIH02002042.1|-104-1123	-
TU749	gi|156128462|gb|AAIH02000160.1|	17197	17600	404	35.3	17.2785	1	|156128462|gb|AAIH02000160.1|-17197-17600	-
TU750	gi|156128499|gb|AAIH02000123.1|	94	1301	1156	35.56	17.4058	2	|156128499|gb|AAIH02000123.1|-94-814	|156128499|gb|AAIH02000123.1|-867-1301	-
TU751	gi|156128014|gb|AAIH02000608.1|	1178	1807	566	35.67	17.4596	2	|156128014|gb|AAIH02000608.1|-1178-1321	|156128014|gb|AAIH02000608.1|-1386-1807	-
TU752	gi|156128076|gb|AAIH02000546.1|	1	1225	1192	35.76	17.5037	2	|156128076|gb|AAIH02000546.1|-1-956	|156128076|gb|AAIH02000546.1|-990-1225	+
TU753	gi|156128322|gb|AAIH02000300.1|	38196	38681	425	35.8	17.5233	2	|156128322|gb|AAIH02000300.1|-38196-38261	|156128322|gb|AAIH02000300.1|-38323-38681	-
TU754	gi|156128526|gb|AAIH02000096.1|	72594	73121	465	35.88	17.5624	2	|156128526|gb|AAIH02000096.1|-72594-72920	|156128526|gb|AAIH02000096.1|-72984-73121	-
TU755	gi|156128312|gb|AAIH02000310.1|	13285	13849	481	36.01	17.626	3	|156128312|gb|AAIH02000310.1|-13285-13337	|156128312|gb|AAIH02000310.1|-13386-13687	|156128312|gb|AAIH02000310.1|-13724-13849	+
TU756	gi|156128278|gb|AAIH02000344.1|	219	928	702	36.02	17.6309	2	|156128278|gb|AAIH02000344.1|-219-830	|156128278|gb|AAIH02000344.1|-839-928	+
TU757	gi|156128572|gb|AAIH02000050.1|	62424	66297	3564	36.05	17.6456	8	|156128572|gb|AAIH02000050.1|-62424-62624	|156128572|gb|AAIH02000050.1|-62677-62827	|156128572|gb|AAIH02000050.1|-62881-64471	|156128572|gb|AAIH02000050.1|-64524-64733	|156128572|gb|AAIH02000050.1|-64735-64987	|156128572|gb|AAIH02000050.1|-65032-65246	|156128572|gb|AAIH02000050.1|-65299-65967	|156128572|gb|AAIH02000050.1|-66024-66297	-
TU758	gi|156128268|gb|AAIH02000354.1|	4	661	655	36.11	17.675	2	|156128268|gb|AAIH02000354.1|-4-540	|156128268|gb|AAIH02000354.1|-544-661	-
TU759	gi|156126981|gb|AAIH02001641.1|	75	1314	1240	36.3	17.768	1	|156126981|gb|AAIH02001641.1|-75-1314	+
TU760	gi|156128499|gb|AAIH02000123.1|	64759	64946	188	36.38	17.8071	1	|156128499|gb|AAIH02000123.1|-64759-64946	+
TU761	gi|156128532|gb|AAIH02000090.1|	94868	95958	1031	36.76	17.9931	2	|156128532|gb|AAIH02000090.1|-94868-95101	|156128532|gb|AAIH02000090.1|-95162-95958	+
TU762	gi|156128215|gb|AAIH02000407.1|	13539	15201	1584	36.82	18.0225	3	|156128215|gb|AAIH02000407.1|-13539-13990	|156128215|gb|AAIH02000407.1|-13993-14085	|156128215|gb|AAIH02000407.1|-14163-15201	+
TU763	gi|156128341|gb|AAIH02000281.1|	37335	37580	246	36.89	18.0568	1	|156128341|gb|AAIH02000281.1|-37335-37580	+
TU764	gi|156128462|gb|AAIH02000160.1|	65	1345	1213	37.13	18.1743	3	|156128462|gb|AAIH02000160.1|-65-1016	|156128462|gb|AAIH02000160.1|-1060-1230	|156128462|gb|AAIH02000160.1|-1256-1345	-
TU765	gi|156128585|gb|AAIH02000037.1|	175254	176101	848	37.67	18.4386	1	|156128585|gb|AAIH02000037.1|-175254-176101	+
TU766	gi|156128605|gb|AAIH02000017.1|	193152	193911	760	38.02	18.6099	1	|156128605|gb|AAIH02000017.1|-193152-193911	-
TU767	gi|156127699|gb|AAIH02000923.1|	3	1286	1201	38.29	18.742	2	|156127699|gb|AAIH02000923.1|-3-610	|156127699|gb|AAIH02000923.1|-694-1286	-
TU768	gi|156128594|gb|AAIH02000028.1|	180786	181710	925	38.64	18.9134	1	|156128594|gb|AAIH02000028.1|-180786-181710	-
TU769	gi|156128030|gb|AAIH02000592.1|	4162	4569	408	38.79	18.9868	1	|156128030|gb|AAIH02000592.1|-4162-4569	+
TU770	gi|156128392|gb|AAIH02000230.1|	1	2114	2077	38.98	19.0798	4	|156128392|gb|AAIH02000230.1|-1-206	|156128392|gb|AAIH02000230.1|-228-1212	|156128392|gb|AAIH02000230.1|-1221-1993	|156128392|gb|AAIH02000230.1|-2002-2114	-
TU771	gi|156128441|gb|AAIH02000181.1|	74645	75516	872	39.09	19.1336	1	|156128441|gb|AAIH02000181.1|-74645-75516	-
TU772	gi|156128499|gb|AAIH02000123.1|	74637	75979	1343	39.18	19.1777	1	|156128499|gb|AAIH02000123.1|-74637-75979	+
TU773	gi|156128580|gb|AAIH02000042.1|	139759	141462	1392	39.19	19.1826	6	|156128580|gb|AAIH02000042.1|-139759-139839	|156128580|gb|AAIH02000042.1|-139844-140555	|156128580|gb|AAIH02000042.1|-140611-140794	|156128580|gb|AAIH02000042.1|-140848-140938	|156128580|gb|AAIH02000042.1|-141075-141206	|156128580|gb|AAIH02000042.1|-141271-141462	-
TU774	gi|156128551|gb|AAIH02000071.1|	69674	70593	913	39.52	19.3441	2	|156128551|gb|AAIH02000071.1|-69674-70366	|156128551|gb|AAIH02000071.1|-70374-70593	+
TU775	gi|156128210|gb|AAIH02000412.1|	15294	15552	259	39.61	19.3882	1	|156128210|gb|AAIH02000412.1|-15294-15552	-
TU776	gi|156128258|gb|AAIH02000364.1|	27191	28941	1700	39.62	19.393	2	|156128258|gb|AAIH02000364.1|-27191-28567	|156128258|gb|AAIH02000364.1|-28619-28941	-
TU777	gi|156128602|gb|AAIH02000020.1|	2107	3318	1147	39.62	19.393	3	|156128602|gb|AAIH02000020.1|-2107-2810	|156128602|gb|AAIH02000020.1|-2870-3252	|156128602|gb|AAIH02000020.1|-3259-3318	-
TU778	gi|156128614|gb|AAIH02000008.1|	13230	14070	613	39.66	19.4126	4	|156128614|gb|AAIH02000008.1|-13230-13319	|156128614|gb|AAIH02000008.1|-13347-13683	|156128614|gb|AAIH02000008.1|-13737-13795	|156128614|gb|AAIH02000008.1|-13944-14070	+
TU779	gi|156128515|gb|AAIH02000107.1|	16753	17120	368	39.84	19.5007	1	|156128515|gb|AAIH02000107.1|-16753-17120	+
TU780	gi|156128525|gb|AAIH02000097.1|	1	487	439	39.84	19.5007	2	|156128525|gb|AAIH02000097.1|-1-227	|156128525|gb|AAIH02000097.1|-276-487	+
TU781	gi|156128543|gb|AAIH02000079.1|	119710	122134	2425	40.38	19.7651	1	|156128543|gb|AAIH02000079.1|-119710-122134	+
TU782	gi|156128521|gb|AAIH02000101.1|	55500	57754	2255	40.81	19.9755	1	|156128521|gb|AAIH02000101.1|-55500-57754	-
TU783	gi|156125173|gb|AAIH02003315.1|	484	646	163	40.81	19.9755	1	|156125173|gb|AAIH02003315.1|-484-646	-
TU784	gi|156128014|gb|AAIH02000608.1|	2	931	930	40.84	19.9902	1	|156128014|gb|AAIH02000608.1|-2-931	-
TU785	gi|156128540|gb|AAIH02000082.1|	122487	124393	1907	41.34	20.2349	1	|156128540|gb|AAIH02000082.1|-122487-124393	-
TU786	gi|156128100|gb|AAIH02000522.1|	182	606	425	41.43	20.279	1	|156128100|gb|AAIH02000522.1|-182-606	-
TU787	gi|156128554|gb|AAIH02000068.1|	32263	32438	176	41.49	20.3084	1	|156128554|gb|AAIH02000068.1|-32263-32438	+
TU788	gi|156128141|gb|AAIH02000481.1|	1841	3141	1212	41.56	20.3426	3	|156128141|gb|AAIH02000481.1|-1841-1898	|156128141|gb|AAIH02000481.1|-1968-3016	|156128141|gb|AAIH02000481.1|-3037-3141	-
TU789	gi|156128447|gb|AAIH02000175.1|	7250	10352	3061	41.56	20.3426	3	|156128447|gb|AAIH02000175.1|-7250-9369	|156128447|gb|AAIH02000175.1|-9397-9894	|156128447|gb|AAIH02000175.1|-9910-10352	-
TU790	gi|156128030|gb|AAIH02000592.1|	3859	4098	240	41.96	20.5384	1	|156128030|gb|AAIH02000592.1|-3859-4098	+
TU791	gi|156128491|gb|AAIH02000131.1|	79177	79707	450	41.97	20.5433	2	|156128491|gb|AAIH02000131.1|-79177-79484	|156128491|gb|AAIH02000131.1|-79566-79707	-
TU792	gi|156128325|gb|AAIH02000297.1|	57	807	751	42.06	20.5874	1	|156128325|gb|AAIH02000297.1|-57-807	-
TU793	gi|156128366|gb|AAIH02000256.1|	6870	8389	1325	42.14	20.6265	5	|156128366|gb|AAIH02000256.1|-6870-7082	|156128366|gb|AAIH02000256.1|-7131-7650	|156128366|gb|AAIH02000256.1|-7699-7900	|156128366|gb|AAIH02000256.1|-7952-8099	|156128366|gb|AAIH02000256.1|-8148-8389	-
TU794	gi|156128548|gb|AAIH02000074.1|	127106	127612	443	42.19	20.651	2	|156128548|gb|AAIH02000074.1|-127106-127359	|156128548|gb|AAIH02000074.1|-127424-127612	-
TU795	gi|156128288|gb|AAIH02000334.1|	7192	10093	2692	42.2	20.6559	7	|156128288|gb|AAIH02000334.1|-7192-7342	|156128288|gb|AAIH02000334.1|-7385-7543	|156128288|gb|AAIH02000334.1|-7569-7883	|156128288|gb|AAIH02000334.1|-7968-8264	|156128288|gb|AAIH02000334.1|-8270-8849	|156128288|gb|AAIH02000334.1|-8879-9979	|156128288|gb|AAIH02000334.1|-10005-10093	+
TU796	gi|156128388|gb|AAIH02000234.1|	51955	55048	3078	42.31	20.7097	2	|156128388|gb|AAIH02000234.1|-51955-52343	|156128388|gb|AAIH02000234.1|-52360-55048	+
TU797	gi|156128351|gb|AAIH02000271.1|	27833	29349	1440	42.81	20.9545	3	|156128351|gb|AAIH02000271.1|-27833-28741	|156128351|gb|AAIH02000271.1|-28818-29153	|156128351|gb|AAIH02000271.1|-29155-29349	+
TU798	gi|156128378|gb|AAIH02000244.1|	50593	51590	993	42.97	21.0328	2	|156128378|gb|AAIH02000244.1|-50593-51469	|156128378|gb|AAIH02000244.1|-51475-51590	+
TU799	gi|156128322|gb|AAIH02000300.1|	37408	38163	756	42.97	21.0328	1	|156128322|gb|AAIH02000300.1|-37408-38163	-
TU800	gi|156128427|gb|AAIH02000195.1|	27824	28456	584	43.36	21.2237	2	|156128427|gb|AAIH02000195.1|-27824-28291	|156128427|gb|AAIH02000195.1|-28341-28456	-
TU801	gi|156128549|gb|AAIH02000073.1|	62707	64042	1336	43.45	21.2677	1	|156128549|gb|AAIH02000073.1|-62707-64042	-
TU802	gi|156128529|gb|AAIH02000093.1|	153	1523	1321	43.52	21.302	3	|156128529|gb|AAIH02000093.1|-153-292	|156128529|gb|AAIH02000093.1|-322-1412	|156128529|gb|AAIH02000093.1|-1434-1523	+
TU803	gi|156128375|gb|AAIH02000247.1|	535	1391	640	43.64	21.3607	2	|156128375|gb|AAIH02000247.1|-535-974	|156128375|gb|AAIH02000247.1|-1192-1391	-
TU804	gi|156128515|gb|AAIH02000107.1|	7221	8397	1042	44.02	21.5467	3	|156128515|gb|AAIH02000107.1|-7221-7382	|156128515|gb|AAIH02000107.1|-7466-7851	|156128515|gb|AAIH02000107.1|-7904-8397	-
TU805	gi|156128276|gb|AAIH02000346.1|	21	1499	1479	44.32	21.6936	1	|156128276|gb|AAIH02000346.1|-21-1499	+
TU806	gi|156126895|gb|AAIH02001727.1|	294	589	227	44.33	21.6985	2	|156126895|gb|AAIH02001727.1|-294-394	|156126895|gb|AAIH02001727.1|-464-589	-
TU807	gi|156128520|gb|AAIH02000102.1|	106916	107180	265	44.39	21.7279	1	|156128520|gb|AAIH02000102.1|-106916-107180	+
TU808	gi|156128526|gb|AAIH02000096.1|	13029	13436	408	45.04	22.046	1	|156128526|gb|AAIH02000096.1|-13029-13436	-
TU809	gi|156128216|gb|AAIH02000406.1|	13866	14361	496	45.18	22.1145	1	|156128216|gb|AAIH02000406.1|-13866-14361	+
TU810	gi|156128610|gb|AAIH02000012.1|	2	1332	1331	45.61	22.325	1	|156128610|gb|AAIH02000012.1|-2-1332	+
TU811	gi|156128549|gb|AAIH02000073.1|	19394	19994	601	45.82	22.4278	1	|156128549|gb|AAIH02000073.1|-19394-19994	-
TU812	gi|156128383|gb|AAIH02000239.1|	54021	54432	412	46.09	22.56	1	|156128383|gb|AAIH02000239.1|-54021-54432	-
TU813	gi|156128588|gb|AAIH02000034.1|	62380	62929	521	46.21	22.6187	2	|156128588|gb|AAIH02000034.1|-62380-62737	|156128588|gb|AAIH02000034.1|-62767-62929	-
TU814	gi|156128143|gb|AAIH02000479.1|	22	904	883	46.47	22.746	1	|156128143|gb|AAIH02000479.1|-22-904	+
TU815	gi|156128205|gb|AAIH02000417.1|	5793	7031	1234	46.98	22.9956	2	|156128205|gb|AAIH02000417.1|-5793-6098	|156128205|gb|AAIH02000417.1|-6104-7031	-
TU816	gi|156128168|gb|AAIH02000454.1|	137	1290	1113	47.02	23.0152	2	|156128168|gb|AAIH02000454.1|-137-444	|156128168|gb|AAIH02000454.1|-486-1290	+
TU817	gi|156128536|gb|AAIH02000086.1|	119416	121240	1759	47.31	23.1571	2	|156128536|gb|AAIH02000086.1|-119416-119775	|156128536|gb|AAIH02000086.1|-119842-121240	-
TU818	gi|156128078|gb|AAIH02000544.1|	1569	2028	460	47.39	23.1963	1	|156128078|gb|AAIH02000544.1|-1569-2028	+
TU819	gi|156128586|gb|AAIH02000036.1|	113831	115097	1267	47.46	23.2305	1	|156128586|gb|AAIH02000036.1|-113831-115097	+
TU820	gi|156128286|gb|AAIH02000336.1|	32071	32391	321	48.22	23.6025	1	|156128286|gb|AAIH02000336.1|-32071-32391	+
TU821	gi|156128580|gb|AAIH02000042.1|	132477	133187	705	48.25	23.6172	2	|156128580|gb|AAIH02000042.1|-132477-133062	|156128580|gb|AAIH02000042.1|-133069-133187	-
TU822	gi|156128466|gb|AAIH02000156.1|	53747	54401	655	49.73	24.3417	1	|156128466|gb|AAIH02000156.1|-53747-54401	-
TU823	gi|156128197|gb|AAIH02000425.1|	15	602	588	50.02	24.4836	1	|156128197|gb|AAIH02000425.1|-15-602	-
TU824	gi|156128560|gb|AAIH02000062.1|	25276	26362	1060	50.03	24.4885	2	|156128560|gb|AAIH02000062.1|-25276-25426	|156128560|gb|AAIH02000062.1|-25454-26362	+
TU825	gi|156128461|gb|AAIH02000161.1|	82691	83234	522	50.13	24.5374	2	|156128461|gb|AAIH02000161.1|-82691-82996	|156128461|gb|AAIH02000161.1|-83019-83234	+
TU826	gi|156128313|gb|AAIH02000309.1|	36910	37528	541	50.38	24.6598	2	|156128313|gb|AAIH02000309.1|-36910-37360	|156128313|gb|AAIH02000309.1|-37439-37528	-
TU827	gi|156128426|gb|AAIH02000196.1|	24087	24465	379	50.78	24.8556	1	|156128426|gb|AAIH02000196.1|-24087-24465	-
TU828	gi|156128222|gb|AAIH02000400.1|	18816	19340	525	51.7	25.3059	1	|156128222|gb|AAIH02000400.1|-18816-19340	+
TU829	gi|156128561|gb|AAIH02000061.1|	98036	99315	1143	51.78	25.3451	3	|156128561|gb|AAIH02000061.1|-98036-98657	|156128561|gb|AAIH02000061.1|-98717-98898	|156128561|gb|AAIH02000061.1|-98977-99315	-
TU830	gi|156128535|gb|AAIH02000087.1|	110	1381	1220	52.15	25.5262	4	|156128535|gb|AAIH02000087.1|-110-500	|156128535|gb|AAIH02000087.1|-505-843	|156128535|gb|AAIH02000087.1|-867-1287	|156128535|gb|AAIH02000087.1|-1313-1381	-
TU831	gi|156128485|gb|AAIH02000137.1|	57975	58546	492	53.03	25.9569	2	|156128485|gb|AAIH02000137.1|-57975-58408	|156128485|gb|AAIH02000137.1|-58489-58546	-
TU832	gi|156128413|gb|AAIH02000209.1|	38181	39043	789	53.57	26.2212	2	|156128413|gb|AAIH02000209.1|-38181-38579	|156128413|gb|AAIH02000209.1|-38654-39043	-
TU833	gi|156128411|gb|AAIH02000211.1|	81	1552	1400	53.7	26.2849	3	|156128411|gb|AAIH02000211.1|-81-835	|156128411|gb|AAIH02000211.1|-900-1159	|156128411|gb|AAIH02000211.1|-1168-1552	-
TU834	gi|156126949|gb|AAIH02001673.1|	307	598	292	53.92	26.3926	1	|156126949|gb|AAIH02001673.1|-307-598	-
TU835	gi|156128494|gb|AAIH02000128.1|	17729	19447	1613	54.49	26.6716	3	|156128494|gb|AAIH02000128.1|-17729-18537	|156128494|gb|AAIH02000128.1|-18612-18798	|156128494|gb|AAIH02000128.1|-18831-19447	+
TU836	gi|156128568|gb|AAIH02000054.1|	72454	74816	2296	54.98	26.9114	3	|156128568|gb|AAIH02000054.1|-72454-72852	|156128568|gb|AAIH02000054.1|-72862-74159	|156128568|gb|AAIH02000054.1|-74218-74816	+
TU837	gi|156128048|gb|AAIH02000574.1|	201	1722	1522	55.98	27.4009	1	|156128048|gb|AAIH02000574.1|-201-1722	-
TU838	gi|156128372|gb|AAIH02000250.1|	347	814	413	56.15	27.4841	2	|156128372|gb|AAIH02000250.1|-347-560	|156128372|gb|AAIH02000250.1|-616-814	-
TU839	gi|156128222|gb|AAIH02000400.1|	9210	12010	2799	56.28	27.5477	2	|156128222|gb|AAIH02000400.1|-9210-11918	|156128222|gb|AAIH02000400.1|-11921-12010	+
TU840	gi|156128063|gb|AAIH02000559.1|	6333	6801	469	56.41	27.6114	1	|156128063|gb|AAIH02000559.1|-6333-6801	-
TU841	gi|156128590|gb|AAIH02000032.1|	93631	95052	1413	56.71	27.7582	2	|156128590|gb|AAIH02000032.1|-93631-94949	|156128590|gb|AAIH02000032.1|-94959-95052	+
TU842	gi|156128246|gb|AAIH02000376.1|	26071	27088	1018	57.14	27.9687	1	|156128246|gb|AAIH02000376.1|-26071-27088	+
TU843	gi|156128390|gb|AAIH02000232.1|	52495	52802	308	58.03	28.4043	1	|156128390|gb|AAIH02000232.1|-52495-52802	-
TU844	gi|156126045|gb|AAIH02002577.1|	4	579	576	59.16	28.9574	1	|156126045|gb|AAIH02002577.1|-4-579	-
TU845	gi|156128297|gb|AAIH02000325.1|	15904	17248	1285	59.35	29.0504	2	|156128297|gb|AAIH02000325.1|-15904-15991	|156128297|gb|AAIH02000325.1|-16052-17248	+
TU846	gi|156128552|gb|AAIH02000070.1|	1147	1701	555	60.06	29.3979	1	|156128552|gb|AAIH02000070.1|-1147-1701	-
TU847	gi|156128386|gb|AAIH02000236.1|	46375	47013	636	60.27	29.5007	2	|156128386|gb|AAIH02000236.1|-46375-46480	|156128386|gb|AAIH02000236.1|-46484-47013	+
TU848	gi|156128345|gb|AAIH02000277.1|	5181	6112	855	60.37	29.5497	2	|156128345|gb|AAIH02000277.1|-5181-5791	|156128345|gb|AAIH02000277.1|-5869-6112	-
TU849	gi|156128372|gb|AAIH02000250.1|	3	210	208	60.5	29.6133	1	|156128372|gb|AAIH02000250.1|-3-210	-
TU850	gi|156128141|gb|AAIH02000481.1|	11715	11947	210	60.75	29.7357	2	|156128141|gb|AAIH02000481.1|-11715-11804	|156128141|gb|AAIH02000481.1|-11828-11947	-
TU851	gi|156128603|gb|AAIH02000019.1|	149205	151370	2158	61.7	30.2007	2	|156128603|gb|AAIH02000019.1|-149205-151256	|156128603|gb|AAIH02000019.1|-151265-151370	+
TU852	gi|156128564|gb|AAIH02000058.1|	91572	91858	287	62.64	30.6608	1	|156128564|gb|AAIH02000058.1|-91572-91858	-
TU853	gi|156128452|gb|AAIH02000170.1|	70442	70808	367	63.32	30.9936	1	|156128452|gb|AAIH02000170.1|-70442-70808	-
TU854	gi|156128425|gb|AAIH02000197.1|	67825	68633	809	63.82	31.2384	1	|156128425|gb|AAIH02000197.1|-67825-68633	+
TU855	gi|156128562|gb|AAIH02000060.1|	187	2636	2187	65.13	31.8796	5	|156128562|gb|AAIH02000060.1|-187-538	|156128562|gb|AAIH02000060.1|-608-1221	|156128562|gb|AAIH02000060.1|-1326-1683	|156128562|gb|AAIH02000060.1|-1700-1966	|156128562|gb|AAIH02000060.1|-2041-2636	+
TU856	gi|156128401|gb|AAIH02000221.1|	39680	40415	579	66.03	32.3201	4	|156128401|gb|AAIH02000221.1|-39680-39769	|156128401|gb|AAIH02000221.1|-39790-39977	|156128401|gb|AAIH02000221.1|-40020-40101	|156128401|gb|AAIH02000221.1|-40197-40415	-
TU857	gi|156125515|gb|AAIH02002983.1|	4	831	828	66.73	32.6628	1	|156125515|gb|AAIH02002983.1|-4-831	-
TU858	gi|156128277|gb|AAIH02000345.1|	28329	30105	1766	66.8	32.697	2	|156128277|gb|AAIH02000345.1|-28329-28828	|156128277|gb|AAIH02000345.1|-28840-30105	-
TU859	gi|156128257|gb|AAIH02000365.1|	27285	29074	1774	66.89	32.7411	2	|156128257|gb|AAIH02000365.1|-27285-27376	|156128257|gb|AAIH02000365.1|-27393-29074	-
TU860	gi|156128462|gb|AAIH02000160.1|	20817	24418	3602	67.49	33.0348	1	|156128462|gb|AAIH02000160.1|-20817-24418	+
TU861	gi|156128618|gb|AAIH02000004.1|	280758	282255	1498	67.61	33.0935	1	|156128618|gb|AAIH02000004.1|-280758-282255	+
TU862	gi|156128499|gb|AAIH02000123.1|	56043	56351	298	67.94	33.255	2	|156128499|gb|AAIH02000123.1|-56043-56259	|156128499|gb|AAIH02000123.1|-56271-56351	+
TU863	gi|156126328|gb|AAIH02002294.1|	7	165	159	69.58	34.0578	1	|156126328|gb|AAIH02002294.1|-7-165	-
TU864	gi|156128196|gb|AAIH02000426.1|	12807	13261	455	70.15	34.3368	1	|156128196|gb|AAIH02000426.1|-12807-13261	+
TU865	gi|156128605|gb|AAIH02000017.1|	7	709	656	71.41	34.9535	2	|156128605|gb|AAIH02000017.1|-7-126	|156128605|gb|AAIH02000017.1|-174-709	-
TU866	gi|156128385|gb|AAIH02000237.1|	19719	21442	1664	71.54	35.0171	3	|156128385|gb|AAIH02000237.1|-19719-19836	|156128385|gb|AAIH02000237.1|-19874-20192	|156128385|gb|AAIH02000237.1|-20216-21442	+
TU867	gi|156128198|gb|AAIH02000424.1|	19465	20173	668	71.66	35.0759	2	|156128198|gb|AAIH02000424.1|-19465-19924	|156128198|gb|AAIH02000424.1|-19966-20173	-
TU868	gi|156127444|gb|AAIH02001178.1|	1015	1412	291	72.3	35.3891	2	|156127444|gb|AAIH02001178.1|-1015-1161	|156127444|gb|AAIH02001178.1|-1269-1412	-
TU869	gi|156127998|gb|AAIH02000624.1|	9	700	692	73.46	35.9569	1	|156127998|gb|AAIH02000624.1|-9-700	-
TU870	gi|156127783|gb|AAIH02000839.1|	502	1865	1364	73.72	36.0842	1	|156127783|gb|AAIH02000839.1|-502-1865	-
TU871	gi|156128448|gb|AAIH02000174.1|	75199	76689	1491	73.77	36.1087	1	|156128448|gb|AAIH02000174.1|-75199-76689	-
TU872	gi|156128569|gb|AAIH02000053.1|	154851	155350	500	74.01	36.2261	1	|156128569|gb|AAIH02000053.1|-154851-155350	+
TU873	gi|156128206|gb|AAIH02000416.1|	20925	21629	705	74.19	36.3142	1	|156128206|gb|AAIH02000416.1|-20925-21629	+
TU874	gi|156128460|gb|AAIH02000162.1|	52798	54422	1491	74.86	36.6422	3	|156128460|gb|AAIH02000162.1|-52798-53023	|156128460|gb|AAIH02000162.1|-53025-53692	|156128460|gb|AAIH02000162.1|-53826-54422	+
TU875	gi|156128525|gb|AAIH02000097.1|	106478	108882	2331	75.09	36.7548	3	|156128525|gb|AAIH02000097.1|-106478-107116	|156128525|gb|AAIH02000097.1|-107146-107551	|156128525|gb|AAIH02000097.1|-107597-108882	+
TU876	gi|156128274|gb|AAIH02000348.1|	22003	22548	539	76.85	37.6163	2	|156128274|gb|AAIH02000348.1|-22003-22093	|156128274|gb|AAIH02000348.1|-22101-22548	-
TU877	gi|156128583|gb|AAIH02000039.1|	150443	151010	568	78.43	38.3896	1	|156128583|gb|AAIH02000039.1|-150443-151010	+
TU878	gi|156127444|gb|AAIH02001178.1|	357	919	519	78.46	38.4043	2	|156127444|gb|AAIH02001178.1|-357-784	|156127444|gb|AAIH02001178.1|-829-919	-
TU879	gi|156128607|gb|AAIH02000015.1|	15137	16492	1330	79.2	38.7665	3	|156128607|gb|AAIH02000015.1|-15137-16209	|156128607|gb|AAIH02000015.1|-16215-16329	|156128607|gb|AAIH02000015.1|-16351-16492	-
TU880	gi|156128406|gb|AAIH02000216.1|	60733	62531	1505	80.55	39.4273	5	|156128406|gb|AAIH02000216.1|-60733-60822	|156128406|gb|AAIH02000216.1|-60869-61560	|156128406|gb|AAIH02000216.1|-61682-61752	|156128406|gb|AAIH02000216.1|-61823-62046	|156128406|gb|AAIH02000216.1|-62104-62531	+
TU881	gi|156128421|gb|AAIH02000201.1|	62644	63813	1147	81.88	40.0783	2	|156128421|gb|AAIH02000201.1|-62644-62733	|156128421|gb|AAIH02000201.1|-62757-63813	-
TU882	gi|156127974|gb|AAIH02000648.1|	1972	2609	638	84.49	41.3558	1	|156127974|gb|AAIH02000648.1|-1972-2609	-
TU883	gi|156128162|gb|AAIH02000460.1|	14192	14933	742	84.7	41.4586	1	|156128162|gb|AAIH02000460.1|-14192-14933	-
TU884	gi|156128227|gb|AAIH02000395.1|	24219	24554	336	85.26	41.7327	1	|156128227|gb|AAIH02000395.1|-24219-24554	+
TU885	gi|156128562|gb|AAIH02000060.1|	143170	143528	359	86.23	42.2075	1	|156128562|gb|AAIH02000060.1|-143170-143528	+
TU886	gi|156128448|gb|AAIH02000174.1|	59199	59764	540	86.28	42.232	2	|156128448|gb|AAIH02000174.1|-59199-59618	|156128448|gb|AAIH02000174.1|-59645-59764	-
TU887	gi|156128608|gb|AAIH02000014.1|	101389	103827	2439	87.4	42.7802	1	|156128608|gb|AAIH02000014.1|-101389-103827	-
TU888	gi|156128119|gb|AAIH02000503.1|	1814	2118	305	88.46	43.2991	1	|156128119|gb|AAIH02000503.1|-1814-2118	+
TU889	gi|156128224|gb|AAIH02000398.1|	23115	23782	668	88.88	43.5047	1	|156128224|gb|AAIH02000398.1|-23115-23782	-
TU890	gi|156128120|gb|AAIH02000502.1|	9753	10394	634	90.39	44.2438	2	|156128120|gb|AAIH02000502.1|-9753-9842	|156128120|gb|AAIH02000502.1|-9851-10394	+
TU891	gi|156128377|gb|AAIH02000245.1|	41101	43420	2320	96.44	47.2051	1	|156128377|gb|AAIH02000245.1|-41101-43420	+
TU892	gi|156128313|gb|AAIH02000309.1|	37545	37786	242	96.89	47.4254	1	|156128313|gb|AAIH02000309.1|-37545-37786	-
TU893	gi|156128597|gb|AAIH02000025.1|	43676	44604	929	98.01	47.9736	1	|156128597|gb|AAIH02000025.1|-43676-44604	-
TU894	gi|156128287|gb|AAIH02000335.1|	28947	30650	1704	98.88	48.3994	1	|156128287|gb|AAIH02000335.1|-28947-30650	-
TU895	gi|156128474|gb|AAIH02000148.1|	85690	87173	1484	100.2	49.0455	1	|156128474|gb|AAIH02000148.1|-85690-87173	+
TU896	gi|156127663|gb|AAIH02000959.1|	1288	1587	300	101.92	49.8874	1	|156127663|gb|AAIH02000959.1|-1288-1587	-
TU897	gi|156128608|gb|AAIH02000014.1|	42506	43292	719	103.69	50.7538	2	|156128608|gb|AAIH02000014.1|-42506-43134	|156128608|gb|AAIH02000014.1|-43203-43292	+
TU898	gi|156128571|gb|AAIH02000051.1|	157646	158135	490	104.43	51.116	1	|156128571|gb|AAIH02000051.1|-157646-158135	+
TU899	gi|156128342|gb|AAIH02000280.1|	10888	11163	276	104.65	51.2237	1	|156128342|gb|AAIH02000280.1|-10888-11163	+
TU900	gi|156128292|gb|AAIH02000330.1|	2565	3612	1048	106.89	52.3201	1	|156128292|gb|AAIH02000330.1|-2565-3612	-
TU901	gi|156128292|gb|AAIH02000330.1|	32947	33772	826	109.09	53.397	1	|156128292|gb|AAIH02000330.1|-32947-33772	-
TU902	gi|156128569|gb|AAIH02000053.1|	154626	154844	219	112.05	54.8458	1	|156128569|gb|AAIH02000053.1|-154626-154844	+
TU903	gi|156128062|gb|AAIH02000560.1|	3684	3976	293	112.77	55.1982	1	|156128062|gb|AAIH02000560.1|-3684-3976	-
TU904	gi|156128515|gb|AAIH02000107.1|	14455	15429	798	113.77	55.6877	4	|156128515|gb|AAIH02000107.1|-14455-14550	|156128515|gb|AAIH02000107.1|-14581-14982	|156128515|gb|AAIH02000107.1|-15079-15283	|156128515|gb|AAIH02000107.1|-15335-15429	+
TU905	gi|156128513|gb|AAIH02000109.1|	39126	40096	908	119.06	58.277	2	|156128513|gb|AAIH02000109.1|-39126-39554	|156128513|gb|AAIH02000109.1|-39618-40096	-
TU906	gi|156128500|gb|AAIH02000122.1|	11	932	862	121.3	59.3735	3	|156128500|gb|AAIH02000122.1|-11-170	|156128500|gb|AAIH02000122.1|-227-805	|156128500|gb|AAIH02000122.1|-810-932	-
TU907	gi|156128356|gb|AAIH02000266.1|	45920	46418	372	123.95	60.6706	2	|156128356|gb|AAIH02000266.1|-45920-46082	|156128356|gb|AAIH02000266.1|-46210-46418	+
TU908	gi|156128148|gb|AAIH02000474.1|	1	316	316	127.58	62.4474	1	|156128148|gb|AAIH02000474.1|-1-316	+
TU909	gi|156128353|gb|AAIH02000269.1|	38964	42169	3175	128.19	62.746	2	|156128353|gb|AAIH02000269.1|-38964-40796	|156128353|gb|AAIH02000269.1|-40828-42169	-
TU910	gi|156128445|gb|AAIH02000177.1|	31760	32012	253	131.07	64.1557	1	|156128445|gb|AAIH02000177.1|-31760-32012	-
TU911	gi|156128227|gb|AAIH02000395.1|	23674	24212	539	132.82	65.0122	1	|156128227|gb|AAIH02000395.1|-23674-24212	+
TU912	gi|156128605|gb|AAIH02000017.1|	190870	192109	1240	134.65	65.908	1	|156128605|gb|AAIH02000017.1|-190870-192109	-
TU913	gi|156128321|gb|AAIH02000301.1|	28323	28784	462	134.79	65.9765	1	|156128321|gb|AAIH02000301.1|-28323-28784	-
TU914	gi|156125173|gb|AAIH02003315.1|	72	356	279	138.67	67.8757	2	|156125173|gb|AAIH02003315.1|-72-189	|156125173|gb|AAIH02003315.1|-196-356	-
TU915	gi|156128491|gb|AAIH02000131.1|	8823	9281	459	148.95	72.9075	1	|156128491|gb|AAIH02000131.1|-8823-9281	-
TU916	gi|156128387|gb|AAIH02000235.1|	25862	27035	1123	152.34	74.5668	2	|156128387|gb|AAIH02000235.1|-25862-26524	|156128387|gb|AAIH02000235.1|-26576-27035	+
TU917	gi|156128491|gb|AAIH02000131.1|	85023	86289	1267	167.77	82.1194	1	|156128491|gb|AAIH02000131.1|-85023-86289	-
TU918	gi|156128614|gb|AAIH02000008.1|	39397	42190	2693	173.59	84.9682	3	|156128614|gb|AAIH02000008.1|-39397-39845	|156128614|gb|AAIH02000008.1|-39900-40741	|156128614|gb|AAIH02000008.1|-40789-42190	+
TU919	gi|156128166|gb|AAIH02000456.1|	603	1452	801	183.78	89.9559	2	|156128166|gb|AAIH02000456.1|-603-849	|156128166|gb|AAIH02000456.1|-899-1452	-
TU920	gi|156128486|gb|AAIH02000136.1|	41618	42632	1015	188.74	92.3837	1	|156128486|gb|AAIH02000136.1|-41618-42632	+
TU921	gi|156128537|gb|AAIH02000085.1|	9380	9653	274	196.83	96.3436	1	|156128537|gb|AAIH02000085.1|-9380-9653	-
TU922	gi|156128518|gb|AAIH02000104.1|	54047	56133	2008	198.01	96.9212	2	|156128518|gb|AAIH02000104.1|-54047-55646	|156128518|gb|AAIH02000104.1|-55726-56133	-
TU923	gi|156128501|gb|AAIH02000121.1|	23082	23688	607	206.53	101.092	1	|156128501|gb|AAIH02000121.1|-23082-23688	-
TU924	gi|156128554|gb|AAIH02000068.1|	128491	128704	214	207.89	101.757	1	|156128554|gb|AAIH02000068.1|-128491-128704	+
TU925	gi|156128282|gb|AAIH02000340.1|	29627	31577	1901	226.79	111.008	2	|156128282|gb|AAIH02000340.1|-29627-30000	|156128282|gb|AAIH02000340.1|-30051-31577	+
TU926	gi|156128491|gb|AAIH02000131.1|	1677	2629	850	231.58	113.353	3	|156128491|gb|AAIH02000131.1|-1677-2056	|156128491|gb|AAIH02000131.1|-2112-2339	|156128491|gb|AAIH02000131.1|-2388-2629	+
TU927	gi|156128013|gb|AAIH02000609.1|	11	516	506	239.94	117.445	1	|156128013|gb|AAIH02000609.1|-11-516	+
TU928	gi|156128319|gb|AAIH02000303.1|	37155	38603	1301	256.85	125.722	4	|156128319|gb|AAIH02000303.1|-37155-37515	|156128319|gb|AAIH02000303.1|-37517-37737	|156128319|gb|AAIH02000303.1|-37841-38152	|156128319|gb|AAIH02000303.1|-38197-38603	+
TU929	gi|156128038|gb|AAIH02000584.1|	9	370	362	264.49	129.462	1	|156128038|gb|AAIH02000584.1|-9-370	+
TU930	gi|156128321|gb|AAIH02000301.1|	38015	38801	787	273.68	133.96	1	|156128321|gb|AAIH02000301.1|-38015-38801	-
TU931	gi|156128248|gb|AAIH02000374.1|	4	1359	1238	301.65	147.651	3	|156128248|gb|AAIH02000374.1|-4-265	|156128248|gb|AAIH02000374.1|-311-949	|156128248|gb|AAIH02000374.1|-1023-1359	+
TU932	gi|156128222|gb|AAIH02000400.1|	2478	6340	3738	328.33	160.71	4	|156128222|gb|AAIH02000400.1|-2478-3342	|156128222|gb|AAIH02000400.1|-3371-5440	|156128222|gb|AAIH02000400.1|-5456-6087	|156128222|gb|AAIH02000400.1|-6170-6340	-
TU933	gi|156128607|gb|AAIH02000015.1|	150267	151008	609	331.4	162.212	2	|156128607|gb|AAIH02000015.1|-150267-150785	|156128607|gb|AAIH02000015.1|-150919-151008	-
TU934	gi|156128347|gb|AAIH02000275.1|	105	415	286	401.48	196.515	2	|156128347|gb|AAIH02000275.1|-105-194	|156128347|gb|AAIH02000275.1|-220-415	-
TU935	gi|156128582|gb|AAIH02000040.1|	66706	67274	496	435.31	213.074	2	|156128582|gb|AAIH02000040.1|-66706-66765	|156128582|gb|AAIH02000040.1|-66839-67274	+
TU936	gi|156128159|gb|AAIH02000463.1|	26	596	571	505.46	247.411	1	|156128159|gb|AAIH02000463.1|-26-596	-
TU937	gi|156128508|gb|AAIH02000114.1|	68511	69499	989	638.94	312.746	1	|156128508|gb|AAIH02000114.1|-68511-69499	-
TU938	gi|156128460|gb|AAIH02000162.1|	13156	13599	440	697.13	341.229	2	|156128460|gb|AAIH02000162.1|-13156-13253	|156128460|gb|AAIH02000162.1|-13258-13599	+
TU939	gi|156128187|gb|AAIH02000435.1|	7	749	743	1305.93	639.222	1	|156128187|gb|AAIH02000435.1|-7-749	-

## Sheet: Aflavus_CA43_S
Novel TU ID	Chromosome	Start	End	Length (bp)	Reads Number per bp	RPKM	Exon Number	Exons coordinates	Chain
TU1	gi|156128511|gb|AAIH02000111.1|	12	1350	1339	10.42	5.00336	1	|156128511|gb|AAIH02000111.1|-12-1350	+
TU2	gi|156128582|gb|AAIH02000040.1|	134279	134488	203	10.43	5.00816	2	|156128582|gb|AAIH02000040.1|-134279-134385	|156128582|gb|AAIH02000040.1|-134393-134488	+
TU3	gi|156128230|gb|AAIH02000392.1|	19357	20702	1231	10.43	5.00816	3	|156128230|gb|AAIH02000392.1|-19357-19451	|156128230|gb|AAIH02000392.1|-19495-20330	|156128230|gb|AAIH02000392.1|-20403-20702	-
TU4	gi|156128437|gb|AAIH02000185.1|	10833	11087	255	10.44	5.01296	1	|156128437|gb|AAIH02000185.1|-10833-11087	+
TU5	gi|156128497|gb|AAIH02000125.1|	41958	42482	525	10.44	5.01296	1	|156128497|gb|AAIH02000125.1|-41958-42482	+
TU6	gi|156128120|gb|AAIH02000502.1|	8567	8831	265	10.46	5.02257	1	|156128120|gb|AAIH02000502.1|-8567-8831	+
TU7	gi|156128436|gb|AAIH02000186.1|	20721	21006	286	10.47	5.02737	1	|156128436|gb|AAIH02000186.1|-20721-21006	-
TU8	gi|156128549|gb|AAIH02000073.1|	114627	114926	300	10.48	5.03217	1	|156128549|gb|AAIH02000073.1|-114627-114926	+
TU9	gi|156128236|gb|AAIH02000386.1|	1084	1752	660	10.49	5.03697	2	|156128236|gb|AAIH02000386.1|-1084-1419	|156128236|gb|AAIH02000386.1|-1429-1752	-
TU10	gi|156128446|gb|AAIH02000176.1|	33973	34703	731	10.5	5.04177	1	|156128446|gb|AAIH02000176.1|-33973-34703	-
TU11	gi|156128511|gb|AAIH02000111.1|	38589	38797	204	10.51	5.04658	2	|156128511|gb|AAIH02000111.1|-38589-38695	|156128511|gb|AAIH02000111.1|-38701-38797	+
TU12	gi|156128462|gb|AAIH02000160.1|	24602	25164	563	10.52	5.05138	1	|156128462|gb|AAIH02000160.1|-24602-25164	+
TU13	gi|156126416|gb|AAIH02002206.1|	654	1078	409	10.52	5.05138	2	|156126416|gb|AAIH02002206.1|-654-743	|156126416|gb|AAIH02002206.1|-760-1078	-
TU14	gi|156128564|gb|AAIH02000058.1|	35214	36136	923	10.52	5.05138	1	|156128564|gb|AAIH02000058.1|-35214-36136	+
TU15	gi|156128400|gb|AAIH02000222.1|	48409	49224	754	10.54	5.06098	2	|156128400|gb|AAIH02000222.1|-48409-49007	|156128400|gb|AAIH02000222.1|-49070-49224	-
TU16	gi|156128493|gb|AAIH02000129.1|	3564	4111	500	10.55	5.06578	2	|156128493|gb|AAIH02000129.1|-3564-3811	|156128493|gb|AAIH02000129.1|-3860-4111	+
TU17	gi|156128584|gb|AAIH02000038.1|	149433	149783	351	10.55	5.06578	1	|156128584|gb|AAIH02000038.1|-149433-149783	+
TU18	gi|156128548|gb|AAIH02000074.1|	25819	26395	515	10.56	5.07058	3	|156128548|gb|AAIH02000074.1|-25819-26039	|156128548|gb|AAIH02000074.1|-26090-26293	|156128548|gb|AAIH02000074.1|-26306-26395	+
TU19	gi|156128523|gb|AAIH02000099.1|	1324	2840	1489	10.56	5.07058	2	|156128523|gb|AAIH02000099.1|-1324-1371	|156128523|gb|AAIH02000099.1|-1400-2840	-
TU20	gi|156128395|gb|AAIH02000227.1|	51626	52322	632	10.57	5.07539	3	|156128395|gb|AAIH02000227.1|-51626-51701	|156128395|gb|AAIH02000227.1|-51740-51829	|156128395|gb|AAIH02000227.1|-51857-52322	-
TU21	gi|156128208|gb|AAIH02000414.1|	3075	4323	1175	10.57	5.07539	6	|156128208|gb|AAIH02000414.1|-3075-3594	|156128208|gb|AAIH02000414.1|-3596-3711	|156128208|gb|AAIH02000414.1|-3729-3977	|156128208|gb|AAIH02000414.1|-3998-4103	|156128208|gb|AAIH02000414.1|-4124-4217	|156128208|gb|AAIH02000414.1|-4234-4323	+
TU22	gi|156128572|gb|AAIH02000050.1|	137658	138207	550	10.57	5.07539	1	|156128572|gb|AAIH02000050.1|-137658-138207	-
TU23	gi|156128266|gb|AAIH02000356.1|	22421	23019	590	10.58	5.08019	2	|156128266|gb|AAIH02000356.1|-22421-22702	|156128266|gb|AAIH02000356.1|-22712-23019	+
TU24	gi|156128362|gb|AAIH02000260.1|	47695	48018	324	10.58	5.08019	1	|156128362|gb|AAIH02000260.1|-47695-48018	+
TU25	gi|156128566|gb|AAIH02000056.1|	131521	131990	470	10.58	5.08019	1	|156128566|gb|AAIH02000056.1|-131521-131990	+
TU26	gi|156128375|gb|AAIH02000247.1|	4618	6174	1445	10.58	5.08019	4	|156128375|gb|AAIH02000247.1|-4618-4707	|156128375|gb|AAIH02000247.1|-4802-4930	|156128375|gb|AAIH02000247.1|-4939-5755	|156128375|gb|AAIH02000247.1|-5766-6174	-
TU27	gi|156128301|gb|AAIH02000321.1|	9494	9685	192	10.59	5.08499	1	|156128301|gb|AAIH02000321.1|-9494-9685	-
TU28	gi|156128608|gb|AAIH02000014.1|	119472	120707	1160	10.6	5.08979	5	|156128608|gb|AAIH02000014.1|-119472-119561	|156128608|gb|AAIH02000014.1|-119577-120045	|156128608|gb|AAIH02000014.1|-120050-120317	|156128608|gb|AAIH02000014.1|-120330-120572	|156128608|gb|AAIH02000014.1|-120618-120707	+
TU29	gi|156128313|gb|AAIH02000309.1|	17846	18283	427	10.6	5.08979	2	|156128313|gb|AAIH02000309.1|-17846-18062	|156128313|gb|AAIH02000309.1|-18074-18283	-
TU30	gi|156128620|gb|AAIH02000002.1|	42545	42996	442	10.61	5.09459	2	|156128620|gb|AAIH02000002.1|-42545-42655	|156128620|gb|AAIH02000002.1|-42666-42996	+
TU31	gi|156128215|gb|AAIH02000407.1|	13112	14071	914	10.61	5.09459	3	|156128215|gb|AAIH02000407.1|-13112-13453	|156128215|gb|AAIH02000407.1|-13476-13735	|156128215|gb|AAIH02000407.1|-13760-14071	-
TU32	gi|156128590|gb|AAIH02000032.1|	17640	17852	213	10.61	5.09459	1	|156128590|gb|AAIH02000032.1|-17640-17852	-
TU33	gi|156128586|gb|AAIH02000036.1|	34260	34703	444	10.62	5.09939	1	|156128586|gb|AAIH02000036.1|-34260-34703	+
TU34	gi|156128366|gb|AAIH02000256.1|	17902	19285	1344	10.63	5.1042	4	|156128366|gb|AAIH02000256.1|-17902-18679	|156128366|gb|AAIH02000256.1|-18683-18872	|156128366|gb|AAIH02000256.1|-18908-19180	|156128366|gb|AAIH02000256.1|-19183-19285	+
TU35	gi|156128561|gb|AAIH02000061.1|	98719	99302	508	10.64	5.109	2	|156128561|gb|AAIH02000061.1|-98719-98900	|156128561|gb|AAIH02000061.1|-98977-99302	-
TU36	gi|156128582|gb|AAIH02000040.1|	102639	103617	865	10.64	5.109	2	|156128582|gb|AAIH02000040.1|-102639-103447	|156128582|gb|AAIH02000040.1|-103562-103617	-
TU37	gi|156128578|gb|AAIH02000044.1|	24084	24881	798	10.64	5.109	1	|156128578|gb|AAIH02000044.1|-24084-24881	+
TU38	gi|156128620|gb|AAIH02000002.1|	47168	47387	211	10.64	5.109	2	|156128620|gb|AAIH02000002.1|-47168-47275	|156128620|gb|AAIH02000002.1|-47285-47387	+
TU39	gi|156128572|gb|AAIH02000050.1|	136827	137518	648	10.64	5.109	4	|156128572|gb|AAIH02000050.1|-136827-136916	|156128572|gb|AAIH02000050.1|-136934-137036	|156128572|gb|AAIH02000050.1|-137057-137421	|156128572|gb|AAIH02000050.1|-137429-137518	-
TU40	gi|156128541|gb|AAIH02000081.1|	41403	42466	1064	10.65	5.1138	1	|156128541|gb|AAIH02000081.1|-41403-42466	-
TU41	gi|156128602|gb|AAIH02000020.1|	12462	13161	700	10.66	5.1186	1	|156128602|gb|AAIH02000020.1|-12462-13161	+
TU42	gi|156127995|gb|AAIH02000627.1|	933	1484	552	10.68	5.12821	1	|156127995|gb|AAIH02000627.1|-933-1484	-
TU43	gi|156125991|gb|AAIH02002631.1|	516	946	431	10.68	5.12821	1	|156125991|gb|AAIH02002631.1|-516-946	+
TU44	gi|156128491|gb|AAIH02000131.1|	51055	51947	882	10.68	5.12821	2	|156128491|gb|AAIH02000131.1|-51055-51374	|156128491|gb|AAIH02000131.1|-51386-51947	-
TU45	gi|156128599|gb|AAIH02000023.1|	10281	10929	570	10.68	5.12821	3	|156128599|gb|AAIH02000023.1|-10281-10657	|156128599|gb|AAIH02000023.1|-10723-10825	|156128599|gb|AAIH02000023.1|-10840-10929	-
TU46	gi|156128239|gb|AAIH02000383.1|	7377	7697	321	10.69	5.13301	1	|156128239|gb|AAIH02000383.1|-7377-7697	-
TU47	gi|156128289|gb|AAIH02000333.1|	17419	17899	481	10.69	5.13301	1	|156128289|gb|AAIH02000333.1|-17419-17899	+
TU48	gi|156128494|gb|AAIH02000128.1|	81255	81631	347	10.7	5.13781	2	|156128494|gb|AAIH02000128.1|-81255-81330	|156128494|gb|AAIH02000128.1|-81361-81631	+
TU49	gi|156128621|gb|AAIH02000001.1|	317510	318250	729	10.7	5.13781	2	|156128621|gb|AAIH02000001.1|-317510-317743	|156128621|gb|AAIH02000001.1|-317756-318250	+
TU50	gi|156128450|gb|AAIH02000172.1|	75262	75530	269	10.7	5.13781	1	|156128450|gb|AAIH02000172.1|-75262-75530	-
TU51	gi|156128608|gb|AAIH02000014.1|	224087	224519	328	10.71	5.14261	3	|156128608|gb|AAIH02000014.1|-224087-224214	|156128608|gb|AAIH02000014.1|-224314-224416	|156128608|gb|AAIH02000014.1|-224423-224519	+
TU52	gi|156127955|gb|AAIH02000667.1|	1724	2361	632	10.71	5.14261	2	|156127955|gb|AAIH02000667.1|-1724-1834	|156127955|gb|AAIH02000667.1|-1841-2361	-
TU53	gi|156128573|gb|AAIH02000049.1|	49602	51010	1399	10.71	5.14261	3	|156128573|gb|AAIH02000049.1|-49602-49698	|156128573|gb|AAIH02000049.1|-49705-49821	|156128573|gb|AAIH02000049.1|-49826-51010	-
TU54	gi|156128562|gb|AAIH02000060.1|	54454	54707	241	10.72	5.14741	2	|156128562|gb|AAIH02000060.1|-54454-54569	|156128562|gb|AAIH02000060.1|-54583-54707	+
TU55	gi|156125196|gb|AAIH02003292.1|	3	689	687	10.73	5.15221	1	|156125196|gb|AAIH02003292.1|-3-689	-
TU56	gi|156128452|gb|AAIH02000170.1|	20716	21112	397	10.74	5.15702	1	|156128452|gb|AAIH02000170.1|-20716-21112	+
TU57	gi|156128425|gb|AAIH02000197.1|	66418	67486	1050	10.74	5.15702	3	|156128425|gb|AAIH02000197.1|-66418-66864	|156128425|gb|AAIH02000197.1|-66877-67205	|156128425|gb|AAIH02000197.1|-67213-67486	-
TU58	gi|156128559|gb|AAIH02000063.1|	116517	117366	841	10.75	5.16182	2	|156128559|gb|AAIH02000063.1|-116517-117269	|156128559|gb|AAIH02000063.1|-117279-117366	+
TU59	gi|156128269|gb|AAIH02000353.1|	10917	11662	706	10.78	5.17622	3	|156128269|gb|AAIH02000353.1|-10917-11394	|156128269|gb|AAIH02000353.1|-11414-11551	|156128269|gb|AAIH02000353.1|-11573-11662	+
TU60	gi|156128610|gb|AAIH02000012.1|	156949	157239	291	10.78	5.17622	1	|156128610|gb|AAIH02000012.1|-156949-157239	-
TU61	gi|156128509|gb|AAIH02000113.1|	27742	28496	717	10.8	5.18583	2	|156128509|gb|AAIH02000113.1|-27742-27871	|156128509|gb|AAIH02000113.1|-27910-28496	+
TU62	gi|156128586|gb|AAIH02000036.1|	26095	26645	551	10.8	5.18583	1	|156128586|gb|AAIH02000036.1|-26095-26645	+
TU63	gi|156126027|gb|AAIH02002595.1|	733	965	233	10.81	5.19063	1	|156126027|gb|AAIH02002595.1|-733-965	-
TU64	gi|156128367|gb|AAIH02000255.1|	1768	3578	1776	10.81	5.19063	3	|156128367|gb|AAIH02000255.1|-1768-3095	|156128367|gb|AAIH02000255.1|-3117-3461	|156128367|gb|AAIH02000255.1|-3476-3578	-
TU65	gi|156128541|gb|AAIH02000081.1|	60029	60476	392	10.81	5.19063	2	|156128541|gb|AAIH02000081.1|-60029-60252	|156128541|gb|AAIH02000081.1|-60309-60476	-
TU66	gi|156128599|gb|AAIH02000023.1|	129032	130541	1426	10.81	5.19063	4	|156128599|gb|AAIH02000023.1|-129032-129343	|156128599|gb|AAIH02000023.1|-129392-129552	|156128599|gb|AAIH02000023.1|-129565-129678	|156128599|gb|AAIH02000023.1|-129703-130541	-
TU67	gi|156128499|gb|AAIH02000123.1|	82210	82868	629	10.82	5.19543	2	|156128499|gb|AAIH02000123.1|-82210-82595	|156128499|gb|AAIH02000123.1|-82626-82868	+
TU68	gi|156128600|gb|AAIH02000022.1|	115118	115543	411	10.82	5.19543	2	|156128600|gb|AAIH02000022.1|-115118-115204	|156128600|gb|AAIH02000022.1|-115220-115543	-
TU69	gi|156128397|gb|AAIH02000225.1|	28169	28661	493	10.84	5.20503	1	|156128397|gb|AAIH02000225.1|-28169-28661	-
TU70	gi|156128336|gb|AAIH02000286.1|	39620	40009	390	10.86	5.21464	1	|156128336|gb|AAIH02000286.1|-39620-40009	+
TU71	gi|156128449|gb|AAIH02000173.1|	56343	56568	223	10.86	5.21464	2	|156128449|gb|AAIH02000173.1|-56343-56459	|156128449|gb|AAIH02000173.1|-56463-56568	-
TU72	gi|156128608|gb|AAIH02000014.1|	88919	89654	707	10.87	5.21944	2	|156128608|gb|AAIH02000014.1|-88919-89400	|156128608|gb|AAIH02000014.1|-89430-89654	-
TU73	gi|156128369|gb|AAIH02000253.1|	19908	20128	221	10.87	5.21944	1	|156128369|gb|AAIH02000253.1|-19908-20128	+
TU74	gi|156128243|gb|AAIH02000379.1|	15122	17624	2462	10.88	5.22424	4	|156128243|gb|AAIH02000379.1|-15122-15550	|156128243|gb|AAIH02000379.1|-15558-15651	|156128243|gb|AAIH02000379.1|-15677-16361	|156128243|gb|AAIH02000379.1|-16371-17624	+
TU75	gi|156128532|gb|AAIH02000090.1|	100981	102079	1078	10.89	5.22904	3	|156128532|gb|AAIH02000090.1|-100981-101157	|156128532|gb|AAIH02000090.1|-101177-101806	|156128532|gb|AAIH02000090.1|-101809-102079	-
TU76	gi|156128602|gb|AAIH02000020.1|	109845	110204	345	10.89	5.22904	2	|156128602|gb|AAIH02000020.1|-109845-109944	|156128602|gb|AAIH02000020.1|-109960-110204	+
TU77	gi|156128616|gb|AAIH02000006.1|	49187	49509	323	10.89	5.22904	1	|156128616|gb|AAIH02000006.1|-49187-49509	-
TU78	gi|156128553|gb|AAIH02000069.1|	123914	124127	209	10.9	5.23384	2	|156128553|gb|AAIH02000069.1|-123914-124005	|156128553|gb|AAIH02000069.1|-124011-124127	-
TU79	gi|156128571|gb|AAIH02000051.1|	26399	26734	336	10.9	5.23384	1	|156128571|gb|AAIH02000051.1|-26399-26734	-
TU80	gi|156128618|gb|AAIH02000004.1|	280712	281089	378	10.9	5.23384	1	|156128618|gb|AAIH02000004.1|-280712-281089	-
TU81	gi|156128480|gb|AAIH02000142.1|	62003	63203	1201	10.91	5.23864	1	|156128480|gb|AAIH02000142.1|-62003-63203	-
TU82	gi|156128598|gb|AAIH02000024.1|	192858	193776	859	10.91	5.23864	3	|156128598|gb|AAIH02000024.1|-192858-193257	|156128598|gb|AAIH02000024.1|-193301-193544	|156128598|gb|AAIH02000024.1|-193562-193776	-
TU83	gi|156128458|gb|AAIH02000164.1|	21309	21910	554	10.92	5.24345	2	|156128458|gb|AAIH02000164.1|-21309-21722	|156128458|gb|AAIH02000164.1|-21771-21910	-
TU84	gi|156128348|gb|AAIH02000274.1|	10980	11577	499	10.93	5.24825	3	|156128348|gb|AAIH02000274.1|-10980-11148	|156128348|gb|AAIH02000274.1|-11162-11444	|156128348|gb|AAIH02000274.1|-11531-11577	-
TU85	gi|156128372|gb|AAIH02000250.1|	3	808	670	10.94	5.25305	3	|156128372|gb|AAIH02000250.1|-3-252	|156128372|gb|AAIH02000250.1|-319-560	|156128372|gb|AAIH02000250.1|-631-808	-
TU86	gi|156128123|gb|AAIH02000499.1|	10292	10550	259	10.94	5.25305	1	|156128123|gb|AAIH02000499.1|-10292-10550	-
TU87	gi|156128334|gb|AAIH02000288.1|	4334	4547	196	10.98	5.27226	2	|156128334|gb|AAIH02000288.1|-4334-4435	|156128334|gb|AAIH02000288.1|-4454-4547	+
TU88	gi|156128428|gb|AAIH02000194.1|	67808	69764	1944	10.98	5.27226	2	|156128428|gb|AAIH02000194.1|-67808-69608	|156128428|gb|AAIH02000194.1|-69622-69764	+
TU89	gi|156128573|gb|AAIH02000049.1|	55150	55752	603	11.02	5.29146	1	|156128573|gb|AAIH02000049.1|-55150-55752	-
TU90	gi|156128575|gb|AAIH02000047.1|	49731	50208	478	11.02	5.29146	1	|156128575|gb|AAIH02000047.1|-49731-50208	-
TU91	gi|156128605|gb|AAIH02000017.1|	92210	92519	310	11.02	5.29146	1	|156128605|gb|AAIH02000017.1|-92210-92519	-
TU92	gi|156128526|gb|AAIH02000096.1|	15496	15873	378	11.04	5.30107	1	|156128526|gb|AAIH02000096.1|-15496-15873	+
TU93	gi|156128599|gb|AAIH02000023.1|	11524	11840	317	11.06	5.31067	1	|156128599|gb|AAIH02000023.1|-11524-11840	+
TU94	gi|156128599|gb|AAIH02000023.1|	54104	55040	909	11.06	5.31067	3	|156128599|gb|AAIH02000023.1|-54104-54438	|156128599|gb|AAIH02000023.1|-54443-54779	|156128599|gb|AAIH02000023.1|-54804-55040	+
TU95	gi|156128540|gb|AAIH02000082.1|	52743	53098	304	11.06	5.31067	2	|156128540|gb|AAIH02000082.1|-52743-52826	|156128540|gb|AAIH02000082.1|-52879-53098	-
TU96	gi|156128556|gb|AAIH02000066.1|	8603	9151	549	11.06	5.31067	1	|156128556|gb|AAIH02000066.1|-8603-9151	+
TU97	gi|156128445|gb|AAIH02000177.1|	54524	55962	1386	11.08	5.32027	2	|156128445|gb|AAIH02000177.1|-54524-55851	|156128445|gb|AAIH02000177.1|-55905-55962	+
TU98	gi|156128549|gb|AAIH02000073.1|	71010	71368	301	11.09	5.32507	2	|156128549|gb|AAIH02000073.1|-71010-71220	|156128549|gb|AAIH02000073.1|-71279-71368	-
TU99	gi|156128540|gb|AAIH02000082.1|	95848	96570	723	11.1	5.32988	1	|156128540|gb|AAIH02000082.1|-95848-96570	-
TU100	gi|156128608|gb|AAIH02000014.1|	232978	233178	201	11.1	5.32988	1	|156128608|gb|AAIH02000014.1|-232978-233178	-
TU101	gi|156128361|gb|AAIH02000261.1|	20346	21103	727	11.11	5.33468	2	|156128361|gb|AAIH02000261.1|-20346-21019	|156128361|gb|AAIH02000261.1|-21051-21103	+
TU102	gi|156128567|gb|AAIH02000055.1|	22478	23140	663	11.11	5.33468	1	|156128567|gb|AAIH02000055.1|-22478-23140	+
TU103	gi|156128473|gb|AAIH02000149.1|	74970	75514	545	11.11	5.33468	1	|156128473|gb|AAIH02000149.1|-74970-75514	-
TU104	gi|156128480|gb|AAIH02000142.1|	951	1110	160	11.11	5.33468	1	|156128480|gb|AAIH02000142.1|-951-1110	-
TU105	gi|156128594|gb|AAIH02000028.1|	160151	161659	1383	11.12	5.33948	6	|156128594|gb|AAIH02000028.1|-160151-160218	|156128594|gb|AAIH02000028.1|-160259-160375	|156128594|gb|AAIH02000028.1|-160397-160777	|156128594|gb|AAIH02000028.1|-160834-161301	|156128594|gb|AAIH02000028.1|-161310-161553	|156128594|gb|AAIH02000028.1|-161555-161659	+
TU106	gi|156128427|gb|AAIH02000195.1|	53206	54577	1319	11.13	5.34428	5	|156128427|gb|AAIH02000195.1|-53206-53660	|156128427|gb|AAIH02000195.1|-53663-54230	|156128427|gb|AAIH02000195.1|-54239-54347	|156128427|gb|AAIH02000195.1|-54381-54477	|156128427|gb|AAIH02000195.1|-54488-54577	+
TU107	gi|156128526|gb|AAIH02000096.1|	1728	2860	1085	11.15	5.35388	3	|156128526|gb|AAIH02000096.1|-1728-2155	|156128526|gb|AAIH02000096.1|-2168-2280	|156128526|gb|AAIH02000096.1|-2317-2860	-
TU108	gi|156128621|gb|AAIH02000001.1|	327164	327530	367	11.19	5.37309	1	|156128621|gb|AAIH02000001.1|-327164-327530	+
TU109	gi|156128294|gb|AAIH02000328.1|	32356	33065	706	11.19	5.37309	2	|156128294|gb|AAIH02000328.1|-32356-32939	|156128294|gb|AAIH02000328.1|-32944-33065	+
TU110	gi|156128156|gb|AAIH02000466.1|	528	1500	782	11.19	5.37309	3	|156128156|gb|AAIH02000466.1|-528-632	|156128156|gb|AAIH02000466.1|-634-1013	|156128156|gb|AAIH02000466.1|-1204-1500	-
TU111	gi|156128434|gb|AAIH02000188.1|	52066	53228	1154	11.2	5.37789	2	|156128434|gb|AAIH02000188.1|-52066-52492	|156128434|gb|AAIH02000188.1|-52502-53228	+
TU112	gi|156128540|gb|AAIH02000082.1|	19528	19821	294	11.21	5.38269	1	|156128540|gb|AAIH02000082.1|-19528-19821	-
TU113	gi|156128557|gb|AAIH02000065.1|	7826	8303	469	11.22	5.3875	2	|156128557|gb|AAIH02000065.1|-7826-7936	|156128557|gb|AAIH02000065.1|-7946-8303	+
TU114	gi|156128385|gb|AAIH02000237.1|	47524	48227	679	11.23	5.3923	3	|156128385|gb|AAIH02000237.1|-47524-47906	|156128385|gb|AAIH02000237.1|-47928-48122	|156128385|gb|AAIH02000237.1|-48127-48227	-
TU115	gi|156128268|gb|AAIH02000354.1|	2593	2854	262	11.23	5.3923	1	|156128268|gb|AAIH02000354.1|-2593-2854	-
TU116	gi|156128621|gb|AAIH02000001.1|	170464	171289	722	11.24	5.3971	3	|156128621|gb|AAIH02000001.1|-170464-170681	|156128621|gb|AAIH02000001.1|-170709-171114	|156128621|gb|AAIH02000001.1|-171192-171289	+
TU117	gi|156128610|gb|AAIH02000012.1|	110904	111257	316	11.26	5.4067	3	|156128610|gb|AAIH02000012.1|-110904-110993	|156128610|gb|AAIH02000012.1|-111026-111153	|156128610|gb|AAIH02000012.1|-111160-111257	+
TU118	gi|156128265|gb|AAIH02000357.1|	11275	12629	1161	11.28	5.41631	5	|156128265|gb|AAIH02000357.1|-11275-11669	|156128265|gb|AAIH02000357.1|-11686-11775	|156128265|gb|AAIH02000357.1|-11870-11959	|156128265|gb|AAIH02000357.1|-11986-12075	|156128265|gb|AAIH02000357.1|-12134-12629	-
TU119	gi|156128480|gb|AAIH02000142.1|	85025	85263	239	11.28	5.41631	1	|156128480|gb|AAIH02000142.1|-85025-85263	-
TU120	gi|156128406|gb|AAIH02000216.1|	11845	12069	215	11.3	5.42591	2	|156128406|gb|AAIH02000216.1|-11845-11958	|156128406|gb|AAIH02000216.1|-11969-12069	+
TU121	gi|156128445|gb|AAIH02000177.1|	67655	67874	220	11.3	5.42591	1	|156128445|gb|AAIH02000177.1|-67655-67874	+
TU122	gi|156128616|gb|AAIH02000006.1|	8454	8792	339	11.3	5.42591	1	|156128616|gb|AAIH02000006.1|-8454-8792	+
TU123	gi|156128384|gb|AAIH02000238.1|	44932	45357	413	11.31	5.43071	2	|156128384|gb|AAIH02000238.1|-44932-45074	|156128384|gb|AAIH02000238.1|-45088-45357	-
TU124	gi|156128525|gb|AAIH02000097.1|	20959	21407	396	11.32	5.43551	2	|156128525|gb|AAIH02000097.1|-20959-21239	|156128525|gb|AAIH02000097.1|-21293-21407	-
TU125	gi|156128587|gb|AAIH02000035.1|	53909	54334	426	11.32	5.43551	1	|156128587|gb|AAIH02000035.1|-53909-54334	-
TU126	gi|156128357|gb|AAIH02000265.1|	1078	2115	923	11.33	5.44031	4	|156128357|gb|AAIH02000265.1|-1078-1436	|156128357|gb|AAIH02000265.1|-1447-1734	|156128357|gb|AAIH02000265.1|-1822-2007	|156128357|gb|AAIH02000265.1|-2026-2115	-
TU127	gi|156128506|gb|AAIH02000116.1|	32355	32719	365	11.34	5.44512	1	|156128506|gb|AAIH02000116.1|-32355-32719	+
TU128	gi|156128605|gb|AAIH02000017.1|	95398	95945	544	11.34	5.44512	2	|156128605|gb|AAIH02000017.1|-95398-95838	|156128605|gb|AAIH02000017.1|-95843-95945	-
TU129	gi|156128162|gb|AAIH02000460.1|	232	1407	1165	11.35	5.44992	2	|156128162|gb|AAIH02000460.1|-232-321	|156128162|gb|AAIH02000460.1|-333-1407	-
TU130	gi|156128376|gb|AAIH02000246.1|	20492	21069	539	11.37	5.45952	4	|156128376|gb|AAIH02000246.1|-20492-20581	|156128376|gb|AAIH02000246.1|-20596-20826	|156128376|gb|AAIH02000246.1|-20845-20965	|156128376|gb|AAIH02000246.1|-20973-21069	+
TU131	gi|156128552|gb|AAIH02000070.1|	12484	12890	407	11.38	5.46432	1	|156128552|gb|AAIH02000070.1|-12484-12890	-
TU132	gi|156128537|gb|AAIH02000085.1|	62683	63393	708	11.39	5.46913	2	|156128537|gb|AAIH02000085.1|-62683-62769	|156128537|gb|AAIH02000085.1|-62773-63393	-
TU133	gi|156128621|gb|AAIH02000001.1|	322136	322369	234	11.4	5.47393	1	|156128621|gb|AAIH02000001.1|-322136-322369	-
TU134	gi|156128609|gb|AAIH02000013.1|	121366	121655	275	11.41	5.47873	2	|156128609|gb|AAIH02000013.1|-121366-121532	|156128609|gb|AAIH02000013.1|-121548-121655	+
TU135	gi|156128215|gb|AAIH02000407.1|	11643	13042	1288	11.41	5.47873	4	|156128215|gb|AAIH02000407.1|-11643-12398	|156128215|gb|AAIH02000407.1|-12453-12598	|156128215|gb|AAIH02000407.1|-12634-12723	|156128215|gb|AAIH02000407.1|-12747-13042	-
TU136	gi|156128502|gb|AAIH02000120.1|	27217	27421	205	11.41	5.47873	1	|156128502|gb|AAIH02000120.1|-27217-27421	+
TU137	gi|156128532|gb|AAIH02000090.1|	102441	103561	1121	11.41	5.47873	1	|156128532|gb|AAIH02000090.1|-102441-103561	+
TU138	gi|156128501|gb|AAIH02000121.1|	30574	32207	1616	11.42	5.48353	2	|156128501|gb|AAIH02000121.1|-30574-31875	|156128501|gb|AAIH02000121.1|-31894-32207	+
TU139	gi|156128538|gb|AAIH02000084.1|	108231	109149	910	11.43	5.48833	2	|156128538|gb|AAIH02000084.1|-108231-108923	|156128538|gb|AAIH02000084.1|-108933-109149	+
TU140	gi|156128599|gb|AAIH02000023.1|	184434	184889	439	11.44	5.49313	2	|156128599|gb|AAIH02000023.1|-184434-184765	|156128599|gb|AAIH02000023.1|-184783-184889	+
TU141	gi|156128477|gb|AAIH02000145.1|	37692	37915	224	11.46	5.50274	1	|156128477|gb|AAIH02000145.1|-37692-37915	+
TU142	gi|156128598|gb|AAIH02000024.1|	197438	197921	484	11.46	5.50274	1	|156128598|gb|AAIH02000024.1|-197438-197921	-
TU143	gi|156128367|gb|AAIH02000255.1|	39344	39803	402	11.47	5.50754	2	|156128367|gb|AAIH02000255.1|-39344-39655	|156128367|gb|AAIH02000255.1|-39714-39803	+
TU144	gi|156128511|gb|AAIH02000111.1|	92534	93218	635	11.48	5.51234	4	|156128511|gb|AAIH02000111.1|-92534-92605	|156128511|gb|AAIH02000111.1|-92609-92721	|156128511|gb|AAIH02000111.1|-92737-93134	|156128511|gb|AAIH02000111.1|-93167-93218	+
TU145	gi|156128608|gb|AAIH02000014.1|	234100	234492	393	11.48	5.51234	1	|156128608|gb|AAIH02000014.1|-234100-234492	+
TU146	gi|156128303|gb|AAIH02000319.1|	25552	25822	265	11.52	5.53155	2	|156128303|gb|AAIH02000319.1|-25552-25671	|156128303|gb|AAIH02000319.1|-25678-25822	+
TU147	gi|156128316|gb|AAIH02000306.1|	6503	6763	261	11.55	5.54595	1	|156128316|gb|AAIH02000306.1|-6503-6763	-
TU148	gi|156128506|gb|AAIH02000116.1|	83624	84096	473	11.55	5.54595	1	|156128506|gb|AAIH02000116.1|-83624-84096	-
TU149	gi|156128603|gb|AAIH02000019.1|	152208	152544	319	11.56	5.55075	2	|156128603|gb|AAIH02000019.1|-152208-152436	|156128603|gb|AAIH02000019.1|-152455-152544	+
TU150	gi|156128387|gb|AAIH02000235.1|	36694	37888	1152	11.58	5.56036	5	|156128387|gb|AAIH02000235.1|-36694-36808	|156128387|gb|AAIH02000235.1|-36813-37278	|156128387|gb|AAIH02000235.1|-37295-37403	|156128387|gb|AAIH02000235.1|-37412-37779	|156128387|gb|AAIH02000235.1|-37795-37888	+
TU151	gi|156128156|gb|AAIH02000466.1|	11583	13248	1587	11.58	5.56036	3	|156128156|gb|AAIH02000466.1|-11583-12673	|156128156|gb|AAIH02000466.1|-12749-12933	|156128156|gb|AAIH02000466.1|-12938-13248	-
TU152	gi|156128457|gb|AAIH02000165.1|	63896	64180	285	11.59	5.56516	1	|156128457|gb|AAIH02000165.1|-63896-64180	+
TU153	gi|156128427|gb|AAIH02000195.1|	36549	37182	607	11.59	5.56516	2	|156128427|gb|AAIH02000195.1|-36549-36841	|156128427|gb|AAIH02000195.1|-36869-37182	-
TU154	gi|156128390|gb|AAIH02000232.1|	18019	18533	515	11.6	5.56996	1	|156128390|gb|AAIH02000232.1|-18019-18533	-
TU155	gi|156128608|gb|AAIH02000014.1|	56532	58526	1987	11.61	5.57476	3	|156128608|gb|AAIH02000014.1|-56532-56642	|156128608|gb|AAIH02000014.1|-56650-57498	|156128608|gb|AAIH02000014.1|-57500-58526	+
TU156	gi|156128398|gb|AAIH02000224.1|	17458	17657	200	11.61	5.57476	1	|156128398|gb|AAIH02000224.1|-17458-17657	+
TU157	gi|156128548|gb|AAIH02000074.1|	16569	17246	572	11.61	5.57476	3	|156128548|gb|AAIH02000074.1|-16569-16619	|156128548|gb|AAIH02000074.1|-16664-17027	|156128548|gb|AAIH02000074.1|-17090-17246	-
TU158	gi|156128525|gb|AAIH02000097.1|	29836	30735	900	11.62	5.57956	1	|156128525|gb|AAIH02000097.1|-29836-30735	+
TU159	gi|156128621|gb|AAIH02000001.1|	322439	322956	480	11.63	5.58437	3	|156128621|gb|AAIH02000001.1|-322439-322738	|156128621|gb|AAIH02000001.1|-322750-322839	|156128621|gb|AAIH02000001.1|-322867-322956	-
TU160	gi|156128608|gb|AAIH02000014.1|	161435	162260	826	11.65	5.59397	1	|156128608|gb|AAIH02000014.1|-161435-162260	-
TU161	gi|156128573|gb|AAIH02000049.1|	55812	56073	262	11.67	5.60357	1	|156128573|gb|AAIH02000049.1|-55812-56073	-
TU162	gi|156128512|gb|AAIH02000110.1|	55780	58026	2093	11.68	5.60837	4	|156128512|gb|AAIH02000110.1|-55780-55869	|156128512|gb|AAIH02000110.1|-55897-57023	|156128512|gb|AAIH02000110.1|-57085-57910	|156128512|gb|AAIH02000110.1|-57977-58026	+
TU163	gi|156128354|gb|AAIH02000268.1|	9433	9803	371	11.7	5.61798	1	|156128354|gb|AAIH02000268.1|-9433-9803	-
TU164	gi|156128491|gb|AAIH02000131.1|	43213	43804	512	11.7	5.61798	2	|156128491|gb|AAIH02000131.1|-43213-43480	|156128491|gb|AAIH02000131.1|-43561-43804	-
TU165	gi|156128200|gb|AAIH02000422.1|	20242	20443	202	11.71	5.62278	1	|156128200|gb|AAIH02000422.1|-20242-20443	-
TU166	gi|156128606|gb|AAIH02000016.1|	159655	159948	294	11.72	5.62758	1	|156128606|gb|AAIH02000016.1|-159655-159948	-
TU167	gi|156128191|gb|AAIH02000431.1|	16734	17097	290	11.73	5.63238	2	|156128191|gb|AAIH02000431.1|-16734-16922	|156128191|gb|AAIH02000431.1|-16997-17097	-
TU168	gi|156128427|gb|AAIH02000195.1|	37787	38413	627	11.73	5.63238	1	|156128427|gb|AAIH02000195.1|-37787-38413	-
TU169	gi|156128560|gb|AAIH02000062.1|	117883	118083	197	11.74	5.63718	2	|156128560|gb|AAIH02000062.1|-117883-117974	|156128560|gb|AAIH02000062.1|-117979-118083	-
TU170	gi|156128175|gb|AAIH02000447.1|	1735	1984	250	11.76	5.64679	1	|156128175|gb|AAIH02000447.1|-1735-1984	+
TU171	gi|156128615|gb|AAIH02000007.1|	234727	235236	484	11.76	5.64679	2	|156128615|gb|AAIH02000007.1|-234727-234816	|156128615|gb|AAIH02000007.1|-234843-235236	+
TU172	gi|156128317|gb|AAIH02000305.1|	17945	18327	383	11.79	5.66119	1	|156128317|gb|AAIH02000305.1|-17945-18327	+
TU173	gi|156128608|gb|AAIH02000014.1|	176372	176878	173	11.79	5.66119	2	|156128608|gb|AAIH02000014.1|-176372-176436	|156128608|gb|AAIH02000014.1|-176771-176878	-
TU174	gi|156128462|gb|AAIH02000160.1|	17104	17589	423	11.79	5.66119	3	|156128462|gb|AAIH02000160.1|-17104-17193	|156128462|gb|AAIH02000160.1|-17240-17329	|156128462|gb|AAIH02000160.1|-17347-17589	-
TU175	gi|156128336|gb|AAIH02000286.1|	41440	41708	269	11.83	5.6804	1	|156128336|gb|AAIH02000286.1|-41440-41708	-
TU176	gi|156128578|gb|AAIH02000044.1|	117472	118195	537	11.85	5.69	4	|156128578|gb|AAIH02000044.1|-117472-117517	|156128578|gb|AAIH02000044.1|-117568-117774	|156128578|gb|AAIH02000044.1|-117902-118041	|156128578|gb|AAIH02000044.1|-118052-118195	-
TU177	gi|156128256|gb|AAIH02000366.1|	20621	20942	322	11.86	5.6948	1	|156128256|gb|AAIH02000366.1|-20621-20942	-
TU178	gi|156128322|gb|AAIH02000300.1|	32051	32221	171	11.86	5.6948	1	|156128322|gb|AAIH02000300.1|-32051-32221	-
TU179	gi|156128469|gb|AAIH02000153.1|	8584	9714	1069	11.86	5.6948	4	|156128469|gb|AAIH02000153.1|-8584-8674	|156128469|gb|AAIH02000153.1|-8687-8818	|156128469|gb|AAIH02000153.1|-8841-9523	|156128469|gb|AAIH02000153.1|-9552-9714	-
TU180	gi|156128545|gb|AAIH02000077.1|	53453	54194	711	11.87	5.69961	2	|156128545|gb|AAIH02000077.1|-53453-53508	|156128545|gb|AAIH02000077.1|-53540-54194	+
TU181	gi|156128579|gb|AAIH02000043.1|	16590	17312	652	11.87	5.69961	2	|156128579|gb|AAIH02000043.1|-16590-17168	|156128579|gb|AAIH02000043.1|-17240-17312	-
TU182	gi|156128536|gb|AAIH02000086.1|	25986	26431	446	11.88	5.70441	1	|156128536|gb|AAIH02000086.1|-25986-26431	-
TU183	gi|156128609|gb|AAIH02000013.1|	179261	180212	952	11.88	5.70441	1	|156128609|gb|AAIH02000013.1|-179261-180212	-
TU184	gi|156128551|gb|AAIH02000071.1|	7148	7394	247	11.89	5.70921	1	|156128551|gb|AAIH02000071.1|-7148-7394	-
TU185	gi|156128473|gb|AAIH02000149.1|	20655	21070	408	11.89	5.70921	2	|156128473|gb|AAIH02000149.1|-20655-20744	|156128473|gb|AAIH02000149.1|-20753-21070	+
TU186	gi|156128483|gb|AAIH02000139.1|	41946	42787	813	11.91	5.71881	2	|156128483|gb|AAIH02000139.1|-41946-42460	|156128483|gb|AAIH02000139.1|-42490-42787	-
TU187	gi|156128485|gb|AAIH02000137.1|	7612	8294	661	11.92	5.72361	2	|156128485|gb|AAIH02000137.1|-7612-7709	|156128485|gb|AAIH02000137.1|-7732-8294	-
TU188	gi|156128452|gb|AAIH02000170.1|	12823	13174	352	11.93	5.72842	1	|156128452|gb|AAIH02000170.1|-12823-13174	+
TU189	gi|156128212|gb|AAIH02000410.1|	4691	5349	659	11.93	5.72842	1	|156128212|gb|AAIH02000410.1|-4691-5349	+
TU190	gi|156128602|gb|AAIH02000020.1|	37920	38533	524	11.93	5.72842	3	|156128602|gb|AAIH02000020.1|-37920-38043	|156128602|gb|AAIH02000020.1|-38045-38197	|156128602|gb|AAIH02000020.1|-38287-38533	+
TU191	gi|156128257|gb|AAIH02000365.1|	26580	27081	497	11.94	5.73322	2	|156128257|gb|AAIH02000365.1|-26580-26867	|156128257|gb|AAIH02000365.1|-26873-27081	+
TU192	gi|156128606|gb|AAIH02000016.1|	54190	55266	1061	11.94	5.73322	3	|156128606|gb|AAIH02000016.1|-54190-54650	|156128606|gb|AAIH02000016.1|-54652-55161	|156128606|gb|AAIH02000016.1|-55177-55266	-
TU193	gi|156128559|gb|AAIH02000063.1|	101949	102795	800	11.94	5.73322	2	|156128559|gb|AAIH02000063.1|-101949-102468	|156128559|gb|AAIH02000063.1|-102516-102795	-
TU194	gi|156128582|gb|AAIH02000040.1|	51131	51751	609	11.95	5.73802	2	|156128582|gb|AAIH02000040.1|-51131-51649	|156128582|gb|AAIH02000040.1|-51662-51751	-
TU195	gi|156128388|gb|AAIH02000234.1|	45228	45990	677	11.96	5.74282	2	|156128388|gb|AAIH02000234.1|-45228-45634	|156128388|gb|AAIH02000234.1|-45721-45990	+
TU196	gi|156128544|gb|AAIH02000078.1|	6786	7193	396	11.97	5.74762	3	|156128544|gb|AAIH02000078.1|-6786-6875	|156128544|gb|AAIH02000078.1|-6886-6985	|156128544|gb|AAIH02000078.1|-6988-7193	-
TU197	gi|156128621|gb|AAIH02000001.1|	294352	294769	418	11.97	5.74762	1	|156128621|gb|AAIH02000001.1|-294352-294769	-
TU198	gi|156128316|gb|AAIH02000306.1|	16152	16387	219	11.98	5.75242	2	|156128316|gb|AAIH02000306.1|-16152-16263	|156128316|gb|AAIH02000306.1|-16281-16387	+
TU199	gi|156128606|gb|AAIH02000016.1|	159978	160252	275	11.99	5.75723	1	|156128606|gb|AAIH02000016.1|-159978-160252	-
TU200	gi|156128498|gb|AAIH02000124.1|	58221	58986	766	12	5.76203	1	|156128498|gb|AAIH02000124.1|-58221-58986	-
TU201	gi|156128556|gb|AAIH02000066.1|	28280	28663	353	12.02	5.77163	2	|156128556|gb|AAIH02000066.1|-28280-28553	|156128556|gb|AAIH02000066.1|-28585-28663	+
TU202	gi|156128342|gb|AAIH02000280.1|	3515	3919	388	12.02	5.77163	2	|156128342|gb|AAIH02000280.1|-3515-3606	|156128342|gb|AAIH02000280.1|-3624-3919	-
TU203	gi|156128552|gb|AAIH02000070.1|	78104	78375	272	12.03	5.77643	1	|156128552|gb|AAIH02000070.1|-78104-78375	+
TU204	gi|156128572|gb|AAIH02000050.1|	155583	156189	607	12.03	5.77643	1	|156128572|gb|AAIH02000050.1|-155583-156189	+
TU205	gi|156128491|gb|AAIH02000131.1|	52235	53468	1224	12.03	5.77643	2	|156128491|gb|AAIH02000131.1|-52235-52618	|156128491|gb|AAIH02000131.1|-52629-53468	+
TU206	gi|156128249|gb|AAIH02000373.1|	20685	20957	273	12.04	5.78123	1	|156128249|gb|AAIH02000373.1|-20685-20957	+
TU207	gi|156128568|gb|AAIH02000054.1|	125024	125581	557	12.04	5.78123	2	|156128568|gb|AAIH02000054.1|-125024-125489	|156128568|gb|AAIH02000054.1|-125491-125581	+
TU208	gi|156128585|gb|AAIH02000037.1|	130545	132175	1605	12.06	5.79084	3	|156128585|gb|AAIH02000037.1|-130545-131493	|156128585|gb|AAIH02000037.1|-131503-131636	|156128585|gb|AAIH02000037.1|-131654-132175	+
TU209	gi|156128618|gb|AAIH02000004.1|	219588	219874	287	12.06	5.79084	1	|156128618|gb|AAIH02000004.1|-219588-219874	-
TU210	gi|156128509|gb|AAIH02000113.1|	617	1367	702	12.07	5.79564	4	|156128509|gb|AAIH02000113.1|-617-715	|156128509|gb|AAIH02000113.1|-738-833	|156128509|gb|AAIH02000113.1|-855-1244	|156128509|gb|AAIH02000113.1|-1251-1367	-
TU211	gi|156128608|gb|AAIH02000014.1|	103481	103721	241	12.07	5.79564	1	|156128608|gb|AAIH02000014.1|-103481-103721	-
TU212	gi|156128616|gb|AAIH02000006.1|	93386	93668	283	12.08	5.80044	1	|156128616|gb|AAIH02000006.1|-93386-93668	+
TU213	gi|156128501|gb|AAIH02000121.1|	49445	49658	208	12.1	5.81005	2	|156128501|gb|AAIH02000121.1|-49445-49559	|156128501|gb|AAIH02000121.1|-49566-49658	+
TU214	gi|156128312|gb|AAIH02000310.1|	5049	5802	701	12.12	5.81965	2	|156128312|gb|AAIH02000310.1|-5049-5596	|156128312|gb|AAIH02000310.1|-5650-5802	-
TU215	gi|156128621|gb|AAIH02000001.1|	327581	327919	339	12.13	5.82445	1	|156128621|gb|AAIH02000001.1|-327581-327919	+
TU216	gi|156128556|gb|AAIH02000066.1|	27856	28063	208	12.14	5.82925	1	|156128556|gb|AAIH02000066.1|-27856-28063	-
TU217	gi|156128616|gb|AAIH02000006.1|	35933	36387	455	12.16	5.83886	1	|156128616|gb|AAIH02000006.1|-35933-36387	-
TU218	gi|156128608|gb|AAIH02000014.1|	233670	234462	793	12.17	5.84366	1	|156128608|gb|AAIH02000014.1|-233670-234462	-
TU219	gi|156128478|gb|AAIH02000144.1|	82024	82300	277	12.17	5.84366	1	|156128478|gb|AAIH02000144.1|-82024-82300	+
TU220	gi|156128502|gb|AAIH02000120.1|	88844	89820	977	12.17	5.84366	1	|156128502|gb|AAIH02000120.1|-88844-89820	-
TU221	gi|156128560|gb|AAIH02000062.1|	85504	86827	1212	12.18	5.84846	3	|156128560|gb|AAIH02000062.1|-85504-85559	|156128560|gb|AAIH02000062.1|-85571-86326	|156128560|gb|AAIH02000062.1|-86428-86827	-
TU222	gi|156128510|gb|AAIH02000112.1|	18094	18403	310	12.19	5.85326	1	|156128510|gb|AAIH02000112.1|-18094-18403	-
TU223	gi|156128602|gb|AAIH02000020.1|	35744	36045	302	12.21	5.86286	1	|156128602|gb|AAIH02000020.1|-35744-36045	+
TU224	gi|156127826|gb|AAIH02000796.1|	412	659	248	12.25	5.88207	1	|156127826|gb|AAIH02000796.1|-412-659	+
TU225	gi|156128382|gb|AAIH02000240.1|	29652	29952	301	12.25	5.88207	1	|156128382|gb|AAIH02000240.1|-29652-29952	+
TU226	gi|156128491|gb|AAIH02000131.1|	51604	51758	155	12.25	5.88207	1	|156128491|gb|AAIH02000131.1|-51604-51758	+
TU227	gi|156128179|gb|AAIH02000443.1|	12293	12468	176	12.27	5.89167	1	|156128179|gb|AAIH02000443.1|-12293-12468	+
TU228	gi|156128608|gb|AAIH02000014.1|	8343	8626	200	12.27	5.89167	2	|156128608|gb|AAIH02000014.1|-8343-8461	|156128608|gb|AAIH02000014.1|-8546-8626	+
TU229	gi|156128398|gb|AAIH02000224.1|	46766	47046	271	12.27	5.89167	2	|156128398|gb|AAIH02000224.1|-46766-46862	|156128398|gb|AAIH02000224.1|-46873-47046	-
TU230	gi|156128609|gb|AAIH02000013.1|	222496	222669	174	12.33	5.92048	1	|156128609|gb|AAIH02000013.1|-222496-222669	+
TU231	gi|156128614|gb|AAIH02000008.1|	5533	5788	256	12.33	5.92048	1	|156128614|gb|AAIH02000008.1|-5533-5788	+
TU232	gi|156128427|gb|AAIH02000195.1|	35400	36348	804	12.34	5.92529	5	|156128427|gb|AAIH02000195.1|-35400-35490	|156128427|gb|AAIH02000195.1|-35515-35655	|156128427|gb|AAIH02000195.1|-35697-35854	|156128427|gb|AAIH02000195.1|-35922-36012	|156128427|gb|AAIH02000195.1|-36026-36348	-
TU233	gi|156128608|gb|AAIH02000014.1|	101404	103234	1831	12.36	5.93489	1	|156128608|gb|AAIH02000014.1|-101404-103234	-
TU234	gi|156128588|gb|AAIH02000034.1|	69213	69458	246	12.37	5.93969	1	|156128588|gb|AAIH02000034.1|-69213-69458	+
TU235	gi|156128427|gb|AAIH02000195.1|	51488	51903	416	12.4	5.9541	1	|156128427|gb|AAIH02000195.1|-51488-51903	-
TU236	gi|156127998|gb|AAIH02000624.1|	16	651	593	12.41	5.9589	2	|156127998|gb|AAIH02000624.1|-16-305	|156127998|gb|AAIH02000624.1|-349-651	-
TU237	gi|156128232|gb|AAIH02000390.1|	5220	5678	433	12.43	5.9685	4	|156128232|gb|AAIH02000390.1|-5220-5287	|156128232|gb|AAIH02000390.1|-5301-5426	|156128232|gb|AAIH02000390.1|-5428-5575	|156128232|gb|AAIH02000390.1|-5588-5678	+
TU238	gi|156128429|gb|AAIH02000193.1|	20013	20405	393	12.43	5.9685	1	|156128429|gb|AAIH02000193.1|-20013-20405	+
TU239	gi|156128523|gb|AAIH02000099.1|	96010	96730	669	12.46	5.98291	2	|156128523|gb|AAIH02000099.1|-96010-96600	|156128523|gb|AAIH02000099.1|-96653-96730	-
TU240	gi|156128364|gb|AAIH02000258.1|	47	404	358	12.46	5.98291	1	|156128364|gb|AAIH02000258.1|-47-404	-
TU241	gi|156128566|gb|AAIH02000056.1|	90346	90605	256	12.46	5.98291	2	|156128566|gb|AAIH02000056.1|-90346-90491	|156128566|gb|AAIH02000056.1|-90496-90605	-
TU242	gi|156128179|gb|AAIH02000443.1|	9596	11563	1858	12.47	5.98771	5	|156128179|gb|AAIH02000443.1|-9596-9657	|156128179|gb|AAIH02000443.1|-9716-9836	|156128179|gb|AAIH02000443.1|-9872-11008	|156128179|gb|AAIH02000443.1|-11020-11463	|156128179|gb|AAIH02000443.1|-11470-11563	+
TU243	gi|156128444|gb|AAIH02000178.1|	48556	49210	653	12.47	5.98771	2	|156128444|gb|AAIH02000178.1|-48556-48671	|156128444|gb|AAIH02000178.1|-48674-49210	-
TU244	gi|156128564|gb|AAIH02000058.1|	34158	35211	985	12.51	6.00691	2	|156128564|gb|AAIH02000058.1|-34158-34375	|156128564|gb|AAIH02000058.1|-34445-35211	+
TU245	gi|156128388|gb|AAIH02000234.1|	44800	45078	279	12.52	6.01172	1	|156128388|gb|AAIH02000234.1|-44800-45078	+
TU246	gi|156128286|gb|AAIH02000336.1|	10126	10817	619	12.53	6.01652	2	|156128286|gb|AAIH02000336.1|-10126-10206	|156128286|gb|AAIH02000336.1|-10280-10817	-
TU247	gi|156128541|gb|AAIH02000081.1|	40759	41280	480	12.56	6.03092	3	|156128541|gb|AAIH02000081.1|-40759-40848	|156128541|gb|AAIH02000081.1|-40867-40956	|156128541|gb|AAIH02000081.1|-40981-41280	-
TU248	gi|156128185|gb|AAIH02000437.1|	10371	10707	337	12.56	6.03092	1	|156128185|gb|AAIH02000437.1|-10371-10707	+
TU249	gi|156128216|gb|AAIH02000406.1|	13918	14361	444	12.56	6.03092	1	|156128216|gb|AAIH02000406.1|-13918-14361	+
TU250	gi|156128555|gb|AAIH02000067.1|	68619	68842	224	12.58	6.04053	1	|156128555|gb|AAIH02000067.1|-68619-68842	-
TU251	gi|156128610|gb|AAIH02000012.1|	169002	170028	1024	12.58	6.04053	2	|156128610|gb|AAIH02000012.1|-169002-169456	|156128610|gb|AAIH02000012.1|-169460-170028	-
TU252	gi|156128474|gb|AAIH02000148.1|	30962	31298	328	12.59	6.04533	3	|156128474|gb|AAIH02000148.1|-30962-31075	|156128474|gb|AAIH02000148.1|-31081-31198	|156128474|gb|AAIH02000148.1|-31203-31298	+
TU253	gi|156128189|gb|AAIH02000433.1|	17913	18604	692	12.59	6.04533	1	|156128189|gb|AAIH02000433.1|-17913-18604	+
TU254	gi|156128317|gb|AAIH02000305.1|	38196	38537	342	12.61	6.05493	1	|156128317|gb|AAIH02000305.1|-38196-38537	+
TU255	gi|156128586|gb|AAIH02000036.1|	56322	57145	823	12.63	6.06453	2	|156128586|gb|AAIH02000036.1|-56322-56617	|156128586|gb|AAIH02000036.1|-56619-57145	-
TU256	gi|156128051|gb|AAIH02000571.1|	3695	4109	402	12.66	6.07894	2	|156128051|gb|AAIH02000571.1|-3695-4006	|156128051|gb|AAIH02000571.1|-4020-4109	+
TU257	gi|156128397|gb|AAIH02000225.1|	24396	25305	910	12.66	6.07894	1	|156128397|gb|AAIH02000225.1|-24396-25305	+
TU258	gi|156128323|gb|AAIH02000299.1|	15321	15882	562	12.68	6.08854	1	|156128323|gb|AAIH02000299.1|-15321-15882	+
TU259	gi|156128536|gb|AAIH02000086.1|	7966	8288	323	12.72	6.10775	1	|156128536|gb|AAIH02000086.1|-7966-8288	-
TU260	gi|156128275|gb|AAIH02000347.1|	17409	18120	712	12.73	6.11255	1	|156128275|gb|AAIH02000347.1|-17409-18120	+
TU261	gi|156128444|gb|AAIH02000178.1|	59634	60269	619	12.73	6.11255	2	|156128444|gb|AAIH02000178.1|-59634-60162	|156128444|gb|AAIH02000178.1|-60180-60269	+
TU262	gi|156128620|gb|AAIH02000002.1|	58515	59202	622	12.73	6.11255	2	|156128620|gb|AAIH02000002.1|-58515-59013	|156128620|gb|AAIH02000002.1|-59080-59202	+
TU263	gi|156128347|gb|AAIH02000275.1|	25716	26307	561	12.76	6.12696	3	|156128347|gb|AAIH02000275.1|-25716-26010	|156128347|gb|AAIH02000275.1|-26030-26203	|156128347|gb|AAIH02000275.1|-26216-26307	+
TU264	gi|156128044|gb|AAIH02000578.1|	2648	3061	387	12.76	6.12696	2	|156128044|gb|AAIH02000578.1|-2648-2945	|156128044|gb|AAIH02000578.1|-2973-3061	-
TU265	gi|156128428|gb|AAIH02000194.1|	32632	33249	608	12.77	6.13176	2	|156128428|gb|AAIH02000194.1|-32632-33149	|156128428|gb|AAIH02000194.1|-33160-33249	+
TU266	gi|156128022|gb|AAIH02000600.1|	2038	3954	1771	12.77	6.13176	6	|156128022|gb|AAIH02000600.1|-2038-2214	|156128022|gb|AAIH02000600.1|-2260-2445	|156128022|gb|AAIH02000600.1|-2480-3124	|156128022|gb|AAIH02000600.1|-3169-3266	|156128022|gb|AAIH02000600.1|-3289-3529	|156128022|gb|AAIH02000600.1|-3531-3954	+
TU267	gi|156128441|gb|AAIH02000181.1|	8981	9373	340	12.77	6.13176	2	|156128441|gb|AAIH02000181.1|-8981-9228	|156128441|gb|AAIH02000181.1|-9282-9373	+
TU268	gi|156128562|gb|AAIH02000060.1|	76749	77372	624	12.78	6.13656	1	|156128562|gb|AAIH02000060.1|-76749-77372	-
TU269	gi|156128614|gb|AAIH02000008.1|	192781	194434	1631	12.78	6.13656	3	|156128614|gb|AAIH02000008.1|-192781-192870	|156128614|gb|AAIH02000008.1|-192888-192978	|156128614|gb|AAIH02000008.1|-192985-194434	-
TU270	gi|156128612|gb|AAIH02000010.1|	157499	158041	543	12.82	6.15577	1	|156128612|gb|AAIH02000010.1|-157499-158041	-
TU271	gi|156128034|gb|AAIH02000588.1|	2667	2903	237	12.83	6.16057	1	|156128034|gb|AAIH02000588.1|-2667-2903	+
TU272	gi|156128590|gb|AAIH02000032.1|	154675	155091	410	12.84	6.16537	2	|156128590|gb|AAIH02000032.1|-154675-154994	|156128590|gb|AAIH02000032.1|-155002-155091	+
TU273	gi|156128619|gb|AAIH02000003.1|	21433	22554	1104	12.86	6.17497	3	|156128619|gb|AAIH02000003.1|-21433-21522	|156128619|gb|AAIH02000003.1|-21530-22035	|156128619|gb|AAIH02000003.1|-22047-22554	+
TU274	gi|156128605|gb|AAIH02000017.1|	61751	62924	1027	12.88	6.18458	3	|156128605|gb|AAIH02000017.1|-61751-62090	|156128605|gb|AAIH02000017.1|-62154-62451	|156128605|gb|AAIH02000017.1|-62536-62924	-
TU275	gi|156128156|gb|AAIH02000466.1|	9528	11553	2014	12.89	6.18938	3	|156128156|gb|AAIH02000466.1|-9528-9619	|156128156|gb|AAIH02000466.1|-9623-11098	|156128156|gb|AAIH02000466.1|-11108-11553	-
TU276	gi|156128502|gb|AAIH02000120.1|	3	581	473	12.9	6.19418	2	|156128502|gb|AAIH02000120.1|-3-207	|156128502|gb|AAIH02000120.1|-314-581	+
TU277	gi|156128549|gb|AAIH02000073.1|	10747	11310	564	12.9	6.19418	1	|156128549|gb|AAIH02000073.1|-10747-11310	+
TU278	gi|156128608|gb|AAIH02000014.1|	85634	88914	3170	12.9	6.19418	6	|156128608|gb|AAIH02000014.1|-85634-86708	|156128608|gb|AAIH02000014.1|-86715-87791	|156128608|gb|AAIH02000014.1|-87811-88404	|156128608|gb|AAIH02000014.1|-88422-88565	|156128608|gb|AAIH02000014.1|-88584-88773	|156128608|gb|AAIH02000014.1|-88825-88914	-
TU279	gi|156128349|gb|AAIH02000273.1|	5969	6640	672	12.92	6.20378	1	|156128349|gb|AAIH02000273.1|-5969-6640	+
TU280	gi|156128611|gb|AAIH02000011.1|	195744	197994	2191	12.93	6.20859	3	|156128611|gb|AAIH02000011.1|-195744-197165	|156128611|gb|AAIH02000011.1|-197187-197276	|156128611|gb|AAIH02000011.1|-197316-197994	+
TU281	gi|156128335|gb|AAIH02000287.1|	1182	3571	2278	12.95	6.21819	3	|156128335|gb|AAIH02000287.1|-1182-2173	|156128335|gb|AAIH02000287.1|-2271-2783	|156128335|gb|AAIH02000287.1|-2799-3571	-
TU282	gi|156128541|gb|AAIH02000081.1|	17838	19018	1013	12.95	6.21819	4	|156128541|gb|AAIH02000081.1|-17838-18147	|156128541|gb|AAIH02000081.1|-18224-18313	|156128541|gb|AAIH02000081.1|-18341-18497	|156128541|gb|AAIH02000081.1|-18563-19018	-
TU283	gi|156128288|gb|AAIH02000334.1|	23257	23999	743	12.96	6.22299	1	|156128288|gb|AAIH02000334.1|-23257-23999	-
TU284	gi|156128341|gb|AAIH02000281.1|	11200	12250	1012	12.97	6.22779	3	|156128341|gb|AAIH02000281.1|-11200-11495	|156128341|gb|AAIH02000281.1|-11522-12139	|156128341|gb|AAIH02000281.1|-12153-12250	+
TU285	gi|156128621|gb|AAIH02000001.1|	119995	120384	390	12.98	6.23259	1	|156128621|gb|AAIH02000001.1|-119995-120384	-
TU286	gi|156128149|gb|AAIH02000473.1|	3293	4133	822	12.99	6.2374	2	|156128149|gb|AAIH02000473.1|-3293-3854	|156128149|gb|AAIH02000473.1|-3874-4133	-
TU287	gi|156128195|gb|AAIH02000427.1|	4	1119	1112	13.02	6.2518	2	|156128195|gb|AAIH02000427.1|-4-338	|156128195|gb|AAIH02000427.1|-343-1119	+
TU288	gi|156128519|gb|AAIH02000103.1|	15443	16306	864	13.03	6.2566	1	|156128519|gb|AAIH02000103.1|-15443-16306	+
TU289	gi|156128374|gb|AAIH02000248.1|	47295	48073	694	13.03	6.2566	3	|156128374|gb|AAIH02000248.1|-47295-47357	|156128374|gb|AAIH02000248.1|-47441-47788	|156128374|gb|AAIH02000248.1|-47791-48073	-
TU290	gi|156128614|gb|AAIH02000008.1|	13230	14068	622	13.04	6.2614	4	|156128614|gb|AAIH02000008.1|-13230-13297	|156128614|gb|AAIH02000008.1|-13313-13683	|156128614|gb|AAIH02000008.1|-13731-13795	|156128614|gb|AAIH02000008.1|-13951-14068	+
TU291	gi|156128349|gb|AAIH02000273.1|	15527	16067	494	13.04	6.2614	2	|156128349|gb|AAIH02000273.1|-15527-15930	|156128349|gb|AAIH02000273.1|-15978-16067	-
TU292	gi|156128608|gb|AAIH02000014.1|	29190	31185	1957	13.04	6.2614	3	|156128608|gb|AAIH02000014.1|-29190-29279	|156128608|gb|AAIH02000014.1|-29307-31081	|156128608|gb|AAIH02000014.1|-31094-31185	+
TU293	gi|156128582|gb|AAIH02000040.1|	133115	133982	638	13.05	6.26621	2	|156128582|gb|AAIH02000040.1|-133115-133261	|156128582|gb|AAIH02000040.1|-133492-133982	+
TU294	gi|156128306|gb|AAIH02000316.1|	26239	26575	322	13.06	6.27101	2	|156128306|gb|AAIH02000316.1|-26239-26293	|156128306|gb|AAIH02000316.1|-26309-26575	-
TU295	gi|156128352|gb|AAIH02000270.1|	5	182	178	13.06	6.27101	1	|156128352|gb|AAIH02000270.1|-5-182	+
TU296	gi|156128353|gb|AAIH02000269.1|	19507	19870	349	13.06	6.27101	2	|156128353|gb|AAIH02000269.1|-19507-19763	|156128353|gb|AAIH02000269.1|-19779-19870	+
TU297	gi|156128523|gb|AAIH02000099.1|	101614	102250	637	13.06	6.27101	1	|156128523|gb|AAIH02000099.1|-101614-102250	-
TU298	gi|156128291|gb|AAIH02000331.1|	28467	30265	1591	13.07	6.27581	4	|156128291|gb|AAIH02000331.1|-28467-28785	|156128291|gb|AAIH02000331.1|-28823-29378	|156128291|gb|AAIH02000331.1|-29516-30152	|156128291|gb|AAIH02000331.1|-30187-30265	-
TU299	gi|156128619|gb|AAIH02000003.1|	167428	168528	1070	13.08	6.28061	2	|156128619|gb|AAIH02000003.1|-167428-168277	|156128619|gb|AAIH02000003.1|-168309-168528	+
TU300	gi|156128495|gb|AAIH02000127.1|	68442	70087	1611	13.08	6.28061	3	|156128495|gb|AAIH02000127.1|-68442-69863	|156128495|gb|AAIH02000127.1|-69875-69973	|156128495|gb|AAIH02000127.1|-69998-70087	+
TU301	gi|156128503|gb|AAIH02000119.1|	73239	75056	1753	13.08	6.28061	7	|156128503|gb|AAIH02000119.1|-73239-73334	|156128503|gb|AAIH02000119.1|-73336-73447	|156128503|gb|AAIH02000119.1|-73455-73614	|156128503|gb|AAIH02000119.1|-73637-74230	|156128503|gb|AAIH02000119.1|-74255-74792	|156128503|gb|AAIH02000119.1|-74796-74951	|156128503|gb|AAIH02000119.1|-74960-75056	-
TU302	gi|156128610|gb|AAIH02000012.1|	211002	211416	415	13.08	6.28061	1	|156128610|gb|AAIH02000012.1|-211002-211416	-
TU303	gi|156128256|gb|AAIH02000366.1|	21348	23218	1805	13.08	6.28061	4	|156128256|gb|AAIH02000366.1|-21348-21449	|156128256|gb|AAIH02000366.1|-21470-22649	|156128256|gb|AAIH02000366.1|-22671-22794	|156128256|gb|AAIH02000366.1|-22820-23218	+
TU304	gi|156128503|gb|AAIH02000119.1|	76550	77017	447	13.09	6.28541	2	|156128503|gb|AAIH02000119.1|-76550-76906	|156128503|gb|AAIH02000119.1|-76928-77017	+
TU305	gi|156128469|gb|AAIH02000153.1|	15271	16044	754	13.09	6.28541	2	|156128469|gb|AAIH02000153.1|-15271-15851	|156128469|gb|AAIH02000153.1|-15872-16044	+
TU306	gi|156128388|gb|AAIH02000234.1|	48287	49055	709	13.1	6.29021	4	|156128388|gb|AAIH02000234.1|-48287-48376	|156128388|gb|AAIH02000234.1|-48378-48544	|156128388|gb|AAIH02000234.1|-48569-48673	|156128388|gb|AAIH02000234.1|-48709-49055	-
TU307	gi|156128335|gb|AAIH02000287.1|	36330	37636	1302	13.11	6.29502	2	|156128335|gb|AAIH02000287.1|-36330-37071	|156128335|gb|AAIH02000287.1|-37077-37636	+
TU308	gi|156128618|gb|AAIH02000004.1|	227328	228554	1161	13.11	6.29502	3	|156128618|gb|AAIH02000004.1|-227328-228310	|156128618|gb|AAIH02000004.1|-228338-228427	|156128618|gb|AAIH02000004.1|-228467-228554	+
TU309	gi|156128563|gb|AAIH02000059.1|	125233	125615	383	13.15	6.31422	1	|156128563|gb|AAIH02000059.1|-125233-125615	+
TU310	gi|156128088|gb|AAIH02000534.1|	916	1613	698	13.16	6.31902	1	|156128088|gb|AAIH02000534.1|-916-1613	-
TU311	gi|156128486|gb|AAIH02000136.1|	67427	67642	216	13.16	6.31902	1	|156128486|gb|AAIH02000136.1|-67427-67642	-
TU312	gi|156128447|gb|AAIH02000175.1|	35988	36400	413	13.18	6.32863	1	|156128447|gb|AAIH02000175.1|-35988-36400	-
TU313	gi|156127997|gb|AAIH02000625.1|	2585	2955	371	13.2	6.33823	1	|156127997|gb|AAIH02000625.1|-2585-2955	-
TU314	gi|156128491|gb|AAIH02000131.1|	42944	43158	215	13.22	6.34783	1	|156128491|gb|AAIH02000131.1|-42944-43158	-
TU315	gi|156128188|gb|AAIH02000434.1|	13299	14356	1038	13.23	6.35264	3	|156128188|gb|AAIH02000434.1|-13299-13343	|156128188|gb|AAIH02000434.1|-13361-13750	|156128188|gb|AAIH02000434.1|-13754-14356	-
TU316	gi|156128156|gb|AAIH02000466.1|	4225	4440	216	13.23	6.35264	1	|156128156|gb|AAIH02000466.1|-4225-4440	+
TU317	gi|156128295|gb|AAIH02000327.1|	15836	16057	222	13.24	6.35744	1	|156128295|gb|AAIH02000327.1|-15836-16057	-
TU318	gi|156128272|gb|AAIH02000350.1|	13602	14090	489	13.25	6.36224	1	|156128272|gb|AAIH02000350.1|-13602-14090	-
TU319	gi|156128604|gb|AAIH02000018.1|	47936	49166	1134	13.29	6.38145	3	|156128604|gb|AAIH02000018.1|-47936-48435	|156128604|gb|AAIH02000018.1|-48451-49031	|156128604|gb|AAIH02000018.1|-49114-49166	-
TU320	gi|156128426|gb|AAIH02000196.1|	58654	59515	859	13.31	6.39105	2	|156128426|gb|AAIH02000196.1|-58654-59414	|156128426|gb|AAIH02000196.1|-59418-59515	+
TU321	gi|156128618|gb|AAIH02000004.1|	185825	188145	2225	13.31	6.39105	4	|156128618|gb|AAIH02000004.1|-185825-186280	|156128618|gb|AAIH02000004.1|-186286-186388	|156128618|gb|AAIH02000004.1|-186464-188039	|156128618|gb|AAIH02000004.1|-188056-188145	+
TU322	gi|156128621|gb|AAIH02000001.1|	303223	303995	773	13.34	6.40545	1	|156128621|gb|AAIH02000001.1|-303223-303995	-
TU323	gi|156128289|gb|AAIH02000333.1|	8092	8415	324	13.36	6.41506	1	|156128289|gb|AAIH02000333.1|-8092-8415	-
TU324	gi|156128524|gb|AAIH02000098.1|	33388	33866	479	13.4	6.43426	1	|156128524|gb|AAIH02000098.1|-33388-33866	-
TU325	gi|156128601|gb|AAIH02000021.1|	32260	32736	472	13.41	6.43907	2	|156128601|gb|AAIH02000021.1|-32260-32360	|156128601|gb|AAIH02000021.1|-32366-32736	+
TU326	gi|156128613|gb|AAIH02000009.1|	223982	224537	556	13.44	6.45347	1	|156128613|gb|AAIH02000009.1|-223982-224537	+
TU327	gi|156128501|gb|AAIH02000121.1|	1007	1719	707	13.48	6.47268	2	|156128501|gb|AAIH02000121.1|-1007-1314	|156128501|gb|AAIH02000121.1|-1321-1719	-
TU328	gi|156128615|gb|AAIH02000007.1|	243824	244504	667	13.49	6.47748	2	|156128615|gb|AAIH02000007.1|-243824-243888	|156128615|gb|AAIH02000007.1|-243903-244504	+
TU329	gi|156127448|gb|AAIH02001174.1|	708	1536	741	13.49	6.47748	2	|156127448|gb|AAIH02001174.1|-708-839	|156127448|gb|AAIH02001174.1|-928-1536	-
TU330	gi|156128618|gb|AAIH02000004.1|	194487	194919	433	13.49	6.47748	1	|156128618|gb|AAIH02000004.1|-194487-194919	+
TU331	gi|156128126|gb|AAIH02000496.1|	7213	8561	1324	13.51	6.48708	2	|156128126|gb|AAIH02000496.1|-7213-7293	|156128126|gb|AAIH02000496.1|-7319-8561	+
TU332	gi|156128531|gb|AAIH02000091.1|	3829	4647	819	13.53	6.49669	1	|156128531|gb|AAIH02000091.1|-3829-4647	+
TU333	gi|156128506|gb|AAIH02000116.1|	85678	86373	628	13.55	6.50629	3	|156128506|gb|AAIH02000116.1|-85678-85767	|156128506|gb|AAIH02000116.1|-85795-86053	|156128506|gb|AAIH02000116.1|-86095-86373	-
TU334	gi|156128355|gb|AAIH02000267.1|	40554	41236	683	13.62	6.5399	1	|156128355|gb|AAIH02000267.1|-40554-41236	+
TU335	gi|156128301|gb|AAIH02000321.1|	3695	4826	1094	13.62	6.5399	3	|156128301|gb|AAIH02000321.1|-3695-3781	|156128301|gb|AAIH02000321.1|-3812-4719	|156128301|gb|AAIH02000321.1|-4728-4826	-
TU336	gi|156128497|gb|AAIH02000125.1|	92130	92352	223	13.62	6.5399	1	|156128497|gb|AAIH02000125.1|-92130-92352	-
TU337	gi|156128549|gb|AAIH02000073.1|	65078	66237	1152	13.63	6.5447	2	|156128549|gb|AAIH02000073.1|-65078-65781	|156128549|gb|AAIH02000073.1|-65790-66237	-
TU338	gi|156128282|gb|AAIH02000340.1|	12610	12904	295	13.64	6.54951	1	|156128282|gb|AAIH02000340.1|-12610-12904	-
TU339	gi|156128406|gb|AAIH02000216.1|	9908	11197	1265	13.65	6.55431	4	|156128406|gb|AAIH02000216.1|-9908-10039	|156128406|gb|AAIH02000216.1|-10055-10163	|156128406|gb|AAIH02000216.1|-10165-10615	|156128406|gb|AAIH02000216.1|-10625-11197	+
TU340	gi|156128610|gb|AAIH02000012.1|	160684	161023	335	13.65	6.55431	2	|156128610|gb|AAIH02000012.1|-160684-160799	|156128610|gb|AAIH02000012.1|-160805-161023	-
TU341	gi|156128549|gb|AAIH02000073.1|	8527	8941	415	13.66	6.55911	1	|156128549|gb|AAIH02000073.1|-8527-8941	+
TU342	gi|156128303|gb|AAIH02000319.1|	14401	15361	949	13.66	6.55911	2	|156128303|gb|AAIH02000319.1|-14401-14764	|156128303|gb|AAIH02000319.1|-14777-15361	-
TU343	gi|156128417|gb|AAIH02000205.1|	60671	61994	1324	13.67	6.56391	1	|156128417|gb|AAIH02000205.1|-60671-61994	-
TU344	gi|156128422|gb|AAIH02000200.1|	35320	35928	588	13.68	6.56871	2	|156128422|gb|AAIH02000200.1|-35320-35817	|156128422|gb|AAIH02000200.1|-35839-35928	-
TU345	gi|156128266|gb|AAIH02000356.1|	3851	4152	302	13.69	6.57351	1	|156128266|gb|AAIH02000356.1|-3851-4152	-
TU346	gi|156128374|gb|AAIH02000248.1|	42491	42961	471	13.7	6.57832	1	|156128374|gb|AAIH02000248.1|-42491-42961	-
TU347	gi|156128461|gb|AAIH02000161.1|	64471	65012	542	13.7	6.57832	1	|156128461|gb|AAIH02000161.1|-64471-65012	-
TU348	gi|156128612|gb|AAIH02000010.1|	113902	114214	289	13.72	6.58792	2	|156128612|gb|AAIH02000010.1|-113902-114079	|156128612|gb|AAIH02000010.1|-114104-114214	+
TU349	gi|156128362|gb|AAIH02000260.1|	16362	17332	962	13.73	6.59272	2	|156128362|gb|AAIH02000260.1|-16362-16705	|156128362|gb|AAIH02000260.1|-16715-17332	-
TU350	gi|156128357|gb|AAIH02000265.1|	3035	3335	301	13.75	6.60232	1	|156128357|gb|AAIH02000265.1|-3035-3335	-
TU351	gi|156128559|gb|AAIH02000063.1|	102868	103562	695	13.78	6.61673	1	|156128559|gb|AAIH02000063.1|-102868-103562	-
TU352	gi|156128257|gb|AAIH02000365.1|	27411	29045	1501	13.8	6.62633	4	|156128257|gb|AAIH02000365.1|-27411-27498	|156128257|gb|AAIH02000365.1|-27552-27818	|156128257|gb|AAIH02000365.1|-27841-28664	|156128257|gb|AAIH02000365.1|-28724-29045	-
TU353	gi|156128399|gb|AAIH02000223.1|	4137	4781	645	13.81	6.63113	1	|156128399|gb|AAIH02000223.1|-4137-4781	-
TU354	gi|156128246|gb|AAIH02000376.1|	2040	2255	216	13.84	6.64554	1	|156128246|gb|AAIH02000376.1|-2040-2255	+
TU355	gi|156128503|gb|AAIH02000119.1|	75058	76219	1130	13.84	6.64554	3	|156128503|gb|AAIH02000119.1|-75058-75487	|156128503|gb|AAIH02000119.1|-75506-76051	|156128503|gb|AAIH02000119.1|-76066-76219	-
TU356	gi|156128429|gb|AAIH02000193.1|	19263	20007	740	13.92	6.68395	2	|156128429|gb|AAIH02000193.1|-19263-19685	|156128429|gb|AAIH02000193.1|-19691-20007	+
TU357	gi|156128501|gb|AAIH02000121.1|	58055	60423	1899	13.92	6.68395	5	|156128501|gb|AAIH02000121.1|-58055-58145	|156128501|gb|AAIH02000121.1|-58166-58295	|156128501|gb|AAIH02000121.1|-58302-58511	|156128501|gb|AAIH02000121.1|-58577-58647	|156128501|gb|AAIH02000121.1|-59027-60423	-
TU358	gi|156128538|gb|AAIH02000084.1|	106228	108210	1906	13.94	6.69356	3	|156128538|gb|AAIH02000084.1|-106228-106337	|156128538|gb|AAIH02000084.1|-106397-107079	|156128538|gb|AAIH02000084.1|-107098-108210	+
TU359	gi|156125929|gb|AAIH02002690.1|	747	959	206	13.95	6.69836	2	|156125929|gb|AAIH02002690.1|-747-862	|156125929|gb|AAIH02002690.1|-870-959	+
TU360	gi|156126377|gb|AAIH02002245.1|	3	815	784	13.96	6.70316	2	|156126377|gb|AAIH02002245.1|-3-696	|156126377|gb|AAIH02002245.1|-726-815	-
TU361	gi|156128408|gb|AAIH02000214.1|	532	1175	611	13.96	6.70316	3	|156128408|gb|AAIH02000214.1|-532-923	|156128408|gb|AAIH02000214.1|-932-1022	|156128408|gb|AAIH02000214.1|-1048-1175	-
TU362	gi|156128491|gb|AAIH02000131.1|	7370	7753	384	13.98	6.71276	1	|156128491|gb|AAIH02000131.1|-7370-7753	+
TU363	gi|156128352|gb|AAIH02000270.1|	8689	10058	1328	14.02	6.73197	4	|156128352|gb|AAIH02000270.1|-8689-8778	|156128352|gb|AAIH02000270.1|-8802-8894	|156128352|gb|AAIH02000270.1|-8903-9725	|156128352|gb|AAIH02000270.1|-9737-10058	+
TU364	gi|156128621|gb|AAIH02000001.1|	1799	3945	1976	14.02	6.73197	4	|156128621|gb|AAIH02000001.1|-1799-2264	|156128621|gb|AAIH02000001.1|-2317-3550	|156128621|gb|AAIH02000001.1|-3655-3840	|156128621|gb|AAIH02000001.1|-3856-3945	-
TU365	gi|156128294|gb|AAIH02000328.1|	33210	34004	779	14.03	6.73677	2	|156128294|gb|AAIH02000328.1|-33210-33663	|156128294|gb|AAIH02000328.1|-33680-34004	+
TU366	gi|156128508|gb|AAIH02000114.1|	65469	66096	628	14.04	6.74157	1	|156128508|gb|AAIH02000114.1|-65469-66096	-
TU367	gi|156128392|gb|AAIH02000230.1|	2932	3228	297	14.07	6.75598	1	|156128392|gb|AAIH02000230.1|-2932-3228	+
TU368	gi|156128610|gb|AAIH02000012.1|	209799	210348	550	14.07	6.75598	1	|156128610|gb|AAIH02000012.1|-209799-210348	+
TU369	gi|156128100|gb|AAIH02000522.1|	213	523	311	14.1	6.77038	1	|156128100|gb|AAIH02000522.1|-213-523	-
TU370	gi|156128601|gb|AAIH02000021.1|	73309	73647	279	14.11	6.77518	2	|156128601|gb|AAIH02000021.1|-73309-73433	|156128601|gb|AAIH02000021.1|-73494-73647	+
TU371	gi|156128609|gb|AAIH02000013.1|	34345	34879	535	14.11	6.77518	1	|156128609|gb|AAIH02000013.1|-34345-34879	+
TU372	gi|156128318|gb|AAIH02000304.1|	38126	38559	434	14.12	6.77999	1	|156128318|gb|AAIH02000304.1|-38126-38559	-
TU373	gi|156128349|gb|AAIH02000273.1|	9014	9228	215	14.13	6.78479	1	|156128349|gb|AAIH02000273.1|-9014-9228	-
TU374	gi|156128230|gb|AAIH02000392.1|	2258	2899	642	14.15	6.79439	1	|156128230|gb|AAIH02000392.1|-2258-2899	+
TU375	gi|156128224|gb|AAIH02000398.1|	6986	7614	629	14.16	6.79919	1	|156128224|gb|AAIH02000398.1|-6986-7614	+
TU376	gi|156128527|gb|AAIH02000095.1|	51043	51819	777	14.16	6.79919	1	|156128527|gb|AAIH02000095.1|-51043-51819	+
TU377	gi|156128036|gb|AAIH02000586.1|	50	653	542	14.19	6.8136	3	|156128036|gb|AAIH02000586.1|-50-146	|156128036|gb|AAIH02000586.1|-158-375	|156128036|gb|AAIH02000586.1|-427-653	-
TU378	gi|156128282|gb|AAIH02000340.1|	26949	27230	282	14.24	6.83761	1	|156128282|gb|AAIH02000340.1|-26949-27230	+
TU379	gi|156128614|gb|AAIH02000008.1|	242068	242889	814	14.26	6.84721	2	|156128614|gb|AAIH02000008.1|-242068-242573	|156128614|gb|AAIH02000008.1|-242582-242889	-
TU380	gi|156128277|gb|AAIH02000345.1|	29557	30093	537	14.28	6.85681	1	|156128277|gb|AAIH02000345.1|-29557-30093	-
TU381	gi|156128294|gb|AAIH02000328.1|	32798	33980	1164	14.28	6.85681	2	|156128294|gb|AAIH02000328.1|-32798-32887	|156128294|gb|AAIH02000328.1|-32907-33980	-
TU382	gi|156128425|gb|AAIH02000197.1|	64497	65483	987	14.28	6.85681	1	|156128425|gb|AAIH02000197.1|-64497-65483	-
TU383	gi|156128615|gb|AAIH02000007.1|	253077	253471	395	14.28	6.85681	1	|156128615|gb|AAIH02000007.1|-253077-253471	-
TU384	gi|156125297|gb|AAIH02003201.1|	86	298	201	14.29	6.86162	2	|156125297|gb|AAIH02003201.1|-86-175	|156125297|gb|AAIH02003201.1|-188-298	-
TU385	gi|156128570|gb|AAIH02000052.1|	93353	94267	909	14.31	6.87122	3	|156128570|gb|AAIH02000052.1|-93353-93501	|156128570|gb|AAIH02000052.1|-93505-94018	|156128570|gb|AAIH02000052.1|-94022-94267	-
TU386	gi|156128404|gb|AAIH02000218.1|	18720	19396	677	14.31	6.87122	1	|156128404|gb|AAIH02000218.1|-18720-19396	+
TU387	gi|156128615|gb|AAIH02000007.1|	40009	41054	1046	14.32	6.87602	1	|156128615|gb|AAIH02000007.1|-40009-41054	+
TU388	gi|156128399|gb|AAIH02000223.1|	10863	11282	393	14.33	6.88082	2	|156128399|gb|AAIH02000223.1|-10863-11165	|156128399|gb|AAIH02000223.1|-11193-11282	+
TU389	gi|156128520|gb|AAIH02000102.1|	26931	27990	1060	14.33	6.88082	1	|156128520|gb|AAIH02000102.1|-26931-27990	-
TU390	gi|156128598|gb|AAIH02000024.1|	175719	176061	285	14.34	6.88562	2	|156128598|gb|AAIH02000024.1|-175719-175892	|156128598|gb|AAIH02000024.1|-175951-176061	+
TU391	gi|156128515|gb|AAIH02000107.1|	4136	5792	1651	14.35	6.89043	2	|156128515|gb|AAIH02000107.1|-4136-5131	|156128515|gb|AAIH02000107.1|-5138-5792	+
TU392	gi|156128609|gb|AAIH02000013.1|	205725	206736	939	14.37	6.90003	3	|156128609|gb|AAIH02000013.1|-205725-206135	|156128609|gb|AAIH02000013.1|-206147-206459	|156128609|gb|AAIH02000013.1|-206522-206736	+
TU393	gi|156128580|gb|AAIH02000042.1|	93261	93453	193	14.39	6.90963	1	|156128580|gb|AAIH02000042.1|-93261-93453	+
TU394	gi|156128526|gb|AAIH02000096.1|	16151	16439	289	14.41	6.91924	1	|156128526|gb|AAIH02000096.1|-16151-16439	-
TU395	gi|156128412|gb|AAIH02000210.1|	61354	61593	233	14.41	6.91924	2	|156128412|gb|AAIH02000210.1|-61354-61474	|156128412|gb|AAIH02000210.1|-61482-61593	+
TU396	gi|156128513|gb|AAIH02000109.1|	33728	34077	341	14.43	6.92884	2	|156128513|gb|AAIH02000109.1|-33728-33808	|156128513|gb|AAIH02000109.1|-33818-34077	+
TU397	gi|156128229|gb|AAIH02000393.1|	19044	20845	1761	14.43	6.92884	4	|156128229|gb|AAIH02000393.1|-19044-19118	|156128229|gb|AAIH02000393.1|-19136-19515	|156128229|gb|AAIH02000393.1|-19538-19787	|156128229|gb|AAIH02000393.1|-19790-20845	-
TU398	gi|156128325|gb|AAIH02000297.1|	6583	7282	665	14.44	6.93364	3	|156128325|gb|AAIH02000297.1|-6583-6701	|156128325|gb|AAIH02000297.1|-6712-7208	|156128325|gb|AAIH02000297.1|-7234-7282	-
TU399	gi|156128599|gb|AAIH02000023.1|	178737	179629	893	14.45	6.93844	1	|156128599|gb|AAIH02000023.1|-178737-179629	-
TU400	gi|156128519|gb|AAIH02000103.1|	104193	106536	2317	14.47	6.94805	3	|156128519|gb|AAIH02000103.1|-104193-104282	|156128519|gb|AAIH02000103.1|-104300-106190	|156128519|gb|AAIH02000103.1|-106201-106536	+
TU401	gi|156128463|gb|AAIH02000159.1|	44826	45140	315	14.47	6.94805	1	|156128463|gb|AAIH02000159.1|-44826-45140	-
TU402	gi|156128508|gb|AAIH02000114.1|	66920	68313	1394	14.49	6.95765	1	|156128508|gb|AAIH02000114.1|-66920-68313	-
TU403	gi|156128418|gb|AAIH02000204.1|	39463	39858	396	14.5	6.96245	1	|156128418|gb|AAIH02000204.1|-39463-39858	+
TU404	gi|156128497|gb|AAIH02000125.1|	7180	7770	570	14.5	6.96245	2	|156128497|gb|AAIH02000125.1|-7180-7269	|156128497|gb|AAIH02000125.1|-7291-7770	+
TU405	gi|156128524|gb|AAIH02000098.1|	96731	98079	1349	14.5	6.96245	1	|156128524|gb|AAIH02000098.1|-96731-98079	+
TU406	gi|156128179|gb|AAIH02000443.1|	7397	8401	995	14.51	6.96725	2	|156128179|gb|AAIH02000443.1|-7397-7486	|156128179|gb|AAIH02000443.1|-7497-8401	-
TU407	gi|156128257|gb|AAIH02000365.1|	6952	7796	845	14.51	6.96725	1	|156128257|gb|AAIH02000365.1|-6952-7796	+
TU408	gi|156128599|gb|AAIH02000023.1|	137809	138156	348	14.53	6.97686	1	|156128599|gb|AAIH02000023.1|-137809-138156	+
TU409	gi|156128582|gb|AAIH02000040.1|	98800	100113	1298	14.54	6.98166	2	|156128582|gb|AAIH02000040.1|-98800-98889	|156128582|gb|AAIH02000040.1|-98906-100113	-
TU410	gi|156128179|gb|AAIH02000443.1|	12906	13328	416	14.56	6.99126	2	|156128179|gb|AAIH02000443.1|-12906-13042	|156128179|gb|AAIH02000443.1|-13050-13328	-
TU411	gi|156128501|gb|AAIH02000121.1|	53145	53511	367	14.56	6.99126	1	|156128501|gb|AAIH02000121.1|-53145-53511	-
TU412	gi|156128406|gb|AAIH02000216.1|	12681	13526	811	14.61	7.01527	2	|156128406|gb|AAIH02000216.1|-12681-13402	|156128406|gb|AAIH02000216.1|-13438-13526	+
TU413	gi|156128573|gb|AAIH02000049.1|	6139	7138	877	14.66	7.03928	3	|156128573|gb|AAIH02000049.1|-6139-6372	|156128573|gb|AAIH02000049.1|-6395-6845	|156128573|gb|AAIH02000049.1|-6947-7138	-
TU414	gi|156128616|gb|AAIH02000006.1|	39979	40577	598	14.67	7.04408	2	|156128616|gb|AAIH02000006.1|-39979-40264	|156128616|gb|AAIH02000006.1|-40266-40577	-
TU415	gi|156128540|gb|AAIH02000082.1|	33841	34325	485	14.72	7.06809	1	|156128540|gb|AAIH02000082.1|-33841-34325	-
TU416	gi|156128401|gb|AAIH02000221.1|	54999	55768	693	14.74	7.07769	3	|156128401|gb|AAIH02000221.1|-54999-55090	|156128401|gb|AAIH02000221.1|-55115-55214	|156128401|gb|AAIH02000221.1|-55268-55768	-
TU417	gi|156128255|gb|AAIH02000367.1|	27651	27886	226	14.74	7.07769	2	|156128255|gb|AAIH02000367.1|-27651-27759	|156128255|gb|AAIH02000367.1|-27770-27886	+
TU418	gi|156128287|gb|AAIH02000335.1|	30726	30955	230	14.78	7.0969	1	|156128287|gb|AAIH02000335.1|-30726-30955	-
TU419	gi|156128480|gb|AAIH02000142.1|	60465	60995	529	14.8	7.1065	2	|156128480|gb|AAIH02000142.1|-60465-60563	|156128480|gb|AAIH02000142.1|-60566-60995	-
TU420	gi|156128540|gb|AAIH02000082.1|	19102	19453	352	14.82	7.1161	1	|156128540|gb|AAIH02000082.1|-19102-19453	-
TU421	gi|156128253|gb|AAIH02000369.1|	24548	25397	759	14.83	7.12091	4	|156128253|gb|AAIH02000369.1|-24548-24637	|156128253|gb|AAIH02000369.1|-24647-25147	|156128253|gb|AAIH02000369.1|-25196-25285	|156128253|gb|AAIH02000369.1|-25320-25397	-
TU422	gi|156128499|gb|AAIH02000123.1|	109	1207	1029	14.85	7.13051	2	|156128499|gb|AAIH02000123.1|-109-796	|156128499|gb|AAIH02000123.1|-867-1207	-
TU423	gi|156128523|gb|AAIH02000099.1|	43227	43787	553	14.88	7.14492	3	|156128523|gb|AAIH02000099.1|-43227-43454	|156128523|gb|AAIH02000099.1|-43456-43684	|156128523|gb|AAIH02000099.1|-43692-43787	+
TU424	gi|156128565|gb|AAIH02000057.1|	118790	119174	377	14.89	7.14972	2	|156128565|gb|AAIH02000057.1|-118790-119076	|156128565|gb|AAIH02000057.1|-119085-119174	-
TU425	gi|156128609|gb|AAIH02000013.1|	228580	229049	470	14.9	7.15452	1	|156128609|gb|AAIH02000013.1|-228580-229049	-
TU426	gi|156128563|gb|AAIH02000059.1|	95822	96074	253	14.92	7.16412	1	|156128563|gb|AAIH02000059.1|-95822-96074	+
TU427	gi|156128508|gb|AAIH02000114.1|	66130	66864	717	14.92	7.16412	3	|156128508|gb|AAIH02000114.1|-66130-66525	|156128508|gb|AAIH02000114.1|-66528-66706	|156128508|gb|AAIH02000114.1|-66723-66864	-
TU428	gi|156128556|gb|AAIH02000066.1|	89754	90723	970	14.93	7.16892	1	|156128556|gb|AAIH02000066.1|-89754-90723	+
TU429	gi|156128605|gb|AAIH02000017.1|	25062	25478	417	14.95	7.17853	1	|156128605|gb|AAIH02000017.1|-25062-25478	-
TU430	gi|156128470|gb|AAIH02000152.1|	60771	61724	900	14.96	7.18333	4	|156128470|gb|AAIH02000152.1|-60771-60860	|156128470|gb|AAIH02000152.1|-60868-61053	|156128470|gb|AAIH02000152.1|-61055-61521	|156128470|gb|AAIH02000152.1|-61568-61724	-
TU431	gi|156128594|gb|AAIH02000028.1|	105384	105873	424	14.96	7.18333	2	|156128594|gb|AAIH02000028.1|-105384-105759	|156128594|gb|AAIH02000028.1|-105826-105873	-
TU432	gi|156128426|gb|AAIH02000196.1|	47261	47896	636	14.98	7.19293	1	|156128426|gb|AAIH02000196.1|-47261-47896	-
TU433	gi|156128519|gb|AAIH02000103.1|	14017	14372	356	14.99	7.19773	1	|156128519|gb|AAIH02000103.1|-14017-14372	+
TU434	gi|156128511|gb|AAIH02000111.1|	93221	93528	308	15.02	7.21214	1	|156128511|gb|AAIH02000111.1|-93221-93528	+
TU435	gi|156128348|gb|AAIH02000274.1|	9854	10927	982	15.02	7.21214	3	|156128348|gb|AAIH02000274.1|-9854-10416	|156128348|gb|AAIH02000274.1|-10505-10785	|156128348|gb|AAIH02000274.1|-10790-10927	-
TU436	gi|156128605|gb|AAIH02000017.1|	193164	193897	733	15.02	7.21214	2	|156128605|gb|AAIH02000017.1|-193164-193501	|156128605|gb|AAIH02000017.1|-193503-193897	-
TU437	gi|156128580|gb|AAIH02000042.1|	132480	133225	738	15.03	7.21694	2	|156128580|gb|AAIH02000042.1|-132480-133062	|156128580|gb|AAIH02000042.1|-133071-133225	-
TU438	gi|156128352|gb|AAIH02000270.1|	44823	45060	238	15.05	7.22654	1	|156128352|gb|AAIH02000270.1|-44823-45060	+
TU439	gi|156128415|gb|AAIH02000207.1|	45122	45858	737	15.05	7.22654	1	|156128415|gb|AAIH02000207.1|-45122-45858	+
TU440	gi|156128446|gb|AAIH02000176.1|	46371	46856	486	15.06	7.23135	1	|156128446|gb|AAIH02000176.1|-46371-46856	+
TU441	gi|156128544|gb|AAIH02000078.1|	10168	10977	806	15.06	7.23135	2	|156128544|gb|AAIH02000078.1|-10168-10883	|156128544|gb|AAIH02000078.1|-10888-10977	+
TU442	gi|156128501|gb|AAIH02000121.1|	26772	27025	254	15.07	7.23615	1	|156128501|gb|AAIH02000121.1|-26772-27025	+
TU443	gi|156128349|gb|AAIH02000273.1|	10718	12261	1541	15.08	7.24095	2	|156128349|gb|AAIH02000273.1|-10718-12067	|156128349|gb|AAIH02000273.1|-12071-12261	-
TU444	gi|156128586|gb|AAIH02000036.1|	151789	152539	751	15.1	7.25055	1	|156128586|gb|AAIH02000036.1|-151789-152539	-
TU445	gi|156128208|gb|AAIH02000414.1|	18078	18565	488	15.12	7.26016	1	|156128208|gb|AAIH02000414.1|-18078-18565	-
TU446	gi|156128587|gb|AAIH02000035.1|	143579	144887	1262	15.13	7.26496	3	|156128587|gb|AAIH02000035.1|-143579-144450	|156128587|gb|AAIH02000035.1|-144486-144581	|156128587|gb|AAIH02000035.1|-144594-144887	-
TU447	gi|156128452|gb|AAIH02000170.1|	49	805	728	15.14	7.26976	3	|156128452|gb|AAIH02000170.1|-49-353	|156128452|gb|AAIH02000170.1|-363-711	|156128452|gb|AAIH02000170.1|-732-805	+
TU448	gi|156128568|gb|AAIH02000054.1|	125635	125954	320	15.16	7.27936	1	|156128568|gb|AAIH02000054.1|-125635-125954	+
TU449	gi|156128621|gb|AAIH02000001.1|	310947	312664	1718	15.19	7.29377	1	|156128621|gb|AAIH02000001.1|-310947-312664	+
TU450	gi|156128377|gb|AAIH02000245.1|	12889	13492	604	15.2	7.29857	1	|156128377|gb|AAIH02000245.1|-12889-13492	+
TU451	gi|156128148|gb|AAIH02000474.1|	3	242	240	15.21	7.30337	1	|156128148|gb|AAIH02000474.1|-3-242	+
TU452	gi|156128324|gb|AAIH02000298.1|	17721	18415	695	15.22	7.30817	1	|156128324|gb|AAIH02000298.1|-17721-18415	+
TU453	gi|156128560|gb|AAIH02000062.1|	21327	21612	276	15.22	7.30817	2	|156128560|gb|AAIH02000062.1|-21327-21553	|156128560|gb|AAIH02000062.1|-21564-21612	-
TU454	gi|156128501|gb|AAIH02000121.1|	69271	71391	2108	15.25	7.32258	2	|156128501|gb|AAIH02000121.1|-69271-69373	|156128501|gb|AAIH02000121.1|-69387-71391	+
TU455	gi|156128289|gb|AAIH02000333.1|	14164	14682	477	15.26	7.32738	2	|156128289|gb|AAIH02000333.1|-14164-14584	|156128289|gb|AAIH02000333.1|-14627-14682	-
TU456	gi|156128609|gb|AAIH02000013.1|	19328	19763	436	15.26	7.32738	1	|156128609|gb|AAIH02000013.1|-19328-19763	-
TU457	gi|156128621|gb|AAIH02000001.1|	270205	270918	714	15.27	7.33218	1	|156128621|gb|AAIH02000001.1|-270205-270918	-
TU458	gi|156128402|gb|AAIH02000220.1|	21551	22565	998	15.29	7.34178	3	|156128402|gb|AAIH02000220.1|-21551-22351	|156128402|gb|AAIH02000220.1|-22360-22463	|156128402|gb|AAIH02000220.1|-22473-22565	-
TU459	gi|156128300|gb|AAIH02000322.1|	1392	2740	1341	15.29	7.34178	3	|156128300|gb|AAIH02000322.1|-1392-1984	|156128300|gb|AAIH02000322.1|-1991-2246	|156128300|gb|AAIH02000322.1|-2249-2740	-
TU460	gi|156128574|gb|AAIH02000048.1|	23420	24250	769	15.31	7.35139	4	|156128574|gb|AAIH02000048.1|-23420-23509	|156128574|gb|AAIH02000048.1|-23531-23620	|156128574|gb|AAIH02000048.1|-23632-23753	|156128574|gb|AAIH02000048.1|-23784-24250	+
TU461	gi|156128567|gb|AAIH02000055.1|	9465	9867	403	15.31	7.35139	1	|156128567|gb|AAIH02000055.1|-9465-9867	-
TU462	gi|156128586|gb|AAIH02000036.1|	152587	153955	1368	15.36	7.3754	2	|156128586|gb|AAIH02000036.1|-152587-152773	|156128586|gb|AAIH02000036.1|-152775-153955	+
TU463	gi|156128620|gb|AAIH02000002.1|	43046	44471	1406	15.36	7.3754	4	|156128620|gb|AAIH02000002.1|-43046-43367	|156128620|gb|AAIH02000002.1|-43371-43488	|156128620|gb|AAIH02000002.1|-43490-44294	|156128620|gb|AAIH02000002.1|-44311-44471	+
TU464	gi|156128144|gb|AAIH02000478.1|	1430	2159	662	15.37	7.3802	2	|156128144|gb|AAIH02000478.1|-1430-1929	|156128144|gb|AAIH02000478.1|-1998-2159	-
TU465	gi|156128287|gb|AAIH02000335.1|	27892	28113	222	15.39	7.3898	1	|156128287|gb|AAIH02000335.1|-27892-28113	+
TU466	gi|156128466|gb|AAIH02000156.1|	79759	81511	1739	15.39	7.3898	2	|156128466|gb|AAIH02000156.1|-79759-80179	|156128466|gb|AAIH02000156.1|-80194-81511	+
TU467	gi|156128605|gb|AAIH02000017.1|	35076	35330	255	15.4	7.3946	1	|156128605|gb|AAIH02000017.1|-35076-35330	-
TU468	gi|156128185|gb|AAIH02000437.1|	10838	12935	1970	15.41	7.3994	4	|156128185|gb|AAIH02000437.1|-10838-11049	|156128185|gb|AAIH02000437.1|-11057-12601	|156128185|gb|AAIH02000437.1|-12648-12770	|156128185|gb|AAIH02000437.1|-12846-12935	+
TU469	gi|156128422|gb|AAIH02000200.1|	4455	5757	1254	15.42	7.40421	4	|156128422|gb|AAIH02000200.1|-4455-4582	|156128422|gb|AAIH02000200.1|-4589-5043	|156128422|gb|AAIH02000200.1|-5068-5170	|156128422|gb|AAIH02000200.1|-5190-5757	-
TU470	gi|156128437|gb|AAIH02000185.1|	3223	3479	245	15.45	7.41861	2	|156128437|gb|AAIH02000185.1|-3223-3419	|156128437|gb|AAIH02000185.1|-3432-3479	+
TU471	gi|156128616|gb|AAIH02000006.1|	76411	76884	474	15.46	7.42341	1	|156128616|gb|AAIH02000006.1|-76411-76884	+
TU472	gi|156128301|gb|AAIH02000321.1|	3	202	200	15.46	7.42341	1	|156128301|gb|AAIH02000321.1|-3-202	-
TU473	gi|156128078|gb|AAIH02000544.1|	159	1223	1065	15.48	7.43302	1	|156128078|gb|AAIH02000544.1|-159-1223	-
TU474	gi|156128392|gb|AAIH02000230.1|	36205	36775	542	15.5	7.44262	2	|156128392|gb|AAIH02000230.1|-36205-36639	|156128392|gb|AAIH02000230.1|-36669-36775	+
TU475	gi|156128571|gb|AAIH02000051.1|	96145	97132	968	15.52	7.45222	2	|156128571|gb|AAIH02000051.1|-96145-96242	|156128571|gb|AAIH02000051.1|-96263-97132	-
TU476	gi|156127769|gb|AAIH02000853.1|	52	721	670	15.52	7.45222	1	|156127769|gb|AAIH02000853.1|-52-721	+
TU477	gi|156128605|gb|AAIH02000017.1|	93770	94405	631	15.54	7.46183	2	|156128605|gb|AAIH02000017.1|-93770-93863	|156128605|gb|AAIH02000017.1|-93869-94405	-
TU478	gi|156128469|gb|AAIH02000153.1|	31332	32537	1179	15.55	7.46663	2	|156128469|gb|AAIH02000153.1|-31332-32352	|156128469|gb|AAIH02000153.1|-32380-32537	+
TU479	gi|156128462|gb|AAIH02000160.1|	69871	71011	1076	15.61	7.49544	2	|156128462|gb|AAIH02000160.1|-69871-70188	|156128462|gb|AAIH02000160.1|-70254-71011	+
TU480	gi|156128230|gb|AAIH02000392.1|	4077	4620	544	15.62	7.50024	1	|156128230|gb|AAIH02000392.1|-4077-4620	+
TU481	gi|156128426|gb|AAIH02000196.1|	9234	9676	443	15.64	7.50984	1	|156128426|gb|AAIH02000196.1|-9234-9676	+
TU482	gi|156128306|gb|AAIH02000316.1|	34446	34996	551	15.65	7.51465	1	|156128306|gb|AAIH02000316.1|-34446-34996	-
TU483	gi|156127981|gb|AAIH02000641.1|	179	619	441	15.66	7.51945	1	|156127981|gb|AAIH02000641.1|-179-619	-
TU484	gi|156128273|gb|AAIH02000349.1|	11781	12213	433	15.68	7.52905	1	|156128273|gb|AAIH02000349.1|-11781-12213	+
TU485	gi|156128406|gb|AAIH02000216.1|	51092	51565	454	15.72	7.54826	2	|156128406|gb|AAIH02000216.1|-51092-51205	|156128406|gb|AAIH02000216.1|-51226-51565	+
TU486	gi|156128541|gb|AAIH02000081.1|	12929	14127	1199	15.72	7.54826	1	|156128541|gb|AAIH02000081.1|-12929-14127	+
TU487	gi|156128362|gb|AAIH02000260.1|	32143	32365	223	15.74	7.55786	1	|156128362|gb|AAIH02000260.1|-32143-32365	+
TU488	gi|156128162|gb|AAIH02000460.1|	1497	2141	645	15.75	7.56266	1	|156128162|gb|AAIH02000460.1|-1497-2141	-
TU489	gi|156128282|gb|AAIH02000340.1|	22543	22907	365	15.75	7.56266	1	|156128282|gb|AAIH02000340.1|-22543-22907	-
TU490	gi|156128620|gb|AAIH02000002.1|	315461	315966	439	15.75	7.56266	2	|156128620|gb|AAIH02000002.1|-315461-315782	|156128620|gb|AAIH02000002.1|-315850-315966	-
TU491	gi|156128597|gb|AAIH02000025.1|	96435	96752	318	15.81	7.59147	1	|156128597|gb|AAIH02000025.1|-96435-96752	-
TU492	gi|156128617|gb|AAIH02000005.1|	7564	9196	1633	15.83	7.60108	1	|156128617|gb|AAIH02000005.1|-7564-9196	-
TU493	gi|156128191|gb|AAIH02000431.1|	13361	14258	643	15.86	7.61548	3	|156128191|gb|AAIH02000431.1|-13361-13450	|156128191|gb|AAIH02000431.1|-13657-14068	|156128191|gb|AAIH02000431.1|-14118-14258	+
TU494	gi|156128541|gb|AAIH02000081.1|	19676	20444	769	15.86	7.61548	1	|156128541|gb|AAIH02000081.1|-19676-20444	-
TU495	gi|156128151|gb|AAIH02000471.1|	81	1121	939	15.87	7.62028	3	|156128151|gb|AAIH02000471.1|-81-605	|156128151|gb|AAIH02000471.1|-685-773	|156128151|gb|AAIH02000471.1|-797-1121	-
TU496	gi|156128434|gb|AAIH02000188.1|	47073	48233	1120	15.88	7.62508	2	|156128434|gb|AAIH02000188.1|-47073-47157	|156128434|gb|AAIH02000188.1|-47199-48233	+
TU497	gi|156128434|gb|AAIH02000188.1|	53424	54620	1147	15.9	7.63469	2	|156128434|gb|AAIH02000188.1|-53424-54480	|156128434|gb|AAIH02000188.1|-54531-54620	+
TU498	gi|156128394|gb|AAIH02000228.1|	48399	50151	1730	15.97	7.6683	2	|156128394|gb|AAIH02000228.1|-48399-48488	|156128394|gb|AAIH02000228.1|-48512-50151	-
TU499	gi|156128306|gb|AAIH02000316.1|	21589	23935	2336	16	7.6827	2	|156128306|gb|AAIH02000316.1|-21589-22032	|156128306|gb|AAIH02000316.1|-22044-23935	-
TU500	gi|156128307|gb|AAIH02000315.1|	13437	13688	252	16.02	7.69231	1	|156128307|gb|AAIH02000315.1|-13437-13688	-
TU501	gi|156128569|gb|AAIH02000053.1|	153396	153856	453	16.08	7.72112	2	|156128569|gb|AAIH02000053.1|-153396-153436	|156128569|gb|AAIH02000053.1|-153445-153856	+
TU502	gi|156128355|gb|AAIH02000267.1|	36289	39051	2607	16.09	7.72592	6	|156128355|gb|AAIH02000267.1|-36289-36764	|156128355|gb|AAIH02000267.1|-36766-36893	|156128355|gb|AAIH02000267.1|-36925-37041	|156128355|gb|AAIH02000267.1|-37047-37363	|156128355|gb|AAIH02000267.1|-37453-38065	|156128355|gb|AAIH02000267.1|-38096-39051	+
TU503	gi|156128543|gb|AAIH02000079.1|	52046	52539	453	16.13	7.74513	2	|156128543|gb|AAIH02000079.1|-52046-52226	|156128543|gb|AAIH02000079.1|-52268-52539	+
TU504	gi|156128564|gb|AAIH02000058.1|	119948	120610	663	16.14	7.74993	1	|156128564|gb|AAIH02000058.1|-119948-120610	-
TU505	gi|156128600|gb|AAIH02000022.1|	161385	163147	1663	16.15	7.75473	2	|156128600|gb|AAIH02000022.1|-161385-162552	|156128600|gb|AAIH02000022.1|-162653-163147	+
TU506	gi|156128444|gb|AAIH02000178.1|	47125	47363	239	16.16	7.75953	1	|156128444|gb|AAIH02000178.1|-47125-47363	+
TU507	gi|156128620|gb|AAIH02000002.1|	303295	304203	909	16.2	7.77874	1	|156128620|gb|AAIH02000002.1|-303295-304203	+
TU508	gi|156128019|gb|AAIH02000603.1|	1017	1999	983	16.2	7.77874	1	|156128019|gb|AAIH02000603.1|-1017-1999	-
TU509	gi|156128519|gb|AAIH02000103.1|	92491	92772	282	16.26	7.80755	1	|156128519|gb|AAIH02000103.1|-92491-92772	-
TU510	gi|156128342|gb|AAIH02000280.1|	25615	26969	1355	16.29	7.82195	1	|156128342|gb|AAIH02000280.1|-25615-26969	-
TU511	gi|156128548|gb|AAIH02000074.1|	37793	38110	318	16.3	7.82676	1	|156128548|gb|AAIH02000074.1|-37793-38110	+
TU512	gi|156128533|gb|AAIH02000089.1|	108975	110410	1436	16.31	7.83156	1	|156128533|gb|AAIH02000089.1|-108975-110410	+
TU513	gi|156128227|gb|AAIH02000395.1|	24219	24550	332	16.35	7.85076	1	|156128227|gb|AAIH02000395.1|-24219-24550	+
TU514	gi|156128486|gb|AAIH02000136.1|	4709	5357	649	16.35	7.85076	1	|156128486|gb|AAIH02000136.1|-4709-5357	-
TU515	gi|156128606|gb|AAIH02000016.1|	50107	50348	242	16.36	7.85557	1	|156128606|gb|AAIH02000016.1|-50107-50348	+
TU516	gi|156128427|gb|AAIH02000195.1|	33595	34605	943	16.37	7.86037	3	|156128427|gb|AAIH02000195.1|-33595-33865	|156128427|gb|AAIH02000195.1|-33870-34060	|156128427|gb|AAIH02000195.1|-34125-34605	-
TU517	gi|156128492|gb|AAIH02000130.1|	13602	14381	651	16.38	7.86517	3	|156128492|gb|AAIH02000130.1|-13602-13872	|156128492|gb|AAIH02000130.1|-13937-14178	|156128492|gb|AAIH02000130.1|-14244-14381	-
TU518	gi|156128426|gb|AAIH02000196.1|	8834	9212	361	16.38	7.86517	2	|156128426|gb|AAIH02000196.1|-8834-9054	|156128426|gb|AAIH02000196.1|-9073-9212	+
TU519	gi|156128397|gb|AAIH02000225.1|	25406	25801	352	16.46	7.90358	2	|156128397|gb|AAIH02000225.1|-25406-25690	|156128397|gb|AAIH02000225.1|-25735-25801	-
TU520	gi|156128569|gb|AAIH02000053.1|	93084	93625	500	16.52	7.93239	2	|156128569|gb|AAIH02000053.1|-93084-93159	|156128569|gb|AAIH02000053.1|-93202-93625	+
TU521	gi|156128500|gb|AAIH02000122.1|	72590	72969	359	16.53	7.93719	2	|156128500|gb|AAIH02000122.1|-72590-72855	|156128500|gb|AAIH02000122.1|-72877-72969	+
TU522	gi|156128510|gb|AAIH02000112.1|	10981	11433	453	16.54	7.942	1	|156128510|gb|AAIH02000112.1|-10981-11433	-
TU523	gi|156128300|gb|AAIH02000322.1|	13008	13397	390	16.56	7.9516	1	|156128300|gb|AAIH02000322.1|-13008-13397	+
TU524	gi|156128521|gb|AAIH02000101.1|	71164	71383	220	16.56	7.9516	1	|156128521|gb|AAIH02000101.1|-71164-71383	-
TU525	gi|156128449|gb|AAIH02000173.1|	59282	60367	990	16.57	7.9564	4	|156128449|gb|AAIH02000173.1|-59282-60004	|156128449|gb|AAIH02000173.1|-60048-60133	|156128449|gb|AAIH02000173.1|-60161-60251	|156128449|gb|AAIH02000173.1|-60278-60367	-
TU526	gi|156128402|gb|AAIH02000220.1|	22653	23272	604	16.6	7.97081	2	|156128402|gb|AAIH02000220.1|-22653-22740	|156128402|gb|AAIH02000220.1|-22757-23272	-
TU527	gi|156128506|gb|AAIH02000116.1|	100622	100830	197	16.62	7.98041	2	|156128506|gb|AAIH02000116.1|-100622-100706	|156128506|gb|AAIH02000116.1|-100719-100830	-
TU528	gi|156128505|gb|AAIH02000117.1|	53213	54525	1043	16.63	7.98521	4	|156128505|gb|AAIH02000117.1|-53213-53302	|156128505|gb|AAIH02000117.1|-53325-53416	|156128505|gb|AAIH02000117.1|-53584-53847	|156128505|gb|AAIH02000117.1|-53929-54525	-
TU529	gi|156128570|gb|AAIH02000052.1|	85090	85924	835	16.68	8.00922	1	|156128570|gb|AAIH02000052.1|-85090-85924	+
TU530	gi|156128084|gb|AAIH02000538.1|	4369	5307	899	16.7	8.01882	2	|156128084|gb|AAIH02000538.1|-4369-4870	|156128084|gb|AAIH02000538.1|-4911-5307	+
TU531	gi|156128608|gb|AAIH02000014.1|	20651	21728	1041	16.7	8.01882	4	|156128608|gb|AAIH02000014.1|-20651-20774	|156128608|gb|AAIH02000014.1|-20792-21345	|156128608|gb|AAIH02000014.1|-21353-21647	|156128608|gb|AAIH02000014.1|-21661-21728	+
TU532	gi|156128560|gb|AAIH02000062.1|	90791	92295	1505	16.74	8.03803	1	|156128560|gb|AAIH02000062.1|-90791-92295	+
TU533	gi|156128461|gb|AAIH02000161.1|	62481	63737	1257	16.74	8.03803	1	|156128461|gb|AAIH02000161.1|-62481-63737	-
TU534	gi|156128602|gb|AAIH02000020.1|	79617	80310	686	16.77	8.05243	2	|156128602|gb|AAIH02000020.1|-79617-80212	|156128602|gb|AAIH02000020.1|-80221-80310	+
TU535	gi|156128543|gb|AAIH02000079.1|	123267	124767	1497	16.8	8.06684	2	|156128543|gb|AAIH02000079.1|-123267-124108	|156128543|gb|AAIH02000079.1|-124113-124767	+
TU536	gi|156128130|gb|AAIH02000492.1|	1747	2946	1196	16.81	8.07164	2	|156128130|gb|AAIH02000492.1|-1747-2458	|156128130|gb|AAIH02000492.1|-2463-2946	-
TU537	gi|156128566|gb|AAIH02000056.1|	91758	94005	2235	16.82	8.07644	2	|156128566|gb|AAIH02000056.1|-91758-93450	|156128566|gb|AAIH02000056.1|-93464-94005	-
TU538	gi|156128590|gb|AAIH02000032.1|	44924	45912	837	16.84	8.08605	4	|156128590|gb|AAIH02000032.1|-44924-45035	|156128590|gb|AAIH02000032.1|-45087-45374	|156128590|gb|AAIH02000032.1|-45448-45793	|156128590|gb|AAIH02000032.1|-45822-45912	+
TU539	gi|156128441|gb|AAIH02000181.1|	8546	8926	381	16.87	8.10045	1	|156128441|gb|AAIH02000181.1|-8546-8926	+
TU540	gi|156128597|gb|AAIH02000025.1|	121669	122657	989	16.98	8.15327	1	|156128597|gb|AAIH02000025.1|-121669-122657	+
TU541	gi|156128593|gb|AAIH02000029.1|	120328	120572	245	17.01	8.16768	1	|156128593|gb|AAIH02000029.1|-120328-120572	+
TU542	gi|156128573|gb|AAIH02000049.1|	151087	151499	358	17.03	8.17728	2	|156128573|gb|AAIH02000049.1|-151087-151149	|156128573|gb|AAIH02000049.1|-151205-151499	+
TU543	gi|156128581|gb|AAIH02000041.1|	83598	87920	4292	17.03	8.17728	3	|156128581|gb|AAIH02000041.1|-83598-87527	|156128581|gb|AAIH02000041.1|-87537-87808	|156128581|gb|AAIH02000041.1|-87831-87920	-
TU544	gi|156128580|gb|AAIH02000042.1|	41799	42510	703	17.05	8.18688	2	|156128580|gb|AAIH02000042.1|-41799-42156	|156128580|gb|AAIH02000042.1|-42166-42510	+
TU545	gi|156128606|gb|AAIH02000016.1|	160818	161157	340	17.1	8.21089	1	|156128606|gb|AAIH02000016.1|-160818-161157	-
TU546	gi|156128415|gb|AAIH02000207.1|	44560	44927	368	17.11	8.21569	1	|156128415|gb|AAIH02000207.1|-44560-44927	+
TU547	gi|156128513|gb|AAIH02000109.1|	22314	23901	1580	17.13	8.2253	3	|156128513|gb|AAIH02000109.1|-22314-22511	|156128513|gb|AAIH02000109.1|-22518-23492	|156128513|gb|AAIH02000109.1|-23495-23901	+
TU548	gi|156126067|gb|AAIH02002555.1|	5	899	888	17.14	8.2301	2	|156126067|gb|AAIH02002555.1|-5-802	|156126067|gb|AAIH02002555.1|-810-899	-
TU549	gi|156128560|gb|AAIH02000062.1|	14400	14843	444	17.15	8.2349	1	|156128560|gb|AAIH02000062.1|-14400-14843	+
TU550	gi|156128549|gb|AAIH02000073.1|	64282	64903	595	17.17	8.2445	3	|156128549|gb|AAIH02000073.1|-64282-64372	|156128549|gb|AAIH02000073.1|-64388-64824	|156128549|gb|AAIH02000073.1|-64837-64903	-
TU551	gi|156128621|gb|AAIH02000001.1|	31078	31291	209	17.19	8.25411	2	|156128621|gb|AAIH02000001.1|-31078-31186	|156128621|gb|AAIH02000001.1|-31192-31291	+
TU552	gi|156128350|gb|AAIH02000272.1|	1	798	755	17.2	8.25891	2	|156128350|gb|AAIH02000272.1|-1-471	|156128350|gb|AAIH02000272.1|-515-798	-
TU553	gi|156128611|gb|AAIH02000011.1|	175658	177077	1420	17.2	8.25891	1	|156128611|gb|AAIH02000011.1|-175658-177077	-
TU554	gi|156128456|gb|AAIH02000166.1|	299	1946	1590	17.22	8.26851	3	|156128456|gb|AAIH02000166.1|-299-550	|156128456|gb|AAIH02000166.1|-579-966	|156128456|gb|AAIH02000166.1|-997-1946	-
TU555	gi|156128256|gb|AAIH02000366.1|	13536	13897	362	17.24	8.27811	1	|156128256|gb|AAIH02000366.1|-13536-13897	-
TU556	gi|156128494|gb|AAIH02000128.1|	55259	55980	699	17.25	8.28292	2	|156128494|gb|AAIH02000128.1|-55259-55867	|156128494|gb|AAIH02000128.1|-55891-55980	+
TU557	gi|156128343|gb|AAIH02000279.1|	19096	19396	301	17.28	8.29732	1	|156128343|gb|AAIH02000279.1|-19096-19396	+
TU558	gi|156128512|gb|AAIH02000110.1|	30501	30958	439	17.29	8.30212	2	|156128512|gb|AAIH02000110.1|-30501-30551	|156128512|gb|AAIH02000110.1|-30571-30958	+
TU559	gi|156128462|gb|AAIH02000160.1|	21195	22890	1657	17.3	8.30692	2	|156128462|gb|AAIH02000160.1|-21195-21284	|156128462|gb|AAIH02000160.1|-21324-22890	+
TU560	gi|156128510|gb|AAIH02000112.1|	11419	12151	714	17.36	8.33573	2	|156128510|gb|AAIH02000112.1|-11419-11522	|156128510|gb|AAIH02000112.1|-11542-12151	+
TU561	gi|156128386|gb|AAIH02000236.1|	65	531	453	17.38	8.34534	2	|156128386|gb|AAIH02000236.1|-65-336	|156128386|gb|AAIH02000236.1|-351-531	-
TU562	gi|156128549|gb|AAIH02000073.1|	13602	13958	357	17.47	8.38855	1	|156128549|gb|AAIH02000073.1|-13602-13958	+
TU563	gi|156128565|gb|AAIH02000057.1|	124079	124479	401	17.47	8.38855	1	|156128565|gb|AAIH02000057.1|-124079-124479	-
TU564	gi|156128511|gb|AAIH02000111.1|	90098	90680	519	17.49	8.39816	2	|156128511|gb|AAIH02000111.1|-90098-90526	|156128511|gb|AAIH02000111.1|-90591-90680	+
TU565	gi|156128530|gb|AAIH02000092.1|	2403	3359	957	17.5	8.40296	1	|156128530|gb|AAIH02000092.1|-2403-3359	-
TU566	gi|156128608|gb|AAIH02000014.1|	229491	229852	354	17.51	8.40776	2	|156128608|gb|AAIH02000014.1|-229491-229725	|156128608|gb|AAIH02000014.1|-229734-229852	-
TU567	gi|156128618|gb|AAIH02000004.1|	251755	252488	687	17.54	8.42216	2	|156128618|gb|AAIH02000004.1|-251755-252184	|156128618|gb|AAIH02000004.1|-252232-252488	+
TU568	gi|156128146|gb|AAIH02000476.1|	1	1424	1396	17.55	8.42697	3	|156128146|gb|AAIH02000476.1|-1-1016	|156128146|gb|AAIH02000476.1|-1041-1156	|156128146|gb|AAIH02000476.1|-1161-1424	-
TU569	gi|156128611|gb|AAIH02000011.1|	244825	245554	727	17.6	8.45097	2	|156128611|gb|AAIH02000011.1|-244825-244992	|156128611|gb|AAIH02000011.1|-244996-245554	+
TU570	gi|156128395|gb|AAIH02000227.1|	56851	57379	529	17.6	8.45097	1	|156128395|gb|AAIH02000227.1|-56851-57379	+
TU571	gi|156128572|gb|AAIH02000050.1|	153768	155406	1639	17.63	8.46538	1	|156128572|gb|AAIH02000050.1|-153768-155406	+
TU572	gi|156128412|gb|AAIH02000210.1|	19931	20295	365	17.63	8.46538	1	|156128412|gb|AAIH02000210.1|-19931-20295	-
TU573	gi|156128609|gb|AAIH02000013.1|	206807	207041	235	17.63	8.46538	1	|156128609|gb|AAIH02000013.1|-206807-207041	+
TU574	gi|156128468|gb|AAIH02000154.1|	59854	61508	1655	17.69	8.49419	1	|156128468|gb|AAIH02000154.1|-59854-61508	-
TU575	gi|156128513|gb|AAIH02000109.1|	66780	68390	1476	17.72	8.5086	6	|156128513|gb|AAIH02000109.1|-66780-66869	|156128513|gb|AAIH02000109.1|-66894-67698	|156128513|gb|AAIH02000109.1|-67742-67804	|156128513|gb|AAIH02000109.1|-67829-68092	|156128513|gb|AAIH02000109.1|-68109-68272	|156128513|gb|AAIH02000109.1|-68301-68390	-
TU576	gi|156128603|gb|AAIH02000019.1|	189093	189874	633	17.73	8.5134	5	|156128603|gb|AAIH02000019.1|-189093-189182	|156128603|gb|AAIH02000019.1|-189263-189352	|156128603|gb|AAIH02000019.1|-189383-189487	|156128603|gb|AAIH02000019.1|-189494-189608	|156128603|gb|AAIH02000019.1|-189642-189874	+
TU577	gi|156128609|gb|AAIH02000013.1|	54956	55548	556	17.74	8.5182	2	|156128609|gb|AAIH02000013.1|-54956-55421	|156128609|gb|AAIH02000013.1|-55459-55548	+
TU578	gi|156128612|gb|AAIH02000010.1|	69850	71277	1209	17.81	8.55181	6	|156128612|gb|AAIH02000010.1|-69850-69939	|156128612|gb|AAIH02000010.1|-69953-70046	|156128612|gb|AAIH02000010.1|-70096-70343	|156128612|gb|AAIH02000010.1|-70402-70464	|156128612|gb|AAIH02000010.1|-70467-70601	|156128612|gb|AAIH02000010.1|-70699-71277	+
TU579	gi|156128434|gb|AAIH02000188.1|	450	1030	581	17.86	8.57582	1	|156128434|gb|AAIH02000188.1|-450-1030	-
TU580	gi|156128239|gb|AAIH02000383.1|	18343	18795	453	17.87	8.58062	1	|156128239|gb|AAIH02000383.1|-18343-18795	+
TU581	gi|156128200|gb|AAIH02000422.1|	2997	3727	619	17.88	8.58542	2	|156128200|gb|AAIH02000422.1|-2997-3408	|156128200|gb|AAIH02000422.1|-3521-3727	+
TU582	gi|156128607|gb|AAIH02000015.1|	25155	25429	275	17.9	8.59503	1	|156128607|gb|AAIH02000015.1|-25155-25429	+
TU583	gi|156128455|gb|AAIH02000167.1|	46433	46742	310	17.93	8.60943	1	|156128455|gb|AAIH02000167.1|-46433-46742	-
TU584	gi|156128104|gb|AAIH02000518.1|	8330	9030	701	17.94	8.61423	1	|156128104|gb|AAIH02000518.1|-8330-9030	+
TU585	gi|156128619|gb|AAIH02000003.1|	246679	247943	1253	17.96	8.62384	2	|156128619|gb|AAIH02000003.1|-246679-246940	|156128619|gb|AAIH02000003.1|-246953-247943	+
TU586	gi|156128513|gb|AAIH02000109.1|	27275	27657	383	17.98	8.63344	1	|156128513|gb|AAIH02000109.1|-27275-27657	-
TU587	gi|156127957|gb|AAIH02000665.1|	2068	2391	324	17.98	8.63344	1	|156127957|gb|AAIH02000665.1|-2068-2391	+
TU588	gi|156128205|gb|AAIH02000417.1|	14060	14496	437	18	8.64304	1	|156128205|gb|AAIH02000417.1|-14060-14496	+
TU589	gi|156128318|gb|AAIH02000304.1|	33144	33728	506	18.01	8.64784	2	|156128318|gb|AAIH02000304.1|-33144-33476	|156128318|gb|AAIH02000304.1|-33556-33728	+
TU590	gi|156128392|gb|AAIH02000230.1|	2232	2536	232	18.05	8.66705	2	|156128392|gb|AAIH02000230.1|-2232-2384	|156128392|gb|AAIH02000230.1|-2458-2536	+
TU591	gi|156128503|gb|AAIH02000119.1|	84398	85114	695	18.08	8.68146	3	|156128503|gb|AAIH02000119.1|-84398-84487	|156128503|gb|AAIH02000119.1|-84501-84651	|156128503|gb|AAIH02000119.1|-84661-85114	-
TU592	gi|156128609|gb|AAIH02000013.1|	180304	181686	1356	18.09	8.68626	2	|156128609|gb|AAIH02000013.1|-180304-180543	|156128609|gb|AAIH02000013.1|-180571-181686	-
TU593	gi|156128613|gb|AAIH02000009.1|	241772	242248	477	18.1	8.69106	1	|156128613|gb|AAIH02000009.1|-241772-242248	-
TU594	gi|156128607|gb|AAIH02000015.1|	25739	26354	616	18.11	8.69586	1	|156128607|gb|AAIH02000015.1|-25739-26354	+
TU595	gi|156128494|gb|AAIH02000128.1|	47121	47774	625	18.11	8.69586	3	|156128494|gb|AAIH02000128.1|-47121-47212	|156128494|gb|AAIH02000128.1|-47221-47557	|156128494|gb|AAIH02000128.1|-47579-47774	-
TU596	gi|156128466|gb|AAIH02000156.1|	62477	63385	834	18.12	8.70066	2	|156128466|gb|AAIH02000156.1|-62477-63191	|156128466|gb|AAIH02000156.1|-63267-63385	-
TU597	gi|156128445|gb|AAIH02000177.1|	75311	75859	549	18.12	8.70066	1	|156128445|gb|AAIH02000177.1|-75311-75859	+
TU598	gi|156128276|gb|AAIH02000346.1|	23554	25453	1900	18.15	8.71507	1	|156128276|gb|AAIH02000346.1|-23554-25453	-
TU599	gi|156126597|gb|AAIH02002025.1|	68	617	549	18.19	8.73427	2	|156126597|gb|AAIH02002025.1|-68-174	|156126597|gb|AAIH02002025.1|-176-617	+
TU600	gi|156128565|gb|AAIH02000057.1|	115825	117199	1373	18.19	8.73427	2	|156128565|gb|AAIH02000057.1|-115825-116508	|156128565|gb|AAIH02000057.1|-116511-117199	+
TU601	gi|156128606|gb|AAIH02000016.1|	61631	63052	1411	18.21	8.74388	2	|156128606|gb|AAIH02000016.1|-61631-61731	|156128606|gb|AAIH02000016.1|-61743-63052	-
TU602	gi|156128564|gb|AAIH02000058.1|	13128	17210	3896	18.22	8.74868	9	|156128564|gb|AAIH02000058.1|-13128-14662	|156128564|gb|AAIH02000058.1|-14672-14774	|156128564|gb|AAIH02000058.1|-14860-15451	|156128564|gb|AAIH02000058.1|-15459-15901	|156128564|gb|AAIH02000058.1|-15924-15994	|156128564|gb|AAIH02000058.1|-16015-16106	|156128564|gb|AAIH02000058.1|-16117-16268	|156128564|gb|AAIH02000058.1|-16290-17117	|156128564|gb|AAIH02000058.1|-17131-17210	+
TU603	gi|156128597|gb|AAIH02000025.1|	82349	84072	1613	18.24	8.75828	4	|156128597|gb|AAIH02000025.1|-82349-82714	|156128597|gb|AAIH02000025.1|-82770-83846	|156128597|gb|AAIH02000025.1|-83871-83961	|156128597|gb|AAIH02000025.1|-83994-84072	-
TU604	gi|156128515|gb|AAIH02000107.1|	3701	4120	420	18.28	8.77749	1	|156128515|gb|AAIH02000107.1|-3701-4120	+
TU605	gi|156128249|gb|AAIH02000373.1|	15271	16312	1032	18.29	8.78229	2	|156128249|gb|AAIH02000373.1|-15271-16254	|156128249|gb|AAIH02000373.1|-16265-16312	-
TU606	gi|156128551|gb|AAIH02000071.1|	68120	68491	372	18.3	8.78709	1	|156128551|gb|AAIH02000071.1|-68120-68491	+
TU607	gi|156128143|gb|AAIH02000479.1|	23	906	884	18.31	8.79189	1	|156128143|gb|AAIH02000479.1|-23-906	+
TU608	gi|156128553|gb|AAIH02000069.1|	38176	38706	523	18.31	8.79189	2	|156128553|gb|AAIH02000069.1|-38176-38265	|156128553|gb|AAIH02000069.1|-38274-38706	-
TU609	gi|156128207|gb|AAIH02000415.1|	4186	4391	206	18.35	8.8111	1	|156128207|gb|AAIH02000415.1|-4186-4391	+
TU610	gi|156128468|gb|AAIH02000154.1|	83586	84167	580	18.35	8.8111	2	|156128468|gb|AAIH02000154.1|-83586-83675	|156128468|gb|AAIH02000154.1|-83678-84167	-
TU611	gi|156128590|gb|AAIH02000032.1|	42025	42320	296	18.4	8.83511	1	|156128590|gb|AAIH02000032.1|-42025-42320	-
TU612	gi|156128266|gb|AAIH02000356.1|	24837	25825	985	18.45	8.85912	2	|156128266|gb|AAIH02000356.1|-24837-25300	|156128266|gb|AAIH02000356.1|-25305-25825	-
TU613	gi|156128303|gb|AAIH02000319.1|	6873	7541	648	18.47	8.86872	2	|156128303|gb|AAIH02000319.1|-6873-7430	|156128303|gb|AAIH02000319.1|-7452-7541	+
TU614	gi|156128594|gb|AAIH02000028.1|	36958	37124	167	18.47	8.86872	1	|156128594|gb|AAIH02000028.1|-36958-37124	+
TU615	gi|156128610|gb|AAIH02000012.1|	26937	30577	3594	18.49	8.87833	3	|156128610|gb|AAIH02000012.1|-26937-27026	|156128610|gb|AAIH02000012.1|-27048-30048	|156128610|gb|AAIH02000012.1|-30075-30577	-
TU616	gi|156128501|gb|AAIH02000121.1|	125	288	164	18.59	8.92634	1	|156128501|gb|AAIH02000121.1|-125-288	-
TU617	gi|156128549|gb|AAIH02000073.1|	9642	10678	1037	18.6	8.93114	1	|156128549|gb|AAIH02000073.1|-9642-10678	+
TU618	gi|156128554|gb|AAIH02000068.1|	32254	32595	249	18.6	8.93114	2	|156128554|gb|AAIH02000068.1|-32254-32438	|156128554|gb|AAIH02000068.1|-32532-32595	+
TU619	gi|156128526|gb|AAIH02000096.1|	72596	73115	479	18.68	8.96956	3	|156128526|gb|AAIH02000096.1|-72596-72809	|156128526|gb|AAIH02000096.1|-72837-72932	|156128526|gb|AAIH02000096.1|-72947-73115	-
TU620	gi|156128503|gb|AAIH02000119.1|	75649	76458	727	18.71	8.98396	3	|156128503|gb|AAIH02000119.1|-75649-76020	|156128503|gb|AAIH02000119.1|-76068-76269	|156128503|gb|AAIH02000119.1|-76306-76458	+
TU621	gi|156128497|gb|AAIH02000125.1|	36950	37521	558	18.73	8.99357	2	|156128497|gb|AAIH02000125.1|-36950-37042	|156128497|gb|AAIH02000125.1|-37057-37521	-
TU622	gi|156128565|gb|AAIH02000057.1|	118688	119384	686	18.73	8.99357	3	|156128565|gb|AAIH02000057.1|-118688-118796	|156128565|gb|AAIH02000057.1|-118801-119286	|156128565|gb|AAIH02000057.1|-119294-119384	+
TU623	gi|156128455|gb|AAIH02000167.1|	59732	61663	1745	18.75	9.00317	5	|156128455|gb|AAIH02000167.1|-59732-59855	|156128455|gb|AAIH02000167.1|-59909-60458	|156128455|gb|AAIH02000167.1|-60512-60670	|156128455|gb|AAIH02000167.1|-60714-61545	|156128455|gb|AAIH02000167.1|-61584-61663	+
TU624	gi|156128618|gb|AAIH02000004.1|	155403	155924	517	18.85	9.05119	2	|156128618|gb|AAIH02000004.1|-155403-155492	|156128618|gb|AAIH02000004.1|-155498-155924	+
TU625	gi|156128186|gb|AAIH02000436.1|	15726	16033	308	18.92	9.0848	1	|156128186|gb|AAIH02000436.1|-15726-16033	-
TU626	gi|156128163|gb|AAIH02000459.1|	15072	15227	156	18.96	9.104	1	|156128163|gb|AAIH02000459.1|-15072-15227	+
TU627	gi|156128188|gb|AAIH02000434.1|	9774	10417	644	18.97	9.10881	1	|156128188|gb|AAIH02000434.1|-9774-10417	-
TU628	gi|156128615|gb|AAIH02000007.1|	94644	95370	727	19.06	9.15202	1	|156128615|gb|AAIH02000007.1|-94644-95370	+
TU629	gi|156128599|gb|AAIH02000023.1|	187754	188006	253	19.06	9.15202	1	|156128599|gb|AAIH02000023.1|-187754-188006	-
TU630	gi|156128572|gb|AAIH02000050.1|	108543	109860	1318	19.07	9.15682	1	|156128572|gb|AAIH02000050.1|-108543-109860	-
TU631	gi|156128603|gb|AAIH02000019.1|	148806	148974	169	19.14	9.19044	1	|156128603|gb|AAIH02000019.1|-148806-148974	-
TU632	gi|156128586|gb|AAIH02000036.1|	81243	81907	665	19.17	9.20484	1	|156128586|gb|AAIH02000036.1|-81243-81907	+
TU633	gi|156128426|gb|AAIH02000196.1|	46146	47203	951	19.17	9.20484	4	|156128426|gb|AAIH02000196.1|-46146-46220	|156128426|gb|AAIH02000196.1|-46233-46796	|156128426|gb|AAIH02000196.1|-46846-46942	|156128426|gb|AAIH02000196.1|-46989-47203	-
TU634	gi|156128515|gb|AAIH02000107.1|	58701	59579	837	19.19	9.21444	2	|156128515|gb|AAIH02000107.1|-58701-59452	|156128515|gb|AAIH02000107.1|-59495-59579	+
TU635	gi|156128449|gb|AAIH02000173.1|	298	530	224	19.28	9.25766	2	|156128449|gb|AAIH02000173.1|-298-411	|156128449|gb|AAIH02000173.1|-421-530	-
TU636	gi|156128223|gb|AAIH02000399.1|	22018	23311	1294	19.3	9.26726	1	|156128223|gb|AAIH02000399.1|-22018-23311	+
TU637	gi|156128426|gb|AAIH02000196.1|	41579	41797	219	19.31	9.27206	1	|156128426|gb|AAIH02000196.1|-41579-41797	-
TU638	gi|156128023|gb|AAIH02000599.1|	1594	2168	558	19.33	9.28167	2	|156128023|gb|AAIH02000599.1|-1594-1826	|156128023|gb|AAIH02000599.1|-1844-2168	-
TU639	gi|156128436|gb|AAIH02000186.1|	71493	71720	228	19.34	9.28647	1	|156128436|gb|AAIH02000186.1|-71493-71720	-
TU640	gi|156128473|gb|AAIH02000149.1|	5164	5555	392	19.36	9.29607	1	|156128473|gb|AAIH02000149.1|-5164-5555	-
TU641	gi|156128556|gb|AAIH02000066.1|	7800	8372	567	19.4	9.31528	2	|156128556|gb|AAIH02000066.1|-7800-8225	|156128556|gb|AAIH02000066.1|-8232-8372	+
TU642	gi|156128567|gb|AAIH02000055.1|	5582	5903	322	19.4	9.31528	1	|156128567|gb|AAIH02000055.1|-5582-5903	+
TU643	gi|156128349|gb|AAIH02000273.1|	4157	4568	412	19.41	9.32008	1	|156128349|gb|AAIH02000273.1|-4157-4568	+
TU644	gi|156128551|gb|AAIH02000071.1|	69669	70593	904	19.45	9.33929	2	|156128551|gb|AAIH02000071.1|-69669-70349	|156128551|gb|AAIH02000071.1|-70371-70593	+
TU645	gi|156128599|gb|AAIH02000023.1|	4048	4418	371	19.52	9.3729	1	|156128599|gb|AAIH02000023.1|-4048-4418	+
TU646	gi|156128486|gb|AAIH02000136.1|	49752	50604	803	19.53	9.3777	3	|156128486|gb|AAIH02000136.1|-49752-50202	|156128486|gb|AAIH02000136.1|-50219-50480	|156128486|gb|AAIH02000136.1|-50515-50604	-
TU647	gi|156128355|gb|AAIH02000267.1|	39409	39677	269	19.57	9.39691	1	|156128355|gb|AAIH02000267.1|-39409-39677	+
TU648	gi|156128600|gb|AAIH02000022.1|	171732	172627	892	19.57	9.39691	2	|156128600|gb|AAIH02000022.1|-171732-172530	|156128600|gb|AAIH02000022.1|-172535-172627	+
TU649	gi|156128428|gb|AAIH02000194.1|	64012	64271	244	19.58	9.40171	2	|156128428|gb|AAIH02000194.1|-64012-64121	|156128428|gb|AAIH02000194.1|-64138-64271	+
TU650	gi|156128286|gb|AAIH02000336.1|	196	1413	1159	19.58	9.40171	2	|156128286|gb|AAIH02000336.1|-196-550	|156128286|gb|AAIH02000336.1|-610-1413	-
TU651	gi|156128263|gb|AAIH02000359.1|	29053	29535	421	19.64	9.43052	2	|156128263|gb|AAIH02000359.1|-29053-29312	|156128263|gb|AAIH02000359.1|-29375-29535	+
TU652	gi|156128300|gb|AAIH02000322.1|	830	1050	210	19.69	9.45453	2	|156128300|gb|AAIH02000322.1|-830-945	|156128300|gb|AAIH02000322.1|-957-1050	+
TU653	gi|156128398|gb|AAIH02000224.1|	37404	38224	772	19.75	9.48334	2	|156128398|gb|AAIH02000224.1|-37404-37493	|156128398|gb|AAIH02000224.1|-37543-38224	+
TU654	gi|156128326|gb|AAIH02000296.1|	15221	15615	395	19.75	9.48334	1	|156128326|gb|AAIH02000296.1|-15221-15615	+
TU655	gi|156128480|gb|AAIH02000142.1|	66921	68451	1520	19.78	9.49774	2	|156128480|gb|AAIH02000142.1|-66921-67243	|156128480|gb|AAIH02000142.1|-67255-68451	-
TU656	gi|156128593|gb|AAIH02000029.1|	2640	4355	1703	19.8	9.50735	2	|156128593|gb|AAIH02000029.1|-2640-3691	|156128593|gb|AAIH02000029.1|-3705-4355	+
TU657	gi|156128539|gb|AAIH02000083.1|	17980	18260	281	19.85	9.53136	1	|156128539|gb|AAIH02000083.1|-17980-18260	-
TU658	gi|156128373|gb|AAIH02000249.1|	3643	3931	289	19.86	9.53616	1	|156128373|gb|AAIH02000249.1|-3643-3931	+
TU659	gi|156128541|gb|AAIH02000081.1|	98271	100268	1944	19.95	9.57937	3	|156128541|gb|AAIH02000081.1|-98271-98360	|156128541|gb|AAIH02000081.1|-98373-98462	|156128541|gb|AAIH02000081.1|-98505-100268	-
TU660	gi|156128461|gb|AAIH02000161.1|	63949	64525	501	19.96	9.58417	2	|156128461|gb|AAIH02000161.1|-63949-64377	|156128461|gb|AAIH02000161.1|-64454-64525	+
TU661	gi|156126736|gb|AAIH02001886.1|	295	810	516	19.97	9.58898	1	|156126736|gb|AAIH02001886.1|-295-810	+
TU662	gi|156128474|gb|AAIH02000148.1|	80391	81501	1067	20.2	9.69941	3	|156128474|gb|AAIH02000148.1|-80391-80974	|156128474|gb|AAIH02000148.1|-81002-81303	|156128474|gb|AAIH02000148.1|-81321-81501	+
TU663	gi|156128425|gb|AAIH02000197.1|	51695	52483	771	20.21	9.70422	2	|156128425|gb|AAIH02000197.1|-51695-52375	|156128425|gb|AAIH02000197.1|-52394-52483	+
TU664	gi|156128242|gb|AAIH02000380.1|	17601	17826	226	20.24	9.71862	1	|156128242|gb|AAIH02000380.1|-17601-17826	-
TU665	gi|156128607|gb|AAIH02000015.1|	150545	150789	245	20.25	9.72342	1	|156128607|gb|AAIH02000015.1|-150545-150789	-
TU666	gi|156126973|gb|AAIH02001649.1|	535	787	253	20.27	9.73303	1	|156126973|gb|AAIH02001649.1|-535-787	+
TU667	gi|156128606|gb|AAIH02000016.1|	66097	67182	1086	20.42	9.80505	1	|156128606|gb|AAIH02000016.1|-66097-67182	-
TU668	gi|156128585|gb|AAIH02000037.1|	83173	83862	690	20.43	9.80985	1	|156128585|gb|AAIH02000037.1|-83173-83862	+
TU669	gi|156128280|gb|AAIH02000342.1|	4388	5601	1206	20.48	9.83386	3	|156128280|gb|AAIH02000342.1|-4388-4648	|156128280|gb|AAIH02000342.1|-4651-5505	|156128280|gb|AAIH02000342.1|-5512-5601	+
TU670	gi|156128610|gb|AAIH02000012.1|	35	1287	1253	20.51	9.84827	1	|156128610|gb|AAIH02000012.1|-35-1287	+
TU671	gi|156128461|gb|AAIH02000161.1|	64706	65073	368	20.52	9.85307	1	|156128461|gb|AAIH02000161.1|-64706-65073	+
TU672	gi|156128572|gb|AAIH02000050.1|	82653	83516	860	20.52	9.85307	3	|156128572|gb|AAIH02000050.1|-82653-83164	|156128572|gb|AAIH02000050.1|-83166-83268	|156128572|gb|AAIH02000050.1|-83272-83516	+
TU673	gi|156128411|gb|AAIH02000211.1|	26649	27106	458	20.54	9.86267	1	|156128411|gb|AAIH02000211.1|-26649-27106	+
TU674	gi|156128586|gb|AAIH02000036.1|	174240	174668	429	20.54	9.86267	1	|156128586|gb|AAIH02000036.1|-174240-174668	-
TU675	gi|156128415|gb|AAIH02000207.1|	45905	46836	910	20.56	9.87228	2	|156128415|gb|AAIH02000207.1|-45905-46008	|156128415|gb|AAIH02000207.1|-46031-46836	+
TU676	gi|156128336|gb|AAIH02000286.1|	20608	21588	977	20.58	9.88188	2	|156128336|gb|AAIH02000286.1|-20608-21353	|156128336|gb|AAIH02000286.1|-21358-21588	+
TU677	gi|156128184|gb|AAIH02000438.1|	8570	9730	1130	20.59	9.88668	3	|156128184|gb|AAIH02000438.1|-8570-8708	|156128184|gb|AAIH02000438.1|-8736-8876	|156128184|gb|AAIH02000438.1|-8881-9730	-
TU678	gi|156128564|gb|AAIH02000058.1|	74477	75912	1388	20.61	9.89628	2	|156128564|gb|AAIH02000058.1|-74477-75550	|156128564|gb|AAIH02000058.1|-75599-75912	-
TU679	gi|156128563|gb|AAIH02000059.1|	48254	48704	451	20.66	9.92029	1	|156128563|gb|AAIH02000059.1|-48254-48704	-
TU680	gi|156128071|gb|AAIH02000551.1|	19	505	487	20.68	9.9299	1	|156128071|gb|AAIH02000551.1|-19-505	+
TU681	gi|156128575|gb|AAIH02000047.1|	29033	30611	1562	20.71	9.9443	3	|156128575|gb|AAIH02000047.1|-29033-29142	|156128575|gb|AAIH02000047.1|-29145-29987	|156128575|gb|AAIH02000047.1|-30003-30611	+
TU682	gi|156126736|gb|AAIH02001886.1|	823	1167	345	20.74	9.95871	1	|156126736|gb|AAIH02001886.1|-823-1167	+
TU683	gi|156128347|gb|AAIH02000275.1|	25374	25698	325	20.77	9.97311	1	|156128347|gb|AAIH02000275.1|-25374-25698	+
TU684	gi|156128445|gb|AAIH02000177.1|	31761	32006	246	20.79	9.98271	1	|156128445|gb|AAIH02000177.1|-31761-32006	-
TU685	gi|156128615|gb|AAIH02000007.1|	238012	239628	1611	20.86	10.0163	3	|156128615|gb|AAIH02000007.1|-238012-238847	|156128615|gb|AAIH02000007.1|-238853-239329	|156128615|gb|AAIH02000007.1|-239331-239628	+
TU686	gi|156128089|gb|AAIH02000533.1|	958	1931	798	20.88	10.0259	3	|156128089|gb|AAIH02000533.1|-958-1047	|156128089|gb|AAIH02000533.1|-1074-1639	|156128089|gb|AAIH02000533.1|-1790-1931	-
TU687	gi|156128620|gb|AAIH02000002.1|	47389	50340	2895	20.9	10.0355	5	|156128620|gb|AAIH02000002.1|-47389-47613	|156128620|gb|AAIH02000002.1|-47642-48878	|156128620|gb|AAIH02000002.1|-48884-49047	|156128620|gb|AAIH02000002.1|-49069-49614	|156128620|gb|AAIH02000002.1|-49618-50340	+
TU688	gi|156128519|gb|AAIH02000103.1|	8341	10389	2018	20.94	10.0547	4	|156128519|gb|AAIH02000103.1|-8341-8611	|156128519|gb|AAIH02000103.1|-8629-8969	|156128519|gb|AAIH02000103.1|-8982-9574	|156128519|gb|AAIH02000103.1|-9577-10389	-
TU689	gi|156128574|gb|AAIH02000048.1|	76192	76959	741	20.97	10.0691	3	|156128574|gb|AAIH02000048.1|-76192-76700	|156128574|gb|AAIH02000048.1|-76720-76861	|156128574|gb|AAIH02000048.1|-76870-76959	+
TU690	gi|156128620|gb|AAIH02000002.1|	21318	21580	263	21.01	10.0884	1	|156128620|gb|AAIH02000002.1|-21318-21580	+
TU691	gi|156126949|gb|AAIH02001673.1|	328	583	256	21.02	10.0932	1	|156126949|gb|AAIH02001673.1|-328-583	-
TU692	gi|156128603|gb|AAIH02000019.1|	100699	102566	1809	21.03	10.098	3	|156128603|gb|AAIH02000019.1|-100699-102318	|156128603|gb|AAIH02000019.1|-102339-102456	|156128603|gb|AAIH02000019.1|-102496-102566	+
TU693	gi|156128475|gb|AAIH02000147.1|	36864	37884	1017	21.04	10.1028	2	|156128475|gb|AAIH02000147.1|-36864-37776	|156128475|gb|AAIH02000147.1|-37781-37884	+
TU694	gi|156128606|gb|AAIH02000016.1|	160286	160715	430	21.07	10.1172	1	|156128606|gb|AAIH02000016.1|-160286-160715	-
TU695	gi|156128388|gb|AAIH02000234.1|	35439	37011	1346	21.12	10.1412	4	|156128388|gb|AAIH02000234.1|-35439-35664	|156128388|gb|AAIH02000234.1|-35718-35870	|156128388|gb|AAIH02000234.1|-35947-36597	|156128388|gb|AAIH02000234.1|-36696-37011	+
TU696	gi|156128293|gb|AAIH02000329.1|	26043	26855	805	21.14	10.1508	2	|156128293|gb|AAIH02000329.1|-26043-26337	|156128293|gb|AAIH02000329.1|-26346-26855	-
TU697	gi|156128374|gb|AAIH02000248.1|	46130	46952	802	21.19	10.1748	3	|156128374|gb|AAIH02000248.1|-46130-46345	|156128374|gb|AAIH02000248.1|-46355-46779	|156128374|gb|AAIH02000248.1|-46792-46952	-
TU698	gi|156128354|gb|AAIH02000268.1|	7649	8953	1299	21.2	10.1796	3	|156128354|gb|AAIH02000268.1|-7649-7748	|156128354|gb|AAIH02000268.1|-7753-8731	|156128354|gb|AAIH02000268.1|-8734-8953	-
TU699	gi|156128429|gb|AAIH02000193.1|	45842	48350	2281	21.24	10.1988	5	|156128429|gb|AAIH02000193.1|-45842-45920	|156128429|gb|AAIH02000193.1|-45940-46029	|156128429|gb|AAIH02000193.1|-46066-47442	|156128429|gb|AAIH02000193.1|-47562-48089	|156128429|gb|AAIH02000193.1|-48144-48350	-
TU700	gi|156128380|gb|AAIH02000242.1|	52465	52637	173	21.3	10.2276	1	|156128380|gb|AAIH02000242.1|-52465-52637	-
TU701	gi|156128330|gb|AAIH02000292.1|	39704	40280	577	21.31	10.2324	1	|156128330|gb|AAIH02000292.1|-39704-40280	+
TU702	gi|156128391|gb|AAIH02000231.1|	42204	42873	670	21.35	10.2516	1	|156128391|gb|AAIH02000231.1|-42204-42873	-
TU703	gi|156128584|gb|AAIH02000038.1|	170199	171354	1156	21.37	10.2612	1	|156128584|gb|AAIH02000038.1|-170199-171354	+
TU704	gi|156128620|gb|AAIH02000002.1|	40876	41219	344	21.37	10.2612	1	|156128620|gb|AAIH02000002.1|-40876-41219	+
TU705	gi|156128062|gb|AAIH02000560.1|	5	1472	1378	21.44	10.2948	2	|156128062|gb|AAIH02000560.1|-5-508	|156128062|gb|AAIH02000560.1|-599-1472	-
TU706	gi|156128612|gb|AAIH02000010.1|	155644	156759	1111	21.5	10.3236	2	|156128612|gb|AAIH02000010.1|-155644-155801	|156128612|gb|AAIH02000010.1|-155807-156759	+
TU707	gi|156128271|gb|AAIH02000351.1|	4	1417	1388	21.51	10.3284	2	|156128271|gb|AAIH02000351.1|-4-1301	|156128271|gb|AAIH02000351.1|-1328-1417	+
TU708	gi|156128571|gb|AAIH02000051.1|	342	799	449	21.54	10.3428	2	|156128571|gb|AAIH02000051.1|-342-698	|156128571|gb|AAIH02000051.1|-708-799	+
TU709	gi|156128600|gb|AAIH02000022.1|	130272	132119	1829	21.54	10.3428	3	|156128600|gb|AAIH02000022.1|-130272-130361	|156128600|gb|AAIH02000022.1|-130374-132019	|156128600|gb|AAIH02000022.1|-132027-132119	+
TU710	gi|156128547|gb|AAIH02000075.1|	116893	117683	734	21.56	10.3524	2	|156128547|gb|AAIH02000075.1|-116893-117536	|156128547|gb|AAIH02000075.1|-117594-117683	+
TU711	gi|156128543|gb|AAIH02000079.1|	22996	24652	1628	21.56	10.3524	3	|156128543|gb|AAIH02000079.1|-22996-23357	|156128543|gb|AAIH02000079.1|-23375-23473	|156128543|gb|AAIH02000079.1|-23486-24652	-
TU712	gi|156128579|gb|AAIH02000043.1|	34197	35032	836	21.56	10.3524	1	|156128579|gb|AAIH02000043.1|-34197-35032	-
TU713	gi|156128555|gb|AAIH02000067.1|	10560	12600	1988	21.64	10.3909	4	|156128555|gb|AAIH02000067.1|-10560-10648	|156128555|gb|AAIH02000067.1|-10656-11026	|156128555|gb|AAIH02000067.1|-11048-12234	|156128555|gb|AAIH02000067.1|-12260-12600	-
TU714	gi|156128357|gb|AAIH02000265.1|	46738	47044	307	21.66	10.4005	1	|156128357|gb|AAIH02000265.1|-46738-47044	+
TU715	gi|156128320|gb|AAIH02000302.1|	24893	25335	424	21.71	10.4245	3	|156128320|gb|AAIH02000302.1|-24893-24990	|156128320|gb|AAIH02000302.1|-25005-25270	|156128320|gb|AAIH02000302.1|-25276-25335	+
TU716	gi|156128608|gb|AAIH02000014.1|	42506	43130	625	21.75	10.4437	1	|156128608|gb|AAIH02000014.1|-42506-43130	+
TU717	gi|156128273|gb|AAIH02000349.1|	15241	16746	1491	21.8	10.4677	2	|156128273|gb|AAIH02000349.1|-15241-16640	|156128273|gb|AAIH02000349.1|-16656-16746	+
TU718	gi|156128426|gb|AAIH02000196.1|	43044	43777	728	21.8	10.4677	2	|156128426|gb|AAIH02000196.1|-43044-43491	|156128426|gb|AAIH02000196.1|-43498-43777	-
TU719	gi|156128341|gb|AAIH02000281.1|	988	1487	499	21.92	10.5253	2	|156128341|gb|AAIH02000281.1|-988-1428	|156128341|gb|AAIH02000281.1|-1430-1487	+
TU720	gi|156128390|gb|AAIH02000232.1|	52500	52791	292	21.94	10.5349	1	|156128390|gb|AAIH02000232.1|-52500-52791	-
TU721	gi|156128500|gb|AAIH02000122.1|	6028	6426	399	21.97	10.5493	1	|156128500|gb|AAIH02000122.1|-6028-6426	+
TU722	gi|156128613|gb|AAIH02000009.1|	237916	238883	968	22.12	10.6213	1	|156128613|gb|AAIH02000009.1|-237916-238883	+
TU723	gi|156128594|gb|AAIH02000028.1|	33570	33808	239	22.22	10.6694	1	|156128594|gb|AAIH02000028.1|-33570-33808	-
TU724	gi|156128235|gb|AAIH02000387.1|	21830	22445	616	22.25	10.6838	1	|156128235|gb|AAIH02000387.1|-21830-22445	+
TU725	gi|156128576|gb|AAIH02000046.1|	81349	81874	491	22.32	10.7174	2	|156128576|gb|AAIH02000046.1|-81349-81438	|156128576|gb|AAIH02000046.1|-81474-81874	+
TU726	gi|156128549|gb|AAIH02000073.1|	62708	64135	1364	22.38	10.7462	2	|156128549|gb|AAIH02000073.1|-62708-64023	|156128549|gb|AAIH02000073.1|-64088-64135	-
TU727	gi|156128486|gb|AAIH02000136.1|	39975	41233	1032	22.39	10.751	6	|156128486|gb|AAIH02000136.1|-39975-40064	|156128486|gb|AAIH02000136.1|-40190-40289	|156128486|gb|AAIH02000136.1|-40302-40428	|156128486|gb|AAIH02000136.1|-40453-40907	|156128486|gb|AAIH02000136.1|-40916-41106	|156128486|gb|AAIH02000136.1|-41165-41233	+
TU728	gi|156128529|gb|AAIH02000093.1|	30036	30888	853	22.4	10.7558	1	|156128529|gb|AAIH02000093.1|-30036-30888	-
TU729	gi|156128386|gb|AAIH02000236.1|	1948	2748	801	22.46	10.7846	1	|156128386|gb|AAIH02000236.1|-1948-2748	-
TU730	gi|156128524|gb|AAIH02000098.1|	102552	102835	284	22.47	10.7894	1	|156128524|gb|AAIH02000098.1|-102552-102835	+
TU731	gi|156128486|gb|AAIH02000136.1|	49562	50037	474	22.48	10.7942	2	|156128486|gb|AAIH02000136.1|-49562-49678	|156128486|gb|AAIH02000136.1|-49681-50037	+
TU732	gi|156128407|gb|AAIH02000215.1|	59269	59591	323	22.5	10.8038	1	|156128407|gb|AAIH02000215.1|-59269-59591	-
TU733	gi|156128585|gb|AAIH02000037.1|	46391	48414	1928	22.53	10.8182	5	|156128585|gb|AAIH02000037.1|-46391-46555	|156128585|gb|AAIH02000037.1|-46581-46730	|156128585|gb|AAIH02000037.1|-46732-47672	|156128585|gb|AAIH02000037.1|-47680-47907	|156128585|gb|AAIH02000037.1|-47971-48414	+
TU734	gi|156128352|gb|AAIH02000270.1|	39061	39554	494	22.54	10.823	1	|156128352|gb|AAIH02000270.1|-39061-39554	+
TU735	gi|156128452|gb|AAIH02000170.1|	7598	9435	1838	22.57	10.8374	1	|156128452|gb|AAIH02000170.1|-7598-9435	-
TU736	gi|156128590|gb|AAIH02000032.1|	4160	4428	269	22.58	10.8422	1	|156128590|gb|AAIH02000032.1|-4160-4428	+
TU737	gi|156128162|gb|AAIH02000460.1|	4603	5850	1227	22.68	10.8902	3	|156128162|gb|AAIH02000460.1|-4603-5037	|156128162|gb|AAIH02000460.1|-5042-5656	|156128162|gb|AAIH02000460.1|-5674-5850	-
TU738	gi|156128196|gb|AAIH02000426.1|	12077	12654	523	22.77	10.9334	2	|156128196|gb|AAIH02000426.1|-12077-12371	|156128196|gb|AAIH02000426.1|-12427-12654	-
TU739	gi|156128535|gb|AAIH02000087.1|	60	1370	1248	22.78	10.9383	5	|156128535|gb|AAIH02000087.1|-60-496	|156128535|gb|AAIH02000087.1|-505-708	|156128535|gb|AAIH02000087.1|-715-844	|156128535|gb|AAIH02000087.1|-867-1289	|156128535|gb|AAIH02000087.1|-1317-1370	-
TU740	gi|156128552|gb|AAIH02000070.1|	131832	132799	918	22.8	10.9479	2	|156128552|gb|AAIH02000070.1|-131832-132116	|156128552|gb|AAIH02000070.1|-132167-132799	+
TU741	gi|156128044|gb|AAIH02000578.1|	3063	3784	643	22.82	10.9575	3	|156128044|gb|AAIH02000578.1|-3063-3122	|156128044|gb|AAIH02000578.1|-3181-3461	|156128044|gb|AAIH02000578.1|-3483-3784	+
TU742	gi|156128380|gb|AAIH02000242.1|	2588	2986	399	22.84	10.9671	1	|156128380|gb|AAIH02000242.1|-2588-2986	-
TU743	gi|156128602|gb|AAIH02000020.1|	5382	5781	400	22.89	10.9911	1	|156128602|gb|AAIH02000020.1|-5382-5781	+
TU744	gi|156128572|gb|AAIH02000050.1|	34445	36026	1582	22.97	11.0295	1	|156128572|gb|AAIH02000050.1|-34445-36026	-
TU745	gi|156128469|gb|AAIH02000153.1|	854	1019	166	22.98	11.0343	1	|156128469|gb|AAIH02000153.1|-854-1019	+
TU746	gi|156128500|gb|AAIH02000122.1|	1112	1860	749	23.02	11.0535	1	|156128500|gb|AAIH02000122.1|-1112-1860	+
TU747	gi|156128272|gb|AAIH02000350.1|	13284	13559	276	23.03	11.0583	1	|156128272|gb|AAIH02000350.1|-13284-13559	+
TU748	gi|156128572|gb|AAIH02000050.1|	135121	136005	870	23.09	11.0871	3	|156128572|gb|AAIH02000050.1|-135121-135201	|156128572|gb|AAIH02000050.1|-135204-135883	|156128572|gb|AAIH02000050.1|-135897-136005	-
TU749	gi|156128469|gb|AAIH02000153.1|	1084	1313	230	23.11	11.0967	1	|156128469|gb|AAIH02000153.1|-1084-1313	+
TU750	gi|156128398|gb|AAIH02000224.1|	53848	54266	419	23.14	11.1111	1	|156128398|gb|AAIH02000224.1|-53848-54266	+
TU751	gi|156128560|gb|AAIH02000062.1|	4	625	490	23.16	11.1207	2	|156128560|gb|AAIH02000062.1|-4-237	|156128560|gb|AAIH02000062.1|-370-625	-
TU752	gi|156128397|gb|AAIH02000225.1|	44904	45298	395	23.18	11.1303	1	|156128397|gb|AAIH02000225.1|-44904-45298	+
TU753	gi|156128604|gb|AAIH02000018.1|	22035	23318	1284	23.19	11.1351	1	|156128604|gb|AAIH02000018.1|-22035-23318	+
TU754	gi|156128586|gb|AAIH02000036.1|	8781	10238	1456	23.2	11.1399	2	|156128586|gb|AAIH02000036.1|-8781-9754	|156128586|gb|AAIH02000036.1|-9757-10238	-
TU755	gi|156128497|gb|AAIH02000125.1|	21964	22886	915	23.31	11.1927	2	|156128497|gb|AAIH02000125.1|-21964-22752	|156128497|gb|AAIH02000125.1|-22761-22886	-
TU756	gi|156128262|gb|AAIH02000360.1|	22117	22893	746	23.41	11.2408	2	|156128262|gb|AAIH02000360.1|-22117-22555	|156128262|gb|AAIH02000360.1|-22587-22893	+
TU757	gi|156128559|gb|AAIH02000063.1|	23989	24948	960	23.42	11.2456	1	|156128559|gb|AAIH02000063.1|-23989-24948	-
TU758	gi|156128611|gb|AAIH02000011.1|	60553	63151	2556	23.44	11.2552	5	|156128611|gb|AAIH02000011.1|-60553-62619	|156128611|gb|AAIH02000011.1|-62626-62826	|156128611|gb|AAIH02000011.1|-62840-62932	|156128611|gb|AAIH02000011.1|-62945-63049	|156128611|gb|AAIH02000011.1|-63062-63151	+
TU759	gi|156128452|gb|AAIH02000170.1|	33890	34965	1001	23.49	11.2792	2	|156128452|gb|AAIH02000170.1|-33890-34467	|156128452|gb|AAIH02000170.1|-34543-34965	+
TU760	gi|156128412|gb|AAIH02000210.1|	9	1586	1578	23.49	11.2792	1	|156128412|gb|AAIH02000210.1|-9-1586	-
TU761	gi|156128336|gb|AAIH02000286.1|	6436	6670	229	23.56	11.3128	2	|156128336|gb|AAIH02000286.1|-6436-6542	|156128336|gb|AAIH02000286.1|-6549-6670	-
TU762	gi|156128444|gb|AAIH02000178.1|	53454	54467	1007	23.66	11.3608	2	|156128444|gb|AAIH02000178.1|-53454-53994	|156128444|gb|AAIH02000178.1|-54002-54467	+
TU763	gi|156128461|gb|AAIH02000161.1|	65153	66910	1745	23.68	11.3704	3	|156128461|gb|AAIH02000161.1|-65153-65940	|156128461|gb|AAIH02000161.1|-65951-66445	|156128461|gb|AAIH02000161.1|-66449-66910	+
TU764	gi|156128540|gb|AAIH02000082.1|	90618	93210	2591	23.68	11.3704	2	|156128540|gb|AAIH02000082.1|-90618-92989	|156128540|gb|AAIH02000082.1|-92992-93210	-
TU765	gi|156128288|gb|AAIH02000334.1|	45	1243	1127	23.72	11.3896	3	|156128288|gb|AAIH02000334.1|-45-123	|156128288|gb|AAIH02000334.1|-142-982	|156128288|gb|AAIH02000334.1|-1037-1243	-
TU766	gi|156128515|gb|AAIH02000107.1|	12	287	276	23.76	11.4088	1	|156128515|gb|AAIH02000107.1|-12-287	+
TU767	gi|156128375|gb|AAIH02000247.1|	38060	41884	3748	23.79	11.4232	5	|156128375|gb|AAIH02000247.1|-38060-38111	|156128375|gb|AAIH02000247.1|-38127-38216	|156128375|gb|AAIH02000247.1|-38259-38368	|156128375|gb|AAIH02000247.1|-38377-41685	|156128375|gb|AAIH02000247.1|-41698-41884	+
TU768	gi|156128227|gb|AAIH02000395.1|	23686	24194	509	23.82	11.4376	1	|156128227|gb|AAIH02000395.1|-23686-24194	+
TU769	gi|156128517|gb|AAIH02000105.1|	36050	37192	1143	23.86	11.4568	1	|156128517|gb|AAIH02000105.1|-36050-37192	+
TU770	gi|156128621|gb|AAIH02000001.1|	191180	191845	493	23.87	11.4616	3	|156128621|gb|AAIH02000001.1|-191180-191268	|156128621|gb|AAIH02000001.1|-191344-191586	|156128621|gb|AAIH02000001.1|-191685-191845	-
TU771	gi|156128559|gb|AAIH02000063.1|	31884	32149	266	23.93	11.4904	1	|156128559|gb|AAIH02000063.1|-31884-32149	+
TU772	gi|156128452|gb|AAIH02000170.1|	70300	70791	477	24.02	11.5337	2	|156128452|gb|AAIH02000170.1|-70300-70377	|156128452|gb|AAIH02000170.1|-70393-70791	-
TU773	gi|156128608|gb|AAIH02000014.1|	121813	123412	1568	24.06	11.5529	3	|156128608|gb|AAIH02000014.1|-121813-122073	|156128608|gb|AAIH02000014.1|-122103-123296	|156128608|gb|AAIH02000014.1|-123300-123412	+
TU774	gi|156128615|gb|AAIH02000007.1|	185091	185999	909	24.09	11.5673	1	|156128615|gb|AAIH02000007.1|-185091-185999	-
TU775	gi|156128196|gb|AAIH02000426.1|	11226	12060	835	24.14	11.5913	1	|156128196|gb|AAIH02000426.1|-11226-12060	-
TU776	gi|156128519|gb|AAIH02000103.1|	73713	75588	1722	24.25	11.6441	7	|156128519|gb|AAIH02000103.1|-73713-74014	|156128519|gb|AAIH02000103.1|-74021-74238	|156128519|gb|AAIH02000103.1|-74256-75130	|156128519|gb|AAIH02000103.1|-75177-75235	|156128519|gb|AAIH02000103.1|-75286-75375	|156128519|gb|AAIH02000103.1|-75400-75501	|156128519|gb|AAIH02000103.1|-75513-75588	-
TU777	gi|156128515|gb|AAIH02000107.1|	7245	9326	1960	24.44	11.7353	4	|156128515|gb|AAIH02000107.1|-7245-7370	|156128515|gb|AAIH02000107.1|-7473-8438	|156128515|gb|AAIH02000107.1|-8452-8759	|156128515|gb|AAIH02000107.1|-8767-9326	-
TU778	gi|156128357|gb|AAIH02000265.1|	319	655	310	24.53	11.7785	2	|156128357|gb|AAIH02000265.1|-319-558	|156128357|gb|AAIH02000265.1|-586-655	-
TU779	gi|156128605|gb|AAIH02000017.1|	60470	60853	384	24.66	11.841	1	|156128605|gb|AAIH02000017.1|-60470-60853	+
TU780	gi|156128413|gb|AAIH02000209.1|	38186	39052	779	24.71	11.865	3	|156128413|gb|AAIH02000209.1|-38186-38290	|156128413|gb|AAIH02000209.1|-38305-38579	|156128413|gb|AAIH02000209.1|-38654-39052	-
TU781	gi|156128620|gb|AAIH02000002.1|	315280	315607	328	24.75	11.8842	1	|156128620|gb|AAIH02000002.1|-315280-315607	+
TU782	gi|156128608|gb|AAIH02000014.1|	207160	208444	1227	24.79	11.9034	2	|156128608|gb|AAIH02000014.1|-207160-208147	|156128608|gb|AAIH02000014.1|-208206-208444	+
TU783	gi|156128546|gb|AAIH02000076.1|	84513	86275	1763	24.85	11.9322	1	|156128546|gb|AAIH02000076.1|-84513-86275	+
TU784	gi|156128469|gb|AAIH02000153.1|	10012	10498	487	24.87	11.9418	1	|156128469|gb|AAIH02000153.1|-10012-10498	-
TU785	gi|156128141|gb|AAIH02000481.1|	2043	3007	941	24.87	11.9418	2	|156128141|gb|AAIH02000481.1|-2043-2682	|156128141|gb|AAIH02000481.1|-2707-3007	-
TU786	gi|156128364|gb|AAIH02000258.1|	29327	31275	1949	24.89	11.9514	1	|156128364|gb|AAIH02000258.1|-29327-31275	-
TU787	gi|156128445|gb|AAIH02000177.1|	71003	72247	1241	24.91	11.961	3	|156128445|gb|AAIH02000177.1|-71003-71922	|156128445|gb|AAIH02000177.1|-71925-72127	|156128445|gb|AAIH02000177.1|-72130-72247	-
TU788	gi|156128249|gb|AAIH02000373.1|	20974	21367	361	24.92	11.9658	2	|156128249|gb|AAIH02000373.1|-20974-21076	|156128249|gb|AAIH02000373.1|-21110-21367	+
TU789	gi|156128524|gb|AAIH02000098.1|	95243	96234	991	24.92	11.9658	2	|156128524|gb|AAIH02000098.1|-95243-95798	|156128524|gb|AAIH02000098.1|-95800-96234	+
TU790	gi|156128224|gb|AAIH02000398.1|	22920	23247	328	24.95	11.9802	1	|156128224|gb|AAIH02000398.1|-22920-23247	+
TU791	gi|156127994|gb|AAIH02000628.1|	33	1143	1107	25	12.0042	3	|156127994|gb|AAIH02000628.1|-33-715	|156127994|gb|AAIH02000628.1|-717-1021	|156127994|gb|AAIH02000628.1|-1025-1143	+
TU792	gi|156128444|gb|AAIH02000178.1|	50458	51104	647	25.09	12.0474	1	|156128444|gb|AAIH02000178.1|-50458-51104	-
TU793	gi|156128447|gb|AAIH02000175.1|	7291	10232	2887	25.14	12.0714	2	|156128447|gb|AAIH02000175.1|-7291-7348	|156128447|gb|AAIH02000175.1|-7404-10232	-
TU794	gi|156128570|gb|AAIH02000052.1|	31038	31304	267	25.16	12.0811	1	|156128570|gb|AAIH02000052.1|-31038-31304	+
TU795	gi|156128355|gb|AAIH02000267.1|	1243	1710	468	25.18	12.0907	1	|156128355|gb|AAIH02000267.1|-1243-1710	+
TU796	gi|156126981|gb|AAIH02001641.1|	74	1310	1237	25.19	12.0955	1	|156126981|gb|AAIH02001641.1|-74-1310	+
TU797	gi|156128573|gb|AAIH02000049.1|	138115	139047	928	25.32	12.1579	2	|156128573|gb|AAIH02000049.1|-138115-138616	|156128573|gb|AAIH02000049.1|-138622-139047	-
TU798	gi|156128287|gb|AAIH02000335.1|	6530	7869	1340	25.39	12.1915	1	|156128287|gb|AAIH02000335.1|-6530-7869	+
TU799	gi|156128598|gb|AAIH02000024.1|	176124	176593	411	25.49	12.2395	2	|156128598|gb|AAIH02000024.1|-176124-176227	|156128598|gb|AAIH02000024.1|-176287-176593	+
TU800	gi|156128276|gb|AAIH02000346.1|	9469	9862	394	25.51	12.2491	1	|156128276|gb|AAIH02000346.1|-9469-9862	-
TU801	gi|156128542|gb|AAIH02000080.1|	13795	14106	312	25.53	12.2587	1	|156128542|gb|AAIH02000080.1|-13795-14106	+
TU802	gi|156128602|gb|AAIH02000020.1|	97613	97911	217	25.67	12.3259	2	|156128602|gb|AAIH02000020.1|-97613-97703	|156128602|gb|AAIH02000020.1|-97786-97911	-
TU803	gi|156128543|gb|AAIH02000079.1|	119228	122003	2757	25.68	12.3307	3	|156128543|gb|AAIH02000079.1|-119228-119317	|156128543|gb|AAIH02000079.1|-119326-121006	|156128543|gb|AAIH02000079.1|-121018-122003	+
TU804	gi|156128147|gb|AAIH02000475.1|	7	258	252	25.7	12.3403	1	|156128147|gb|AAIH02000475.1|-7-258	-
TU805	gi|156128580|gb|AAIH02000042.1|	127621	128930	1270	25.7	12.3403	4	|156128580|gb|AAIH02000042.1|-127621-127739	|156128580|gb|AAIH02000042.1|-127744-128339	|156128580|gb|AAIH02000042.1|-128373-128837	|156128580|gb|AAIH02000042.1|-128841-128930	+
TU806	gi|156128602|gb|AAIH02000020.1|	112964	114357	1354	25.78	12.3788	3	|156128602|gb|AAIH02000020.1|-112964-113053	|156128602|gb|AAIH02000020.1|-113083-114256	|156128602|gb|AAIH02000020.1|-114268-114357	+
TU807	gi|156128025|gb|AAIH02000597.1|	14	2037	1921	25.79	12.3836	3	|156128025|gb|AAIH02000597.1|-14-986	|156128025|gb|AAIH02000597.1|-990-1310	|156128025|gb|AAIH02000597.1|-1411-2037	-
TU808	gi|156128589|gb|AAIH02000033.1|	87128	87747	596	25.85	12.4124	2	|156128589|gb|AAIH02000033.1|-87128-87300	|156128589|gb|AAIH02000033.1|-87325-87747	-
TU809	gi|156128193|gb|AAIH02000429.1|	5	2024	1998	25.9	12.4364	3	|156128193|gb|AAIH02000429.1|-5-1762	|156128193|gb|AAIH02000429.1|-1780-1902	|156128193|gb|AAIH02000429.1|-1908-2024	+
TU810	gi|156128352|gb|AAIH02000270.1|	5553	5826	274	25.9	12.4364	1	|156128352|gb|AAIH02000270.1|-5553-5826	+
TU811	gi|156128541|gb|AAIH02000081.1|	30664	32182	1437	25.96	12.4652	4	|156128541|gb|AAIH02000081.1|-30664-30757	|156128541|gb|AAIH02000081.1|-30765-31749	|156128541|gb|AAIH02000081.1|-31786-32065	|156128541|gb|AAIH02000081.1|-32105-32182	-
TU812	gi|156128519|gb|AAIH02000103.1|	91232	92276	1045	26.03	12.4988	1	|156128519|gb|AAIH02000103.1|-91232-92276	+
TU813	gi|156128497|gb|AAIH02000125.1|	37648	39026	1366	26.07	12.518	2	|156128497|gb|AAIH02000125.1|-37648-38922	|156128497|gb|AAIH02000125.1|-38936-39026	+
TU814	gi|156128353|gb|AAIH02000269.1|	38963	40796	1832	26.12	12.542	2	|156128353|gb|AAIH02000269.1|-38963-39060	|156128353|gb|AAIH02000269.1|-39063-40796	-
TU815	gi|156128599|gb|AAIH02000023.1|	177934	178606	673	26.16	12.5612	1	|156128599|gb|AAIH02000023.1|-177934-178606	-
TU816	gi|156128351|gb|AAIH02000271.1|	8208	9079	872	26.22	12.59	1	|156128351|gb|AAIH02000271.1|-8208-9079	+
TU817	gi|156128605|gb|AAIH02000017.1|	10	818	802	26.41	12.6813	2	|156128605|gb|AAIH02000017.1|-10-126	|156128605|gb|AAIH02000017.1|-134-818	-
TU818	gi|156128510|gb|AAIH02000112.1|	10433	10871	439	26.47	12.7101	1	|156128510|gb|AAIH02000112.1|-10433-10871	-
TU819	gi|156128531|gb|AAIH02000091.1|	87141	87857	714	26.49	12.7197	2	|156128531|gb|AAIH02000091.1|-87141-87479	|156128531|gb|AAIH02000091.1|-87483-87857	+
TU820	gi|156128569|gb|AAIH02000053.1|	138631	141013	2360	26.55	12.7485	4	|156128569|gb|AAIH02000053.1|-138631-139505	|156128569|gb|AAIH02000053.1|-139507-139636	|156128569|gb|AAIH02000053.1|-139642-140432	|156128569|gb|AAIH02000053.1|-140450-141013	+
TU821	gi|156128546|gb|AAIH02000076.1|	110053	111484	1287	26.58	12.7629	4	|156128546|gb|AAIH02000076.1|-110053-110254	|156128546|gb|AAIH02000076.1|-110303-111121	|156128546|gb|AAIH02000076.1|-111147-111322	|156128546|gb|AAIH02000076.1|-111395-111484	-
TU822	gi|156128337|gb|AAIH02000285.1|	35015	36420	1406	26.68	12.8109	1	|156128337|gb|AAIH02000285.1|-35015-36420	-
TU823	gi|156128383|gb|AAIH02000239.1|	2167	3422	1134	26.71	12.8253	3	|156128383|gb|AAIH02000239.1|-2167-2275	|156128383|gb|AAIH02000239.1|-2346-2493	|156128383|gb|AAIH02000239.1|-2546-3422	+
TU824	gi|156128277|gb|AAIH02000345.1|	881	1863	983	26.71	12.8253	1	|156128277|gb|AAIH02000345.1|-881-1863	+
TU825	gi|156128104|gb|AAIH02000518.1|	2752	3050	299	26.75	12.8445	1	|156128104|gb|AAIH02000518.1|-2752-3050	-
TU826	gi|156128585|gb|AAIH02000037.1|	20089	20503	415	26.77	12.8541	1	|156128585|gb|AAIH02000037.1|-20089-20503	-
TU827	gi|156128337|gb|AAIH02000285.1|	37406	39181	1718	26.79	12.8637	2	|156128337|gb|AAIH02000285.1|-37406-37851	|156128337|gb|AAIH02000285.1|-37910-39181	-
TU828	gi|156128370|gb|AAIH02000252.1|	50274	50718	445	26.88	12.9069	1	|156128370|gb|AAIH02000252.1|-50274-50718	-
TU829	gi|156128236|gb|AAIH02000386.1|	10403	11283	881	26.94	12.9358	1	|156128236|gb|AAIH02000386.1|-10403-11283	+
TU830	gi|156128188|gb|AAIH02000434.1|	17608	18608	867	26.95	12.9406	3	|156128188|gb|AAIH02000434.1|-17608-17858	|156128188|gb|AAIH02000434.1|-17948-18464	|156128188|gb|AAIH02000434.1|-18510-18608	+
TU831	gi|156128572|gb|AAIH02000050.1|	62342	66210	3564	27	12.9646	7	|156128572|gb|AAIH02000050.1|-62342-62637	|156128572|gb|AAIH02000050.1|-62671-62828	|156128572|gb|AAIH02000050.1|-62886-64471	|156128572|gb|AAIH02000050.1|-64536-64985	|156128572|gb|AAIH02000050.1|-65031-65243	|156128572|gb|AAIH02000050.1|-65292-65969	|156128572|gb|AAIH02000050.1|-66028-66210	-
TU832	gi|156128503|gb|AAIH02000119.1|	46870	48699	1688	27.02	12.9742	3	|156128503|gb|AAIH02000119.1|-46870-47869	|156128503|gb|AAIH02000119.1|-47889-48239	|156128503|gb|AAIH02000119.1|-48363-48699	-
TU833	gi|156128285|gb|AAIH02000337.1|	1192	1440	249	27.08	13.003	1	|156128285|gb|AAIH02000337.1|-1192-1440	-
TU834	gi|156128277|gb|AAIH02000345.1|	1898	2566	641	27.14	13.0318	3	|156128277|gb|AAIH02000345.1|-1898-2326	|156128277|gb|AAIH02000345.1|-2351-2472	|156128277|gb|AAIH02000345.1|-2477-2566	+
TU835	gi|156128557|gb|AAIH02000065.1|	86500	87209	702	27.2	13.0606	2	|156128557|gb|AAIH02000065.1|-86500-86783	|156128557|gb|AAIH02000065.1|-86792-87209	+
TU836	gi|156128226|gb|AAIH02000396.1|	13	821	809	27.27	13.0942	1	|156128226|gb|AAIH02000396.1|-13-821	+
TU837	gi|156128561|gb|AAIH02000061.1|	98036	98657	622	27.34	13.1278	1	|156128561|gb|AAIH02000061.1|-98036-98657	-
TU838	gi|156128587|gb|AAIH02000035.1|	55437	56985	1549	27.36	13.1374	1	|156128587|gb|AAIH02000035.1|-55437-56985	+
TU839	gi|156128530|gb|AAIH02000092.1|	62035	63288	1252	27.38	13.147	2	|156128530|gb|AAIH02000092.1|-62035-62450	|156128530|gb|AAIH02000092.1|-62453-63288	-
TU840	gi|156128618|gb|AAIH02000004.1|	283002	284477	1476	27.69	13.2959	1	|156128618|gb|AAIH02000004.1|-283002-284477	+
TU841	gi|156128549|gb|AAIH02000073.1|	19441	19985	545	27.71	13.3055	1	|156128549|gb|AAIH02000073.1|-19441-19985	-
TU842	gi|156128326|gb|AAIH02000296.1|	24	1335	1312	27.71	13.3055	1	|156128326|gb|AAIH02000296.1|-24-1335	-
TU843	gi|156128018|gb|AAIH02000604.1|	1342	1944	603	27.74	13.3199	1	|156128018|gb|AAIH02000604.1|-1342-1944	+
TU844	gi|156128029|gb|AAIH02000593.1|	3963	4519	557	27.77	13.3343	1	|156128029|gb|AAIH02000593.1|-3963-4519	+
TU845	gi|156128618|gb|AAIH02000004.1|	190972	191356	385	27.93	13.4111	1	|156128618|gb|AAIH02000004.1|-190972-191356	+
TU846	gi|156128440|gb|AAIH02000182.1|	68176	70648	2396	28.09	13.4879	3	|156128440|gb|AAIH02000182.1|-68176-68668	|156128440|gb|AAIH02000182.1|-68729-70541	|156128440|gb|AAIH02000182.1|-70559-70648	+
TU847	gi|156128560|gb|AAIH02000062.1|	138581	138749	169	28.22	13.5504	1	|156128560|gb|AAIH02000062.1|-138581-138749	+
TU848	gi|156128586|gb|AAIH02000036.1|	154624	155964	1320	28.26	13.5696	2	|156128586|gb|AAIH02000036.1|-154624-154724	|156128586|gb|AAIH02000036.1|-154746-155964	+
TU849	gi|156127967|gb|AAIH02000655.1|	52	567	505	28.3	13.5888	2	|156127967|gb|AAIH02000655.1|-52-147	|156127967|gb|AAIH02000655.1|-159-567	-
TU850	gi|156128495|gb|AAIH02000127.1|	65638	66035	338	28.41	13.6416	2	|156128495|gb|AAIH02000127.1|-65638-65919	|156128495|gb|AAIH02000127.1|-65980-66035	+
TU851	gi|156128377|gb|AAIH02000245.1|	10192	11961	1770	28.47	13.6704	1	|156128377|gb|AAIH02000245.1|-10192-11961	-
TU852	gi|156128558|gb|AAIH02000064.1|	103097	104040	729	28.51	13.6896	3	|156128558|gb|AAIH02000064.1|-103097-103186	|156128558|gb|AAIH02000064.1|-103276-103822	|156128558|gb|AAIH02000064.1|-103949-104040	+
TU853	gi|156128570|gb|AAIH02000052.1|	25676	27059	1384	28.51	13.6896	1	|156128570|gb|AAIH02000052.1|-25676-27059	-
TU854	gi|156128529|gb|AAIH02000093.1|	119	1403	1261	28.53	13.6992	3	|156128529|gb|AAIH02000093.1|-119-208	|156128529|gb|AAIH02000093.1|-217-306	|156128529|gb|AAIH02000093.1|-323-1403	+
TU855	gi|156128262|gb|AAIH02000360.1|	18872	21884	2973	28.7	13.7809	3	|156128262|gb|AAIH02000360.1|-18872-21546	|156128262|gb|AAIH02000360.1|-21586-21675	|156128262|gb|AAIH02000360.1|-21677-21884	-
TU856	gi|156128286|gb|AAIH02000336.1|	32073	32385	313	28.71	13.7857	1	|156128286|gb|AAIH02000336.1|-32073-32385	+
TU857	gi|156128556|gb|AAIH02000066.1|	7994	8322	317	28.74	13.8001	2	|156128556|gb|AAIH02000066.1|-7994-8220	|156128556|gb|AAIH02000066.1|-8233-8322	-
TU858	gi|156128053|gb|AAIH02000569.1|	3738	4531	794	28.77	13.8145	1	|156128053|gb|AAIH02000569.1|-3738-4531	+
TU859	gi|156127417|gb|AAIH02001205.1|	62	1508	1312	28.79	13.8241	2	|156127417|gb|AAIH02001205.1|-62-240	|156127417|gb|AAIH02001205.1|-376-1508	+
TU860	gi|156126045|gb|AAIH02002577.1|	3	583	499	28.81	13.8337	2	|156126045|gb|AAIH02002577.1|-3-207	|156126045|gb|AAIH02002577.1|-290-583	-
TU861	gi|156128268|gb|AAIH02000354.1|	27730	30057	2311	28.94	13.8961	2	|156128268|gb|AAIH02000354.1|-27730-28679	|156128268|gb|AAIH02000354.1|-28697-30057	-
TU862	gi|156128605|gb|AAIH02000017.1|	96644	97290	611	29.06	13.9537	2	|156128605|gb|AAIH02000017.1|-96644-96733	|156128605|gb|AAIH02000017.1|-96770-97290	+
TU863	gi|156128072|gb|AAIH02000550.1|	683	1940	1220	29.1	13.9729	2	|156128072|gb|AAIH02000550.1|-683-754	|156128072|gb|AAIH02000550.1|-793-1940	+
TU864	gi|156128452|gb|AAIH02000170.1|	18878	20252	1372	29.15	13.9969	2	|156128452|gb|AAIH02000170.1|-18878-19040	|156128452|gb|AAIH02000170.1|-19044-20252	+
TU865	gi|156128480|gb|AAIH02000142.1|	82998	83919	922	29.15	13.9969	1	|156128480|gb|AAIH02000142.1|-82998-83919	-
TU866	gi|156128117|gb|AAIH02000505.1|	9365	10094	730	29.16	14.0017	1	|156128117|gb|AAIH02000505.1|-9365-10094	-
TU867	gi|156128259|gb|AAIH02000363.1|	9750	11041	1145	29.23	14.0353	4	|156128259|gb|AAIH02000363.1|-9750-9839	|156128259|gb|AAIH02000363.1|-9869-9958	|156128259|gb|AAIH02000363.1|-10076-10639	|156128259|gb|AAIH02000363.1|-10641-11041	-
TU868	gi|156126895|gb|AAIH02001727.1|	300	589	218	29.26	14.0497	2	|156126895|gb|AAIH02001727.1|-300-394	|156126895|gb|AAIH02001727.1|-467-589	-
TU869	gi|156128426|gb|AAIH02000196.1|	26041	28465	2366	29.28	14.0593	2	|156128426|gb|AAIH02000196.1|-26041-27318	|156128426|gb|AAIH02000196.1|-27378-28465	-
TU870	gi|156128526|gb|AAIH02000096.1|	13555	15487	1933	29.28	14.0593	1	|156128526|gb|AAIH02000096.1|-13555-15487	+
TU871	gi|156128515|gb|AAIH02000107.1|	16754	17100	343	29.63	14.2274	3	|156128515|gb|AAIH02000107.1|-16754-16866	|156128515|gb|AAIH02000107.1|-16869-17007	|156128515|gb|AAIH02000107.1|-17010-17100	+
TU872	gi|156128597|gb|AAIH02000025.1|	43735	44614	880	29.67	14.2466	1	|156128597|gb|AAIH02000025.1|-43735-44614	-
TU873	gi|156128380|gb|AAIH02000242.1|	10770	10978	209	29.69	14.2562	1	|156128380|gb|AAIH02000242.1|-10770-10978	+
TU874	gi|156128577|gb|AAIH02000045.1|	105310	105981	545	29.79	14.3042	4	|156128577|gb|AAIH02000045.1|-105310-105417	|156128577|gb|AAIH02000045.1|-105422-105604	|156128577|gb|AAIH02000045.1|-105628-105741	|156128577|gb|AAIH02000045.1|-105842-105981	-
TU875	gi|156128380|gb|AAIH02000242.1|	8234	9244	1011	29.95	14.3811	1	|156128380|gb|AAIH02000242.1|-8234-9244	-
TU876	gi|156128401|gb|AAIH02000221.1|	39791	40411	517	29.99	14.4003	3	|156128401|gb|AAIH02000221.1|-39791-39953	|156128401|gb|AAIH02000221.1|-40023-40160	|156128401|gb|AAIH02000221.1|-40196-40411	-
TU877	gi|156128286|gb|AAIH02000336.1|	16926	19223	2225	30.01	14.4099	3	|156128286|gb|AAIH02000336.1|-16926-18049	|156128286|gb|AAIH02000336.1|-18058-18475	|156128286|gb|AAIH02000336.1|-18541-19223	-
TU878	gi|156128529|gb|AAIH02000093.1|	93686	95497	1797	30.05	14.4291	2	|156128529|gb|AAIH02000093.1|-93686-94661	|156128529|gb|AAIH02000093.1|-94677-95497	-
TU879	gi|156128602|gb|AAIH02000020.1|	48977	50785	1782	30.32	14.5587	3	|156128602|gb|AAIH02000020.1|-48977-50528	|156128602|gb|AAIH02000020.1|-50545-50682	|156128602|gb|AAIH02000020.1|-50694-50785	+
TU880	gi|156128288|gb|AAIH02000334.1|	7194	9592	2099	30.38	14.5875	6	|156128288|gb|AAIH02000334.1|-7194-7323	|156128288|gb|AAIH02000334.1|-7361-7571	|156128288|gb|AAIH02000334.1|-7626-7883	|156128288|gb|AAIH02000334.1|-8059-8215	|156128288|gb|AAIH02000334.1|-8249-8876	|156128288|gb|AAIH02000334.1|-8878-9592	+
TU881	gi|156128291|gb|AAIH02000331.1|	16563	17785	1223	30.4	14.5971	1	|156128291|gb|AAIH02000331.1|-16563-17785	-
TU882	gi|156128283|gb|AAIH02000339.1|	41	554	514	30.41	14.6019	1	|156128283|gb|AAIH02000339.1|-41-554	-
TU883	gi|156128480|gb|AAIH02000142.1|	5584	5867	284	30.42	14.6067	1	|156128480|gb|AAIH02000142.1|-5584-5867	-
TU884	gi|156128565|gb|AAIH02000057.1|	145851	147028	1178	30.68	14.7316	1	|156128565|gb|AAIH02000057.1|-145851-147028	+
TU885	gi|156128374|gb|AAIH02000248.1|	43043	43555	513	30.87	14.8228	1	|156128374|gb|AAIH02000248.1|-43043-43555	-
TU886	gi|156128276|gb|AAIH02000346.1|	18527	20300	1774	30.89	14.8324	1	|156128276|gb|AAIH02000346.1|-18527-20300	-
TU887	gi|156128346|gb|AAIH02000276.1|	41777	44214	2203	31.19	14.9765	6	|156128346|gb|AAIH02000276.1|-41777-41866	|156128346|gb|AAIH02000276.1|-41903-42016	|156128346|gb|AAIH02000276.1|-42051-43123	|156128346|gb|AAIH02000276.1|-43198-43467	|156128346|gb|AAIH02000276.1|-43500-43671	|156128346|gb|AAIH02000276.1|-43731-44214	+
TU888	gi|156128608|gb|AAIH02000014.1|	232452	232885	434	31.27	15.0149	1	|156128608|gb|AAIH02000014.1|-232452-232885	-
TU889	gi|156128565|gb|AAIH02000057.1|	102995	103418	424	31.4	15.0773	1	|156128565|gb|AAIH02000057.1|-102995-103418	-
TU890	gi|156128362|gb|AAIH02000260.1|	39521	39948	428	31.47	15.1109	1	|156128362|gb|AAIH02000260.1|-39521-39948	-
TU891	gi|156128014|gb|AAIH02000608.1|	33	923	891	31.5	15.1253	1	|156128014|gb|AAIH02000608.1|-33-923	-
TU892	gi|156128563|gb|AAIH02000059.1|	29178	30525	1284	31.58	15.1637	4	|156128563|gb|AAIH02000059.1|-29178-29524	|156128563|gb|AAIH02000059.1|-29584-30236	|156128563|gb|AAIH02000059.1|-30240-30430	|156128563|gb|AAIH02000059.1|-30433-30525	+
TU893	gi|156128610|gb|AAIH02000012.1|	120516	121772	1257	31.69	15.2166	1	|156128610|gb|AAIH02000012.1|-120516-121772	+
TU894	gi|156128587|gb|AAIH02000035.1|	173952	174388	437	31.8	15.2694	1	|156128587|gb|AAIH02000035.1|-173952-174388	+
TU895	gi|156128444|gb|AAIH02000178.1|	61334	63347	1970	31.82	15.279	2	|156128444|gb|AAIH02000178.1|-61334-61423	|156128444|gb|AAIH02000178.1|-61468-63347	+
TU896	gi|156128571|gb|AAIH02000051.1|	146092	147965	1793	31.9	15.3174	3	|156128571|gb|AAIH02000051.1|-146092-146633	|156128571|gb|AAIH02000051.1|-146637-147829	|156128571|gb|AAIH02000051.1|-147908-147965	+
TU897	gi|156128419|gb|AAIH02000203.1|	11352	12101	683	31.92	15.327	2	|156128419|gb|AAIH02000203.1|-11352-11558	|156128419|gb|AAIH02000203.1|-11626-12101	+
TU898	gi|156128615|gb|AAIH02000007.1|	262917	263278	362	32.13	15.4278	1	|156128615|gb|AAIH02000007.1|-262917-263278	+
TU899	gi|156128621|gb|AAIH02000001.1|	135121	135724	604	32.17	15.447	1	|156128621|gb|AAIH02000001.1|-135121-135724	+
TU900	gi|156128349|gb|AAIH02000273.1|	13873	14464	592	32.19	15.4566	1	|156128349|gb|AAIH02000273.1|-13873-14464	+
TU901	gi|156128502|gb|AAIH02000120.1|	27957	29859	1879	32.21	15.4662	2	|156128502|gb|AAIH02000120.1|-27957-28328	|156128502|gb|AAIH02000120.1|-28353-29859	+
TU902	gi|156128448|gb|AAIH02000174.1|	28743	31556	2803	32.44	15.5767	3	|156128448|gb|AAIH02000174.1|-28743-30518	|156128448|gb|AAIH02000174.1|-30522-30613	|156128448|gb|AAIH02000174.1|-30622-31556	-
TU903	gi|156128565|gb|AAIH02000057.1|	75511	77555	1988	32.44	15.5767	3	|156128565|gb|AAIH02000057.1|-75511-75584	|156128565|gb|AAIH02000057.1|-75640-76381	|156128565|gb|AAIH02000057.1|-76384-77555	-
TU904	gi|156128519|gb|AAIH02000103.1|	66430	68611	2124	32.58	15.6439	2	|156128519|gb|AAIH02000103.1|-66430-68287	|156128519|gb|AAIH02000103.1|-68346-68611	+
TU905	gi|156128480|gb|AAIH02000142.1|	82459	82915	409	32.67	15.6871	2	|156128480|gb|AAIH02000142.1|-82459-82508	|156128480|gb|AAIH02000142.1|-82557-82915	-
TU906	gi|156128377|gb|AAIH02000245.1|	39534	39797	264	32.71	15.7063	1	|156128377|gb|AAIH02000245.1|-39534-39797	-
TU907	gi|156128577|gb|AAIH02000045.1|	52042	55347	3134	32.96	15.8264	5	|156128577|gb|AAIH02000045.1|-52042-53042	|156128577|gb|AAIH02000045.1|-53106-54816	|156128577|gb|AAIH02000045.1|-54837-55004	|156128577|gb|AAIH02000045.1|-55030-55151	|156128577|gb|AAIH02000045.1|-55216-55347	+
TU908	gi|156128524|gb|AAIH02000098.1|	84919	85422	504	33.04	15.8648	1	|156128524|gb|AAIH02000098.1|-84919-85422	-
TU909	gi|156128427|gb|AAIH02000195.1|	2972	3588	617	33.15	15.9176	1	|156128427|gb|AAIH02000195.1|-2972-3588	+
TU910	gi|156128591|gb|AAIH02000031.1|	7305	8423	1117	33.15	15.9176	2	|156128591|gb|AAIH02000031.1|-7305-8331	|156128591|gb|AAIH02000031.1|-8334-8423	-
TU911	gi|156127959|gb|AAIH02000663.1|	486	2199	1714	33.24	15.9608	1	|156127959|gb|AAIH02000663.1|-486-2199	-
TU912	gi|156128590|gb|AAIH02000032.1|	58469	59627	1159	33.24	15.9608	1	|156128590|gb|AAIH02000032.1|-58469-59627	-
TU913	gi|156128577|gb|AAIH02000045.1|	137484	138615	1132	33.36	16.0184	1	|156128577|gb|AAIH02000045.1|-137484-138615	+
TU914	gi|156128545|gb|AAIH02000077.1|	98215	99064	842	33.54	16.1049	2	|156128545|gb|AAIH02000077.1|-98215-98304	|156128545|gb|AAIH02000077.1|-98313-99064	-
TU915	gi|156128384|gb|AAIH02000238.1|	40508	41946	1355	33.6	16.1337	4	|156128384|gb|AAIH02000238.1|-40508-41211	|156128384|gb|AAIH02000238.1|-41219-41509	|156128384|gb|AAIH02000238.1|-41526-41822	|156128384|gb|AAIH02000238.1|-41884-41946	-
TU916	gi|156128560|gb|AAIH02000062.1|	138870	139043	174	33.61	16.1385	1	|156128560|gb|AAIH02000062.1|-138870-139043	+
TU917	gi|156128526|gb|AAIH02000096.1|	64150	66004	1855	33.67	16.1673	1	|156128526|gb|AAIH02000096.1|-64150-66004	-
TU918	gi|156128156|gb|AAIH02000466.1|	4446	5800	1355	33.79	16.2249	1	|156128156|gb|AAIH02000466.1|-4446-5800	+
TU919	gi|156128551|gb|AAIH02000071.1|	67678	68000	323	33.85	16.2537	1	|156128551|gb|AAIH02000071.1|-67678-68000	+
TU920	gi|156126912|gb|AAIH02001710.1|	401	1118	673	33.93	16.2921	2	|156126912|gb|AAIH02001710.1|-401-494	|156126912|gb|AAIH02001710.1|-540-1118	+
TU921	gi|156128388|gb|AAIH02000234.1|	51614	55048	3365	34.25	16.4458	4	|156128388|gb|AAIH02000234.1|-51614-51670	|156128388|gb|AAIH02000234.1|-51715-51836	|156128388|gb|AAIH02000234.1|-51844-52337	|156128388|gb|AAIH02000234.1|-52357-55048	+
TU922	gi|156128455|gb|AAIH02000167.1|	49630	51948	2109	34.33	16.4842	4	|156128455|gb|AAIH02000167.1|-49630-50456	|156128455|gb|AAIH02000167.1|-50498-51224	|156128455|gb|AAIH02000167.1|-51278-51746	|156128455|gb|AAIH02000167.1|-51863-51948	-
TU923	gi|156128603|gb|AAIH02000019.1|	12136	13838	1701	34.39	16.513	2	|156128603|gb|AAIH02000019.1|-12136-13731	|156128603|gb|AAIH02000019.1|-13734-13838	+
TU924	gi|156128497|gb|AAIH02000125.1|	56814	57310	497	34.65	16.6379	1	|156128497|gb|AAIH02000125.1|-56814-57310	+
TU925	gi|156128561|gb|AAIH02000061.1|	13061	13778	666	34.8	16.7099	2	|156128561|gb|AAIH02000061.1|-13061-13503	|156128561|gb|AAIH02000061.1|-13556-13778	-
TU926	gi|156128350|gb|AAIH02000272.1|	34487	34897	406	34.86	16.7387	2	|156128350|gb|AAIH02000272.1|-34487-34576	|156128350|gb|AAIH02000272.1|-34582-34897	-
TU927	gi|156128497|gb|AAIH02000125.1|	95307	96349	1017	35.04	16.8251	3	|156128497|gb|AAIH02000125.1|-95307-95551	|156128497|gb|AAIH02000125.1|-95559-96257	|156128497|gb|AAIH02000125.1|-96277-96349	+
TU928	gi|156128397|gb|AAIH02000225.1|	21737	23373	1522	35.06	16.8347	6	|156128397|gb|AAIH02000225.1|-21737-21833	|156128397|gb|AAIH02000225.1|-21852-21958	|156128397|gb|AAIH02000225.1|-21965-22118	|156128397|gb|AAIH02000225.1|-22177-22831	|156128397|gb|AAIH02000225.1|-22851-23286	|156128397|gb|AAIH02000225.1|-23301-23373	+
TU929	gi|156128532|gb|AAIH02000090.1|	109216	109564	349	35.32	16.9596	1	|156128532|gb|AAIH02000090.1|-109216-109564	+
TU930	gi|156128573|gb|AAIH02000049.1|	63740	64952	1152	35.67	17.1276	3	|156128573|gb|AAIH02000049.1|-63740-64364	|156128573|gb|AAIH02000049.1|-64421-64804	|156128573|gb|AAIH02000049.1|-64810-64952	-
TU931	gi|156128613|gb|AAIH02000009.1|	240805	241712	908	35.77	17.1756	1	|156128613|gb|AAIH02000009.1|-240805-241712	+
TU932	gi|156128612|gb|AAIH02000010.1|	99362	100635	1274	35.97	17.2717	1	|156128612|gb|AAIH02000010.1|-99362-100635	+
TU933	gi|156128282|gb|AAIH02000340.1|	23248	23859	612	36.03	17.3005	1	|156128282|gb|AAIH02000340.1|-23248-23859	-
TU934	gi|156128531|gb|AAIH02000091.1|	59986	60451	466	36.03	17.3005	1	|156128531|gb|AAIH02000091.1|-59986-60451	-
TU935	gi|156128224|gb|AAIH02000398.1|	23141	23782	642	36.05	17.3101	1	|156128224|gb|AAIH02000398.1|-23141-23782	-
TU936	gi|156128450|gb|AAIH02000172.1|	58076	58304	229	36.3	17.4301	1	|156128450|gb|AAIH02000172.1|-58076-58304	+
TU937	gi|156128613|gb|AAIH02000009.1|	236444	237288	845	36.33	17.4445	1	|156128613|gb|AAIH02000009.1|-236444-237288	+
TU938	gi|156128564|gb|AAIH02000058.1|	121774	123494	1719	36.36	17.4589	2	|156128564|gb|AAIH02000058.1|-121774-123402	|156128564|gb|AAIH02000058.1|-123405-123494	+
TU939	gi|156128523|gb|AAIH02000099.1|	102837	103322	486	36.38	17.4685	1	|156128523|gb|AAIH02000099.1|-102837-103322	-
TU940	gi|156128414|gb|AAIH02000208.1|	27560	28152	487	36.46	17.507	4	|156128414|gb|AAIH02000208.1|-27560-27809	|156128414|gb|AAIH02000208.1|-27844-27939	|156128414|gb|AAIH02000208.1|-28011-28106	|156128414|gb|AAIH02000208.1|-28108-28152	+
TU941	gi|156128352|gb|AAIH02000270.1|	5994	7819	1413	36.52	17.5358	3	|156128352|gb|AAIH02000270.1|-5994-6407	|156128352|gb|AAIH02000270.1|-6428-6896	|156128352|gb|AAIH02000270.1|-7290-7819	-
TU942	gi|156128610|gb|AAIH02000012.1|	209841	210375	535	36.57	17.5598	1	|156128610|gb|AAIH02000012.1|-209841-210375	-
TU943	gi|156128613|gb|AAIH02000009.1|	206359	206596	238	36.67	17.6078	1	|156128613|gb|AAIH02000009.1|-206359-206596	+
TU944	gi|156128328|gb|AAIH02000294.1|	20058	22255	2141	36.78	17.6606	2	|156128328|gb|AAIH02000294.1|-20058-20147	|156128328|gb|AAIH02000294.1|-20205-22255	+
TU945	gi|156128610|gb|AAIH02000012.1|	83247	84614	1211	36.8	17.6702	4	|156128610|gb|AAIH02000012.1|-83247-83424	|156128610|gb|AAIH02000012.1|-83499-83867	|156128610|gb|AAIH02000012.1|-83918-84487	|156128610|gb|AAIH02000012.1|-84521-84614	+
TU946	gi|156128619|gb|AAIH02000003.1|	228006	230093	2023	36.82	17.6798	2	|156128619|gb|AAIH02000003.1|-228006-229874	|156128619|gb|AAIH02000003.1|-229940-230093	-
TU947	gi|156128615|gb|AAIH02000007.1|	222320	223285	966	36.9	17.7182	1	|156128615|gb|AAIH02000007.1|-222320-223285	-
TU948	gi|156128551|gb|AAIH02000071.1|	66701	67360	605	36.96	17.747	2	|156128551|gb|AAIH02000071.1|-66701-67089	|156128551|gb|AAIH02000071.1|-67145-67360	-
TU949	gi|156128089|gb|AAIH02000533.1|	8	829	677	37.18	17.8527	3	|156128089|gb|AAIH02000533.1|-8-476	|156128089|gb|AAIH02000533.1|-560-678	|156128089|gb|AAIH02000533.1|-741-829	-
TU950	gi|156128461|gb|AAIH02000161.1|	82544	83230	666	37.21	17.8671	3	|156128461|gb|AAIH02000161.1|-82544-82643	|156128461|gb|AAIH02000161.1|-82662-82996	|156128461|gb|AAIH02000161.1|-83000-83230	+
TU951	gi|156128418|gb|AAIH02000204.1|	60824	62528	1597	37.61	18.0592	5	|156128418|gb|AAIH02000204.1|-60824-61553	|156128418|gb|AAIH02000204.1|-61571-61870	|156128418|gb|AAIH02000204.1|-61921-62214	|156128418|gb|AAIH02000204.1|-62225-62402	|156128418|gb|AAIH02000204.1|-62434-62528	+
TU952	gi|156128437|gb|AAIH02000185.1|	3625	4697	1073	37.99	18.2416	1	|156128437|gb|AAIH02000185.1|-3625-4697	+
TU953	gi|156128559|gb|AAIH02000063.1|	125769	126941	1173	38.02	18.256	1	|156128559|gb|AAIH02000063.1|-125769-126941	-
TU954	gi|156128518|gb|AAIH02000104.1|	13036	14405	1343	38.24	18.3617	2	|156128518|gb|AAIH02000104.1|-13036-13125	|156128518|gb|AAIH02000104.1|-13153-14405	+
TU955	gi|156128451|gb|AAIH02000171.1|	72250	72761	512	38.25	18.3665	1	|156128451|gb|AAIH02000171.1|-72250-72761	+
TU956	gi|156128494|gb|AAIH02000128.1|	17718	19521	1684	38.41	18.4433	3	|156128494|gb|AAIH02000128.1|-17718-18569	|156128494|gb|AAIH02000128.1|-18604-18745	|156128494|gb|AAIH02000128.1|-18832-19521	+
TU957	gi|156128219|gb|AAIH02000403.1|	9444	11319	1817	38.49	18.4817	2	|156128219|gb|AAIH02000403.1|-9444-10804	|156128219|gb|AAIH02000403.1|-10864-11319	-
TU958	gi|156128511|gb|AAIH02000111.1|	34855	35427	573	38.53	18.5009	1	|156128511|gb|AAIH02000111.1|-34855-35427	-
TU959	gi|156128342|gb|AAIH02000280.1|	10899	12004	1071	38.74	18.6017	2	|156128342|gb|AAIH02000280.1|-10899-11146	|156128342|gb|AAIH02000280.1|-11182-12004	+
TU960	gi|156127851|gb|AAIH02000771.1|	1145	1475	331	38.86	18.6594	1	|156127851|gb|AAIH02000771.1|-1145-1475	-
TU961	gi|156128554|gb|AAIH02000068.1|	39678	41302	1616	38.94	18.6978	2	|156128554|gb|AAIH02000068.1|-39678-40064	|156128554|gb|AAIH02000068.1|-40074-41302	-
TU962	gi|156128063|gb|AAIH02000559.1|	6332	6801	470	39	18.7266	1	|156128063|gb|AAIH02000559.1|-6332-6801	-
TU963	gi|156128593|gb|AAIH02000029.1|	55343	55941	572	39.02	18.7362	3	|156128593|gb|AAIH02000029.1|-55343-55515	|156128593|gb|AAIH02000029.1|-55533-55872	|156128593|gb|AAIH02000029.1|-55883-55941	+
TU964	gi|156128289|gb|AAIH02000333.1|	14224	14724	501	39.52	18.9763	1	|156128289|gb|AAIH02000333.1|-14224-14724	+
TU965	gi|156128321|gb|AAIH02000301.1|	17447	18640	1194	39.56	18.9955	1	|156128321|gb|AAIH02000301.1|-17447-18640	+
TU966	gi|156128571|gb|AAIH02000051.1|	117407	118463	1057	39.77	19.0963	1	|156128571|gb|AAIH02000051.1|-117407-118463	+
TU967	gi|156128483|gb|AAIH02000139.1|	41518	41930	413	39.82	19.1203	1	|156128483|gb|AAIH02000139.1|-41518-41930	-
TU968	gi|156128230|gb|AAIH02000392.1|	18	431	414	39.96	19.1876	1	|156128230|gb|AAIH02000392.1|-18-431	+
TU969	gi|156128541|gb|AAIH02000081.1|	27518	28381	738	40.18	19.2932	4	|156128541|gb|AAIH02000081.1|-27518-27967	|156128541|gb|AAIH02000081.1|-28045-28134	|156128541|gb|AAIH02000081.1|-28170-28277	|156128541|gb|AAIH02000081.1|-28292-28381	+
TU970	gi|156128516|gb|AAIH02000106.1|	4309	6205	1897	40.46	19.4276	1	|156128516|gb|AAIH02000106.1|-4309-6205	-
TU971	gi|156128414|gb|AAIH02000208.1|	28233	28925	667	40.86	19.6197	2	|156128414|gb|AAIH02000208.1|-28233-28328	|156128414|gb|AAIH02000208.1|-28355-28925	+
TU972	gi|156128474|gb|AAIH02000148.1|	83561	83851	291	40.88	19.6293	1	|156128474|gb|AAIH02000148.1|-83561-83851	+
TU973	gi|156128493|gb|AAIH02000129.1|	1912	3016	1002	41.21	19.7878	3	|156128493|gb|AAIH02000129.1|-1912-2118	|156128493|gb|AAIH02000129.1|-2126-2830	|156128493|gb|AAIH02000129.1|-2927-3016	+
TU974	gi|156128231|gb|AAIH02000391.1|	20	3094	3075	41.3	19.831	1	|156128231|gb|AAIH02000391.1|-20-3094	+
TU975	gi|156128536|gb|AAIH02000086.1|	1	444	444	41.93	20.1335	1	|156128536|gb|AAIH02000086.1|-1-444	-
TU976	gi|156128375|gb|AAIH02000247.1|	35751	37228	1478	42.27	20.2967	1	|156128375|gb|AAIH02000247.1|-35751-37228	-
TU977	gi|156128422|gb|AAIH02000200.1|	4	769	766	42.28	20.3015	1	|156128422|gb|AAIH02000200.1|-4-769	-
TU978	gi|156128446|gb|AAIH02000176.1|	18097	18852	756	42.32	20.3208	1	|156128446|gb|AAIH02000176.1|-18097-18852	-
TU979	gi|156128594|gb|AAIH02000028.1|	180837	181799	953	42.93	20.6137	2	|156128594|gb|AAIH02000028.1|-180837-181693	|156128594|gb|AAIH02000028.1|-181704-181799	-
TU980	gi|156128014|gb|AAIH02000608.1|	1175	1829	575	42.97	20.6329	2	|156128014|gb|AAIH02000608.1|-1175-1328	|156128014|gb|AAIH02000608.1|-1409-1829	-
TU981	gi|156128525|gb|AAIH02000097.1|	30	491	414	43.54	20.9066	2	|156128525|gb|AAIH02000097.1|-30-227	|156128525|gb|AAIH02000097.1|-276-491	+
TU982	gi|156128489|gb|AAIH02000133.1|	87443	88202	760	43.62	20.945	1	|156128489|gb|AAIH02000133.1|-87443-88202	+
TU983	gi|156128427|gb|AAIH02000195.1|	52289	53091	803	43.66	20.9642	1	|156128427|gb|AAIH02000195.1|-52289-53091	+
TU984	gi|156125585|gb|AAIH02002919.1|	551	770	219	43.74	21.0026	2	|156125585|gb|AAIH02002919.1|-551-678	|156125585|gb|AAIH02002919.1|-680-770	+
TU985	gi|156128528|gb|AAIH02000094.1|	115631	117471	1759	43.76	21.0122	3	|156128528|gb|AAIH02000094.1|-115631-116077	|156128528|gb|AAIH02000094.1|-116083-116177	|156128528|gb|AAIH02000094.1|-116255-117471	+
TU986	gi|156128621|gb|AAIH02000001.1|	151234	152365	1086	43.8	21.0314	2	|156128621|gb|AAIH02000001.1|-151234-151508	|156128621|gb|AAIH02000001.1|-151555-152365	-
TU987	gi|156128198|gb|AAIH02000424.1|	52	764	713	44.02	21.137	1	|156128198|gb|AAIH02000424.1|-52-764	-
TU988	gi|156128618|gb|AAIH02000004.1|	63719	65570	1852	44.29	21.2667	1	|156128618|gb|AAIH02000004.1|-63719-65570	+
TU989	gi|156128524|gb|AAIH02000098.1|	102919	103847	925	44.3	21.2715	2	|156128524|gb|AAIH02000098.1|-102919-103679	|156128524|gb|AAIH02000098.1|-103684-103847	+
TU990	gi|156128278|gb|AAIH02000344.1|	220	793	574	44.31	21.2763	1	|156128278|gb|AAIH02000344.1|-220-793	+
TU991	gi|156128120|gb|AAIH02000502.1|	9756	10394	639	44.32	21.2811	1	|156128120|gb|AAIH02000502.1|-9756-10394	+
TU992	gi|156128478|gb|AAIH02000144.1|	30463	31169	678	44.44	21.3387	2	|156128478|gb|AAIH02000144.1|-30463-30933	|156128478|gb|AAIH02000144.1|-30963-31169	+
TU993	gi|156128387|gb|AAIH02000235.1|	53758	55139	1381	44.91	21.5644	2	|156128387|gb|AAIH02000235.1|-53758-54488	|156128387|gb|AAIH02000235.1|-54490-55139	-
TU994	gi|156128446|gb|AAIH02000176.1|	48655	50473	1766	45.61	21.9005	5	|156128446|gb|AAIH02000176.1|-48655-48744	|156128446|gb|AAIH02000176.1|-48746-48865	|156128446|gb|AAIH02000176.1|-48873-49257	|156128446|gb|AAIH02000176.1|-49279-50355	|156128446|gb|AAIH02000176.1|-50380-50473	-
TU995	gi|156128590|gb|AAIH02000032.1|	94758	95863	1106	45.79	21.9869	1	|156128590|gb|AAIH02000032.1|-94758-95863	-
TU996	gi|156127663|gb|AAIH02000959.1|	1289	1583	295	46.28	22.2222	1	|156127663|gb|AAIH02000959.1|-1289-1583	-
TU997	gi|156128223|gb|AAIH02000399.1|	59	1103	1045	46.31	22.2366	1	|156128223|gb|AAIH02000399.1|-59-1103	-
TU998	gi|156128556|gb|AAIH02000066.1|	95693	101016	5250	46.42	22.2894	4	|156128556|gb|AAIH02000066.1|-95693-96418	|156128556|gb|AAIH02000066.1|-96438-96807	|156128556|gb|AAIH02000066.1|-96856-99411	|156128556|gb|AAIH02000066.1|-99419-101016	+
TU999	gi|156128147|gb|AAIH02000475.1|	862	4335	3468	46.55	22.3519	2	|156128147|gb|AAIH02000475.1|-862-960	|156128147|gb|AAIH02000475.1|-967-4335	+
TU1000	gi|156128460|gb|AAIH02000162.1|	52820	54353	1326	46.57	22.3615	3	|156128460|gb|AAIH02000162.1|-52820-52967	|156128460|gb|AAIH02000162.1|-53024-53673	|156128460|gb|AAIH02000162.1|-53826-54353	+
TU1001	gi|156128560|gb|AAIH02000062.1|	25279	27213	1879	46.63	22.3903	2	|156128560|gb|AAIH02000062.1|-25279-25424	|156128560|gb|AAIH02000062.1|-25481-27213	+
TU1002	gi|156127783|gb|AAIH02000839.1|	552	1863	1312	46.85	22.4959	1	|156127783|gb|AAIH02000839.1|-552-1863	-
TU1003	gi|156128461|gb|AAIH02000161.1|	65869	66476	608	47.05	22.592	1	|156128461|gb|AAIH02000161.1|-65869-66476	-
TU1004	gi|156128534|gb|AAIH02000088.1|	98949	100088	1085	47.14	22.6352	2	|156128534|gb|AAIH02000088.1|-98949-99391	|156128534|gb|AAIH02000088.1|-99447-100088	-
TU1005	gi|156128461|gb|AAIH02000161.1|	18955	19556	602	48.47	23.2738	1	|156128461|gb|AAIH02000161.1|-18955-19556	+
TU1006	gi|156128568|gb|AAIH02000054.1|	79320	80291	929	48.65	23.3602	3	|156128568|gb|AAIH02000054.1|-79320-79781	|156128568|gb|AAIH02000054.1|-79812-79944	|156128568|gb|AAIH02000054.1|-79958-80291	+
TU1007	gi|156128246|gb|AAIH02000376.1|	26113	27067	955	48.78	23.4226	1	|156128246|gb|AAIH02000376.1|-26113-27067	+
TU1008	gi|156128569|gb|AAIH02000053.1|	154588	154841	254	48.85	23.4563	1	|156128569|gb|AAIH02000053.1|-154588-154841	+
TU1009	gi|156128448|gb|AAIH02000174.1|	59240	59775	524	49.04	23.5475	2	|156128448|gb|AAIH02000174.1|-59240-59633	|156128448|gb|AAIH02000174.1|-59646-59775	-
TU1010	gi|156128513|gb|AAIH02000109.1|	23378	23711	334	49.09	23.5715	1	|156128513|gb|AAIH02000109.1|-23378-23711	-
TU1011	gi|156128602|gb|AAIH02000020.1|	7350	8140	791	49.15	23.6003	1	|156128602|gb|AAIH02000020.1|-7350-8140	+
TU1012	gi|156128546|gb|AAIH02000076.1|	3851	7840	3883	49.2	23.6243	3	|156128546|gb|AAIH02000076.1|-3851-4709	|156128546|gb|AAIH02000076.1|-4801-7726	|156128546|gb|AAIH02000076.1|-7743-7840	-
TU1013	gi|156128463|gb|AAIH02000159.1|	45211	45748	515	49.39	23.7155	2	|156128463|gb|AAIH02000159.1|-45211-45300	|156128463|gb|AAIH02000159.1|-45324-45748	-
TU1014	gi|156128569|gb|AAIH02000053.1|	154876	155348	473	49.4	23.7203	1	|156128569|gb|AAIH02000053.1|-154876-155348	+
TU1015	gi|156128480|gb|AAIH02000142.1|	85306	85888	582	50.01	24.0133	2	|156128480|gb|AAIH02000142.1|-85306-85623	|156128480|gb|AAIH02000142.1|-85625-85888	-
TU1016	gi|156128591|gb|AAIH02000031.1|	34304	34638	335	50.81	24.3974	1	|156128591|gb|AAIH02000031.1|-34304-34638	-
TU1017	gi|156128158|gb|AAIH02000464.1|	6998	9138	2141	51.61	24.7815	1	|156128158|gb|AAIH02000464.1|-6998-9138	+
TU1018	gi|156128585|gb|AAIH02000037.1|	175232	176102	871	51.72	24.8343	1	|156128585|gb|AAIH02000037.1|-175232-176102	+
TU1019	gi|156128603|gb|AAIH02000019.1|	132144	132464	321	51.84	24.892	1	|156128603|gb|AAIH02000019.1|-132144-132464	+
TU1020	gi|156128609|gb|AAIH02000013.1|	33276	33493	218	51.88	24.9112	1	|156128609|gb|AAIH02000013.1|-33276-33493	+
TU1021	gi|156128292|gb|AAIH02000330.1|	2576	3596	1021	51.88	24.9112	1	|156128292|gb|AAIH02000330.1|-2576-3596	-
TU1022	gi|156128217|gb|AAIH02000405.1|	18790	20381	1584	51.89	24.916	2	|156128217|gb|AAIH02000405.1|-18790-20278	|156128217|gb|AAIH02000405.1|-20287-20381	-
TU1023	gi|156128462|gb|AAIH02000160.1|	1521	2094	574	51.96	24.9496	1	|156128462|gb|AAIH02000160.1|-1521-2094	+
TU1024	gi|156128276|gb|AAIH02000346.1|	1	1500	1500	52.12	25.0264	1	|156128276|gb|AAIH02000346.1|-1-1500	+
TU1025	gi|156128531|gb|AAIH02000091.1|	9551	10702	1086	52.4	25.1609	3	|156128531|gb|AAIH02000091.1|-9551-9992	|156128531|gb|AAIH02000091.1|-10058-10270	|156128531|gb|AAIH02000091.1|-10272-10702	-
TU1026	gi|156128292|gb|AAIH02000330.1|	10040	11242	1188	53.14	25.5162	2	|156128292|gb|AAIH02000330.1|-10040-10629	|156128292|gb|AAIH02000330.1|-10645-11242	+
TU1027	gi|156128287|gb|AAIH02000335.1|	4734	6127	1385	53.16	25.5258	2	|156128287|gb|AAIH02000335.1|-4734-5699	|156128287|gb|AAIH02000335.1|-5709-6127	-
TU1028	gi|156127720|gb|AAIH02000902.1|	595	809	201	53.22	25.5546	2	|156127720|gb|AAIH02000902.1|-595-703	|156127720|gb|AAIH02000902.1|-718-809	+
TU1029	gi|156128612|gb|AAIH02000010.1|	49843	51426	1493	53.28	25.5834	4	|156128612|gb|AAIH02000010.1|-49843-49932	|156128612|gb|AAIH02000010.1|-49940-51134	|156128612|gb|AAIH02000010.1|-51186-51288	|156128612|gb|AAIH02000010.1|-51322-51426	-
TU1030	gi|156128048|gb|AAIH02000574.1|	201	1722	1522	53.63	25.7515	1	|156128048|gb|AAIH02000574.1|-201-1722	-
TU1031	gi|156128270|gb|AAIH02000352.1|	21459	21697	239	53.83	25.8475	1	|156128270|gb|AAIH02000352.1|-21459-21697	+
TU1032	gi|156128011|gb|AAIH02000611.1|	588	1751	1121	53.99	25.9243	2	|156128011|gb|AAIH02000611.1|-588-1212	|156128011|gb|AAIH02000611.1|-1256-1751	+
TU1033	gi|156128599|gb|AAIH02000023.1|	192780	193736	932	54.56	26.198	2	|156128599|gb|AAIH02000023.1|-192780-192865	|156128599|gb|AAIH02000023.1|-192891-193736	-
TU1034	gi|156128323|gb|AAIH02000299.1|	37395	39351	1957	55.99	26.8847	1	|156128323|gb|AAIH02000299.1|-37395-39351	+
TU1035	gi|156128238|gb|AAIH02000384.1|	6112	6643	532	56.3	27.0335	1	|156128238|gb|AAIH02000384.1|-6112-6643	-
TU1036	gi|156128578|gb|AAIH02000044.1|	21780	21979	200	56.33	27.0479	1	|156128578|gb|AAIH02000044.1|-21780-21979	+
TU1037	gi|156128414|gb|AAIH02000208.1|	42141	42521	381	56.64	27.1968	1	|156128414|gb|AAIH02000208.1|-42141-42521	-
TU1038	gi|156128188|gb|AAIH02000434.1|	18662	19042	332	56.89	27.3168	2	|156128188|gb|AAIH02000434.1|-18662-18728	|156128188|gb|AAIH02000434.1|-18778-19042	+
TU1039	gi|156128459|gb|AAIH02000163.1|	4714	6785	2007	57.03	27.384	2	|156128459|gb|AAIH02000163.1|-4714-6387	|156128459|gb|AAIH02000163.1|-6453-6785	+
TU1040	gi|156128614|gb|AAIH02000008.1|	39434	42181	2648	57.03	27.384	3	|156128614|gb|AAIH02000008.1|-39434-39845	|156128614|gb|AAIH02000008.1|-39899-40741	|156128614|gb|AAIH02000008.1|-40789-42181	+
TU1041	gi|156128618|gb|AAIH02000004.1|	280477	282606	2062	57.62	27.6673	3	|156128618|gb|AAIH02000004.1|-280477-280566	|156128618|gb|AAIH02000004.1|-280587-280696	|156128618|gb|AAIH02000004.1|-280745-282606	+
TU1042	gi|156125673|gb|AAIH02002837.1|	451	852	402	58.42	28.0515	1	|156125673|gb|AAIH02002837.1|-451-852	-
TU1043	gi|156128565|gb|AAIH02000057.1|	6002	7880	1864	58.8	28.2339	2	|156128565|gb|AAIH02000057.1|-6002-6623	|156128565|gb|AAIH02000057.1|-6639-7880	-
TU1044	gi|156128571|gb|AAIH02000051.1|	116761	117278	508	58.93	28.2964	2	|156128571|gb|AAIH02000051.1|-116761-116893	|156128571|gb|AAIH02000051.1|-116904-117278	+
TU1045	gi|156128402|gb|AAIH02000220.1|	9909	11005	1097	59.59	28.6133	1	|156128402|gb|AAIH02000220.1|-9909-11005	+
TU1046	gi|156128168|gb|AAIH02000454.1|	135	1172	993	60.2	28.9062	2	|156128168|gb|AAIH02000454.1|-135-437	|156128168|gb|AAIH02000454.1|-483-1172	+
TU1047	gi|156128162|gb|AAIH02000460.1|	14193	14923	731	60.54	29.0694	1	|156128162|gb|AAIH02000460.1|-14193-14923	-
TU1048	gi|156128441|gb|AAIH02000181.1|	74645	75514	870	60.61	29.103	1	|156128441|gb|AAIH02000181.1|-74645-75514	-
TU1049	gi|156128395|gb|AAIH02000227.1|	138	654	517	60.99	29.2855	1	|156128395|gb|AAIH02000227.1|-138-654	+
TU1050	gi|156128321|gb|AAIH02000301.1|	25	1135	1066	61.01	29.2951	2	|156128321|gb|AAIH02000301.1|-25-828	|156128321|gb|AAIH02000301.1|-874-1135	+
TU1051	gi|156128325|gb|AAIH02000297.1|	5	801	797	61.04	29.3095	1	|156128325|gb|AAIH02000297.1|-5-801	-
TU1052	gi|156128297|gb|AAIH02000325.1|	15914	17064	1090	61.6	29.5784	2	|156128297|gb|AAIH02000325.1|-15914-15991	|156128297|gb|AAIH02000325.1|-16053-17064	+
TU1053	gi|156128269|gb|AAIH02000353.1|	21	694	674	61.88	29.7129	1	|156128269|gb|AAIH02000353.1|-21-694	+
TU1054	gi|156128385|gb|AAIH02000237.1|	19730	21441	1593	61.99	29.7657	3	|156128385|gb|AAIH02000237.1|-19730-19815	|156128385|gb|AAIH02000237.1|-19860-20192	|156128385|gb|AAIH02000237.1|-20268-21441	+
TU1055	gi|156128280|gb|AAIH02000342.1|	3552	4208	651	62.43	29.977	2	|156128280|gb|AAIH02000342.1|-3552-3641	|156128280|gb|AAIH02000342.1|-3648-4208	-
TU1056	gi|156128427|gb|AAIH02000195.1|	27866	28464	599	62.53	30.025	1	|156128427|gb|AAIH02000195.1|-27866-28464	-
TU1057	gi|156128564|gb|AAIH02000058.1|	91577	91946	370	62.91	30.2074	1	|156128564|gb|AAIH02000058.1|-91577-91946	-
TU1058	gi|156128443|gb|AAIH02000179.1|	29230	30810	1558	63.53	30.5051	2	|156128443|gb|AAIH02000179.1|-29230-30051	|156128443|gb|AAIH02000179.1|-30075-30810	-
TU1059	gi|156128491|gb|AAIH02000131.1|	8824	9340	480	63.57	30.5243	2	|156128491|gb|AAIH02000131.1|-8824-9236	|156128491|gb|AAIH02000131.1|-9274-9340	-
TU1060	gi|156128515|gb|AAIH02000107.1|	88976	90757	1782	64	30.7308	1	|156128515|gb|AAIH02000107.1|-88976-90757	-
TU1061	gi|156128590|gb|AAIH02000032.1|	92085	93659	1575	64.88	31.1534	1	|156128590|gb|AAIH02000032.1|-92085-93659	-
TU1062	gi|156128476|gb|AAIH02000146.1|	14849	17437	2560	64.92	31.1726	2	|156128476|gb|AAIH02000146.1|-14849-16241	|156128476|gb|AAIH02000146.1|-16271-17437	-
TU1063	gi|156128621|gb|AAIH02000001.1|	257825	258391	474	65.42	31.4127	2	|156128621|gb|AAIH02000001.1|-257825-258247	|156128621|gb|AAIH02000001.1|-258341-258391	-
TU1064	gi|156128613|gb|AAIH02000009.1|	224792	228564	3735	65.46	31.4319	4	|156128613|gb|AAIH02000009.1|-224792-224881	|156128613|gb|AAIH02000009.1|-224909-224999	|156128613|gb|AAIH02000009.1|-225006-227251	|156128613|gb|AAIH02000009.1|-227257-228564	-
TU1065	gi|156128503|gb|AAIH02000119.1|	44192	44886	695	67.42	32.373	1	|156128503|gb|AAIH02000119.1|-44192-44886	-
TU1066	gi|156128607|gb|AAIH02000015.1|	22076	22708	633	67.72	32.517	1	|156128607|gb|AAIH02000015.1|-22076-22708	+
TU1067	gi|156128235|gb|AAIH02000387.1|	20313	21685	1373	69.16	33.2085	1	|156128235|gb|AAIH02000387.1|-20313-21685	-
TU1068	gi|156128571|gb|AAIH02000051.1|	157629	158139	511	69.73	33.4822	1	|156128571|gb|AAIH02000051.1|-157629-158139	+
TU1069	gi|156128605|gb|AAIH02000017.1|	190905	192151	1247	70.07	33.6454	1	|156128605|gb|AAIH02000017.1|-190905-192151	-
TU1070	gi|156128485|gb|AAIH02000137.1|	57975	58538	564	70.83	34.0104	1	|156128485|gb|AAIH02000137.1|-57975-58538	-
TU1071	gi|156128421|gb|AAIH02000201.1|	63958	64833	865	71.09	34.1352	2	|156128421|gb|AAIH02000201.1|-63958-64028	|156128421|gb|AAIH02000201.1|-64040-64833	+
TU1072	gi|156128610|gb|AAIH02000012.1|	35122	36009	888	71.62	34.3897	1	|156128610|gb|AAIH02000012.1|-35122-36009	+
TU1073	gi|156128322|gb|AAIH02000300.1|	37409	38692	1227	72.16	34.649	2	|156128322|gb|AAIH02000300.1|-37409-38261	|156128322|gb|AAIH02000300.1|-38319-38692	-
TU1074	gi|156128448|gb|AAIH02000174.1|	17741	19010	1240	72.2	34.6682	2	|156128448|gb|AAIH02000174.1|-17741-17832	|156128448|gb|AAIH02000174.1|-17863-19010	-
TU1075	gi|156128461|gb|AAIH02000161.1|	46908	47242	335	72.24	34.6874	1	|156128461|gb|AAIH02000161.1|-46908-47242	+
TU1076	gi|156128518|gb|AAIH02000104.1|	89032	91145	2089	72.38	34.7546	3	|156128518|gb|AAIH02000104.1|-89032-89094	|156128518|gb|AAIH02000104.1|-89117-89328	|156128518|gb|AAIH02000104.1|-89332-91145	-
TU1077	gi|156128581|gb|AAIH02000041.1|	77289	78733	1418	72.96	35.0331	3	|156128581|gb|AAIH02000041.1|-77289-77414	|156128581|gb|AAIH02000041.1|-77426-77598	|156128581|gb|AAIH02000041.1|-77615-78733	+
TU1078	gi|156128224|gb|AAIH02000398.1|	19497	20064	516	74.15	35.6045	3	|156128224|gb|AAIH02000398.1|-19497-19785	|156128224|gb|AAIH02000398.1|-19808-19944	|156128224|gb|AAIH02000398.1|-19975-20064	+
TU1079	gi|156128566|gb|AAIH02000056.1|	130838	131135	289	74.72	35.8782	2	|156128566|gb|AAIH02000056.1|-130838-130977	|156128566|gb|AAIH02000056.1|-130987-131135	-
TU1080	gi|156127974|gb|AAIH02000648.1|	184	1328	1145	74.96	35.9935	1	|156127974|gb|AAIH02000648.1|-184-1328	+
TU1081	gi|156128619|gb|AAIH02000003.1|	238762	239549	623	75.19	36.1039	3	|156128619|gb|AAIH02000003.1|-238762-238981	|156128619|gb|AAIH02000003.1|-239084-239277	|156128619|gb|AAIH02000003.1|-239341-239549	-
TU1082	gi|156128528|gb|AAIH02000094.1|	16611	17626	857	76.74	36.8482	4	|156128528|gb|AAIH02000094.1|-16611-17216	|156128528|gb|AAIH02000094.1|-17225-17332	|156128528|gb|AAIH02000094.1|-17437-17514	|156128528|gb|AAIH02000094.1|-17562-17626	+
TU1083	gi|156128222|gb|AAIH02000400.1|	18816	19408	593	76.79	36.8722	1	|156128222|gb|AAIH02000400.1|-18816-19408	+
TU1084	gi|156128378|gb|AAIH02000244.1|	50476	51656	1181	77.01	36.9778	1	|156128378|gb|AAIH02000244.1|-50476-51656	+
TU1085	gi|156128615|gb|AAIH02000007.1|	254431	256071	1641	77.45	37.1891	1	|156128615|gb|AAIH02000007.1|-254431-256071	-
TU1086	gi|156128377|gb|AAIH02000245.1|	41016	43428	2408	78.15	37.5252	2	|156128377|gb|AAIH02000245.1|-41016-41514	|156128377|gb|AAIH02000245.1|-41520-43428	+
TU1087	gi|156128033|gb|AAIH02000589.1|	4	1695	1692	78.19	37.5444	1	|156128033|gb|AAIH02000589.1|-4-1695	+
TU1088	gi|156128519|gb|AAIH02000103.1|	51351	51573	223	78.73	37.8037	1	|156128519|gb|AAIH02000103.1|-51351-51573	+
TU1089	gi|156126580|gb|AAIH02002042.1|	103	1121	1019	79.05	37.9574	1	|156126580|gb|AAIH02002042.1|-103-1121	-
TU1090	gi|156128418|gb|AAIH02000204.1|	55193	57116	1924	81.13	38.9561	1	|156128418|gb|AAIH02000204.1|-55193-57116	-
TU1091	gi|156128560|gb|AAIH02000062.1|	139492	139775	284	82.07	39.4075	1	|156128560|gb|AAIH02000062.1|-139492-139775	+
TU1092	gi|156128352|gb|AAIH02000270.1|	12350	13454	1066	82.22	39.4795	2	|156128352|gb|AAIH02000270.1|-12350-13245	|156128352|gb|AAIH02000270.1|-13285-13454	-
TU1093	gi|156128126|gb|AAIH02000496.1|	257	815	517	84.76	40.6991	2	|156128126|gb|AAIH02000496.1|-257-357	|156128126|gb|AAIH02000496.1|-400-815	+
TU1094	gi|156128562|gb|AAIH02000060.1|	194	2655	2319	85.09	40.8576	3	|156128562|gb|AAIH02000060.1|-194-568	|156128562|gb|AAIH02000060.1|-608-1221	|156128562|gb|AAIH02000060.1|-1326-2655	+
TU1095	gi|156128607|gb|AAIH02000015.1|	15136	16119	984	86.46	41.5154	1	|156128607|gb|AAIH02000015.1|-15136-16119	-
TU1096	gi|156128451|gb|AAIH02000171.1|	76103	77126	999	87.29	41.914	2	|156128451|gb|AAIH02000171.1|-76103-76171	|156128451|gb|AAIH02000171.1|-76197-77126	-
TU1097	gi|156128356|gb|AAIH02000266.1|	45823	46424	592	88.1	42.3029	3	|156128356|gb|AAIH02000266.1|-45823-46082	|156128356|gb|AAIH02000266.1|-46084-46200	|156128356|gb|AAIH02000266.1|-46210-46424	+
TU1098	gi|156128603|gb|AAIH02000019.1|	149251	151430	2145	89.07	42.7687	2	|156128603|gb|AAIH02000019.1|-149251-149345	|156128603|gb|AAIH02000019.1|-149381-151430	+
TU1099	gi|156128537|gb|AAIH02000085.1|	9378	9645	268	89.27	42.8647	1	|156128537|gb|AAIH02000085.1|-9378-9645	-
TU1100	gi|156128382|gb|AAIH02000240.1|	51459	52681	1197	91.4	43.8874	2	|156128382|gb|AAIH02000240.1|-51459-51555	|156128382|gb|AAIH02000240.1|-51582-52681	-
TU1101	gi|156128562|gb|AAIH02000060.1|	143170	143530	361	92.24	44.2908	1	|156128562|gb|AAIH02000060.1|-143170-143530	+
TU1102	gi|156127699|gb|AAIH02000923.1|	3	1286	1210	93.07	44.6893	2	|156127699|gb|AAIH02000923.1|-3-610	|156127699|gb|AAIH02000923.1|-685-1286	-
TU1103	gi|156128594|gb|AAIH02000028.1|	84051	87368	3255	93.62	44.9534	4	|156128594|gb|AAIH02000028.1|-84051-85411	|156128594|gb|AAIH02000028.1|-85415-86659	|156128594|gb|AAIH02000028.1|-86710-87256	|156128594|gb|AAIH02000028.1|-87267-87368	-
TU1104	gi|156128258|gb|AAIH02000364.1|	27187	28972	1739	95.88	46.0386	2	|156128258|gb|AAIH02000364.1|-27187-28571	|156128258|gb|AAIH02000364.1|-28619-28972	-
TU1105	gi|156128481|gb|AAIH02000141.1|	38176	39179	1004	96.54	46.3555	1	|156128481|gb|AAIH02000141.1|-38176-39179	+
TU1106	gi|156128198|gb|AAIH02000424.1|	19448	20173	708	97.88	46.9989	2	|156128198|gb|AAIH02000424.1|-19448-19947	|156128198|gb|AAIH02000424.1|-19966-20173	-
TU1107	gi|156128513|gb|AAIH02000109.1|	39209	40004	754	99.73	47.8873	2	|156128513|gb|AAIH02000109.1|-39209-39554	|156128513|gb|AAIH02000109.1|-39597-40004	-
TU1108	gi|156128481|gb|AAIH02000141.1|	36927	38075	1148	101.96	48.958	2	|156128481|gb|AAIH02000141.1|-36927-37826	|156128481|gb|AAIH02000141.1|-37828-38075	+
TU1109	gi|156128582|gb|AAIH02000040.1|	114673	116247	1549	102.69	49.3086	2	|156128582|gb|AAIH02000040.1|-114673-115655	|156128582|gb|AAIH02000040.1|-115682-116247	+
TU1110	gi|156128053|gb|AAIH02000569.1|	5357	6130	739	103.22	49.563	3	|156128053|gb|AAIH02000569.1|-5357-5739	|156128053|gb|AAIH02000569.1|-5772-5861	|156128053|gb|AAIH02000569.1|-5865-6130	+
TU1111	gi|156128353|gb|AAIH02000269.1|	26318	28864	2530	106.36	51.0708	2	|156128353|gb|AAIH02000269.1|-26318-26920	|156128353|gb|AAIH02000269.1|-26938-28864	-
TU1112	gi|156128494|gb|AAIH02000128.1|	35912	36330	419	107.09	51.4213	1	|156128494|gb|AAIH02000128.1|-35912-36330	+
TU1113	gi|156128536|gb|AAIH02000086.1|	119416	121264	1849	107.39	51.5654	1	|156128536|gb|AAIH02000086.1|-119416-121264	-
TU1114	gi|156128518|gb|AAIH02000104.1|	54058	56148	2056	108.45	52.0743	2	|156128518|gb|AAIH02000104.1|-54058-55646	|156128518|gb|AAIH02000104.1|-55682-56148	-
TU1115	gi|156128195|gb|AAIH02000427.1|	18990	20019	1030	109.11	52.3912	1	|156128195|gb|AAIH02000427.1|-18990-20019	+
TU1116	gi|156128285|gb|AAIH02000337.1|	31503	32586	1047	109.45	52.5545	2	|156128285|gb|AAIH02000337.1|-31503-32400	|156128285|gb|AAIH02000337.1|-32438-32586	+
TU1117	gi|156128543|gb|AAIH02000079.1|	26859	28047	1040	110.6	53.1067	2	|156128543|gb|AAIH02000079.1|-26859-26973	|156128543|gb|AAIH02000079.1|-27123-28047	+
TU1118	gi|156128076|gb|AAIH02000546.1|	1	903	903	112.37	53.9566	1	|156128076|gb|AAIH02000546.1|-1-903	+
TU1119	gi|156128582|gb|AAIH02000040.1|	66706	67165	388	112.49	54.0142	2	|156128582|gb|AAIH02000040.1|-66706-66765	|156128582|gb|AAIH02000040.1|-66838-67165	+
TU1120	gi|156128383|gb|AAIH02000239.1|	54054	54432	379	114.91	55.1762	1	|156128383|gb|AAIH02000239.1|-54054-54432	-
TU1121	gi|156128458|gb|AAIH02000164.1|	60913	62940	2007	115.04	55.2386	2	|156128458|gb|AAIH02000164.1|-60913-61500	|156128458|gb|AAIH02000164.1|-61522-62940	+
TU1122	gi|156128092|gb|AAIH02000530.1|	5310	5847	538	118.07	56.6936	1	|156128092|gb|AAIH02000530.1|-5310-5847	-
TU1123	gi|156128248|gb|AAIH02000374.1|	3	1243	1122	122.39	58.7679	3	|156128248|gb|AAIH02000374.1|-3-259	|156128248|gb|AAIH02000374.1|-310-952	|156128248|gb|AAIH02000374.1|-1022-1243	+
TU1124	gi|156128441|gb|AAIH02000181.1|	41348	42666	1088	122.46	58.8015	5	|156128441|gb|AAIH02000181.1|-41348-41668	|156128441|gb|AAIH02000181.1|-41737-41902	|156128441|gb|AAIH02000181.1|-41945-42072	|156128441|gb|AAIH02000181.1|-42120-42330	|156128441|gb|AAIH02000181.1|-42405-42666	+
TU1125	gi|156128206|gb|AAIH02000416.1|	20790	21632	843	122.75	58.9407	1	|156128206|gb|AAIH02000416.1|-20790-21632	+
TU1126	gi|156128524|gb|AAIH02000098.1|	61497	63720	2212	122.81	58.9696	2	|156128524|gb|AAIH02000098.1|-61497-61921	|156128524|gb|AAIH02000098.1|-61934-63720	-
TU1127	gi|156128462|gb|AAIH02000160.1|	67	1240	1168	123.1	59.1088	2	|156128462|gb|AAIH02000160.1|-67-1049	|156128462|gb|AAIH02000160.1|-1056-1240	-
TU1128	gi|156128380|gb|AAIH02000242.1|	3510	5203	1694	125.36	60.194	1	|156128380|gb|AAIH02000242.1|-3510-5203	+
TU1129	gi|156128222|gb|AAIH02000400.1|	9218	12399	3182	125.95	60.4773	1	|156128222|gb|AAIH02000400.1|-9218-12399	+
TU1130	gi|156127974|gb|AAIH02000648.1|	1973	2609	637	126.3	60.6453	1	|156127974|gb|AAIH02000648.1|-1973-2609	-
TU1131	gi|156126705|gb|AAIH02001917.1|	1037	1189	153	126.65	60.8134	1	|156126705|gb|AAIH02001917.1|-1037-1189	+
TU1132	gi|156128580|gb|AAIH02000042.1|	139758	141459	1532	130.39	62.6092	4	|156128580|gb|AAIH02000042.1|-139758-140568	|156128580|gb|AAIH02000042.1|-140578-140937	|156128580|gb|AAIH02000042.1|-141036-141207	|156128580|gb|AAIH02000042.1|-141271-141459	-
TU1133	gi|156128491|gb|AAIH02000131.1|	85023	86268	1246	131	62.9021	1	|156128491|gb|AAIH02000131.1|-85023-86268	-
TU1134	gi|156128583|gb|AAIH02000039.1|	150439	151244	777	132.75	63.7424	2	|156128583|gb|AAIH02000039.1|-150439-151012	|156128583|gb|AAIH02000039.1|-151042-151244	+
TU1135	gi|156128547|gb|AAIH02000075.1|	116746	117744	999	132.93	63.8289	1	|156128547|gb|AAIH02000075.1|-116746-117744	-
TU1136	gi|156128063|gb|AAIH02000559.1|	2	1117	1004	138.59	66.5466	3	|156128063|gb|AAIH02000559.1|-2-322	|156128063|gb|AAIH02000559.1|-380-611	|156128063|gb|AAIH02000559.1|-667-1117	-
TU1137	gi|156128236|gb|AAIH02000386.1|	11	492	482	139.48	66.974	1	|156128236|gb|AAIH02000386.1|-11-492	-
TU1138	gi|156128392|gb|AAIH02000230.1|	1	1956	1956	143.78	69.0387	1	|156128392|gb|AAIH02000230.1|-1-1956	-
TU1139	gi|156128241|gb|AAIH02000381.1|	9007	10955	1857	148.66	71.3819	4	|156128241|gb|AAIH02000381.1|-9007-9209	|156128241|gb|AAIH02000381.1|-9250-10278	|156128241|gb|AAIH02000381.1|-10330-10737	|156128241|gb|AAIH02000381.1|-10739-10955	-
TU1140	gi|156128602|gb|AAIH02000020.1|	2090	3489	1335	148.87	71.4828	4	|156128602|gb|AAIH02000020.1|-2090-2754	|156128602|gb|AAIH02000020.1|-2756-2810	|156128602|gb|AAIH02000020.1|-2869-3374	|156128602|gb|AAIH02000020.1|-3381-3489	-
TU1141	gi|156128038|gb|AAIH02000584.1|	9	338	326	150.07	72.059	2	|156128038|gb|AAIH02000584.1|-9-212	|156128038|gb|AAIH02000584.1|-217-338	+
TU1142	gi|156128292|gb|AAIH02000330.1|	32792	33779	938	151.58	72.784	2	|156128292|gb|AAIH02000330.1|-32792-32861	|156128292|gb|AAIH02000330.1|-32912-33779	-
TU1143	gi|156128268|gb|AAIH02000354.1|	1	662	662	151.7	72.8416	1	|156128268|gb|AAIH02000354.1|-1-662	-
TU1144	gi|156127967|gb|AAIH02000655.1|	709	2526	1818	154.45	74.1621	1	|156127967|gb|AAIH02000655.1|-709-2526	+
TU1145	gi|156125515|gb|AAIH02002983.1|	4	836	833	154.6	74.2341	1	|156125515|gb|AAIH02002983.1|-4-836	-
TU1146	gi|156128560|gb|AAIH02000062.1|	139209	139436	228	156.98	75.3769	1	|156128560|gb|AAIH02000062.1|-139209-139436	+
TU1147	gi|156128555|gb|AAIH02000067.1|	15	572	558	159.82	76.7406	1	|156128555|gb|AAIH02000067.1|-15-572	-
TU1148	gi|156128486|gb|AAIH02000136.1|	41606	42656	1051	160.52	77.0767	1	|156128486|gb|AAIH02000136.1|-41606-42656	+
TU1149	gi|156128544|gb|AAIH02000078.1|	13012	14649	1638	162.68	78.1139	1	|156128544|gb|AAIH02000078.1|-13012-14649	+
TU1150	gi|156128590|gb|AAIH02000032.1|	93530	95049	1499	163.34	78.4308	4	|156128590|gb|AAIH02000032.1|-93530-93619	|156128590|gb|AAIH02000032.1|-93631-93894	|156128590|gb|AAIH02000032.1|-93904-94942	|156128590|gb|AAIH02000032.1|-94944-95049	+
TU1151	gi|156128491|gb|AAIH02000131.1|	1677	2624	843	166.19	79.7993	3	|156128491|gb|AAIH02000131.1|-1677-2056	|156128491|gb|AAIH02000131.1|-2113-2339	|156128491|gb|AAIH02000131.1|-2389-2624	+
TU1152	gi|156128347|gb|AAIH02000275.1|	105	423	319	167.26	80.3131	1	|156128347|gb|AAIH02000275.1|-105-423	-
TU1153	gi|156128287|gb|AAIH02000335.1|	28945	30627	1683	169.1	81.1966	1	|156128287|gb|AAIH02000335.1|-28945-30627	-
TU1154	gi|156128615|gb|AAIH02000007.1|	103258	104672	1370	170.6	81.9168	2	|156128615|gb|AAIH02000007.1|-103258-104518	|156128615|gb|AAIH02000007.1|-104564-104672	-
TU1155	gi|156128254|gb|AAIH02000368.1|	25	1229	1142	171.78	82.4834	3	|156128254|gb|AAIH02000368.1|-25-145	|156128254|gb|AAIH02000368.1|-169-328	|156128254|gb|AAIH02000368.1|-369-1229	+
TU1156	gi|156128574|gb|AAIH02000048.1|	21324	22097	773	173.63	83.3717	2	|156128574|gb|AAIH02000048.1|-21324-21598	|156128574|gb|AAIH02000048.1|-21600-22097	-
TU1157	gi|156128441|gb|AAIH02000181.1|	43362	44723	1339	175.9	84.4617	2	|156128441|gb|AAIH02000181.1|-43362-44610	|156128441|gb|AAIH02000181.1|-44634-44723	-
TU1158	gi|156128497|gb|AAIH02000125.1|	54840	55449	610	176.38	84.6922	1	|156128497|gb|AAIH02000125.1|-54840-55449	+
TU1159	gi|156128474|gb|AAIH02000148.1|	85698	87175	1478	178.4	85.6622	1	|156128474|gb|AAIH02000148.1|-85698-87175	+
TU1160	gi|156128374|gb|AAIH02000248.1|	47307	49865	2559	185.88	89.2538	1	|156128374|gb|AAIH02000248.1|-47307-49865	+
TU1161	gi|156128197|gb|AAIH02000425.1|	5	609	605	189.93	91.1985	1	|156128197|gb|AAIH02000425.1|-5-609	-
TU1162	gi|156128448|gb|AAIH02000174.1|	75171	76698	1528	195.77	94.0027	1	|156128448|gb|AAIH02000174.1|-75171-76698	-
TU1163	gi|156128202|gb|AAIH02000420.1|	14690	16898	2193	203.44	97.6856	4	|156128202|gb|AAIH02000420.1|-14690-14775	|156128202|gb|AAIH02000420.1|-14786-15269	|156128202|gb|AAIH02000420.1|-15271-16714	|156128202|gb|AAIH02000420.1|-16720-16898	-
TU1164	gi|156128570|gb|AAIH02000052.1|	83252	84111	776	205.23	98.5451	4	|156128570|gb|AAIH02000052.1|-83252-83344	|156128570|gb|AAIH02000052.1|-83368-83858	|156128570|gb|AAIH02000052.1|-83860-83918	|156128570|gb|AAIH02000052.1|-83979-84111	-
TU1165	gi|156128500|gb|AAIH02000122.1|	18	899	795	207.3	99.539	2	|156128500|gb|AAIH02000122.1|-18-160	|156128500|gb|AAIH02000122.1|-248-899	-
TU1166	gi|156128380|gb|AAIH02000242.1|	1117	2153	1037	211.41	101.513	1	|156128380|gb|AAIH02000242.1|-1117-2153	-
TU1167	gi|156128319|gb|AAIH02000303.1|	37841	38603	717	211.48	101.546	2	|156128319|gb|AAIH02000303.1|-37841-38151	|156128319|gb|AAIH02000303.1|-38198-38603	+
TU1168	gi|156128293|gb|AAIH02000329.1|	3	952	950	213.73	102.627	1	|156128293|gb|AAIH02000329.1|-3-952	+
TU1169	gi|156128427|gb|AAIH02000195.1|	41222	41823	602	215.07	103.27	1	|156128427|gb|AAIH02000195.1|-41222-41823	+
TU1170	gi|156128565|gb|AAIH02000057.1|	54766	55521	755	229.74	110.314	2	|156128565|gb|AAIH02000057.1|-54766-54906	|156128565|gb|AAIH02000057.1|-54908-55521	+
TU1171	gi|156126423|gb|AAIH02002199.1|	568	984	417	233.06	111.908	1	|156126423|gb|AAIH02002199.1|-568-984	+
TU1172	gi|156128345|gb|AAIH02000277.1|	5180	6330	1073	237.22	113.906	2	|156128345|gb|AAIH02000277.1|-5180-5791	|156128345|gb|AAIH02000277.1|-5870-6330	-
TU1173	gi|156128321|gb|AAIH02000301.1|	38015	38801	787	251.43	120.729	1	|156128321|gb|AAIH02000301.1|-38015-38801	-
TU1174	gi|156125324|gb|AAIH02003174.1|	3	814	812	268	128.685	1	|156125324|gb|AAIH02003174.1|-3-814	-
TU1175	gi|156128554|gb|AAIH02000068.1|	128490	128705	216	276.67	132.848	1	|156128554|gb|AAIH02000068.1|-128490-128705	+
TU1176	gi|156128319|gb|AAIH02000303.1|	37105	37762	658	306.8	147.316	1	|156128319|gb|AAIH02000303.1|-37105-37762	+
TU1177	gi|156126928|gb|AAIH02001694.1|	567	1159	593	322.2	154.71	1	|156126928|gb|AAIH02001694.1|-567-1159	-
TU1178	gi|156128361|gb|AAIH02000261.1|	21715	23982	2078	323.92	155.536	7	|156128361|gb|AAIH02000261.1|-21715-21963	|156128361|gb|AAIH02000261.1|-22006-22618	|156128361|gb|AAIH02000261.1|-22642-22816	|156128361|gb|AAIH02000261.1|-22859-22948	|156128361|gb|AAIH02000261.1|-22974-23448	|156128361|gb|AAIH02000261.1|-23450-23838	|156128361|gb|AAIH02000261.1|-23896-23982	-
TU1179	gi|156128421|gb|AAIH02000201.1|	62320	63807	1479	367.69	176.553	2	|156128421|gb|AAIH02000201.1|-62320-62734	|156128421|gb|AAIH02000201.1|-62744-63807	-
TU1180	gi|156128406|gb|AAIH02000216.1|	60727	62533	1806	374.54	179.843	2	|156128406|gb|AAIH02000216.1|-60727-62103	|156128406|gb|AAIH02000216.1|-62105-62533	+
TU1181	gi|156128613|gb|AAIH02000009.1|	229659	230534	876	407.83	195.827	1	|156128613|gb|AAIH02000009.1|-229659-230534	+
TU1182	gi|156128222|gb|AAIH02000400.1|	2459	6104	3590	430.05	206.497	5	|156128222|gb|AAIH02000400.1|-2459-3369	|156128222|gb|AAIH02000400.1|-3371-3522	|156128222|gb|AAIH02000400.1|-3574-3631	|156128222|gb|AAIH02000400.1|-3633-5453	|156128222|gb|AAIH02000400.1|-5457-6104	-
TU1183	gi|156127444|gb|AAIH02001178.1|	1004	1499	435	446.06	214.184	2	|156127444|gb|AAIH02001178.1|-1004-1200	|156127444|gb|AAIH02001178.1|-1262-1499	-
TU1184	gi|156127444|gb|AAIH02001178.1|	59	932	874	453.91	217.954	1	|156127444|gb|AAIH02001178.1|-59-932	-
TU1185	gi|156128614|gb|AAIH02000008.1|	1	523	523	457.58	219.716	1	|156128614|gb|AAIH02000008.1|-1-523	-
TU1186	gi|156128282|gb|AAIH02000340.1|	29935	31578	1620	505.15	242.557	2	|156128282|gb|AAIH02000340.1|-29935-30026	|156128282|gb|AAIH02000340.1|-30051-31578	+
TU1187	gi|156128013|gb|AAIH02000609.1|	10	516	507	523.13	251.191	1	|156128013|gb|AAIH02000609.1|-10-516	+
TU1188	gi|156128028|gb|AAIH02000594.1|	2	1076	1075	533.68	256.257	1	|156128028|gb|AAIH02000594.1|-2-1076	+
TU1189	gi|156128460|gb|AAIH02000162.1|	13119	13600	481	596.29	286.32	2	|156128460|gb|AAIH02000162.1|-13119-13256	|156128460|gb|AAIH02000162.1|-13258-13600	+
TU1190	gi|156128579|gb|AAIH02000043.1|	91316	92265	936	605.2	290.598	4	|156128579|gb|AAIH02000043.1|-91316-91410	|156128579|gb|AAIH02000043.1|-91420-91873	|156128579|gb|AAIH02000043.1|-91875-92049	|156128579|gb|AAIH02000043.1|-92054-92265	+
TU1191	gi|156128441|gb|AAIH02000181.1|	45583	46645	1050	709.17	340.521	2	|156128441|gb|AAIH02000181.1|-45583-45880	|156128441|gb|AAIH02000181.1|-45894-46645	-
TU1192	gi|156128425|gb|AAIH02000197.1|	67818	68634	817	963.51	462.648	1	|156128425|gb|AAIH02000197.1|-67818-68634	+
TU1193	gi|156128387|gb|AAIH02000235.1|	25862	27050	1133	1306.83	627.499	2	|156128387|gb|AAIH02000235.1|-25862-26520	|156128387|gb|AAIH02000235.1|-26577-27050	+
TU1194	gi|156128508|gb|AAIH02000114.1|	68514	70033	1471	1496.3	718.477	3	|156128508|gb|AAIH02000114.1|-68514-69174	|156128508|gb|AAIH02000114.1|-69176-69679	|156128508|gb|AAIH02000114.1|-69728-70033	-
TU1195	gi|156128187|gb|AAIH02000435.1|	7	880	832	2388.04	1146.66	2	|156128187|gb|AAIH02000435.1|-7-775	|156128187|gb|AAIH02000435.1|-818-880	-
TU1196	gi|156128588|gb|AAIH02000034.1|	62357	63028	671	5125.84	2461.27	2	|156128588|gb|AAIH02000034.1|-62357-62701	|156128588|gb|AAIH02000034.1|-62703-63028	-
