# Supplementary material for: Characterization of Natural Antisense Transcript, Sclerotia Development and Secondary Metabolism by Strand-Specific RNA Sequencing of Aspergillus flavus
Source: PLoS One. 2014 May 21;9(5):e97814. doi: 10.1371/journal.pone.0097814 (PMC4029826; doi:10.1371/journal.pone.0097814)
Supplement: Table S5 — UTRs and uORFs identified for A. flavus annotated genes. (XLS) [file pone.0097814.s008.xls]

## Sheet: UTRs of Aflavus_CA43_M
Gene	Contig	Chain	Gene region	5' or 3' UTR	UTR region
AFL2G_06854	gi|156128570|gb|AAIH02000052.1|	+	110255-111205	5	109974-110255
AFL2G_04737	gi|156128563|gb|AAIH02000059.1|	+	134731-135879	5	134686-134731
AFL2G_11485	gi|156128582|gb|AAIH02000040.1|	+	135023-136924	5	134529-135023
AFL2G_04251	gi|156128614|gb|AAIH02000008.1|	+	14294-16025	5	14256-14294
AFL2G_03534	gi|156128469|gb|AAIH02000153.1|	+	21077-24387	5	21073-21077
AFL2G_02128	gi|156128586|gb|AAIH02000036.1|	+	38628-41339	5	38472-38628
AFL2G_04454	gi|156128543|gb|AAIH02000079.1|	+	58917-60864	5	58496-58917
AFL2G_02589	gi|156128435|gb|AAIH02000187.1|	+	63739-65012	5	63707-63739
AFL2G_00422	gi|156128612|gb|AAIH02000010.1|	+	77312-78167	5	77290-77312
AFL2G_09749	gi|156128569|gb|AAIH02000053.1|	+	79442-80251	5	79339-79442
AFL2G_05237	gi|156128546|gb|AAIH02000076.1|	+	88566-90041	5	88438-88566
AFL2G_03744	gi|156128472|gb|AAIH02000150.1|	+	11875-13437	5	11598-11875
AFL2G_06214	gi|156128585|gb|AAIH02000037.1|	+	119024-121319	5	118694-119024
AFL2G_06892	gi|156128175|gb|AAIH02000447.1|	+	14523-15805	5	14220-14523
AFL2G_01725	gi|156128587|gb|AAIH02000035.1|	+	163839-166731	5	163769-163839
AFL2G_10242	gi|156128187|gb|AAIH02000435.1|	+	16846-18506	5	16637-16846
AFL2G_02090	gi|156128616|gb|AAIH02000006.1|	+	206440-207366	5	205418-206440
AFL2G_07927	gi|156128621|gb|AAIH02000001.1|	+	247628-248999	5	247591-247628
AFL2G_12458	gi|156128426|gb|AAIH02000196.1|	+	34274-37695	5	34237-34274
AFL2G_08917	gi|156128595|gb|AAIH02000027.1|	+	42393-43810	5	42298-42364
AFL2G_10298	gi|156128590|gb|AAIH02000032.1|	+	48144-49013	5	46496-48144
AFL2G_01965	gi|156128494|gb|AAIH02000128.1|	+	64606-65577	5	64246-64606
AFL2G_06255	gi|156128476|gb|AAIH02000146.1|	+	7063-9230	5	6710-7063
AFL2G_09171	gi|156128597|gb|AAIH02000025.1|	+	83419-87268	5	83337-83419
AFL2G_07792	gi|156128536|gb|AAIH02000086.1|	+	90343-91301	5	90246-90343
AFL2G_09800	gi|156128539|gb|AAIH02000083.1|	+	97017-97867	5	96610-96968
AFL2G_07709	gi|156128608|gb|AAIH02000014.1|	+	108522-111146	5	107401-108522
AFL2G_05247	gi|156128546|gb|AAIH02000076.1|	+	112368-114136	5	111916-112368
AFL2G_01942	gi|156128566|gb|AAIH02000056.1|	+	126739-128058	5	126658-126739
AFL2G_08415	gi|156128565|gb|AAIH02000057.1|	+	128503-130032	5	128152-128503
AFL2G_09564	gi|156128553|gb|AAIH02000069.1|	+	130278-133550	5	129854-130278
AFL2G_02661	gi|156128603|gb|AAIH02000019.1|	+	130593-131476	5	130590-130593
AFL2G_01465	gi|156128594|gb|AAIH02000028.1|	+	136658-139957	5	135829-136658
AFL2G_12407	gi|156128354|gb|AAIH02000268.1|	+	15529-15995	5	14362-15529
AFL2G_02277	gi|156128617|gb|AAIH02000005.1|	+	174852-175772	5	174783-174852
AFL2G_06961	gi|156128362|gb|AAIH02000260.1|	+	19462-21215	5	18735-19462
AFL2G_07909	gi|156128621|gb|AAIH02000001.1|	+	195725-197815	5	195281-195725
AFL2G_07007	gi|156128489|gb|AAIH02000133.1|	+	20145-23990	5	19922-20125
AFL2G_00975	gi|156128191|gb|AAIH02000431.1|	+	3247-4860	5	2029-3247
AFL2G_03567	gi|156128264|gb|AAIH02000358.1|	+	2494-3414	5	2191-2494
AFL2G_05548	gi|156128316|gb|AAIH02000306.1|	+	22338-29042	5	22005-22338
AFL2G_08247	gi|156128473|gb|AAIH02000149.1|	+	23822-25783	5	23582-23822
AFL2G_00692	gi|156128503|gb|AAIH02000119.1|	+	25162-25854	5	25127-25162
AFL2G_08136	gi|156128615|gb|AAIH02000007.1|	+	252830-253904	5	252817-252830
AFL2G_05341	gi|156128448|gb|AAIH02000174.1|	+	28949-30824	5	27893-28949
AFL2G_06678	gi|156128556|gb|AAIH02000066.1|	+	32072-34204	5	31481-32072
AFL2G_04173	gi|156128366|gb|AAIH02000256.1|	+	32078-33858	5	32021-32078
AFL2G_03465	gi|156128485|gb|AAIH02000137.1|	+	32906-34147	5	32549-32906
AFL2G_11181	gi|156128611|gb|AAIH02000011.1|	+	33613-36110	5	33127-33613
AFL2G_11957	gi|156128492|gb|AAIH02000130.1|	+	36942-38098	5	36763-36942
AFL2G_03528	gi|156128469|gb|AAIH02000153.1|	+	3934-5815	5	3762-3934
AFL2G_00745	gi|156128200|gb|AAIH02000422.1|	+	5141-10207	5	4223-5141
AFL2G_02915	gi|156128526|gb|AAIH02000096.1|	+	54283-55504	5	54262-54283
AFL2G_02963	gi|156128504|gb|AAIH02000118.1|	+	59080-60499	5	59065-59080
AFL2G_00188	gi|156128578|gb|AAIH02000044.1|	+	60441-62524	5	59931-60441
AFL2G_12238	gi|156128521|gb|AAIH02000101.1|	+	62642-63493	5	62568-62642
AFL2G_03392	gi|156128432|gb|AAIH02000190.1|	+	63231-64683	5	63200-63231
AFL2G_05159	gi|156128596|gb|AAIH02000026.1|	+	64943-67322	5	64898-64943
AFL2G_10127	gi|156128306|gb|AAIH02000316.1|	+	7283-8827	5	7048-7283
AFL2G_02842	gi|156128100|gb|AAIH02000522.1|	+	7199-8582	5	7118-7199
AFL2G_07162	gi|156128575|gb|AAIH02000047.1|	+	73489-75117	5	73199-73489
AFL2G_08458	gi|156128499|gb|AAIH02000123.1|	+	8019-10463	5	7602-8019
AFL2G_06079	gi|156128527|gb|AAIH02000095.1|	+	8207-10225	5	8065-8207
AFL2G_09431	gi|156128363|gb|AAIH02000259.1|	+	8237-10099	5	8164-8237
AFL2G_07285	gi|156128592|gb|AAIH02000030.1|	+	88805-91208	5	88783-88805
AFL2G_05976	gi|156128542|gb|AAIH02000080.1|	+	91475-92735	5	91152-91475
AFL2G_09551	gi|156128375|gb|AAIH02000247.1|	+	9439-13101	5	9225-9439
AFL2G_06111	gi|156128527|gb|AAIH02000095.1|	+	92425-95403	5	92263-92425
AFL2G_10899	gi|156128620|gb|AAIH02000002.1|	+	94154-96228	5	93292-94154
AFL2G_01200	gi|156128467|gb|AAIH02000155.1|	+	9870-10388	5	9633-9870
AFL2G_08081	gi|156128615|gb|AAIH02000007.1|	+	98392-99771	5	97484-98392
AFL2G_06113	gi|156128527|gb|AAIH02000095.1|	+	99956-100817	5	99839-99956
AFL2G_03635	gi|156128523|gb|AAIH02000099.1|	+	101124-102703	5	100995-101124
AFL2G_10831	gi|156128537|gb|AAIH02000085.1|	+	102960-104657	5	101868-102960
AFL2G_01704	gi|156128587|gb|AAIH02000035.1|	+	102208-103010	5	102105-102208
AFL2G_05243	gi|156128546|gb|AAIH02000076.1|	+	103648-104563	5	103578-103648
AFL2G_09716	gi|156128211|gb|AAIH02000411.1|	+	10532-12261	5	10428-10532
AFL2G_05175	gi|156128596|gb|AAIH02000026.1|	+	108602-110838	5	108567-108602
AFL2G_01189	gi|156128286|gb|AAIH02000336.1|	+	11305-12460	5	11125-11305
AFL2G_04024	gi|156128559|gb|AAIH02000063.1|	+	11268-11747	5	11258-11268
AFL2G_01588	gi|156128589|gb|AAIH02000033.1|	+	115184-117063	5	115044-115184
AFL2G_02220	gi|156128617|gb|AAIH02000005.1|	+	12054-14710	5	11970-12054
AFL2G_07885	gi|156128621|gb|AAIH02000001.1|	+	121922-124361	5	121627-121922
AFL2G_06672	gi|156128556|gb|AAIH02000066.1|	+	12821-14302	5	12682-12821
AFL2G_01461	gi|156128594|gb|AAIH02000028.1|	+	127339-128399	5	126843-127339
AFL2G_02262	gi|156128617|gb|AAIH02000005.1|	+	128091-129431	5	127947-128091
AFL2G_10915	gi|156128620|gb|AAIH02000002.1|	+	132726-133640	5	132490-132726
AFL2G_02737	gi|156128613|gb|AAIH02000009.1|	+	134317-135331	5	134211-134311
AFL2G_02066	gi|156128616|gb|AAIH02000006.1|	+	135950-137111	5	135453-135950
AFL2G_10703	gi|156128528|gb|AAIH02000094.1|	+	13698-15578	5	13639-13698
AFL2G_01594	gi|156128589|gb|AAIH02000033.1|	+	137919-139629	5	137211-137919
AFL2G_07521	gi|156128583|gb|AAIH02000039.1|	+	140195-142847	5	139963-140195
AFL2G_09085	gi|156128573|gb|AAIH02000049.1|	+	141025-144306	5	139965-141025
AFL2G_06393	gi|156128607|gb|AAIH02000015.1|	+	143226-150016	5	142879-143226
AFL2G_01243	gi|156128498|gb|AAIH02000124.1|	+	14678-17154	5	14508-14678
AFL2G_10448	gi|156128431|gb|AAIH02000191.1|	+	15463-19925	5	15012-15463
AFL2G_06300	gi|156128215|gb|AAIH02000407.1|	+	15858-16611	5	15231-15858
AFL2G_06260	gi|156128185|gb|AAIH02000437.1|	+	15379-16903	5	15355-15379
AFL2G_01060	gi|156128317|gb|AAIH02000305.1|	+	15651-17309	5	15483-15590
AFL2G_01472	gi|156128594|gb|AAIH02000028.1|	+	156627-157793	5	156546-156627
AFL2G_09326	gi|156128320|gb|AAIH02000302.1|	+	15787-16740	5	15738-15787
AFL2G_05740	gi|156128610|gb|AAIH02000012.1|	+	162889-164276	5	162206-162889
AFL2G_03236	gi|156128602|gb|AAIH02000020.1|	+	165803-170498	5	165608-165803
AFL2G_03113	gi|156128263|gb|AAIH02000359.1|	+	17465-19672	5	16744-17465
AFL2G_02748	gi|156128613|gb|AAIH02000009.1|	+	168045-168583	5	167991-168045
AFL2G_07532	gi|156128583|gb|AAIH02000039.1|	+	170953-171720	5	170916-170953
AFL2G_07620	gi|156128519|gb|AAIH02000103.1|	+	17365-19782	5	17233-17365
AFL2G_03238	gi|156128602|gb|AAIH02000020.1|	+	173197-174582	5	172927-173197
AFL2G_11228	gi|156128611|gb|AAIH02000011.1|	+	175426-176509	5	175345-175426
AFL2G_04001	gi|156128441|gb|AAIH02000181.1|	+	18025-20442	5	17737-18025
AFL2G_05487	gi|156128339|gb|AAIH02000283.1|	+	17838-20245	5	17820-17838
AFL2G_03839	gi|156128609|gb|AAIH02000013.1|	+	181749-184141	5	181439-181749
AFL2G_08202	gi|156128605|gb|AAIH02000017.1|	+	183766-185958	5	183747-183766
AFL2G_00636	gi|156128599|gb|AAIH02000023.1|	+	188086-188528	5	187704-188086
AFL2G_07667	gi|156128443|gb|AAIH02000179.1|	+	18947-22036	5	18884-18947
AFL2G_00720	gi|156128262|gb|AAIH02000360.1|	+	18945-20993	5	18934-18945
AFL2G_00297	gi|156128471|gb|AAIH02000151.1|	+	19044-20067	5	18997-19044
AFL2G_03331	gi|156128544|gb|AAIH02000078.1|	+	19354-23305	5	19124-19354
AFL2G_00638	gi|156128599|gb|AAIH02000023.1|	+	195840-197807	5	195709-195840
AFL2G_11634	gi|156128600|gb|AAIH02000022.1|	+	196142-199066	5	196097-196142
AFL2G_01135	gi|156128355|gb|AAIH02000267.1|	+	2167-4795	5	2007-2167
AFL2G_00298	gi|156128471|gb|AAIH02000151.1|	+	20373-21264	5	20309-20373
AFL2G_02288	gi|156128617|gb|AAIH02000005.1|	+	203554-206137	5	203359-203554
AFL2G_12409	gi|156128354|gb|AAIH02000268.1|	+	20657-21901	5	20413-20657
AFL2G_05873	gi|156128604|gb|AAIH02000018.1|	+	208016-209593	5	208007-208016
AFL2G_05455	gi|156128411|gb|AAIH02000211.1|	+	2422-5016	5	2105-2422
AFL2G_03078	gi|156128618|gb|AAIH02000004.1|	+	216428-218129	5	216194-216428
AFL2G_01186	gi|156128286|gb|AAIH02000336.1|	+	22282-24326	5	21742-22282
AFL2G_07770	gi|156128536|gb|AAIH02000086.1|	+	22368-29824	5	21788-22368
AFL2G_00778	gi|156128514|gb|AAIH02000108.1|	+	22164-25496	5	22019-22164
AFL2G_12377	gi|156128348|gb|AAIH02000274.1|	+	22131-23158	5	22116-22131
AFL2G_06763	gi|156128425|gb|AAIH02000197.1|	+	23137-25086	5	23118-23137
AFL2G_09962	gi|156128395|gb|AAIH02000227.1|	+	23578-25675	5	23525-23578
AFL2G_04688	gi|156128563|gb|AAIH02000059.1|	+	2441-4345	5	2364-2441
AFL2G_06492	gi|156128461|gb|AAIH02000161.1|	+	24486-26011	5	24242-24486
AFL2G_02100	gi|156128616|gb|AAIH02000006.1|	+	243611-245015	5	242924-243611
AFL2G_08355	gi|156128328|gb|AAIH02000294.1|	+	25073-28639	5	24728-25073
AFL2G_07448	gi|156128466|gb|AAIH02000156.1|	+	25048-25695	5	24911-25048
AFL2G_06267	gi|156128285|gb|AAIH02000337.1|	+	25617-25826	5	25215-25617
AFL2G_09356	gi|156128421|gb|AAIH02000201.1|	+	25626-27166	5	25266-25626
AFL2G_10351	gi|156128422|gb|AAIH02000200.1|	+	25909-27075	5	25644-25909
AFL2G_00693	gi|156128503|gb|AAIH02000119.1|	+	26546-27061	5	26518-26546
AFL2G_02454	gi|156128253|gb|AAIH02000369.1|	+	26785-27769	5	26677-26785
AFL2G_03668	gi|156128400|gb|AAIH02000222.1|	+	27037-29060	5	26932-27037
AFL2G_05484	gi|156128339|gb|AAIH02000283.1|	+	27534-28859	5	27003-27534
AFL2G_11991	gi|156128296|gb|AAIH02000326.1|	+	579-2239	5	275-579
AFL2G_09733	gi|156128569|gb|AAIH02000053.1|	+	27845-29248	5	27795-27845
AFL2G_10962	gi|156128620|gb|AAIH02000002.1|	+	291802-293374	5	291604-291802
AFL2G_03264	gi|156128482|gb|AAIH02000140.1|	+	31210-32562	5	31002-31210
AFL2G_05566	gi|156128326|gb|AAIH02000296.1|	+	31752-36032	5	31631-31752
AFL2G_11103	gi|156128329|gb|AAIH02000293.1|	+	31778-34234	5	31715-31778
AFL2G_05507	gi|156128347|gb|AAIH02000275.1|	+	32307-33451	5	32275-32307
AFL2G_09277	gi|156128206|gb|AAIH02000416.1|	+	3509-6501	5	3232-3509
AFL2G_11411	gi|156128522|gb|AAIH02000100.1|	+	32930-33541	5	32684-32930
AFL2G_10355	gi|156128422|gb|AAIH02000200.1|	+	33894-34874	5	33693-33894
AFL2G_01847	gi|156128373|gb|AAIH02000249.1|	+	34953-36254	5	33918-34953
AFL2G_01905	gi|156128566|gb|AAIH02000056.1|	+	4134-5259	5	3412-4134
AFL2G_01947	gi|156128494|gb|AAIH02000128.1|	+	5380-6996	5	3490-5380
AFL2G_08388	gi|156128565|gb|AAIH02000057.1|	+	36042-38002	5	35222-36042
AFL2G_06805	gi|156128510|gb|AAIH02000112.1|	+	36570-39131	5	36352-36570
AFL2G_06979	gi|156128518|gb|AAIH02000104.1|	+	36544-38967	5	36481-36544
AFL2G_01172	gi|156128447|gb|AAIH02000175.1|	+	38203-39189	5	37707-38203
AFL2G_04794	gi|156128341|gb|AAIH02000281.1|	+	38233-41052	5	37886-38233
AFL2G_09076	gi|156128214|gb|AAIH02000408.1|	+	4527-6537	5	4006-4527
AFL2G_09622	gi|156128099|gb|AAIH02000523.1|	+	4308-5468	5	4186-4308
AFL2G_01084	gi|156128511|gb|AAIH02000111.1|	+	42003-47117	5	42000-42003
AFL2G_09305	gi|156128480|gb|AAIH02000142.1|	+	42841-43957	5	42832-42841
AFL2G_00050	gi|156128433|gb|AAIH02000189.1|	+	44079-45134	5	43383-44079
AFL2G_02855	gi|156128377|gb|AAIH02000245.1|	+	43907-47752	5	43663-43907
AFL2G_09928	gi|156128579|gb|AAIH02000043.1|	+	44421-49925	5	43927-44421
AFL2G_04177	gi|156128366|gb|AAIH02000256.1|	+	44399-45691	5	43970-44399
AFL2G_04202	gi|156128396|gb|AAIH02000226.1|	+	44646-45660	5	44265-44646
AFL2G_01235	gi|156128143|gb|AAIH02000479.1|	+	4838-5701	5	4454-4838
AFL2G_06982	gi|156128518|gb|AAIH02000104.1|	+	44870-45760	5	44674-44870
AFL2G_09955	gi|156128395|gb|AAIH02000227.1|	+	46721-51403	5	45925-46721
AFL2G_03404	gi|156128555|gb|AAIH02000067.1|	+	47943-51298	5	47507-47943
AFL2G_00653	gi|156128548|gb|AAIH02000074.1|	+	48331-49572	5	48277-48331
AFL2G_02817	gi|156128541|gb|AAIH02000081.1|	+	48609-50382	5	48480-48609
AFL2G_03676	gi|156128400|gb|AAIH02000222.1|	+	50072-52165	5	48960-50072
AFL2G_06360	gi|156128607|gb|AAIH02000015.1|	+	50042-51027	5	49235-49974
AFL2G_04523	gi|156128532|gb|AAIH02000090.1|	+	50898-53528	5	50368-50898
AFL2G_04764	gi|156128394|gb|AAIH02000228.1|	+	51632-52246	5	51147-51632
AFL2G_06317	gi|156128446|gb|AAIH02000176.1|	+	51357-53955	5	51353-51357
AFL2G_09993	gi|156128434|gb|AAIH02000188.1|	+	5538-7710	5	5517-5538
AFL2G_07457	gi|156128466|gb|AAIH02000156.1|	+	55429-56888	5	55418-55429
AFL2G_01645	gi|156128438|gb|AAIH02000184.1|	+	55962-58315	5	55865-55962
AFL2G_00773	gi|156128514|gb|AAIH02000108.1|	+	6222-9896	5	5737-6222
AFL2G_07020	gi|156128489|gb|AAIH02000133.1|	+	57542-58976	5	57378-57479
AFL2G_11421	gi|156128522|gb|AAIH02000100.1|	+	58175-59580	5	57889-58175
AFL2G_05588	gi|156128545|gb|AAIH02000077.1|	+	59882-61460	5	59526-59882
AFL2G_09310	gi|156128480|gb|AAIH02000142.1|	+	61625-62873	5	61060-61625
AFL2G_07415	gi|156128442|gb|AAIH02000180.1|	+	6770-8104	5	6366-6770
AFL2G_07694	gi|156128608|gb|AAIH02000014.1|	+	63763-64509	5	63727-63763
AFL2G_06424	gi|156128159|gb|AAIH02000463.1|	+	6807-8103	5	6378-6807
AFL2G_06754	gi|156128266|gb|AAIH02000356.1|	+	7400-10174	5	6454-7400
AFL2G_03454	gi|156128485|gb|AAIH02000137.1|	+	7289-8227	5	6647-7289
AFL2G_06482	gi|156128461|gb|AAIH02000161.1|	+	69196-71307	5	69147-69196
AFL2G_07786	gi|156128536|gb|AAIH02000086.1|	+	70268-72077	5	70058-70268
AFL2G_03204	gi|156128602|gb|AAIH02000020.1|	+	70547-72152	5	70099-70547
AFL2G_12235	gi|156128521|gb|AAIH02000101.1|	+	72037-73094	5	71974-72037
AFL2G_09657	gi|156128540|gb|AAIH02000082.1|	+	73323-74751	5	73275-73323
AFL2G_06583	gi|156128564|gb|AAIH02000058.1|	+	76392-77780	5	76347-76392
AFL2G_05596	gi|156128545|gb|AAIH02000077.1|	+	76773-77468	5	76452-76773
AFL2G_02244	gi|156128617|gb|AAIH02000005.1|	+	77941-78763	5	77294-77941
AFL2G_00705	gi|156128503|gb|AAIH02000119.1|	+	77635-78505	5	77335-77635
AFL2G_03414	gi|156128555|gb|AAIH02000067.1|	+	79013-81653	5	78874-78961
AFL2G_10167	gi|156128468|gb|AAIH02000154.1|	+	79904-80788	5	79791-79904
AFL2G_06471	gi|156128133|gb|AAIH02000489.1|	+	8302-11044	5	8004-8302
AFL2G_08400	gi|156128565|gb|AAIH02000057.1|	+	80618-82693	5	80223-80618
AFL2G_05710	gi|156128610|gb|AAIH02000012.1|	+	80334-82811	5	80319-80334
AFL2G_05166	gi|156128596|gb|AAIH02000026.1|	+	80687-81827	5	80549-80687
AFL2G_06232	gi|156128476|gb|AAIH02000146.1|	+	81445-83126	5	81362-81445
AFL2G_10668	gi|156128508|gb|AAIH02000114.1|	+	82992-84381	5	82642-82992
AFL2G_02246	gi|156128617|gb|AAIH02000005.1|	+	83380-84546	5	83273-83380
AFL2G_09797	gi|156128539|gb|AAIH02000083.1|	+	84313-85775	5	84220-84313
AFL2G_09579	gi|156128553|gb|AAIH02000069.1|	+	85999-88523	5	85708-85999
AFL2G_02049	gi|156128616|gb|AAIH02000006.1|	+	86221-87377	5	85980-86221
AFL2G_04913	gi|156128534|gb|AAIH02000088.1|	+	9023-9844	5	8846-9023
AFL2G_04991	gi|156128550|gb|AAIH02000072.1|	+	9165-10187	5	9122-9165
AFL2G_00196	gi|156128578|gb|AAIH02000044.1|	+	91452-93243	5	91373-91452
AFL2G_00809	gi|156128390|gb|AAIH02000232.1|	+	9597-10618	5	9313-9597
AFL2G_05946	gi|156128542|gb|AAIH02000080.1|	+	1152-3275	5	950-1152
AFL2G_06782	gi|156128510|gb|AAIH02000112.1|	+	95576-99746	5	95478-95576
AFL2G_10313	gi|156128590|gb|AAIH02000032.1|	+	97891-98934	5	97373-97891
AFL2G_04724	gi|156128563|gb|AAIH02000059.1|	+	97589-98232	5	97396-97589
AFL2G_03999	gi|156128441|gb|AAIH02000181.1|	+	10184-13475	5	10016-10184
AFL2G_08547	gi|156128451|gb|AAIH02000171.1|	+	10236-10514	5	10027-10190
AFL2G_05978	gi|156128542|gb|AAIH02000080.1|	+	100977-101309	5	100805-100977
AFL2G_09098	gi|156128573|gb|AAIH02000049.1|	+	101132-103190	5	100976-101132
AFL2G_12056	gi|156128558|gb|AAIH02000064.1|	+	101653-102351	5	101347-101653
AFL2G_05792	gi|156128297|gb|AAIH02000325.1|	+	10442-12287	5	10167-10442
AFL2G_10875	gi|156128620|gb|AAIH02000002.1|	+	12386-14211	5	10213-12386
AFL2G_11437	gi|156128522|gb|AAIH02000100.1|	+	102243-102715	5	102178-102243
AFL2G_10778	gi|156128515|gb|AAIH02000107.1|	+	104429-105777	5	104395-104429
AFL2G_06707	gi|156128556|gb|AAIH02000066.1|	+	104721-109329	5	104653-104721
AFL2G_04950	gi|156128534|gb|AAIH02000088.1|	+	105401-106768	5	105194-105401
AFL2G_11205	gi|156128611|gb|AAIH02000011.1|	+	106328-107863	5	106286-106328
AFL2G_02460	gi|156128253|gb|AAIH02000369.1|	+	11005-12606	5	10716-11005
AFL2G_01937	gi|156128566|gb|AAIH02000056.1|	+	108075-110243	5	107216-108075
AFL2G_01386	gi|156128190|gb|AAIH02000432.1|	+	10948-13395	5	10785-10948
AFL2G_12406	gi|156128354|gb|AAIH02000268.1|	+	11615-13719	5	10855-11615
AFL2G_08179	gi|156128605|gb|AAIH02000017.1|	+	108783-110852	5	108679-108783
AFL2G_01777	gi|156128619|gb|AAIH02000003.1|	+	108929-110983	5	108884-108929
AFL2G_01124	gi|156128186|gb|AAIH02000436.1|	+	11238-11700	5	10915-11238
AFL2G_01840	gi|156128373|gb|AAIH02000249.1|	+	11205-13341	5	10920-11205
AFL2G_03424	gi|156128555|gb|AAIH02000067.1|	+	109333-111946	5	109323-109333
AFL2G_01999	gi|156128360|gb|AAIH02000262.1|	+	11032-12320	5	10956-11032
AFL2G_04668	gi|156128572|gb|AAIH02000050.1|	+	110221-111398	5	110182-110221
AFL2G_02154	gi|156128586|gb|AAIH02000036.1|	+	110749-112124	5	110318-110749
AFL2G_12326	gi|156128307|gb|AAIH02000315.1|	+	11146-13158	5	11073-11146
AFL2G_01164	gi|156128447|gb|AAIH02000175.1|	+	12747-13938	5	11076-12747
AFL2G_08088	gi|156128615|gb|AAIH02000007.1|	+	110947-114360	5	110876-110947
AFL2G_01454	gi|156128594|gb|AAIH02000028.1|	+	111087-113429	5	110991-111087
AFL2G_11010	gi|156128312|gb|AAIH02000310.1|	+	11361-12995	5	11164-11361
AFL2G_09669	gi|156128540|gb|AAIH02000082.1|	+	112843-114672	5	112807-112843
AFL2G_02836	gi|156128541|gb|AAIH02000081.1|	+	112840-115622	5	112824-112840
AFL2G_00615	gi|156128599|gb|AAIH02000023.1|	+	113836-115445	5	113835-113836
AFL2G_03736	gi|156128531|gb|AAIH02000091.1|	+	114693-115427	5	114147-114693
AFL2G_09942	gi|156128579|gb|AAIH02000043.1|	+	11761-12728	5	11484-11761
AFL2G_04117	gi|156128538|gb|AAIH02000084.1|	+	11704-15302	5	11494-11704
AFL2G_04772	gi|156128337|gb|AAIH02000285.1|	+	11745-13314	5	11505-11745
AFL2G_11252	gi|156128174|gb|AAIH02000448.1|	+	11725-12327	5	11539-11725
AFL2G_10129	gi|156128306|gb|AAIH02000316.1|	+	11657-13176	5	11564-11657
AFL2G_01669	gi|156128587|gb|AAIH02000035.1|	+	11746-12966	5	11695-11746
AFL2G_03815	gi|156128609|gb|AAIH02000013.1|	+	117637-119047	5	117538-117637
AFL2G_11609	gi|156128600|gb|AAIH02000022.1|	+	118183-121193	5	117708-118183
AFL2G_04795	gi|156128097|gb|AAIH02000525.1|	+	1708-4008	5	1178-1708
AFL2G_05428	gi|156128560|gb|AAIH02000062.1|	+	118407-120701	5	117886-118407
AFL2G_03867	gi|156128418|gb|AAIH02000204.1|	+	12665-13447	5	11795-12665
AFL2G_10321	gi|156128590|gb|AAIH02000032.1|	+	118474-119558	5	118248-118474
AFL2G_09072	gi|156128214|gb|AAIH02000408.1|	+	12094-15936	5	11928-12094
AFL2G_12421	gi|156128449|gb|AAIH02000173.1|	+	12006-13370	5	11984-12006
AFL2G_04732	gi|156128563|gb|AAIH02000059.1|	+	120759-121592	5	120502-120759
AFL2G_09977	gi|156128356|gb|AAIH02000266.1|	+	12301-13619	5	12124-12301
AFL2G_02061	gi|156128616|gb|AAIH02000006.1|	+	121429-122733	5	121318-121429
AFL2G_05429	gi|156128560|gb|AAIH02000062.1|	+	121607-123207	5	121506-121607
AFL2G_07518	gi|156128583|gb|AAIH02000039.1|	+	122313-132840	5	121915-122313
AFL2G_09091	gi|156128573|gb|AAIH02000049.1|	+	122027-125563	5	122021-122027
AFL2G_02875	gi|156128230|gb|AAIH02000392.1|	+	12719-13615	5	12225-12719
AFL2G_03865	gi|156128154|gb|AAIH02000468.1|	+	12406-13637	5	12232-12406
AFL2G_01941	gi|156128566|gb|AAIH02000056.1|	+	123616-124467	5	123544-123616
AFL2G_00403	gi|156128612|gb|AAIH02000010.1|	+	12496-15402	5	12397-12496
AFL2G_00369	gi|156128301|gb|AAIH02000321.1|	+	12528-13956	5	12416-12528
AFL2G_03163	gi|156128580|gb|AAIH02000042.1|	+	125364-126155	5	125077-125364
AFL2G_10286	gi|156128590|gb|AAIH02000032.1|	+	12583-13934	5	12581-12583
AFL2G_01162	gi|156128447|gb|AAIH02000175.1|	+	1614-6692	5	1258-1614
AFL2G_05658	gi|156128549|gb|AAIH02000073.1|	+	126599-128390	5	125954-126599
AFL2G_02261	gi|156128617|gb|AAIH02000005.1|	+	126090-127097	5	126066-126090
AFL2G_09565	gi|156128553|gb|AAIH02000069.1|	+	126916-127701	5	126380-126916
AFL2G_11212	gi|156128611|gb|AAIH02000011.1|	+	127645-130064	5	127457-127645
AFL2G_10468	gi|156128246|gb|AAIH02000376.1|	+	13078-14116	5	12880-13078
AFL2G_03223	gi|156128602|gb|AAIH02000020.1|	+	128963-130712	5	128896-128963
AFL2G_05903	gi|156128604|gb|AAIH02000018.1|	+	129087-130973	5	129025-129087
AFL2G_05681	gi|156128445|gb|AAIH02000177.1|	+	13680-15250	5	12916-13680
AFL2G_05324	gi|156128562|gb|AAIH02000060.1|	+	129358-131041	5	129233-129358
AFL2G_12004	gi|156128150|gb|AAIH02000472.1|	+	1561-2527	5	1298-1561
AFL2G_09336	gi|156128321|gb|AAIH02000301.1|	+	14589-16453	5	13091-14589
AFL2G_06270	gi|156128285|gb|AAIH02000337.1|	+	13962-18715	5	13242-13962
AFL2G_10477	gi|156128591|gb|AAIH02000031.1|	+	13665-16342	5	13320-13665
AFL2G_07746	gi|156128126|gb|AAIH02000496.1|	+	1361-2161	5	1332-1361
AFL2G_00913	gi|156128402|gb|AAIH02000220.1|	+	13740-15010	5	13331-13740
AFL2G_11615	gi|156128600|gb|AAIH02000022.1|	+	134601-135612	5	134256-134601
AFL2G_12472	gi|156128196|gb|AAIH02000426.1|	+	13503-14903	5	13453-13503
AFL2G_07520	gi|156128583|gb|AAIH02000039.1|	+	137211-138264	5	136636-137211
AFL2G_08418	gi|156128565|gb|AAIH02000057.1|	+	137124-138791	5	137086-137124
AFL2G_05846	gi|156128588|gb|AAIH02000034.1|	+	138057-138617	5	137692-138057
AFL2G_04916	gi|156128534|gb|AAIH02000088.1|	+	13892-15202	5	13811-13892
AFL2G_08100	gi|156128615|gb|AAIH02000007.1|	+	139837-140319	5	139417-139837
AFL2G_10017	gi|156128222|gb|AAIH02000400.1|	+	14179-15515	5	13979-14179
AFL2G_04786	gi|156128341|gb|AAIH02000281.1|	+	14802-16011	5	14018-14802
AFL2G_00216	gi|156128578|gb|AAIH02000044.1|	+	140524-140850	5	140400-140524
AFL2G_01595	gi|156128589|gb|AAIH02000033.1|	+	140841-142547	5	140652-140841
AFL2G_04625	gi|156128198|gb|AAIH02000424.1|	+	14167-17419	5	14086-14167
AFL2G_01407	gi|156128353|gb|AAIH02000269.1|	+	14222-15978	5	14108-14222
AFL2G_02542	gi|156128571|gb|AAIH02000051.1|	+	142024-142998	5	141309-142024
AFL2G_04411	gi|156128598|gb|AAIH02000024.1|	+	144081-145561	5	144070-144081
AFL2G_09084	gi|156128573|gb|AAIH02000049.1|	+	145612-146549	5	145604-145612
AFL2G_01597	gi|156128589|gb|AAIH02000033.1|	+	146474-147316	5	145974-146474
AFL2G_03169	gi|156128580|gb|AAIH02000042.1|	+	146127-148538	5	146068-146127
AFL2G_05991	gi|156128374|gb|AAIH02000248.1|	+	1622-3265	5	1469-1622
AFL2G_12325	gi|156128307|gb|AAIH02000315.1|	+	15035-15859	5	14727-15035
AFL2G_04682	gi|156128572|gb|AAIH02000050.1|	+	147649-149086	5	147577-147649
AFL2G_05123	gi|156128601|gb|AAIH02000021.1|	+	149490-150219	5	149453-149490
AFL2G_01187	gi|156128286|gb|AAIH02000336.1|	+	15210-16583	5	15054-15210
AFL2G_09228	gi|156128459|gb|AAIH02000163.1|	+	15134-16773	5	15063-15134
AFL2G_05335	gi|156128448|gb|AAIH02000174.1|	+	15921-17638	5	15066-15921
AFL2G_05850	gi|156128588|gb|AAIH02000034.1|	+	151343-152768	5	151094-151343
AFL2G_05737	gi|156128610|gb|AAIH02000012.1|	+	151736-153247	5	151215-151736
AFL2G_02481	gi|156128391|gb|AAIH02000231.1|	+	15714-17104	5	15167-15714
AFL2G_10289	gi|156128590|gb|AAIH02000032.1|	+	15223-16069	5	15194-15223
AFL2G_06426	gi|156128159|gb|AAIH02000463.1|	+	2138-3694	5	1522-2138
AFL2G_09151	gi|156128597|gb|AAIH02000025.1|	+	153706-155055	5	153693-153706
AFL2G_11075	gi|156128593|gb|AAIH02000029.1|	+	155584-159549	5	155382-155584
AFL2G_10202	gi|156128277|gb|AAIH02000345.1|	+	15617-17089	5	15559-15617
AFL2G_08978	gi|156128488|gb|AAIH02000134.1|	+	15772-16194	5	15728-15772
AFL2G_02846	gi|156128377|gb|AAIH02000245.1|	+	16207-18038	5	15732-16207
AFL2G_10599	gi|156128577|gb|AAIH02000045.1|	+	158557-161073	5	157954-158557
AFL2G_00534	gi|156128517|gb|AAIH02000105.1|	+	1704-3174	5	1600-1704
AFL2G_09992	gi|156128434|gb|AAIH02000188.1|	+	1774-3519	5	1615-1774
AFL2G_06398	gi|156128607|gb|AAIH02000015.1|	+	161653-163819	5	161608-161653
AFL2G_04917	gi|156128534|gb|AAIH02000088.1|	+	16276-18001	5	16242-16276
AFL2G_09674	gi|156128349|gb|AAIH02000273.1|	+	16985-19629	5	16283-16985
AFL2G_04414	gi|156128598|gb|AAIH02000024.1|	+	163140-164183	5	163063-163140
AFL2G_01387	gi|156128190|gb|AAIH02000432.1|	+	16953-17915	5	16344-16953
AFL2G_00384	gi|156128410|gb|AAIH02000212.1|	+	16530-17973	5	16356-16530
AFL2G_10924	gi|156128620|gb|AAIH02000002.1|	+	164014-166100	5	164009-164014
AFL2G_00742	gi|156128208|gb|AAIH02000414.1|	+	16581-18186	5	16510-16581
AFL2G_08809	gi|156128235|gb|AAIH02000387.1|	+	16661-20295	5	16639-16661
AFL2G_04427	gi|156128182|gb|AAIH02000440.1|	+	16971-17803	5	16667-16971
AFL2G_01491	gi|156128401|gb|AAIH02000221.1|	+	374-3131	5	168-374
AFL2G_08381	gi|156128565|gb|AAIH02000057.1|	+	17021-18496	5	16839-17021
AFL2G_02174	gi|156128586|gb|AAIH02000036.1|	+	170102-173192	5	169958-170102
AFL2G_11227	gi|156128611|gb|AAIH02000011.1|	+	171274-172308	5	170600-171274
AFL2G_09448	gi|156128436|gb|AAIH02000186.1|	+	17218-18069	5	17173-17218
AFL2G_02751	gi|156128613|gb|AAIH02000009.1|	+	173308-175340	5	172628-173308
AFL2G_02175	gi|156128586|gb|AAIH02000036.1|	+	173684-175246	5	173616-173684
AFL2G_10746	gi|156128515|gb|AAIH02000107.1|	+	17545-18848	5	17393-17545
AFL2G_00633	gi|156128599|gb|AAIH02000023.1|	+	174228-175178	5	174205-174228
AFL2G_05801	gi|156128588|gb|AAIH02000034.1|	+	17958-21923	5	17502-17958
AFL2G_11628	gi|156128600|gb|AAIH02000022.1|	+	176794-178173	5	176316-176794
AFL2G_01429	gi|156128594|gb|AAIH02000028.1|	+	18357-21242	5	17636-18357
AFL2G_09143	gi|156128597|gb|AAIH02000025.1|	+	178295-184792	5	178030-178295
AFL2G_02782	gi|156128478|gb|AAIH02000144.1|	+	17899-19810	5	17809-17899
AFL2G_11229	gi|156128611|gb|AAIH02000011.1|	+	178426-179519	5	178208-178426
AFL2G_00158	gi|156128368|gb|AAIH02000254.1|	+	18208-21000	5	18017-18208
AFL2G_06337	gi|156128370|gb|AAIH02000252.1|	+	18164-20803	5	18042-18164
AFL2G_11177	gi|156128611|gb|AAIH02000011.1|	+	18510-20466	5	18231-18510
AFL2G_07607	gi|156128258|gb|AAIH02000364.1|	+	18327-19544	5	18317-18327
AFL2G_05273	gi|156128049|gb|AAIH02000573.1|	+	195-1045	5	183-195
AFL2G_10375	gi|156128383|gb|AAIH02000239.1|	+	18730-19788	5	18330-18730
AFL2G_03458	gi|156128485|gb|AAIH02000137.1|	+	18562-19071	5	18339-18562
AFL2G_05258	gi|156128387|gb|AAIH02000235.1|	+	18570-22816	5	18347-18570
AFL2G_07993	gi|156128552|gb|AAIH02000070.1|	+	18495-20973	5	18489-18495
AFL2G_02282	gi|156128617|gb|AAIH02000005.1|	+	186581-188509	5	186246-186581
AFL2G_00964	gi|156128378|gb|AAIH02000244.1|	+	18695-19509	5	18678-18695
AFL2G_11632	gi|156128600|gb|AAIH02000022.1|	+	187101-191000	5	186892-187101
AFL2G_02844	gi|156128377|gb|AAIH02000245.1|	+	2239-2926	5	1873-2239
AFL2G_01484	gi|156128594|gb|AAIH02000028.1|	+	188696-189915	5	188637-188696
AFL2G_03245	gi|156128602|gb|AAIH02000020.1|	+	188813-189928	5	188784-188813
AFL2G_00767	gi|156128287|gb|AAIH02000335.1|	+	19094-20047	5	19085-19094
AFL2G_06676	gi|156128556|gb|AAIH02000066.1|	+	19311-20439	5	19206-19311
AFL2G_11013	gi|156128312|gb|AAIH02000310.1|	+	19431-21888	5	19215-19431
AFL2G_02890	gi|156128308|gb|AAIH02000314.1|	+	19806-21375	5	19405-19806
AFL2G_06668	gi|156128556|gb|AAIH02000066.1|	+	328-867	5	194-300
AFL2G_02285	gi|156128617|gb|AAIH02000005.1|	+	194874-196148	5	194611-194874
AFL2G_02399	gi|156128501|gb|AAIH02000121.1|	+	19900-20910	5	19476-19900
AFL2G_01978	gi|156128254|gb|AAIH02000368.1|	+	19574-22219	5	19507-19574
AFL2G_05336	gi|156128448|gb|AAIH02000174.1|	+	19959-20561	5	19524-19959
AFL2G_01803	gi|156128619|gb|AAIH02000003.1|	+	197892-199638	5	197868-197892
AFL2G_10393	gi|156128415|gb|AAIH02000207.1|	+	20387-22804	5	19886-20387
AFL2G_02482	gi|156128391|gb|AAIH02000231.1|	+	19948-21667	5	19937-19948
AFL2G_01245	gi|156128498|gb|AAIH02000124.1|	+	20000-20562	5	19982-20000
AFL2G_01512	gi|156128224|gb|AAIH02000398.1|	+	367-1887	5	200-367
AFL2G_04339	gi|156128483|gb|AAIH02000139.1|	+	20177-21730	5	20083-20177
AFL2G_08760	gi|156128284|gb|AAIH02000338.1|	+	20390-21631	5	20095-20390
AFL2G_03783	gi|156128609|gb|AAIH02000013.1|	+	20543-22663	5	20128-20543
AFL2G_09641	gi|156128540|gb|AAIH02000082.1|	+	20420-24585	5	20205-20420
AFL2G_09951	gi|156128078|gb|AAIH02000544.1|	+	2524-4061	5	2036-2524
AFL2G_01315	gi|156128281|gb|AAIH02000341.1|	+	20724-21936	5	20523-20724
AFL2G_06809	gi|156128510|gb|AAIH02000112.1|	+	20644-21453	5	20624-20644
AFL2G_08287	gi|156128343|gb|AAIH02000279.1|	+	20834-22270	5	20665-20834
AFL2G_04169	gi|156128366|gb|AAIH02000256.1|	+	20995-23016	5	20725-20995
AFL2G_07739	gi|156128608|gb|AAIH02000014.1|	+	209604-212185	5	209283-209604
AFL2G_07914	gi|156128621|gb|AAIH02000001.1|	+	210403-211270	5	209874-210403
AFL2G_07915	gi|156128621|gb|AAIH02000001.1|	+	212907-215285	5	212397-212907
AFL2G_02765	gi|156128613|gb|AAIH02000009.1|	+	213679-214380	5	213491-213679
AFL2G_04798	gi|156128278|gb|AAIH02000344.1|	+	2239-5823	5	2173-2239
AFL2G_04745	gi|156128249|gb|AAIH02000373.1|	+	22007-25497	5	21755-22007
AFL2G_06976	gi|156128518|gb|AAIH02000104.1|	+	22131-23150	5	21775-22131
AFL2G_00684	gi|156128503|gb|AAIH02000119.1|	+	2250-3668	5	2181-2250
AFL2G_02294	gi|156128617|gb|AAIH02000005.1|	+	218308-222171	5	218244-218308
AFL2G_06529	gi|156128430|gb|AAIH02000192.1|	+	22282-25142	5	21856-22282
AFL2G_04119	gi|156128538|gb|AAIH02000084.1|	+	22045-22810	5	21889-22045
AFL2G_10878	gi|156128620|gb|AAIH02000002.1|	+	22054-22751	5	21962-22054
AFL2G_03653	gi|156128234|gb|AAIH02000388.1|	+	22761-24624	5	22292-22761
AFL2G_06931	gi|156128283|gb|AAIH02000339.1|	+	22935-26262	5	22557-22935
AFL2G_00721	gi|156128262|gb|AAIH02000360.1|	+	23247-24666	5	22590-23247
AFL2G_01155	gi|156128331|gb|AAIH02000291.1|	+	22724-23895	5	22682-22724
AFL2G_00919	gi|156128402|gb|AAIH02000220.1|	+	23167-24014	5	22892-23167
AFL2G_00299	gi|156128471|gb|AAIH02000151.1|	+	22983-24528	5	22913-22983
AFL2G_05576	gi|156128545|gb|AAIH02000077.1|	+	23236-25683	5	23103-23236
AFL2G_07580	gi|156128392|gb|AAIH02000230.1|	+	23203-24893	5	23131-23203
AFL2G_00646	gi|156128548|gb|AAIH02000074.1|	+	23289-23986	5	23234-23289
AFL2G_03085	gi|156128618|gb|AAIH02000004.1|	+	232636-234751	5	232528-232636
AFL2G_07923	gi|156128621|gb|AAIH02000001.1|	+	234700-235762	5	234688-234700
AFL2G_02303	gi|156128617|gb|AAIH02000005.1|	+	235537-236313	5	235417-235537
AFL2G_04777	gi|156128337|gb|AAIH02000285.1|	+	23858-26405	5	23635-23858
AFL2G_09972	gi|156128395|gb|AAIH02000227.1|	+	2446-3921	5	2370-2446
AFL2G_06279	gi|156128398|gb|AAIH02000224.1|	+	24142-25904	5	23780-24142
AFL2G_04326	gi|156128614|gb|AAIH02000008.1|	+	238175-240406	5	238114-238175
AFL2G_04919	gi|156128534|gb|AAIH02000088.1|	+	23952-26274	5	23819-23952
AFL2G_09247	gi|156128491|gb|AAIH02000131.1|	+	23966-27507	5	23826-23966
AFL2G_02328	gi|156128535|gb|AAIH02000087.1|	+	24181-25590	5	24059-24181
AFL2G_00816	gi|156128390|gb|AAIH02000232.1|	+	24160-26265	5	24082-24160
AFL2G_02471	gi|156128300|gb|AAIH02000322.1|	+	24629-25585	5	24549-24629
AFL2G_00731	gi|156128106|gb|AAIH02000516.1|	+	2604-3825	5	2491-2604
AFL2G_04443	gi|156128543|gb|AAIH02000079.1|	+	25171-26370	5	25001-25171
AFL2G_05770	gi|156128346|gb|AAIH02000276.1|	+	25113-29837	5	25066-25113
AFL2G_01068	gi|156128511|gb|AAIH02000111.1|	+	2723-3878	5	2527-2723
AFL2G_02309	gi|156128617|gb|AAIH02000005.1|	+	254162-256851	5	254018-254162
AFL2G_00828	gi|156128291|gb|AAIH02000331.1|	+	25461-27345	5	25423-25461
AFL2G_04340	gi|156128483|gb|AAIH02000139.1|	+	25646-26886	5	25522-25646
AFL2G_03895	gi|156128450|gb|AAIH02000172.1|	+	25644-25973	5	25588-25644
AFL2G_06308	gi|156128446|gb|AAIH02000176.1|	+	25704-27141	5	25668-25704
AFL2G_08138	gi|156128615|gb|AAIH02000007.1|	+	257029-258792	5	256939-257029
AFL2G_06830	gi|156128570|gb|AAIH02000052.1|	+	26095-27099	5	25998-26095
AFL2G_10548	gi|156128577|gb|AAIH02000045.1|	+	2703-3956	5	2600-2703
AFL2G_10953	gi|156128620|gb|AAIH02000002.1|	+	262701-264312	5	262668-262701
AFL2G_00770	gi|156128287|gb|AAIH02000335.1|	+	26303-26491	5	26294-26303
AFL2G_06759	gi|156128425|gb|AAIH02000197.1|	+	2639-3793	5	2636-2639
AFL2G_05147	gi|156128596|gb|AAIH02000026.1|	+	27129-30030	5	26465-27129
AFL2G_09555	gi|156128375|gb|AAIH02000247.1|	+	26991-30134	5	26554-26991
AFL2G_05072	gi|156128601|gb|AAIH02000021.1|	+	26690-27250	5	26578-26690
AFL2G_08032	gi|156128520|gb|AAIH02000102.1|	+	26777-28073	5	26746-26777
AFL2G_07079	gi|156128404|gb|AAIH02000218.1|	+	27272-28805	5	26770-27272
AFL2G_10125	gi|156128306|gb|AAIH02000316.1|	+	2889-5501	5	2703-2889
AFL2G_02315	gi|156128617|gb|AAIH02000005.1|	+	270627-271214	5	270427-270627
AFL2G_01980	gi|156128254|gb|AAIH02000368.1|	+	27178-28339	5	27052-27178
AFL2G_10707	gi|156128528|gb|AAIH02000094.1|	+	27459-29240	5	27318-27459
AFL2G_04097	gi|156128381|gb|AAIH02000241.1|	+	27935-29264	5	27488-27935
AFL2G_01400	gi|156128269|gb|AAIH02000353.1|	+	27626-30017	5	27520-27626
AFL2G_11909	gi|156128357|gb|AAIH02000265.1|	+	27860-30044	5	27557-27860
AFL2G_12001	gi|156128296|gb|AAIH02000326.1|	+	27751-29334	5	27569-27751
AFL2G_09300	gi|156128480|gb|AAIH02000142.1|	+	27756-31937	5	27718-27756
AFL2G_01845	gi|156128373|gb|AAIH02000249.1|	+	28151-30271	5	27820-28151
AFL2G_02330	gi|156128535|gb|AAIH02000087.1|	+	27903-30218	5	27843-27903
AFL2G_11409	gi|156128522|gb|AAIH02000100.1|	+	28600-29418	5	28399-28600
AFL2G_01040	gi|156128486|gb|AAIH02000136.1|	+	28530-30312	5	28468-28530
AFL2G_08612	gi|156128507|gb|AAIH02000115.1|	+	2945-3539	5	2865-2945
AFL2G_01001	gi|156128380|gb|AAIH02000242.1|	+	29485-30637	5	28675-29485
AFL2G_02867	gi|156128325|gb|AAIH02000297.1|	+	28968-30205	5	28888-28968
AFL2G_10807	gi|156128537|gb|AAIH02000085.1|	+	29191-30819	5	29155-29191
AFL2G_01836	gi|156128619|gb|AAIH02000003.1|	+	292636-293672	5	291991-292566
AFL2G_12337	gi|156128386|gb|AAIH02000236.1|	+	29539-30744	5	29537-29539
AFL2G_07942	gi|156128621|gb|AAIH02000001.1|	+	301755-303898	5	301594-301755
AFL2G_04341	gi|156128483|gb|AAIH02000139.1|	+	30569-31576	5	30328-30569
AFL2G_04576	gi|156128554|gb|AAIH02000068.1|	+	30479-31426	5	30344-30479
AFL2G_07944	gi|156128621|gb|AAIH02000001.1|	+	306665-307015	5	306148-306665
AFL2G_04639	gi|156128572|gb|AAIH02000050.1|	+	30870-31701	5	30792-30870
AFL2G_03709	gi|156128531|gb|AAIH02000091.1|	+	31250-32200	5	30870-31250
AFL2G_06937	gi|156128164|gb|AAIH02000458.1|	+	1159-5404	5	311-1159
AFL2G_10970	gi|156128620|gb|AAIH02000002.1|	+	312193-312681	5	312129-312193
AFL2G_05804	gi|156128588|gb|AAIH02000034.1|	+	31395-32270	5	31278-31395
AFL2G_03335	gi|156128544|gb|AAIH02000078.1|	+	31595-32526	5	31452-31595
AFL2G_00819	gi|156128390|gb|AAIH02000232.1|	+	31732-34596	5	31610-31732
AFL2G_07451	gi|156128466|gb|AAIH02000156.1|	+	31700-32897	5	31613-31700
AFL2G_04698	gi|156128563|gb|AAIH02000059.1|	+	32344-33762	5	32241-32344
AFL2G_12414	gi|156128354|gb|AAIH02000268.1|	+	33225-34073	5	33072-33225
AFL2G_01556	gi|156128589|gb|AAIH02000033.1|	+	33421-34806	5	33123-33421
AFL2G_09248	gi|156128491|gb|AAIH02000131.1|	+	33540-35705	5	33270-33540
AFL2G_07409	gi|156128442|gb|AAIH02000180.1|	+	33350-34156	5	33298-33350
AFL2G_07850	gi|156128204|gb|AAIH02000418.1|	+	3932-5983	5	3337-3932
AFL2G_12428	gi|156128449|gb|AAIH02000173.1|	+	33677-35116	5	33623-33677
AFL2G_05677	gi|156128445|gb|AAIH02000177.1|	+	33945-35488	5	33851-33945
AFL2G_09598	gi|156128553|gb|AAIH02000069.1|	+	34565-36358	5	33884-34565
AFL2G_08054	gi|156128615|gb|AAIH02000007.1|	+	34031-35443	5	33885-34031
AFL2G_01746	gi|156128619|gb|AAIH02000003.1|	+	34316-37414	5	33922-34316
AFL2G_00502	gi|156128456|gb|AAIH02000166.1|	+	34053-35408	5	33953-34053
AFL2G_04699	gi|156128563|gb|AAIH02000059.1|	+	34607-35459	5	33958-34607
AFL2G_05508	gi|156128347|gb|AAIH02000275.1|	+	34128-35369	5	34001-34128
AFL2G_02580	gi|156128435|gb|AAIH02000187.1|	+	34246-36808	5	34229-34246
AFL2G_09959	gi|156128395|gb|AAIH02000227.1|	+	34467-35435	5	34348-34467
AFL2G_03876	gi|156128418|gb|AAIH02000204.1|	+	34601-37027	5	34413-34601
AFL2G_02814	gi|156128541|gb|AAIH02000081.1|	+	35010-37923	5	34445-34998
AFL2G_06297	gi|156128215|gb|AAIH02000407.1|	+	3785-5611	5	3456-3785
AFL2G_10111	gi|156128474|gb|AAIH02000148.1|	+	35175-36760	5	34800-35175
AFL2G_03711	gi|156128531|gb|AAIH02000091.1|	+	35242-37150	5	35210-35242
AFL2G_08656	gi|156128453|gb|AAIH02000169.1|	+	35313-36243	5	35250-35313
AFL2G_02506	gi|156128571|gb|AAIH02000051.1|	+	35330-36277	5	35320-35330
AFL2G_05001	gi|156128550|gb|AAIH02000072.1|	+	35934-37386	5	35402-35934
AFL2G_03605	gi|156128523|gb|AAIH02000099.1|	+	4125-7805	5	3559-4125
AFL2G_05522	gi|156128493|gb|AAIH02000129.1|	+	35745-38586	5	35684-35745
AFL2G_01042	gi|156128486|gb|AAIH02000136.1|	+	35926-37293	5	35753-35926
AFL2G_10992	gi|156128413|gb|AAIH02000209.1|	+	35915-37464	5	35802-35915
AFL2G_01957	gi|156128494|gb|AAIH02000128.1|	+	36853-40069	5	36404-36853
AFL2G_09597	gi|156128553|gb|AAIH02000069.1|	+	36993-38674	5	36779-36993
AFL2G_08267	gi|156128444|gb|AAIH02000178.1|	+	37151-40713	5	36959-37151
AFL2G_06565	gi|156128564|gb|AAIH02000058.1|	+	37656-39237	5	37154-37656
AFL2G_07407	gi|156128442|gb|AAIH02000180.1|	+	37345-38445	5	37186-37345
AFL2G_09249	gi|156128491|gb|AAIH02000131.1|	+	37512-40133	5	37247-37512
AFL2G_03338	gi|156128544|gb|AAIH02000078.1|	+	37474-40326	5	37256-37474
AFL2G_00340	gi|156128484|gb|AAIH02000138.1|	+	37413-38168	5	37287-37413
AFL2G_02581	gi|156128435|gb|AAIH02000187.1|	+	38643-39587	5	38056-38643
AFL2G_06330	gi|156128370|gb|AAIH02000252.1|	+	38482-39798	5	38173-38482
AFL2G_05078	gi|156128601|gb|AAIH02000021.1|	+	38645-39691	5	38430-38645
AFL2G_10356	gi|156128422|gb|AAIH02000200.1|	+	38602-41248	5	38449-38602
AFL2G_09200	gi|156128597|gb|AAIH02000025.1|	+	4006-5618	5	3847-4006
AFL2G_06284	gi|156128398|gb|AAIH02000224.1|	+	38837-42286	5	38620-38837
AFL2G_07013	gi|156128489|gb|AAIH02000133.1|	+	38959-40430	5	38679-38959
AFL2G_07058	gi|156128427|gb|AAIH02000195.1|	+	38882-40984	5	38753-38882
AFL2G_03117	gi|156128580|gb|AAIH02000042.1|	+	575-1202	5	388-575
AFL2G_06744	gi|156128382|gb|AAIH02000240.1|	+	39494-40351	5	38936-39494
AFL2G_04103	gi|156128381|gb|AAIH02000241.1|	+	39275-40741	5	39103-39275
AFL2G_09957	gi|156128395|gb|AAIH02000227.1|	+	39260-40342	5	39177-39260
AFL2G_10753	gi|156128515|gb|AAIH02000107.1|	+	39406-40299	5	39369-39406
AFL2G_12332	gi|156128386|gb|AAIH02000236.1|	+	40939-42708	5	39780-40939
AFL2G_05454	gi|156128335|gb|AAIH02000287.1|	+	39869-41180	5	39843-39869
AFL2G_06980	gi|156128518|gb|AAIH02000104.1|	+	40216-41427	5	40164-40216
AFL2G_10382	gi|156128383|gb|AAIH02000239.1|	+	40359-44836	5	40188-40359
AFL2G_09595	gi|156128553|gb|AAIH02000069.1|	+	40330-42542	5	40202-40330
AFL2G_06681	gi|156128556|gb|AAIH02000066.1|	+	40577-42243	5	40231-40577
AFL2G_03487	gi|156128551|gb|AAIH02000071.1|	+	4741-6117	5	4086-4741
AFL2G_01505	gi|156128401|gb|AAIH02000221.1|	+	42128-44210	5	41039-42128
AFL2G_02561	gi|156128379|gb|AAIH02000243.1|	+	41153-41725	5	41107-41153
AFL2G_10005	gi|156128434|gb|AAIH02000188.1|	+	41323-43617	5	41299-41323
AFL2G_09409	gi|156128496|gb|AAIH02000126.1|	+	41796-43356	5	41542-41796
AFL2G_02393	gi|156128501|gb|AAIH02000121.1|	+	4356-5408	5	4172-4356
AFL2G_04644	gi|156128572|gb|AAIH02000050.1|	+	42282-43020	5	42232-42282
AFL2G_05275	gi|156128049|gb|AAIH02000573.1|	+	4369-5187	5	4241-4369
AFL2G_08323	gi|156128462|gb|AAIH02000160.1|	+	4384-4855	5	4256-4384
AFL2G_04581	gi|156128554|gb|AAIH02000068.1|	+	43128-44544	5	42594-43128
AFL2G_04261	gi|156128614|gb|AAIH02000008.1|	+	42715-43505	5	42616-42715
AFL2G_05582	gi|156128545|gb|AAIH02000077.1|	+	43026-44213	5	42874-43026
AFL2G_05672	gi|156128445|gb|AAIH02000177.1|	+	43443-44872	5	43276-43443
AFL2G_05470	gi|156128411|gb|AAIH02000211.1|	+	44783-46550	5	44724-44783
AFL2G_04742	gi|156128249|gb|AAIH02000373.1|	+	4733-5401	5	4522-4733
AFL2G_00414	gi|156128612|gb|AAIH02000010.1|	+	45861-47123	5	45801-45861
AFL2G_03269	gi|156128482|gb|AAIH02000140.1|	+	45943-47975	5	45851-45943
AFL2G_06800	gi|156128510|gb|AAIH02000112.1|	+	45875-47707	5	45862-45875
AFL2G_09118	gi|156128573|gb|AAIH02000049.1|	+	46267-47951	5	46039-46267
AFL2G_04450	gi|156128543|gb|AAIH02000079.1|	+	46497-50896	5	46311-46497
AFL2G_04178	gi|156128366|gb|AAIH02000256.1|	+	47459-49326	5	46685-47459
AFL2G_01751	gi|156128619|gb|AAIH02000003.1|	+	46786-50193	5	46687-46786
AFL2G_03759	gi|156128472|gb|AAIH02000150.1|	+	46847-47617	5	46776-46847
AFL2G_09883	gi|156128261|gb|AAIH02000361.1|	+	4819-6084	5	4686-4819
AFL2G_01192	gi|156128286|gb|AAIH02000336.1|	+	5381-8336	5	4713-5381
AFL2G_06983	gi|156128518|gb|AAIH02000104.1|	+	47353-49293	5	47136-47353
AFL2G_11580	gi|156128600|gb|AAIH02000022.1|	+	47455-48895	5	47178-47455
AFL2G_01850	gi|156128373|gb|AAIH02000249.1|	+	47805-49676	5	47216-47805
AFL2G_05511	gi|156128493|gb|AAIH02000129.1|	+	4725-7354	5	4724-4725
AFL2G_06327	gi|156128370|gb|AAIH02000252.1|	+	47389-48866	5	47283-47389
AFL2G_02958	gi|156128504|gb|AAIH02000118.1|	+	47833-48529	5	47321-47833
AFL2G_03675	gi|156128400|gb|AAIH02000222.1|	+	47492-48198	5	47332-47492
AFL2G_05332	gi|156128448|gb|AAIH02000174.1|	+	5136-6960	5	4764-5136
AFL2G_04346	gi|156128483|gb|AAIH02000139.1|	+	48280-49903	5	48050-48280
AFL2G_11091	gi|156128163|gb|AAIH02000459.1|	+	5055-6333	5	4875-5055
AFL2G_05084	gi|156128601|gb|AAIH02000021.1|	+	49002-50966	5	48955-49002
AFL2G_02959	gi|156128504|gb|AAIH02000118.1|	+	49320-51374	5	49091-49320
AFL2G_07555	gi|156128477|gb|AAIH02000145.1|	+	49630-50415	5	49294-49630
AFL2G_10116	gi|156128474|gb|AAIH02000148.1|	+	49543-52408	5	49348-49543
AFL2G_00052	gi|156128433|gb|AAIH02000189.1|	+	49744-50538	5	49458-49744
AFL2G_09826	gi|156128464|gb|AAIH02000158.1|	+	49473-51178	5	49471-49473
AFL2G_03776	gi|156128609|gb|AAIH02000013.1|	+	5427-6443	5	4983-5427
AFL2G_02449	gi|156128407|gb|AAIH02000215.1|	+	50516-52813	5	49988-50516
AFL2G_06645	gi|156128428|gb|AAIH02000194.1|	+	50242-54477	5	50026-50242
AFL2G_02411	gi|156128501|gb|AAIH02000121.1|	+	50897-52981	5	50443-50897
AFL2G_07864	gi|156128621|gb|AAIH02000001.1|	+	50678-52849	5	50660-50678
AFL2G_05156	gi|156128596|gb|AAIH02000026.1|	+	51494-53377	5	51094-51494
AFL2G_08251	gi|156128473|gb|AAIH02000149.1|	+	5871-8101	5	5115-5871
AFL2G_05272	gi|156128387|gb|AAIH02000235.1|	+	51831-52451	5	51769-51831
AFL2G_09926	gi|156128579|gb|AAIH02000043.1|	+	52376-53764	5	52304-52376
AFL2G_05811	gi|156128588|gb|AAIH02000034.1|	+	52743-53914	5	52553-52743
AFL2G_05405	gi|156128560|gb|AAIH02000062.1|	+	52818-54534	5	52702-52818
AFL2G_08520	gi|156128529|gb|AAIH02000093.1|	+	53156-55977	5	52930-53156
AFL2G_03970	gi|156128440|gb|AAIH02000182.1|	+	52948-54083	5	52934-52948
AFL2G_04452	gi|156128543|gb|AAIH02000079.1|	+	53761-54930	5	53171-53761
AFL2G_01922	gi|156128566|gb|AAIH02000056.1|	+	54059-58118	5	53553-54059
AFL2G_09463	gi|156128436|gb|AAIH02000186.1|	+	53836-54560	5	53683-53836
AFL2G_03473	gi|156128485|gb|AAIH02000137.1|	+	54094-57375	5	53791-54094
AFL2G_12027	gi|156128558|gb|AAIH02000064.1|	+	5464-6730	5	5385-5464
AFL2G_00734	gi|156128102|gb|AAIH02000520.1|	+	5653-8727	5	5393-5653
AFL2G_08591	gi|156128507|gb|AAIH02000115.1|	+	54992-56007	5	54983-54992
AFL2G_01150	gi|156128331|gb|AAIH02000291.1|	+	5547-8504	5	5536-5547
AFL2G_07560	gi|156128477|gb|AAIH02000145.1|	+	56295-58700	5	56091-56295
AFL2G_02916	gi|156128526|gb|AAIH02000096.1|	+	56199-59904	5	56099-56199
AFL2G_09114	gi|156128573|gb|AAIH02000049.1|	+	56406-58024	5	56107-56406
AFL2G_02239	gi|156128617|gb|AAIH02000005.1|	+	56696-58520	5	56630-56696
AFL2G_04650	gi|156128572|gb|AAIH02000050.1|	+	57291-59817	5	57004-57291
AFL2G_00535	gi|156128517|gb|AAIH02000105.1|	+	5754-7385	5	5726-5754
AFL2G_07468	gi|156128162|gb|AAIH02000460.1|	+	5807-7598	5	5776-5807
AFL2G_00715	gi|156128262|gb|AAIH02000360.1|	+	6520-7843	5	5778-6520
AFL2G_10659	gi|156128508|gb|AAIH02000114.1|	+	58240-59868	5	58188-58240
AFL2G_06483	gi|156128461|gb|AAIH02000161.1|	+	58693-62377	5	58460-58693
AFL2G_07274	gi|156128592|gb|AAIH02000030.1|	+	58569-61004	5	58514-58569
AFL2G_03968	gi|156128440|gb|AAIH02000182.1|	+	58876-59364	5	58808-58876
AFL2G_08314	gi|156128470|gb|AAIH02000152.1|	+	59632-60794	5	59394-59632
AFL2G_06648	gi|156128428|gb|AAIH02000194.1|	+	60262-61766	5	60036-60262
AFL2G_03625	gi|156128523|gb|AAIH02000099.1|	+	60458-63061	5	60260-60458
AFL2G_01177	gi|156128447|gb|AAIH02000175.1|	+	60587-61005	5	60339-60587
AFL2G_09257	gi|156128491|gb|AAIH02000131.1|	+	60687-62023	5	60563-60687
AFL2G_08299	gi|156128470|gb|AAIH02000152.1|	+	698-1234	5	607-698
AFL2G_12348	gi|156128252|gb|AAIH02000370.1|	+	6115-8890	5	6112-6115
AFL2G_06364	gi|156128607|gb|AAIH02000015.1|	+	62117-64125	5	62068-62117
AFL2G_02434	gi|156128407|gb|AAIH02000215.1|	+	6299-8647	5	6219-6299
AFL2G_02712	gi|156128613|gb|AAIH02000009.1|	+	63510-66220	5	62996-63510
AFL2G_04868	gi|156128455|gb|AAIH02000167.1|	+	63207-64760	5	63148-63207
AFL2G_11765	gi|156128524|gb|AAIH02000098.1|	+	64548-66108	5	63265-64548
AFL2G_08165	gi|156128605|gb|AAIH02000017.1|	+	64340-65726	5	63282-64340
AFL2G_04797	gi|156128097|gb|AAIH02000525.1|	+	6780-8107	5	6336-6780
AFL2G_06238	gi|156128476|gb|AAIH02000146.1|	+	63864-65018	5	63797-63864
AFL2G_08616	gi|156128295|gb|AAIH02000327.1|	+	6437-8131	5	6395-6437
AFL2G_07615	gi|156128519|gb|AAIH02000103.1|	+	6612-7786	5	6464-6587
AFL2G_01261	gi|156128498|gb|AAIH02000124.1|	+	65358-66506	5	64955-65358
AFL2G_05059	gi|156128457|gb|AAIH02000165.1|	+	65161-66145	5	65150-65161
AFL2G_00791	gi|156128514|gb|AAIH02000108.1|	+	66651-68325	5	66316-66651
AFL2G_08234	gi|156128473|gb|AAIH02000149.1|	+	66698-70246	5	66436-66698
AFL2G_05412	gi|156128560|gb|AAIH02000062.1|	+	67007-69134	5	66786-67007
AFL2G_09541	gi|156128465|gb|AAIH02000157.1|	+	67041-67916	5	66923-67041
AFL2G_00190	gi|156128578|gb|AAIH02000044.1|	+	67457-70030	5	67011-67457
AFL2G_02919	gi|156128526|gb|AAIH02000096.1|	+	68203-69969	5	67361-68203
AFL2G_07395	gi|156128442|gb|AAIH02000180.1|	+	67446-68303	5	67401-67446
AFL2G_11967	gi|156128492|gb|AAIH02000130.1|	+	67623-68324	5	67560-67623
AFL2G_01262	gi|156128498|gb|AAIH02000124.1|	+	67785-70329	5	67663-67785
AFL2G_03141	gi|156128580|gb|AAIH02000042.1|	+	68118-69209	5	67951-68118
AFL2G_11090	gi|156128163|gb|AAIH02000459.1|	+	7213-8554	5	6802-7213
AFL2G_00106	gi|156128530|gb|AAIH02000092.1|	+	6922-7883	5	6814-6922
AFL2G_03002	gi|156128429|gb|AAIH02000193.1|	+	68486-69256	5	68346-68486
AFL2G_06578	gi|156128564|gb|AAIH02000058.1|	+	69670-70660	5	69001-69670
AFL2G_01344	gi|156128029|gb|AAIH02000593.1|	+	751-1071	5	690-751
AFL2G_04354	gi|156128483|gb|AAIH02000139.1|	+	69605-70510	5	69299-69605
AFL2G_07870	gi|156128621|gb|AAIH02000001.1|	+	69369-70152	5	69314-69369
AFL2G_11194	gi|156128611|gb|AAIH02000011.1|	+	69566-70420	5	69393-69566
AFL2G_01521	gi|156128376|gb|AAIH02000246.1|	+	809-3506	5	695-809
AFL2G_00899	gi|156128302|gb|AAIH02000320.1|	+	7023-8979	5	6962-7023
AFL2G_04459	gi|156128543|gb|AAIH02000079.1|	+	69735-71775	5	69667-69735
AFL2G_07640	gi|156128519|gb|AAIH02000103.1|	+	69962-70940	5	69723-69962
AFL2G_08479	gi|156128499|gb|AAIH02000123.1|	+	70166-72517	5	69864-70166
AFL2G_05229	gi|156128546|gb|AAIH02000076.1|	+	70445-71898	5	69943-70445
AFL2G_00367	gi|156128301|gb|AAIH02000321.1|	+	7617-9117	5	7034-7617
AFL2G_09313	gi|156128480|gb|AAIH02000142.1|	+	71230-71708	5	71198-71230
AFL2G_09175	gi|156128597|gb|AAIH02000025.1|	+	71615-72736	5	71607-71615
AFL2G_00095	gi|156128490|gb|AAIH02000132.1|	+	72189-74018	5	72104-72189
AFL2G_07278	gi|156128592|gb|AAIH02000030.1|	+	72236-73891	5	72205-72236
AFL2G_04655	gi|156128572|gb|AAIH02000050.1|	+	72714-73788	5	72368-72714
AFL2G_06481	gi|156128461|gb|AAIH02000161.1|	+	73213-74052	5	72688-73213
AFL2G_02921	gi|156128526|gb|AAIH02000096.1|	+	73699-74603	5	73646-73699
AFL2G_09055	gi|156128487|gb|AAIH02000135.1|	+	73918-74843	5	73869-73918
AFL2G_01667	gi|156128587|gb|AAIH02000035.1|	+	7485-9377	5	7391-7485
AFL2G_06325	gi|156128446|gb|AAIH02000176.1|	+	74112-75756	5	73978-74112
AFL2G_05595	gi|156128545|gb|AAIH02000077.1|	+	74187-75411	5	74136-74187
AFL2G_07224	gi|156128581|gb|AAIH02000041.1|	+	74937-76271	5	74898-74937
AFL2G_01948	gi|156128494|gb|AAIH02000128.1|	+	7886-9114	5	7577-7886
AFL2G_09545	gi|156128465|gb|AAIH02000157.1|	+	75938-77632	5	75882-75938
AFL2G_03317	gi|156128512|gb|AAIH02000110.1|	+	76162-76524	5	76161-76162
AFL2G_01493	gi|156128401|gb|AAIH02000221.1|	+	7967-10067	5	7642-7967
AFL2G_01693	gi|156128587|gb|AAIH02000035.1|	+	76769-78265	5	76479-76769
AFL2G_03771	gi|156128472|gb|AAIH02000150.1|	+	76843-79941	5	76728-76843
AFL2G_05799	gi|156128588|gb|AAIH02000034.1|	+	7704-13293	5	7685-7704
AFL2G_11047	gi|156128593|gb|AAIH02000029.1|	+	77414-78743	5	77355-77414
AFL2G_09709	gi|156128364|gb|AAIH02000258.1|	+	8073-9090	5	7742-8073
AFL2G_08013	gi|156128520|gb|AAIH02000102.1|	+	77642-78049	5	77446-77642
AFL2G_11904	gi|156128357|gb|AAIH02000265.1|	+	7995-8942	5	7753-7995
AFL2G_01265	gi|156128498|gb|AAIH02000124.1|	+	77985-79376	5	77583-77985
AFL2G_02047	gi|156128616|gb|AAIH02000006.1|	+	78470-79258	5	77606-78470
AFL2G_03146	gi|156128580|gb|AAIH02000042.1|	+	78378-80709	5	78025-78378
AFL2G_11825	gi|156128454|gb|AAIH02000168.1|	+	78500-78850	5	78460-78500
AFL2G_07644	gi|156128519|gb|AAIH02000103.1|	+	78743-85468	5	78734-78743
AFL2G_06897	gi|156128497|gb|AAIH02000125.1|	+	8438-10834	5	7895-8438
AFL2G_05598	gi|156128545|gb|AAIH02000077.1|	+	79293-81642	5	79224-79293
AFL2G_04274	gi|156128614|gb|AAIH02000008.1|	+	79371-80881	5	79233-79371
AFL2G_10782	gi|156128272|gb|AAIH02000350.1|	+	8084-10402	5	8003-8084
AFL2G_09424	gi|156128496|gb|AAIH02000126.1|	+	80221-81424	5	80176-80221
AFL2G_07789	gi|156128536|gb|AAIH02000086.1|	+	80252-81360	5	80243-80252
AFL2G_01329	gi|156128342|gb|AAIH02000280.1|	+	821-3592	5	805-821
AFL2G_03995	gi|156128148|gb|AAIH02000474.1|	+	8129-9008	5	8071-8129
AFL2G_07970	gi|156128552|gb|AAIH02000070.1|	+	81664-83517	5	81260-81664
AFL2G_04384	gi|156128598|gb|AAIH02000024.1|	+	82799-84239	5	82394-82799
AFL2G_05824	gi|156128588|gb|AAIH02000034.1|	+	82705-83649	5	82429-82705
AFL2G_03808	gi|156128609|gb|AAIH02000013.1|	+	82956-84108	5	82902-82956
AFL2G_02927	gi|156128526|gb|AAIH02000096.1|	+	83728-87524	5	83011-83728
AFL2G_04554	gi|156128220|gb|AAIH02000402.1|	+	8954-9929	5	8371-8954
AFL2G_05599	gi|156128545|gb|AAIH02000077.1|	+	83837-85309	5	83760-83837
AFL2G_06722	gi|156128189|gb|AAIH02000433.1|	+	8484-10694	5	8377-8484
AFL2G_03512	gi|156128551|gb|AAIH02000071.1|	+	84072-87047	5	83804-84072
AFL2G_11699	gi|156128574|gb|AAIH02000048.1|	+	84147-84940	5	83915-84147
AFL2G_00687	gi|156128503|gb|AAIH02000119.1|	+	8494-15126	5	8409-8494
AFL2G_09549	gi|156128465|gb|AAIH02000157.1|	+	84587-85305	5	84492-84587
AFL2G_05643	gi|156128549|gb|AAIH02000073.1|	+	85528-86628	5	84755-85528
AFL2G_04603	gi|156128554|gb|AAIH02000068.1|	+	85573-86844	5	84792-85573
AFL2G_01377	gi|156128509|gb|AAIH02000113.1|	+	84947-88722	5	84857-84947
AFL2G_05711	gi|156128610|gb|AAIH02000012.1|	+	85042-85870	5	84943-85042
AFL2G_04511	gi|156128532|gb|AAIH02000090.1|	+	8709-9812	5	8532-8709
AFL2G_02569	gi|156128435|gb|AAIH02000187.1|	+	8798-9701	5	8562-8798
AFL2G_02466	gi|156128300|gb|AAIH02000322.1|	+	8665-9586	5	8569-8665
AFL2G_07702	gi|156128608|gb|AAIH02000014.1|	+	86134-89378	5	86081-86134
AFL2G_01524	gi|156128376|gb|AAIH02000246.1|	+	8758-9600	5	8671-8758
AFL2G_10276	gi|156128506|gb|AAIH02000116.1|	+	87705-89772	5	86778-87705
AFL2G_04358	gi|156128483|gb|AAIH02000139.1|	+	87795-89955	5	86972-87795
AFL2G_04897	gi|156128369|gb|AAIH02000253.1|	+	8790-10234	5	8697-8790
AFL2G_02117	gi|156128586|gb|AAIH02000036.1|	+	8818-10218	5	8731-8818
AFL2G_09000	gi|156128488|gb|AAIH02000134.1|	+	88051-89196	5	87853-88051
AFL2G_11381	gi|156128557|gb|AAIH02000065.1|	+	88812-90259	5	88065-88812
AFL2G_00195	gi|156128578|gb|AAIH02000044.1|	+	88293-88985	5	88274-88293
AFL2G_05311	gi|156128562|gb|AAIH02000060.1|	+	88478-90319	5	88356-88478
AFL2G_03455	gi|156128485|gb|AAIH02000137.1|	+	8991-10004	5	8867-8991
AFL2G_05915	gi|156128604|gb|AAIH02000018.1|	+	89221-91738	5	89126-89221
AFL2G_10551	gi|156128577|gb|AAIH02000045.1|	+	8997-10190	5	8985-8997
AFL2G_05645	gi|156128549|gb|AAIH02000073.1|	+	90673-91036	5	89940-90623
AFL2G_11506	gi|156128576|gb|AAIH02000046.1|	+	9071-10640	5	9032-9071
AFL2G_10869	gi|156128502|gb|AAIH02000120.1|	+	90387-92601	5	90347-90387
AFL2G_07433	gi|156128384|gb|AAIH02000238.1|	+	9121-10840	5	9063-9121
AFL2G_03514	gi|156128551|gb|AAIH02000071.1|	+	90747-91562	5	90729-90747
AFL2G_00427	gi|156128612|gb|AAIH02000010.1|	+	90923-91863	5	90920-90923
AFL2G_02051	gi|156128616|gb|AAIH02000006.1|	+	91172-91729	5	91099-91172
AFL2G_04388	gi|156128598|gb|AAIH02000024.1|	+	91644-92911	5	91259-91625
AFL2G_07705	gi|156128608|gb|AAIH02000014.1|	+	92476-93949	5	92245-92476
AFL2G_09067	gi|156128125|gb|AAIH02000497.1|	+	9318-10656	5	9228-9318
AFL2G_01388	gi|156128158|gb|AAIH02000464.1|	+	9907-11308	5	9341-9907
AFL2G_07647	gi|156128519|gb|AAIH02000103.1|	+	93852-98258	5	93439-93852
AFL2G_09662	gi|156128540|gb|AAIH02000082.1|	+	93738-94576	5	93618-93738
AFL2G_10505	gi|156128591|gb|AAIH02000031.1|	+	94805-95902	5	94509-94805
AFL2G_05717	gi|156128610|gb|AAIH02000012.1|	+	94858-96644	5	94578-94858
AFL2G_05830	gi|156128588|gb|AAIH02000034.1|	+	95090-97521	5	94954-95090
AFL2G_01099	gi|156128511|gb|AAIH02000111.1|	+	95281-96933	5	95134-95281
AFL2G_00802	gi|156128514|gb|AAIH02000108.1|	+	95448-96736	5	95367-95448
AFL2G_05689	gi|156128610|gb|AAIH02000012.1|	+	9712-11002	5	9546-9712
AFL2G_05648	gi|156128549|gb|AAIH02000073.1|	+	96425-98448	5	96316-96425
AFL2G_02250	gi|156128617|gb|AAIH02000005.1|	+	97017-100365	5	96449-97017
AFL2G_04948	gi|156128534|gb|AAIH02000088.1|	+	96569-98784	5	96539-96569
AFL2G_06997	gi|156128518|gb|AAIH02000104.1|	+	96594-98071	5	96553-96594
AFL2G_01668	gi|156128587|gb|AAIH02000035.1|	+	9763-11294	5	9723-9763
AFL2G_07469	gi|156128162|gb|AAIH02000460.1|	+	9855-11973	5	9768-9855
AFL2G_10829	gi|156128537|gb|AAIH02000085.1|	+	97883-99363	5	97807-97883
AFL2G_12225	gi|156128521|gb|AAIH02000101.1|	+	98796-99782	5	98042-98796
AFL2G_02054	gi|156128616|gb|AAIH02000006.1|	+	98562-100947	5	98523-98562
AFL2G_10280	gi|156128506|gb|AAIH02000116.1|	+	98616-99746	5	98541-98616
AFL2G_00146	gi|156128530|gb|AAIH02000092.1|	+	99632-100914	5	99144-99632
AFL2G_12267	gi|156128561|gb|AAIH02000061.1|	+	22644-24118	5	22527-22644
AFL2G_12236	gi|156128521|gb|AAIH02000101.1|	+	69630-71290	5	69604-69630
AFL2G_05108	gi|156128601|gb|AAIH02000021.1|	+	103573-106985	5	103530-103573
AFL2G_05665	gi|156128445|gb|AAIH02000177.1|	+	60070-62821	5	59837-60070
AFL2G_09953	gi|156128395|gb|AAIH02000227.1|	+	55082-56502	5	54702-55082
AFL2G_02528	gi|156128571|gb|AAIH02000051.1|	+	96564-98522	5	96450-96564
AFL2G_05816	gi|156128588|gb|AAIH02000034.1|	+	61680-62375	5	60910-61680
AFL2G_06816	gi|156128276|gb|AAIH02000346.1|	+	12868-15902	5	12258-12868
AFL2G_09645	gi|156128540|gb|AAIH02000082.1|	+	34866-36524	5	34575-34866
AFL2G_06011	gi|156128303|gb|AAIH02000319.1|	+	3581-4169	5	3389-3581
AFL2G_08263	gi|156128444|gb|AAIH02000178.1|	+	25022-27261	5	24748-25022
AFL2G_10119	gi|156128474|gb|AAIH02000148.1|	+	57984-60992	5	57921-57984
AFL2G_09117	gi|156128573|gb|AAIH02000049.1|	+	48462-50506	5	48348-48462
AFL2G_09110	gi|156128573|gb|AAIH02000049.1|	+	70673-71905	5	70531-70673
AFL2G_07386	gi|156128236|gb|AAIH02000386.1|	+	3319-4783	5	3123-3319
AFL2G_01826	gi|156128619|gb|AAIH02000003.1|	+	261690-263227	5	261496-261690
AFL2G_03589	gi|156128330|gb|AAIH02000292.1|	+	35180-36217	5	35078-35180
AFL2G_09822	gi|156128464|gb|AAIH02000158.1|	+	41174-42335	5	40996-41174
AFL2G_02663	gi|156128603|gb|AAIH02000019.1|	+	136401-139258	5	135979-136401
AFL2G_00704	gi|156128503|gb|AAIH02000119.1|	+	66585-72529	5	66044-66585
AFL2G_03984	gi|156128440|gb|AAIH02000182.1|	+	16814-18817	5	16809-16814
AFL2G_05942	gi|156128604|gb|AAIH02000018.1|	+	10248-11801	5	10045-10248
AFL2G_04992	gi|156128550|gb|AAIH02000072.1|	+	13490-14456	5	13204-13490
AFL2G_02492	gi|156128391|gb|AAIH02000231.1|	+	46006-47885	5	45411-46006
AFL2G_11885	gi|156128584|gb|AAIH02000038.1|	+	128065-130103	5	127937-128065
AFL2G_11799	gi|156128454|gb|AAIH02000168.1|	+	7378-8372	5	7364-7378
AFL2G_10370	gi|156128383|gb|AAIH02000239.1|	+	7701-9802	5	7038-7701
AFL2G_02711	gi|156128613|gb|AAIH02000009.1|	+	58439-60471	5	58410-58439
AFL2G_03300	gi|156128512|gb|AAIH02000110.1|	+	37444-39400	5	37348-37444
AFL2G_10774	gi|156128515|gb|AAIH02000107.1|	+	90711-91979	5	90199-90711
AFL2G_07772	gi|156128536|gb|AAIH02000086.1|	+	33666-34657	5	33387-33666
AFL2G_02279	gi|156128617|gb|AAIH02000005.1|	+	180456-181724	5	180052-180456
AFL2G_09952	gi|156128078|gb|AAIH02000544.1|	+	42-870	5	12-42
AFL2G_11140	gi|156128525|gb|AAIH02000097.1|	+	80008-82076	5	79351-80008
AFL2G_02616	gi|156128406|gb|AAIH02000216.1|	+	51878-54164	5	51273-51878
AFL2G_04648	gi|156128572|gb|AAIH02000050.1|	+	51029-52912	5	50880-51029
AFL2G_10428	gi|156128414|gb|AAIH02000208.1|	+	63523-63996	5	63277-63523
AFL2G_04053	gi|156128559|gb|AAIH02000063.1|	+	93840-95213	5	93803-93840
AFL2G_01355	gi|156128509|gb|AAIH02000113.1|	+	29482-31257	5	29426-29482
AFL2G_04634	gi|156128572|gb|AAIH02000050.1|	+	18351-20735	5	18192-18351
AFL2G_03928	gi|156128416|gb|AAIH02000206.1|	+	32351-33361	5	32125-32351
AFL2G_11691	gi|156128574|gb|AAIH02000048.1|	+	64067-65052	5	63958-64067
AFL2G_08056	gi|156128615|gb|AAIH02000007.1|	+	41806-43010	5	41635-41806
AFL2G_05208	gi|156128546|gb|AAIH02000076.1|	+	8722-11548	5	8457-8722
AFL2G_01415	gi|156128353|gb|AAIH02000269.1|	+	45396-45705	5	44938-45396
AFL2G_10815	gi|156128537|gb|AAIH02000085.1|	+	57795-62846	5	57439-57795
AFL2G_11469	gi|156128582|gb|AAIH02000040.1|	+	87920-88377	5	87869-87920
AFL2G_01298	gi|156128310|gb|AAIH02000312.1|	+	23426-25896	5	23188-23426
AFL2G_11676	gi|156128574|gb|AAIH02000048.1|	+	24803-26491	5	24734-24803
AFL2G_12435	gi|156128449|gb|AAIH02000173.1|	+	50057-51267	5	49889-50057
AFL2G_02361	gi|156128207|gb|AAIH02000415.1|	+	17974-19242	5	17818-17974
AFL2G_06338	gi|156128370|gb|AAIH02000252.1|	+	14983-16089	5	14137-14983
AFL2G_00787	gi|156128514|gb|AAIH02000108.1|	+	52309-53502	5	52094-52309
AFL2G_07967	gi|156128552|gb|AAIH02000070.1|	+	89542-90892	5	89398-89542
AFL2G_06508	gi|156128419|gb|AAIH02000203.1|	+	16999-18183	5	16597-16999
AFL2G_12114	gi|156128423|gb|AAIH02000199.1|	+	31574-32296	5	31454-31574
AFL2G_04092	gi|156128381|gb|AAIH02000241.1|	+	13931-15219	5	13884-13931
AFL2G_09613	gi|156128298|gb|AAIH02000324.1|	+	21525-23747	5	20953-21525
AFL2G_03072	gi|156128618|gb|AAIH02000004.1|	+	202009-202550	5	201889-202009
AFL2G_06921	gi|156128497|gb|AAIH02000125.1|	+	76056-77285	5	75890-76056
AFL2G_09227	gi|156128459|gb|AAIH02000163.1|	+	17645-18857	5	17349-17645
AFL2G_12013	gi|156128065|gb|AAIH02000557.1|	+	6203-6791	5	6179-6203
AFL2G_11783	gi|156128524|gb|AAIH02000098.1|	+	13388-16624	5	13373-13388
AFL2G_10097	gi|156128474|gb|AAIH02000148.1|	+	184-1811	5	4-184
AFL2G_11459	gi|156128582|gb|AAIH02000040.1|	+	62405-64014	5	62074-62405
AFL2G_01875	gi|156128350|gb|AAIH02000272.1|	+	35218-37263	5	35096-35218
AFL2G_11173	gi|156128611|gb|AAIH02000011.1|	+	7927-10167	5	7407-7927
AFL2G_09472	gi|156128533|gb|AAIH02000089.1|	+	2488-3651	5	2415-2488
AFL2G_08690	gi|156128358|gb|AAIH02000264.1|	+	37-1912	5	20-37
AFL2G_09499	gi|156128533|gb|AAIH02000089.1|	+	74599-77055	5	74588-74599
AFL2G_11475	gi|156128582|gb|AAIH02000040.1|	+	105147-110137	5	104975-105147
AFL2G_10003	gi|156128434|gb|AAIH02000188.1|	+	35518-36120	5	34714-35518
AFL2G_09399	gi|156128496|gb|AAIH02000126.1|	+	16681-18367	5	16450-16681
AFL2G_05637	gi|156128549|gb|AAIH02000073.1|	+	74722-76154	5	74708-74722
AFL2G_02325	gi|156128535|gb|AAIH02000087.1|	+	15972-17252	5	15838-15972
AFL2G_00266	gi|156128568|gb|AAIH02000054.1|	+	114022-115444	5	114014-114022
AFL2G_01804	gi|156128619|gb|AAIH02000003.1|	+	199925-201864	5	199839-199925
AFL2G_02655	gi|156128603|gb|AAIH02000019.1|	+	107162-107719	5	106350-107162
AFL2G_01347	gi|156128509|gb|AAIH02000113.1|	+	4770-5808	5	4706-4770
AFL2G_06664	gi|156128255|gb|AAIH02000367.1|	+	9550-10603	5	9492-9550
AFL2G_08914	gi|156128595|gb|AAIH02000027.1|	+	33358-36969	5	33122-33358
AFL2G_12426	gi|156128449|gb|AAIH02000173.1|	+	27117-28253	5	27091-27117
AFL2G_04705	gi|156128563|gb|AAIH02000059.1|	+	49078-50300	5	48879-49078
AFL2G_10348	gi|156128422|gb|AAIH02000200.1|	+	19538-20587	5	19344-19538
AFL2G_06516	gi|156128419|gb|AAIH02000203.1|	+	51629-52618	5	51497-51629
AFL2G_06219	gi|156128585|gb|AAIH02000037.1|	+	134448-138784	5	133439-134448
AFL2G_07913	gi|156128621|gb|AAIH02000001.1|	+	207127-208348	5	207043-207127
AFL2G_01232	gi|156128229|gb|AAIH02000393.1|	+	22622-23781	5	22320-22622
AFL2G_11512	gi|156128576|gb|AAIH02000046.1|	+	22956-24848	5	22832-22956
AFL2G_05852	gi|156128588|gb|AAIH02000034.1|	+	157245-158925	5	156983-157245
AFL2G_05752	gi|156128610|gb|AAIH02000012.1|	+	191052-192653	5	190778-191052
AFL2G_10997	gi|156128413|gb|AAIH02000209.1|	+	45694-47204	5	45682-45694
AFL2G_08332	gi|156128462|gb|AAIH02000160.1|	+	32758-35822	5	32281-32758
AFL2G_06506	gi|156128419|gb|AAIH02000203.1|	+	8709-10520	5	8502-8709
AFL2G_10521	gi|156128591|gb|AAIH02000031.1|	+	142166-142676	5	142110-142166
AFL2G_04086	gi|156128381|gb|AAIH02000241.1|	+	2161-2893	5	1892-2161
AFL2G_03647	gi|156128234|gb|AAIH02000388.1|	+	6107-7237	5	5932-6107
AFL2G_05539	gi|156128493|gb|AAIH02000129.1|	+	92021-93751	5	91784-92021
AFL2G_03859	gi|156128154|gb|AAIH02000468.1|	+	38-574	5	3-38
AFL2G_08673	gi|156128453|gb|AAIH02000169.1|	+	75206-76692	5	74734-75206
AFL2G_04790	gi|156128341|gb|AAIH02000281.1|	+	23886-25115	5	23650-23814
AFL2G_05896	gi|156128604|gb|AAIH02000018.1|	+	148304-149473	5	148050-148304
AFL2G_04365	gi|156128598|gb|AAIH02000024.1|	+	13894-15766	5	13526-13894
AFL2G_03733	gi|156128531|gb|AAIH02000091.1|	+	108044-109146	5	107968-108044
AFL2G_03704	gi|156128531|gb|AAIH02000091.1|	+	13142-15878	5	13022-13142
AFL2G_04101	gi|156128381|gb|AAIH02000241.1|	+	33504-34614	5	33295-33504
AFL2G_02605	gi|156128406|gb|AAIH02000216.1|	+	26614-28344	5	25903-26614
AFL2G_11502	gi|156128576|gb|AAIH02000046.1|	+	233-786	5	42-233
AFL2G_00658	gi|156128548|gb|AAIH02000074.1|	+	61779-62851	5	61719-61779
AFL2G_11577	gi|156128600|gb|AAIH02000022.1|	+	40059-41582	5	39973-40059
AFL2G_02079	gi|156128616|gb|AAIH02000006.1|	+	176297-177394	5	176240-176297
AFL2G_07752	gi|156128313|gb|AAIH02000309.1|	+	11960-13525	5	11912-11960
AFL2G_00843	gi|156128271|gb|AAIH02000351.1|	+	9334-10371	5	9314-9334
AFL2G_10586	gi|156128577|gb|AAIH02000045.1|	+	113784-114300	5	113650-113784
AFL2G_10587	gi|156128577|gb|AAIH02000045.1|	+	114578-115594	5	114489-114578
AFL2G_05856	gi|156128588|gb|AAIH02000034.1|	+	167977-172941	5	167752-167977
AFL2G_07747	gi|156128126|gb|AAIH02000496.1|	+	3909-5794	5	3482-3909
AFL2G_05746	gi|156128610|gb|AAIH02000012.1|	+	178184-179677	5	178123-178184
AFL2G_04234	gi|156128260|gb|AAIH02000362.1|	+	13202-14620	5	12971-13202
AFL2G_12455	gi|156128426|gb|AAIH02000196.1|	+	24949-25627	5	24831-24949
AFL2G_00620	gi|156128599|gb|AAIH02000023.1|	+	130766-132629	5	130709-130766
AFL2G_11749	gi|156128524|gb|AAIH02000098.1|	+	105785-106272	5	105723-105785
AFL2G_10976	gi|156128188|gb|AAIH02000434.1|	+	10041-11728	5	9721-10041
AFL2G_10699	gi|156128528|gb|AAIH02000094.1|	+	3541-5381	5	3075-3541
AFL2G_03115	gi|156128263|gb|AAIH02000359.1|	+	26566-27468	5	26470-26566
AFL2G_03869	gi|156128418|gb|AAIH02000204.1|	+	15641-16601	5	15352-15641
AFL2G_00950	gi|156128123|gb|AAIH02000499.1|	+	9202-10010	5	9039-9202
AFL2G_04350	gi|156128483|gb|AAIH02000139.1|	+	60021-60779	5	59927-60021
AFL2G_10835	gi|156128537|gb|AAIH02000085.1|	+	118575-119696	5	118290-118575
AFL2G_02070	gi|156128616|gb|AAIH02000006.1|	+	147124-148509	5	146920-147124
AFL2G_01960	gi|156128494|gb|AAIH02000128.1|	+	43754-44983	5	43700-43754
AFL2G_03460	gi|156128485|gb|AAIH02000137.1|	+	22188-23207	5	22090-22188
AFL2G_03482	gi|156128485|gb|AAIH02000137.1|	+	79075-80363	5	78820-79075
AFL2G_01260	gi|156128498|gb|AAIH02000124.1|	+	62530-64481	5	62191-62530
AFL2G_00710	gi|156128503|gb|AAIH02000119.1|	+	91011-93452	5	90973-91011
AFL2G_01418	gi|156128219|gb|AAIH02000403.1|	+	8086-11064	5	7848-8086
AFL2G_11395	gi|156128557|gb|AAIH02000065.1|	+	123183-124393	5	122987-123183
AFL2G_02612	gi|156128406|gb|AAIH02000216.1|	+	40768-42510	5	40699-40768
AFL2G_01553	gi|156128589|gb|AAIH02000033.1|	+	22875-24672	5	22540-22875
AFL2G_02880	gi|156128094|gb|AAIH02000528.1|	+	794-1888	5	67-794
AFL2G_10903	gi|156128620|gb|AAIH02000002.1|	+	106605-108136	5	106552-106605
AFL2G_07939	gi|156128621|gb|AAIH02000001.1|	+	286105-291723	5	285911-286105
AFL2G_05009	gi|156128550|gb|AAIH02000072.1|	+	57545-59480	5	57524-57545
AFL2G_09808	gi|156128539|gb|AAIH02000083.1|	+	120339-121492	5	119999-120339
AFL2G_03544	gi|156128469|gb|AAIH02000153.1|	+	54583-55970	5	54538-54583
AFL2G_01237	gi|156128498|gb|AAIH02000124.1|	+	2200-3595	5	2139-2200
AFL2G_06474	gi|156128133|gb|AAIH02000489.1|	+	44-1812	5	13-44
AFL2G_05107	gi|156128601|gb|AAIH02000021.1|	+	101340-103003	5	101287-101340
AFL2G_11470	gi|156128582|gb|AAIH02000040.1|	+	88697-89794	5	88505-88697
AFL2G_01103	gi|156128367|gb|AAIH02000255.1|	+	2682-5258	5	2257-2682
AFL2G_11114	gi|156128525|gb|AAIH02000097.1|	+	13190-14320	5	13034-13190
AFL2G_02212	gi|156128259|gb|AAIH02000363.1|	+	21154-23388	5	20894-21154
AFL2G_03516	gi|156128551|gb|AAIH02000071.1|	+	93974-97134	5	93753-93974
AFL2G_09684	gi|156128399|gb|AAIH02000223.1|	+	5320-6257	5	5003-5320
AFL2G_06783	gi|156128510|gb|AAIH02000112.1|	+	93514-95059	5	93245-93514
AFL2G_03323	gi|156128512|gb|AAIH02000110.1|	+	90274-91465	5	90014-90274
AFL2G_05927	gi|156128604|gb|AAIH02000018.1|	+	49965-52276	5	49713-49965
AFL2G_05087	gi|156128601|gb|AAIH02000021.1|	+	56334-58010	5	56286-56334
AFL2G_03659	gi|156128400|gb|AAIH02000222.1|	+	11787-13047	5	11734-11787
AFL2G_09344	gi|156128321|gb|AAIH02000301.1|	+	32714-37014	5	32256-32714
AFL2G_09968	gi|156128395|gb|AAIH02000227.1|	+	9269-10913	5	9166-9269
AFL2G_01168	gi|156128447|gb|AAIH02000175.1|	+	24603-26279	5	24458-24603
AFL2G_10541	gi|156128247|gb|AAIH02000375.1|	+	12805-13966	5	12773-12805
AFL2G_09264	gi|156128491|gb|AAIH02000131.1|	+	76585-78258	5	76515-76585
AFL2G_02248	gi|156128617|gb|AAIH02000005.1|	+	91483-93121	5	90724-91483
AFL2G_06967	gi|156128518|gb|AAIH02000104.1|	+	269-2755	5	9-269
AFL2G_10553	gi|156128577|gb|AAIH02000045.1|	+	17519-18259	5	17471-17519
AFL2G_10618	gi|156128505|gb|AAIH02000117.1|	+	45895-46999	5	45877-45895
AFL2G_00417	gi|156128612|gb|AAIH02000010.1|	+	54138-57523	5	53665-54138
AFL2G_09958	gi|156128395|gb|AAIH02000227.1|	+	35906-37136	5	35712-35906
AFL2G_06621	gi|156128385|gb|AAIH02000237.1|	+	32757-34196	5	32416-32757
AFL2G_11251	gi|156128174|gb|AAIH02000448.1|	+	7275-9417	5	7169-7275
AFL2G_11385	gi|156128557|gb|AAIH02000065.1|	+	102220-103919	5	101979-102220
AFL2G_09162	gi|156128597|gb|AAIH02000025.1|	+	107523-111027	5	107477-107523
AFL2G_00151	gi|156128530|gb|AAIH02000092.1|	+	112882-113622	5	112805-112882
AFL2G_01024	gi|156128361|gb|AAIH02000261.1|	+	34157-36474	5	34060-34157
AFL2G_06397	gi|156128607|gb|AAIH02000015.1|	+	158876-161002	5	158762-158876
AFL2G_05269	gi|156128387|gb|AAIH02000235.1|	+	45764-46326	5	45700-45764
AFL2G_09352	gi|156128421|gb|AAIH02000201.1|	+	14212-15765	5	14028-14212
AFL2G_02113	gi|156128586|gb|AAIH02000036.1|	+	1413-3112	5	1047-1413
AFL2G_09294	gi|156128480|gb|AAIH02000142.1|	+	11359-12539	5	11179-11359
AFL2G_10973	gi|156128188|gb|AAIH02000434.1|	+	4836-5647	5	4740-4836
AFL2G_00107	gi|156128530|gb|AAIH02000092.1|	+	8656-9897	5	8413-8656
AFL2G_11594	gi|156128600|gb|AAIH02000022.1|	+	83333-84737	5	83310-83333
AFL2G_08540	gi|156128529|gb|AAIH02000093.1|	+	110333-110917	5	110279-110333
AFL2G_02913	gi|156128526|gb|AAIH02000096.1|	+	35400-36506	5	35270-35400
AFL2G_03470	gi|156128485|gb|AAIH02000137.1|	+	48479-50491	5	48008-48479
AFL2G_04269	gi|156128614|gb|AAIH02000008.1|	+	61351-62985	5	61046-61351
AFL2G_11516	gi|156128576|gb|AAIH02000046.1|	+	36326-38140	5	36295-36326
AFL2G_05461	gi|156128411|gb|AAIH02000211.1|	+	17263-17718	5	17170-17259
AFL2G_02273	gi|156128617|gb|AAIH02000005.1|	+	163419-165567	5	163131-163419
AFL2G_09063	gi|156128038|gb|AAIH02000584.1|	+	3987-4824	5	3889-3987
AFL2G_05919	gi|156128604|gb|AAIH02000018.1|	+	78610-80516	5	78211-78610
AFL2G_11241	gi|156128611|gb|AAIH02000011.1|	+	219200-221796	5	218515-219200
AFL2G_04104	gi|156128381|gb|AAIH02000241.1|	+	41610-42533	5	41393-41610
AFL2G_09386	gi|156128171|gb|AAIH02000451.1|	+	11455-12265	5	11432-11455
AFL2G_04667	gi|156128572|gb|AAIH02000050.1|	+	108688-109865	5	108565-108688
AFL2G_02973	gi|156128504|gb|AAIH02000118.1|	+	83249-84916	5	83160-83249
AFL2G_00973	gi|156128378|gb|AAIH02000244.1|	+	46734-48476	5	46489-46734
AFL2G_07994	gi|156128552|gb|AAIH02000070.1|	+	16585-18022	5	16531-16585
AFL2G_02893	gi|156128308|gb|AAIH02000314.1|	+	27217-30488	5	26888-27217
AFL2G_07699	gi|156128608|gb|AAIH02000014.1|	+	74870-75948	5	74839-74870
AFL2G_10251	gi|156128506|gb|AAIH02000116.1|	+	22446-23612	5	22356-22446
AFL2G_06002	gi|156128374|gb|AAIH02000248.1|	+	29098-29774	5	29032-29098
AFL2G_06391	gi|156128607|gb|AAIH02000015.1|	+	138668-139462	5	138392-138668
AFL2G_00153	gi|156128368|gb|AAIH02000254.1|	+	1368-5085	5	1041-1368
AFL2G_00104	gi|156128530|gb|AAIH02000092.1|	+	2407-3313	5	2249-2407
AFL2G_03501	gi|156128551|gb|AAIH02000071.1|	+	49290-50254	5	49017-49290
AFL2G_01028	gi|156128361|gb|AAIH02000261.1|	+	44079-45247	5	43983-44079
AFL2G_09372	gi|156128223|gb|AAIH02000399.1|	+	7444-9983	5	7221-7444
AFL2G_05389	gi|156128250|gb|AAIH02000372.1|	+	24720-26165	5	24184-24664
AFL2G_05325	gi|156128562|gb|AAIH02000060.1|	+	131509-132475	5	131507-131509
AFL2G_00055	gi|156128433|gb|AAIH02000189.1|	+	58457-59750	5	58206-58457
AFL2G_04473	gi|156128543|gb|AAIH02000079.1|	+	105415-108013	5	105292-105415
AFL2G_05696	gi|156128610|gb|AAIH02000012.1|	+	28340-30376	5	28001-28340
AFL2G_06590	gi|156128564|gb|AAIH02000058.1|	+	97202-99018	5	96974-97202
AFL2G_06573	gi|156128564|gb|AAIH02000058.1|	+	55580-56476	5	55397-55580
AFL2G_09281	gi|156128294|gb|AAIH02000328.1|	+	9794-11620	5	9457-9794
AFL2G_05391	gi|156128560|gb|AAIH02000062.1|	+	1715-4033	5	1697-1715
AFL2G_05109	gi|156128601|gb|AAIH02000021.1|	+	109905-113456	5	109290-109905
AFL2G_10225	gi|156128344|gb|AAIH02000278.1|	+	7681-10841	5	6525-7681
AFL2G_11219	gi|156128611|gb|AAIH02000011.1|	+	149154-150278	5	149033-149154
AFL2G_01427	gi|156128594|gb|AAIH02000028.1|	+	13990-15036	5	13799-13990
AFL2G_10881	gi|156128620|gb|AAIH02000002.1|	+	26692-27543	5	26438-26692
AFL2G_06080	gi|156128527|gb|AAIH02000095.1|	+	10895-12160	5	10843-10895
AFL2G_07553	gi|156128477|gb|AAIH02000145.1|	+	45685-47483	5	45470-45685
AFL2G_10216	gi|156128238|gb|AAIH02000384.1|	+	1404-2581	5	1282-1404
AFL2G_04182	gi|156127995|gb|AAIH02000627.1|	+	291-1450	5	205-291
AFL2G_09288	gi|156128153|gb|AAIH02000469.1|	+	508-3011	5	386-508
AFL2G_01598	gi|156128589|gb|AAIH02000033.1|	+	147855-149054	5	147718-147855
AFL2G_02699	gi|156128613|gb|AAIH02000009.1|	+	13132-15360	5	13080-13132
AFL2G_12100	gi|156128423|gb|AAIH02000199.1|	+	1836-3444	5	1233-1836
AFL2G_05312	gi|156128562|gb|AAIH02000060.1|	+	90686-95287	5	90587-90686
AFL2G_01455	gi|156128594|gb|AAIH02000028.1|	+	113950-114792	5	113794-113950
AFL2G_00048	gi|156128433|gb|AAIH02000189.1|	+	39028-39915	5	38806-39028
AFL2G_01736	gi|156128619|gb|AAIH02000003.1|	+	4019-4720	5	3986-4019
AFL2G_05951	gi|156128542|gb|AAIH02000080.1|	+	14354-16111	5	13792-14354
AFL2G_09137	gi|156128573|gb|AAIH02000049.1|	+	261-2765	5	11-261
AFL2G_05387	gi|156128250|gb|AAIH02000372.1|	+	12708-15286	5	12396-12708
AFL2G_09140	gi|156128597|gb|AAIH02000025.1|	+	191936-192763	5	191670-191936
AFL2G_03143	gi|156128580|gb|AAIH02000042.1|	+	72441-72890	5	72335-72441
AFL2G_11042	gi|156128593|gb|AAIH02000029.1|	+	60065-61339	5	60032-60065
AFL2G_11586	gi|156128600|gb|AAIH02000022.1|	+	62176-62768	5	61784-62176
AFL2G_11221	gi|156128611|gb|AAIH02000011.1|	+	154859-157644	5	154609-154859
AFL2G_08648	gi|156128453|gb|AAIH02000169.1|	+	11917-13356	5	11817-11917
AFL2G_09165	gi|156128597|gb|AAIH02000025.1|	+	97695-101306	5	97499-97695
AFL2G_00289	gi|156128471|gb|AAIH02000151.1|	+	1135-2157	5	1081-1135
AFL2G_09497	gi|156128533|gb|AAIH02000089.1|	+	66053-67891	5	65864-66053
AFL2G_10255	gi|156128506|gb|AAIH02000116.1|	+	33457-35476	5	32804-33457
AFL2G_04075	gi|156128319|gb|AAIH02000303.1|	+	11680-12722	5	11571-11680
AFL2G_08375	gi|156128565|gb|AAIH02000057.1|	+	2054-3214	5	1807-2054
AFL2G_03806	gi|156128609|gb|AAIH02000013.1|	+	72737-72898	5	72656-72721
AFL2G_03606	gi|156128523|gb|AAIH02000099.1|	+	8728-10669	5	8218-8728
AFL2G_06685	gi|156128556|gb|AAIH02000066.1|	+	48032-51076	5	47537-48032
AFL2G_07591	gi|156128270|gb|AAIH02000352.1|	+	3978-5258	5	3646-3978
AFL2G_05559	gi|156128326|gb|AAIH02000296.1|	+	19278-19940	5	19204-19278
AFL2G_05571	gi|156128545|gb|AAIH02000077.1|	+	12288-13225	5	11993-12288
AFL2G_11025	gi|156128593|gb|AAIH02000029.1|	+	12684-15624	5	12591-12684
AFL2G_04335	gi|156128483|gb|AAIH02000139.1|	+	4536-5721	5	4386-4536
AFL2G_01516	gi|156128224|gb|AAIH02000398.1|	+	9995-10886	5	9640-9995
AFL2G_06299	gi|156128215|gb|AAIH02000407.1|	+	11917-13097	5	11650-11917
AFL2G_03139	gi|156128580|gb|AAIH02000042.1|	+	62697-64019	5	62430-62697
AFL2G_11625	gi|156128600|gb|AAIH02000022.1|	+	168163-169517	5	168143-168163
AFL2G_01544	gi|156128217|gb|AAIH02000405.1|	+	16942-17796	5	16934-16942
AFL2G_05805	gi|156128588|gb|AAIH02000034.1|	+	35930-38009	5	34071-35930
AFL2G_03697	gi|156128268|gb|AAIH02000354.1|	+	27813-29195	5	27622-27761
AFL2G_01299	gi|156128310|gb|AAIH02000312.1|	+	26897-31015	5	26458-26897
AFL2G_02034	gi|156128616|gb|AAIH02000006.1|	+	43425-45194	5	43264-43425
AFL2G_10160	gi|156128468|gb|AAIH02000154.1|	+	59100-60771	5	58808-59100
AFL2G_00869	gi|156128397|gb|AAIH02000225.1|	+	40639-43064	5	40630-40639
AFL2G_07896	gi|156128621|gb|AAIH02000001.1|	+	157406-159652	5	157253-157406
AFL2G_06146	gi|156128408|gb|AAIH02000214.1|	+	58770-59783	5	58689-58770
AFL2G_11515	gi|156128576|gb|AAIH02000046.1|	+	34346-35209	5	33640-34346
AFL2G_09517	gi|156128465|gb|AAIH02000157.1|	+	3539-4544	5	3475-3539
AFL2G_11608	gi|156128600|gb|AAIH02000022.1|	+	113294-114998	5	113094-113294
AFL2G_03967	gi|156128440|gb|AAIH02000182.1|	+	59988-61165	5	59934-59988
AFL2G_05303	gi|156128562|gb|AAIH02000060.1|	+	54928-57320	5	54745-54928
AFL2G_11820	gi|156128454|gb|AAIH02000168.1|	+	66047-66727	5	65754-66047
AFL2G_04197	gi|156128396|gb|AAIH02000226.1|	+	35387-36494	5	35330-35387
AFL2G_00122	gi|156128530|gb|AAIH02000092.1|	+	41995-44235	5	41802-41995
AFL2G_07925	gi|156128621|gb|AAIH02000001.1|	+	238567-239586	5	238498-238567
AFL2G_06972	gi|156128518|gb|AAIH02000104.1|	+	14655-15323	5	14575-14655
AFL2G_11327	gi|156128606|gb|AAIH02000016.1|	+	154156-155596	5	153098-154156
AFL2G_04526	gi|156128532|gb|AAIH02000090.1|	+	59145-61163	5	58793-59145
AFL2G_01794	gi|156128619|gb|AAIH02000003.1|	+	164750-165481	5	164461-164750
AFL2G_01721	gi|156128587|gb|AAIH02000035.1|	+	153315-154087	5	153222-153315
AFL2G_11651	gi|156128244|gb|AAIH02000378.1|	+	20304-21923	5	20246-20304
AFL2G_11048	gi|156128593|gb|AAIH02000029.1|	+	81579-82053	5	81539-81579
AFL2G_06716	gi|156128556|gb|AAIH02000066.1|	+	130874-131836	5	130854-130874
AFL2G_04019	gi|156128441|gb|AAIH02000181.1|	+	67287-69067	5	67130-67287
AFL2G_07455	gi|156128466|gb|AAIH02000156.1|	+	41906-46221	5	41284-41906
AFL2G_05750	gi|156128610|gb|AAIH02000012.1|	+	187449-189242	5	187293-187449
AFL2G_10249	gi|156128506|gb|AAIH02000116.1|	+	18776-19927	5	18651-18776
AFL2G_12086	gi|156128424|gb|AAIH02000198.1|	+	27271-28206	5	26893-27271
AFL2G_09956	gi|156128395|gb|AAIH02000227.1|	+	41403-43517	5	41055-41403
AFL2G_11712	gi|156128574|gb|AAIH02000048.1|	+	121239-123109	5	121191-121239
AFL2G_01753	gi|156128619|gb|AAIH02000003.1|	+	53228-54328	5	53224-53228
AFL2G_07523	gi|156128583|gb|AAIH02000039.1|	+	152291-153993	5	152068-152291
AFL2G_09920	gi|156128579|gb|AAIH02000043.1|	+	77213-81539	5	77083-77213
AFL2G_01718	gi|156128587|gb|AAIH02000035.1|	+	143247-144459	5	143097-143202
AFL2G_02933	gi|156128526|gb|AAIH02000096.1|	+	97030-98141	5	96747-96970
AFL2G_02281	gi|156128617|gb|AAIH02000005.1|	+	183676-185299	5	183530-183676
AFL2G_12448	gi|156128426|gb|AAIH02000196.1|	+	2594-4399	5	2566-2594
AFL2G_07713	gi|156128608|gb|AAIH02000014.1|	+	124707-126467	5	124629-124707
AFL2G_00723	gi|156128262|gb|AAIH02000360.1|	+	28492-29517	5	28374-28492
AFL2G_11430	gi|156128522|gb|AAIH02000100.1|	+	84676-85311	5	84653-84676
AFL2G_09605	gi|156128553|gb|AAIH02000069.1|	+	16500-19520	5	16367-16500
AFL2G_11333	gi|156128606|gb|AAIH02000016.1|	+	172017-173057	5	171524-172017
AFL2G_04809	gi|156128278|gb|AAIH02000344.1|	+	24090-24617	5	23864-24090
AFL2G_03964	gi|156128440|gb|AAIH02000182.1|	+	65766-67611	5	65749-65766
AFL2G_04190	gi|156128396|gb|AAIH02000226.1|	+	16513-17946	5	16503-16513
AFL2G_00444	gi|156128612|gb|AAIH02000010.1|	+	136715-138177	5	136626-136715
AFL2G_10494	gi|156128591|gb|AAIH02000031.1|	+	68527-69601	5	68504-68527
AFL2G_02415	gi|156128501|gb|AAIH02000121.1|	+	61515-62357	5	61388-61515
AFL2G_03972	gi|156128440|gb|AAIH02000182.1|	+	48408-50175	5	48203-48408
AFL2G_03361	gi|156128544|gb|AAIH02000078.1|	+	99045-101774	5	98920-99045
AFL2G_02055	gi|156128616|gb|AAIH02000006.1|	+	103711-107297	5	103012-103711
AFL2G_11233	gi|156128611|gb|AAIH02000011.1|	+	192709-193915	5	192450-192709
AFL2G_09273	gi|156128206|gb|AAIH02000416.1|	+	13874-15393	5	13119-13874
AFL2G_08472	gi|156128499|gb|AAIH02000123.1|	+	50830-51748	5	50661-50830
AFL2G_06177	gi|156128585|gb|AAIH02000037.1|	+	6392-7190	5	6383-6392
AFL2G_11616	gi|156128600|gb|AAIH02000022.1|	+	136341-137753	5	136189-136341
AFL2G_04070	gi|156128145|gb|AAIH02000477.1|	+	4108-4822	5	4009-4098
AFL2G_03081	gi|156128618|gb|AAIH02000004.1|	+	223364-224520	5	223327-223364
AFL2G_09896	gi|156128579|gb|AAIH02000043.1|	+	146855-151132	5	146560-146855
AFL2G_04960	gi|156128161|gb|AAIH02000461.1|	+	13290-14666	5	13272-13290
AFL2G_09154	gi|156128597|gb|AAIH02000025.1|	+	146811-148826	5	146362-146811
AFL2G_01968	gi|156128494|gb|AAIH02000128.1|	+	72534-75214	5	72347-72534
AFL2G_02223	gi|156128617|gb|AAIH02000005.1|	+	18870-20018	5	18799-18870
AFL2G_05653	gi|156128549|gb|AAIH02000073.1|	+	115717-117965	5	115270-115717
AFL2G_09533	gi|156128465|gb|AAIH02000157.1|	+	47270-48991	5	46984-47270
AFL2G_11220	gi|156128611|gb|AAIH02000011.1|	+	151338-153473	5	151013-151338
AFL2G_05359	gi|156128463|gb|AAIH02000159.1|	+	3372-4349	5	3111-3372
AFL2G_09965	gi|156128395|gb|AAIH02000227.1|	+	15309-17743	5	15152-15309
AFL2G_12294	gi|156128561|gb|AAIH02000061.1|	+	99533-102165	5	99422-99533
AFL2G_04747	gi|156128394|gb|AAIH02000228.1|	+	2367-3727	5	2015-2367
AFL2G_11641	gi|156128248|gb|AAIH02000374.1|	+	15154-15711	5	15002-15154
AFL2G_09884	gi|156128261|gb|AAIH02000361.1|	+	7287-8615	5	7235-7287
AFL2G_00396	gi|156128410|gb|AAIH02000212.1|	+	50073-51129	5	49961-50073
AFL2G_01982	gi|156128323|gb|AAIH02000299.1|	+	2637-4803	5	2529-2637
AFL2G_08438	gi|156128289|gb|AAIH02000333.1|	+	25802-26794	5	25767-25802
AFL2G_02779	gi|156128478|gb|AAIH02000144.1|	+	10396-11316	5	9859-10396
AFL2G_03249	gi|156128602|gb|AAIH02000020.1|	+	198711-199831	5	198564-198711
AFL2G_04233	gi|156128260|gb|AAIH02000362.1|	+	10702-11385	5	10636-10702
AFL2G_09948	gi|156128579|gb|AAIH02000043.1|	+	1218-2327	5	1092-1218
AFL2G_02608	gi|156128406|gb|AAIH02000216.1|	+	30996-33026	5	30949-30996
AFL2G_01591	gi|156128589|gb|AAIH02000033.1|	+	121915-123321	5	121907-121915
AFL2G_11111	gi|156128525|gb|AAIH02000097.1|	+	5488-7382	5	5411-5488
AFL2G_08771	gi|156128516|gb|AAIH02000106.1|	+	4307-5558	5	4203-4307
AFL2G_01241	gi|156128498|gb|AAIH02000124.1|	+	11630-11914	5	11586-11630
AFL2G_08435	gi|156128289|gb|AAIH02000333.1|	+	21587-23062	5	20514-21587
AFL2G_01699	gi|156128587|gb|AAIH02000035.1|	+	92516-93520	5	92480-92516
AFL2G_09940	gi|156128579|gb|AAIH02000043.1|	+	14136-16473	5	14084-14136
AFL2G_09051	gi|156128487|gb|AAIH02000135.1|	+	60942-62048	5	60893-60942
AFL2G_04538	gi|156128532|gb|AAIH02000090.1|	+	100546-101800	5	99916-100546
AFL2G_11257	gi|156128288|gb|AAIH02000334.1|	+	10830-12466	5	10665-10830
AFL2G_01729	gi|156128587|gb|AAIH02000035.1|	+	177177-178999	5	177074-177177
AFL2G_05361	gi|156128463|gb|AAIH02000159.1|	+	7141-8535	5	7054-7141
AFL2G_09246	gi|156128491|gb|AAIH02000131.1|	+	22208-23237	5	22035-22208
AFL2G_08156	gi|156128605|gb|AAIH02000017.1|	+	41128-42971	5	41079-41128
AFL2G_04088	gi|156128381|gb|AAIH02000241.1|	+	4423-5619	5	3948-4423
AFL2G_03793	gi|156128609|gb|AAIH02000013.1|	+	45653-46417	5	45589-45653
AFL2G_02495	gi|156128391|gb|AAIH02000231.1|	+	54778-57003	5	54451-54778
AFL2G_11793	gi|156128179|gb|AAIH02000443.1|	+	6682-8198	5	5183-6682
AFL2G_05449	gi|156128335|gb|AAIH02000287.1|	+	19761-20850	5	19315-19761
AFL2G_00437	gi|156128612|gb|AAIH02000010.1|	+	119806-120889	5	119327-119806
AFL2G_11244	gi|156128611|gb|AAIH02000011.1|	+	231819-232808	5	231299-231819
AFL2G_08045	gi|156128615|gb|AAIH02000007.1|	+	9355-11360	5	9330-9355
AFL2G_03097	gi|156128618|gb|AAIH02000004.1|	+	260139-261497	5	260073-260139
AFL2G_07439	gi|156128466|gb|AAIH02000156.1|	+	1656-3068	5	1509-1656
AFL2G_04720	gi|156128563|gb|AAIH02000059.1|	+	89396-90667	5	89190-89396
AFL2G_04513	gi|156128532|gb|AAIH02000090.1|	+	16575-19487	5	16559-16575
AFL2G_00957	gi|156128378|gb|AAIH02000244.1|	+	1338-3731	5	1104-1338
AFL2G_02767	gi|156128613|gb|AAIH02000009.1|	+	216363-217870	5	216164-216363
AFL2G_02118	gi|156128586|gb|AAIH02000036.1|	+	10736-12501	5	10383-10736
AFL2G_05905	gi|156128604|gb|AAIH02000018.1|	+	124011-125436	5	123696-124011
AFL2G_09960	gi|156128395|gb|AAIH02000227.1|	+	30454-33604	5	30186-30454
AFL2G_05685	gi|156128610|gb|AAIH02000012.1|	+	2604-4139	5	2498-2604
AFL2G_03353	gi|156128544|gb|AAIH02000078.1|	+	81593-82183	5	81294-81593
AFL2G_09866	gi|156128305|gb|AAIH02000317.1|	+	17607-18554	5	17575-17607
AFL2G_06914	gi|156128497|gb|AAIH02000125.1|	+	47185-48853	5	47112-47185
AFL2G_10243	gi|156128061|gb|AAIH02000561.1|	+	5896-6665	5	5669-5896
AFL2G_12076	gi|156128424|gb|AAIH02000198.1|	+	5779-7243	5	5464-5779
AFL2G_03670	gi|156128400|gb|AAIH02000222.1|	+	33305-34453	5	32975-33305
AFL2G_04877	gi|156128455|gb|AAIH02000167.1|	+	39461-41363	5	39341-39387
AFL2G_09282	gi|156128294|gb|AAIH02000328.1|	+	12145-13902	5	12121-12145
AFL2G_11927	gi|156128338|gb|AAIH02000284.1|	+	7470-8465	5	7439-7470
AFL2G_01883	gi|156128350|gb|AAIH02000272.1|	+	19417-20617	5	19180-19417
AFL2G_08391	gi|156128565|gb|AAIH02000057.1|	+	44972-46213	5	44847-44972
AFL2G_03871	gi|156128418|gb|AAIH02000204.1|	+	19786-20691	5	19522-19786
AFL2G_09309	gi|156128480|gb|AAIH02000142.1|	+	54379-56741	5	53876-54379
AFL2G_00571	gi|156128517|gb|AAIH02000105.1|	+	97396-98293	5	97372-97396
AFL2G_10072	gi|156128452|gb|AAIH02000170.1|	+	35895-39168	5	35783-35895
AFL2G_00608	gi|156128599|gb|AAIH02000023.1|	+	101042-101808	5	101003-101042
AFL2G_04933	gi|156128534|gb|AAIH02000088.1|	+	60679-62070	5	60670-60679
AFL2G_05821	gi|156128588|gb|AAIH02000034.1|	+	75129-77032	5	74978-75129
AFL2G_07728	gi|156128608|gb|AAIH02000014.1|	+	164799-168853	5	164680-164799
AFL2G_00987	gi|156128322|gb|AAIH02000300.1|	+	19439-21110	5	19205-19439
AFL2G_09982	gi|156128356|gb|AAIH02000266.1|	+	23983-25412	5	23599-23983
AFL2G_02189	gi|156128500|gb|AAIH02000122.1|	+	37991-39463	5	37882-37991
AFL2G_05347	gi|156128448|gb|AAIH02000174.1|	+	49350-50720	5	49130-49350
AFL2G_11984	gi|156128225|gb|AAIH02000397.1|	+	16961-18694	5	16896-16961
AFL2G_11390	gi|156128557|gb|AAIH02000065.1|	+	114166-115251	5	114138-114166
AFL2G_12151	gi|156128389|gb|AAIH02000233.1|	+	31277-32107	5	31190-31277
AFL2G_02062	gi|156128616|gb|AAIH02000006.1|	+	124124-126605	5	124026-124124
AFL2G_07065	gi|156128427|gb|AAIH02000195.1|	+	16407-17144	5	16032-16407
AFL2G_12257	gi|156128521|gb|AAIH02000101.1|	+	11710-13268	5	11510-11710
AFL2G_00447	gi|156128612|gb|AAIH02000010.1|	+	145551-147757	5	145227-145551
AFL2G_07337	gi|156128567|gb|AAIH02000055.1|	+	108113-109825	5	108064-108113
AFL2G_02568	gi|156128435|gb|AAIH02000187.1|	+	7010-8059	5	6781-7010
AFL2G_09127	gi|156128573|gb|AAIH02000049.1|	+	23587-25337	5	23444-23587
AFL2G_12439	gi|156128449|gb|AAIH02000173.1|	+	61114-62134	5	60975-61114
AFL2G_03549	gi|156128469|gb|AAIH02000153.1|	+	66449-67815	5	66255-66449
AFL2G_08017	gi|156128520|gb|AAIH02000102.1|	+	71227-71985	5	71190-71227
AFL2G_02905	gi|156128526|gb|AAIH02000096.1|	+	16978-18300	5	16877-16978
AFL2G_06850	gi|156128570|gb|AAIH02000052.1|	+	93317-94325	5	93272-93317
AFL2G_05230	gi|156128546|gb|AAIH02000076.1|	+	72603-74912	5	72550-72603
AFL2G_06044	gi|156128412|gb|AAIH02000210.1|	+	53565-54389	5	53524-53565
AFL2G_11376	gi|156128557|gb|AAIH02000065.1|	+	77203-78148	5	77164-77203
AFL2G_08535	gi|156128529|gb|AAIH02000093.1|	+	96120-96784	5	95958-96120
AFL2G_01838	gi|156128054|gb|AAIH02000568.1|	+	3381-4468	5	2962-3381
AFL2G_10803	gi|156128537|gb|AAIH02000085.1|	+	18648-21583	5	18550-18648
AFL2G_10433	gi|156128324|gb|AAIH02000298.1|	+	14297-15784	5	14218-14297
AFL2G_02229	gi|156128617|gb|AAIH02000005.1|	+	31091-33078	5	30756-31091
AFL2G_03121	gi|156128580|gb|AAIH02000042.1|	+	12710-13798	5	12562-12710
AFL2G_08939	gi|156128595|gb|AAIH02000027.1|	+	100929-101203	5	100900-100929
AFL2G_09190	gi|156128597|gb|AAIH02000025.1|	+	28509-30059	5	28468-28509
AFL2G_01184	gi|156128286|gb|AAIH02000336.1|	+	27090-28520	5	26961-27090
AFL2G_06216	gi|156128585|gb|AAIH02000037.1|	+	123848-125279	5	123763-123848
AFL2G_10059	gi|156128104|gb|AAIH02000518.1|	+	6551-7898	5	6154-6551
AFL2G_09907	gi|156128579|gb|AAIH02000043.1|	+	119556-121073	5	119392-119556
AFL2G_01815	gi|156128619|gb|AAIH02000003.1|	+	227930-230062	5	227308-227930
AFL2G_05430	gi|156128560|gb|AAIH02000062.1|	+	123348-124266	5	123318-123348
AFL2G_01479	gi|156128594|gb|AAIH02000028.1|	+	173870-175436	5	173449-173870
AFL2G_09347	gi|156128421|gb|AAIH02000201.1|	+	42-2990	5	1-42
AFL2G_07769	gi|156128536|gb|AAIH02000086.1|	+	18177-19267	5	18026-18177
AFL2G_03306	gi|156128512|gb|AAIH02000110.1|	+	51370-52017	5	51201-51370
AFL2G_05451	gi|156128335|gb|AAIH02000287.1|	+	23764-28822	5	23471-23764
AFL2G_03577	gi|156128264|gb|AAIH02000358.1|	+	24078-25034	5	23782-24078
AFL2G_01195	gi|156128077|gb|AAIH02000545.1|	+	42-2286	5	7-42
AFL2G_06249	gi|156128476|gb|AAIH02000146.1|	+	19895-23419	5	19604-19895
AFL2G_01760	gi|156128619|gb|AAIH02000003.1|	+	66628-67088	5	66571-66628
AFL2G_11472	gi|156128582|gb|AAIH02000040.1|	+	91929-92968	5	91671-91905
AFL2G_08362	gi|156128328|gb|AAIH02000294.1|	+	8862-10333	5	8830-8862
AFL2G_06029	gi|156128412|gb|AAIH02000210.1|	+	2731-5733	5	1982-2731
AFL2G_08849	gi|156128513|gb|AAIH02000109.1|	+	69070-69568	5	68803-69070
AFL2G_04313	gi|156128614|gb|AAIH02000008.1|	+	198059-201492	5	197844-198059
AFL2G_04535	gi|156128532|gb|AAIH02000090.1|	+	86981-89483	5	86940-86981
AFL2G_11849	gi|156128584|gb|AAIH02000038.1|	+	29183-29669	5	28939-29169
AFL2G_09147	gi|156128597|gb|AAIH02000025.1|	+	171399-172956	5	171188-171399
AFL2G_09234	gi|156128459|gb|AAIH02000163.1|	+	271-1160	5	67-271
AFL2G_07756	gi|156128313|gb|AAIH02000309.1|	+	23869-25004	5	23677-23869
AFL2G_05601	gi|156128545|gb|AAIH02000077.1|	+	90375-90659	5	90325-90375
AFL2G_11169	gi|156128611|gb|AAIH02000011.1|	+	1002-2073	5	578-1002
AFL2G_09865	gi|156128305|gb|AAIH02000317.1|	+	25066-26947	5	24669-25066
AFL2G_04544	gi|156128532|gb|AAIH02000090.1|	+	114553-118391	5	114413-114553
AFL2G_01258	gi|156128498|gb|AAIH02000124.1|	+	59283-60951	5	59207-59283
AFL2G_07624	gi|156128519|gb|AAIH02000103.1|	+	29134-31607	5	28918-29134
AFL2G_10844	gi|156128502|gb|AAIH02000120.1|	+	16669-17418	5	16638-16669
AFL2G_04780	gi|156128337|gb|AAIH02000285.1|	+	29175-31800	5	29109-29175
AFL2G_00155	gi|156128368|gb|AAIH02000254.1|	+	10308-11560	5	10121-10308
AFL2G_09574	gi|156128553|gb|AAIH02000069.1|	+	103982-105447	5	103878-103982
AFL2G_06135	gi|156128408|gb|AAIH02000214.1|	+	24528-25832	5	24412-24528
AFL2G_08700	gi|156128358|gb|AAIH02000264.1|	+	29825-30949	5	29771-29825
AFL2G_08510	gi|156128529|gb|AAIH02000093.1|	+	30737-32781	5	30172-30737
AFL2G_06055	gi|156128178|gb|AAIH02000444.1|	+	391-1623	5	352-391
AFL2G_07351	gi|156128567|gb|AAIH02000055.1|	+	66540-67787	5	66501-66540
AFL2G_01090	gi|156128511|gb|AAIH02000111.1|	+	59874-60704	5	59699-59874
AFL2G_01568	gi|156128589|gb|AAIH02000033.1|	+	61320-61727	5	61307-61320
AFL2G_07652	gi|156128443|gb|AAIH02000179.1|	+	66957-68963	5	66915-66957
AFL2G_03343	gi|156128544|gb|AAIH02000078.1|	+	50826-52498	5	50742-50826
AFL2G_07762	gi|156128536|gb|AAIH02000086.1|	+	2209-3268	5	2125-2209
AFL2G_01792	gi|156128619|gb|AAIH02000003.1|	+	149814-151615	5	147934-149814
AFL2G_10192	gi|156128240|gb|AAIH02000382.1|	+	7851-8622	5	7383-7851
AFL2G_09714	gi|156128211|gb|AAIH02000411.1|	+	3947-5630	5	3902-3947
AFL2G_01918	gi|156128566|gb|AAIH02000056.1|	+	43641-44424	5	43566-43641
AFL2G_05622	gi|156128549|gb|AAIH02000073.1|	+	15178-15911	5	15002-15178
AFL2G_10373	gi|156128383|gb|AAIH02000239.1|	+	14040-15821	5	13831-14040
AFL2G_07937	gi|156128621|gb|AAIH02000001.1|	+	278823-279542	5	278634-278823
AFL2G_01684	gi|156128587|gb|AAIH02000035.1|	+	44565-47033	5	44192-44565
AFL2G_03282	gi|156128482|gb|AAIH02000140.1|	+	77716-78042	5	77592-77716
AFL2G_06868	gi|156128372|gb|AAIH02000250.1|	+	1082-1534	5	976-1082
AFL2G_05338	gi|156128448|gb|AAIH02000174.1|	+	24889-25922	5	24695-24889
AFL2G_04078	gi|156128319|gb|AAIH02000303.1|	+	18431-20283	5	18302-18431
AFL2G_00649	gi|156128548|gb|AAIH02000074.1|	+	32627-35098	5	32500-32627
AFL2G_05287	gi|156128562|gb|AAIH02000060.1|	+	13064-13809	5	12937-13064
AFL2G_00058	gi|156128433|gb|AAIH02000189.1|	+	64980-66325	5	64916-64980
AFL2G_02510	gi|156128571|gb|AAIH02000051.1|	+	45724-46425	5	45492-45724
AFL2G_05224	gi|156128546|gb|AAIH02000076.1|	+	55447-57492	5	55128-55447
AFL2G_10001	gi|156128434|gb|AAIH02000188.1|	+	28318-31248	5	27806-28318
AFL2G_11455	gi|156128582|gb|AAIH02000040.1|	+	53090-54979	5	52938-53090
AFL2G_00788	gi|156128514|gb|AAIH02000108.1|	+	54849-57207	5	54840-54849
AFL2G_01368	gi|156128509|gb|AAIH02000113.1|	+	60896-61318	5	60677-60896
AFL2G_00478	gi|156128612|gb|AAIH02000010.1|	+	239650-240424	5	239420-239650
AFL2G_04389	gi|156128598|gb|AAIH02000024.1|	+	93525-94803	5	93488-93525
AFL2G_10124	gi|156128306|gb|AAIH02000316.1|	+	42-1586	5	2-42
AFL2G_02191	gi|156128500|gb|AAIH02000122.1|	+	44531-46070	5	44392-44531
AFL2G_00647	gi|156128548|gb|AAIH02000074.1|	+	26869-28044	5	26573-26869
AFL2G_00859	gi|156128267|gb|AAIH02000355.1|	+	13821-15409	5	13555-13821
AFL2G_04556	gi|156128220|gb|AAIH02000402.1|	+	13956-14957	5	13334-13956
AFL2G_07444	gi|156128466|gb|AAIH02000156.1|	+	14165-14428	5	13952-14165
AFL2G_08084	gi|156128615|gb|AAIH02000007.1|	+	103581-104485	5	103308-103581
AFL2G_03855	gi|156128609|gb|AAIH02000013.1|	+	230006-232049	5	229529-230006
AFL2G_06904	gi|156128497|gb|AAIH02000125.1|	+	26573-28804	5	26391-26573
AFL2G_11351	gi|156128606|gb|AAIH02000016.1|	+	214107-214852	5	214039-214107
AFL2G_04406	gi|156128598|gb|AAIH02000024.1|	+	133614-134081	5	133572-133614
AFL2G_09338	gi|156128321|gb|AAIH02000301.1|	+	20191-21379	5	19940-20191
AFL2G_04278	gi|156128614|gb|AAIH02000008.1|	+	89977-91763	5	89788-89977
AFL2G_07538	gi|156128477|gb|AAIH02000145.1|	+	13242-14072	5	13187-13242
AFL2G_04034	gi|156128559|gb|AAIH02000063.1|	+	44808-46806	5	44710-44808
AFL2G_01211	gi|156128467|gb|AAIH02000155.1|	+	56642-57706	5	56288-56642
AFL2G_03894	gi|156128450|gb|AAIH02000172.1|	+	24212-25219	5	24066-24212
AFL2G_02146	gi|156128586|gb|AAIH02000036.1|	+	94268-94684	5	93938-94268
AFL2G_08216	gi|156128605|gb|AAIH02000017.1|	+	218967-220714	5	218885-218967
AFL2G_02407	gi|156128501|gb|AAIH02000121.1|	+	41801-42826	5	41499-41801
AFL2G_08632	gi|156128334|gb|AAIH02000288.1|	+	26350-27909	5	26255-26350
AFL2G_02610	gi|156128406|gb|AAIH02000216.1|	+	34534-36636	5	34331-34534
AFL2G_01305	gi|156128072|gb|AAIH02000550.1|	+	4503-6469	5	4494-4503
AFL2G_08219	gi|156128017|gb|AAIH02000605.1|	+	2009-2961	5	1895-2009
AFL2G_01154	gi|156128331|gb|AAIH02000291.1|	+	15552-21561	5	15359-15552
AFL2G_00135	gi|156128530|gb|AAIH02000092.1|	+	70044-72932	5	69561-70044
AFL2G_02436	gi|156128407|gb|AAIH02000215.1|	+	11471-12286	5	11387-11471
AFL2G_01013	gi|156128361|gb|AAIH02000261.1|	+	2142-3728	5	2042-2135
AFL2G_08525	gi|156128529|gb|AAIH02000093.1|	+	67471-68356	5	67332-67471
AFL2G_00576	gi|156128599|gb|AAIH02000023.1|	+	12936-15129	5	12415-12936
AFL2G_10314	gi|156128590|gb|AAIH02000032.1|	+	100547-102598	5	100308-100547
AFL2G_01787	gi|156128619|gb|AAIH02000003.1|	+	136723-139515	5	136359-136723
AFL2G_08465	gi|156128499|gb|AAIH02000123.1|	+	30997-32109	5	30865-30997
AFL2G_08118	gi|156128615|gb|AAIH02000007.1|	+	186495-189581	5	186108-186495
AFL2G_04800	gi|156128278|gb|AAIH02000344.1|	+	7811-8760	5	7665-7811
AFL2G_09918	gi|156128579|gb|AAIH02000043.1|	+	83629-86550	5	83521-83629
AFL2G_02936	gi|156128526|gb|AAIH02000096.1|	+	106878-110631	5	106320-106878
AFL2G_00990	gi|156128322|gb|AAIH02000300.1|	+	25221-27649	5	25137-25221
AFL2G_09132	gi|156128573|gb|AAIH02000049.1|	+	13342-14394	5	13282-13342
AFL2G_00909	gi|156128402|gb|AAIH02000220.1|	+	107-1511	5	3-107
AFL2G_02410	gi|156128501|gb|AAIH02000121.1|	+	47359-48514	5	47312-47359
AFL2G_12433	gi|156128449|gb|AAIH02000173.1|	+	45285-46114	5	45180-45285
AFL2G_05491	gi|156128339|gb|AAIH02000283.1|	+	6466-10433	5	6242-6466
AFL2G_11115	gi|156128525|gb|AAIH02000097.1|	+	14877-16569	5	14799-14877
AFL2G_05232	gi|156128546|gb|AAIH02000076.1|	+	78677-80148	5	78455-78677
AFL2G_09995	gi|156128434|gb|AAIH02000188.1|	+	13643-15945	5	13068-13643
AFL2G_10054	gi|156128460|gb|AAIH02000162.1|	+	77455-81932	5	76500-77455
AFL2G_03844	gi|156128609|gb|AAIH02000013.1|	+	194097-195639	5	193915-194097
AFL2G_05776	gi|156128346|gb|AAIH02000276.1|	+	13878-15169	5	13839-13878
AFL2G_02746	gi|156128613|gb|AAIH02000009.1|	+	160768-161301	5	159177-160768
AFL2G_03125	gi|156128580|gb|AAIH02000042.1|	+	25002-27237	5	24867-25002
AFL2G_11259	gi|156128288|gb|AAIH02000334.1|	+	14169-15010	5	14065-14169
AFL2G_00227	gi|156128568|gb|AAIH02000054.1|	+	2061-4201	5	2045-2061
AFL2G_00971	gi|156128378|gb|AAIH02000244.1|	+	41193-42504	5	41072-41193
AFL2G_06851	gi|156128570|gb|AAIH02000052.1|	+	95390-101607	5	95162-95390
AFL2G_00998	gi|156128380|gb|AAIH02000242.1|	+	7554-10498	5	7290-7554
AFL2G_06462	gi|156128351|gb|AAIH02000271.1|	+	42345-43254	5	42232-42345
AFL2G_02318	gi|156128617|gb|AAIH02000005.1|	+	277329-281648	5	277278-277329
AFL2G_09892	gi|156128579|gb|AAIH02000043.1|	+	158935-160449	5	158666-158935
AFL2G_00110	gi|156128530|gb|AAIH02000092.1|	+	12994-14931	5	12926-12994
AFL2G_12091	gi|156128424|gb|AAIH02000198.1|	+	43516-44586	5	43131-43516
AFL2G_05931	gi|156128604|gb|AAIH02000018.1|	+	40530-41366	5	40503-40530
AFL2G_01117	gi|156128367|gb|AAIH02000255.1|	+	40886-42263	5	40537-40886
AFL2G_04775	gi|156128337|gb|AAIH02000285.1|	+	18776-20965	5	18739-18776
AFL2G_03307	gi|156128512|gb|AAIH02000110.1|	+	52701-54248	5	52660-52701
AFL2G_06530	gi|156128430|gb|AAIH02000192.1|	+	25677-27249	5	25615-25677
AFL2G_07643	gi|156128519|gb|AAIH02000103.1|	+	76037-77072	5	75781-76037
AFL2G_08644	gi|156128453|gb|AAIH02000169.1|	+	3767-5411	5	3611-3767
AFL2G_02810	gi|156128541|gb|AAIH02000081.1|	+	20531-21516	5	20307-20531
AFL2G_08307	gi|156128470|gb|AAIH02000152.1|	+	37038-41802	5	36177-37038
AFL2G_09312	gi|156128480|gb|AAIH02000142.1|	+	69420-69942	5	68924-69420
AFL2G_05939	gi|156128604|gb|AAIH02000018.1|	+	15655-17828	5	15444-15655
AFL2G_01408	gi|156128353|gb|AAIH02000269.1|	+	17850-18821	5	17581-17850
AFL2G_05980	gi|156128542|gb|AAIH02000080.1|	+	103902-105374	5	103879-103902
AFL2G_03479	gi|156128485|gb|AAIH02000137.1|	+	73595-75311	5	73574-73595
AFL2G_07933	gi|156128621|gb|AAIH02000001.1|	+	266193-269658	5	266037-266193
AFL2G_02754	gi|156128613|gb|AAIH02000009.1|	+	182681-183813	5	182589-182681
AFL2G_11061	gi|156128593|gb|AAIH02000029.1|	+	113280-113864	5	113132-113280
AFL2G_02137	gi|156128586|gb|AAIH02000036.1|	+	63953-66091	5	63734-63953
AFL2G_04129	gi|156128538|gb|AAIH02000084.1|	+	53095-54274	5	52900-53095
AFL2G_04171	gi|156128366|gb|AAIH02000256.1|	+	25751-26959	5	25703-25751
AFL2G_04547	gi|156128152|gb|AAIH02000470.1|	+	11409-12317	5	11234-11409
AFL2G_02931	gi|156128526|gb|AAIH02000096.1|	+	94190-94501	5	93882-94190
AFL2G_01093	gi|156128511|gb|AAIH02000111.1|	+	64807-66836	5	64653-64807
AFL2G_10483	gi|156128591|gb|AAIH02000031.1|	+	40512-42773	5	40348-40512
AFL2G_09418	gi|156128496|gb|AAIH02000126.1|	+	66341-68753	5	66289-66341
AFL2G_04147	gi|156128538|gb|AAIH02000084.1|	+	111221-112299	5	111158-111221
AFL2G_05527	gi|156128493|gb|AAIH02000129.1|	+	45415-46414	5	45333-45415
AFL2G_11195	gi|156128611|gb|AAIH02000011.1|	+	71760-73651	5	71480-71760
AFL2G_03508	gi|156128551|gb|AAIH02000071.1|	+	72692-74069	5	72600-72692
AFL2G_10785	gi|156128272|gb|AAIH02000350.1|	+	14874-16793	5	14334-14874
AFL2G_05693	gi|156128610|gb|AAIH02000012.1|	+	21202-23155	5	20984-21202
AFL2G_00420	gi|156128612|gb|AAIH02000010.1|	+	64031-65753	5	63958-64031
AFL2G_11910	gi|156128357|gb|AAIH02000265.1|	+	31003-35227	5	30513-31003
AFL2G_02107	gi|156128616|gb|AAIH02000006.1|	+	258567-259562	5	258538-258567
AFL2G_07593	gi|156128270|gb|AAIH02000352.1|	+	10081-12250	5	9835-10081
AFL2G_05302	gi|156128562|gb|AAIH02000060.1|	+	48854-49632	5	48618-48854
AFL2G_06684	gi|156128556|gb|AAIH02000066.1|	+	46075-46581	5	46074-46075
AFL2G_03725	gi|156128531|gb|AAIH02000091.1|	+	80783-85721	5	80443-80783
AFL2G_06789	gi|156128510|gb|AAIH02000112.1|	+	77830-79227	5	77691-77830
AFL2G_04864	gi|156128455|gb|AAIH02000167.1|	+	74310-76270	5	74260-74310
AFL2G_06968	gi|156128518|gb|AAIH02000104.1|	+	3875-6199	5	3688-3875
AFL2G_09889	gi|156128579|gb|AAIH02000043.1|	+	167947-168363	5	167786-167947
AFL2G_07045	gi|156128279|gb|AAIH02000343.1|	+	30475-31794	5	30420-30475
AFL2G_11839	gi|156128584|gb|AAIH02000038.1|	+	7829-9402	5	7734-7829
AFL2G_02708	gi|156128613|gb|AAIH02000009.1|	+	44620-48064	5	44341-44620
AFL2G_10063	gi|156128452|gb|AAIH02000170.1|	+	2990-5021	5	2666-2990
AFL2G_06803	gi|156128510|gb|AAIH02000112.1|	+	41713-43205	5	41575-41713
AFL2G_03406	gi|156128555|gb|AAIH02000067.1|	+	56116-60543	5	56020-56116
AFL2G_11863	gi|156128584|gb|AAIH02000038.1|	+	62739-65108	5	62512-62739
AFL2G_02056	gi|156128616|gb|AAIH02000006.1|	+	108118-109699	5	107923-108118
AFL2G_11526	gi|156128576|gb|AAIH02000046.1|	+	52407-53023	5	52400-52407
AFL2G_05950	gi|156128542|gb|AAIH02000080.1|	+	11582-12441	5	11576-11582
AFL2G_10758	gi|156128515|gb|AAIH02000107.1|	+	46064-46936	5	45999-46064
AFL2G_11199	gi|156128611|gb|AAIH02000011.1|	+	86686-89086	5	86529-86686
AFL2G_06067	gi|156128304|gb|AAIH02000318.1|	+	23566-26547	5	23449-23566
AFL2G_06500	gi|156128461|gb|AAIH02000161.1|	+	7166-7915	5	7044-7166
AFL2G_00884	gi|156128397|gb|AAIH02000225.1|	+	4294-5453	5	4203-4294
AFL2G_02115	gi|156128586|gb|AAIH02000036.1|	+	4512-5919	5	4276-4512
AFL2G_05080	gi|156128601|gb|AAIH02000021.1|	+	41074-42572	5	40763-41074
AFL2G_07108	gi|156128547|gb|AAIH02000075.1|	+	49699-51399	5	49653-49699
AFL2G_02730	gi|156128613|gb|AAIH02000009.1|	+	118430-119457	5	118347-118430
AFL2G_11565	gi|156128600|gb|AAIH02000022.1|	+	5240-7348	5	5167-5240
AFL2G_07232	gi|156128581|gb|AAIH02000041.1|	+	108732-109343	5	108678-108732
AFL2G_09872	gi|156128305|gb|AAIH02000317.1|	+	972-2905	5	775-972
AFL2G_04768	gi|156128337|gb|AAIH02000285.1|	+	429-1568	5	329-429
AFL2G_00178	gi|156128578|gb|AAIH02000044.1|	+	30533-31665	5	30336-30533
AFL2G_01246	gi|156128498|gb|AAIH02000124.1|	+	21496-22296	5	21395-21496
AFL2G_05715	gi|156128610|gb|AAIH02000012.1|	+	90558-91294	5	90492-90558
AFL2G_06626	gi|156128385|gb|AAIH02000237.1|	+	48992-51153	5	48623-48992
AFL2G_02514	gi|156128571|gb|AAIH02000051.1|	+	55395-57032	5	55265-55395
AFL2G_00542	gi|156128517|gb|AAIH02000105.1|	+	25617-26913	5	25598-25617
AFL2G_08241	gi|156128473|gb|AAIH02000149.1|	+	44374-45349	5	44112-44374
AFL2G_05331	gi|156128448|gb|AAIH02000174.1|	+	3212-3904	5	2944-3053
AFL2G_04753	gi|156128394|gb|AAIH02000228.1|	+	17106-18347	5	17066-17106
AFL2G_10398	gi|156128415|gb|AAIH02000207.1|	+	38725-40590	5	38434-38725
AFL2G_01966	gi|156128494|gb|AAIH02000128.1|	+	66112-67564	5	66080-66112
AFL2G_01617	gi|156128290|gb|AAIH02000332.1|	+	1191-1448	5	1165-1191
AFL2G_11865	gi|156128584|gb|AAIH02000038.1|	+	70776-73125	5	70724-70776
AFL2G_12213	gi|156128495|gb|AAIH02000127.1|	+	70559-72502	5	70090-70559
AFL2G_12196	gi|156128475|gb|AAIH02000147.1|	+	85802-86492	5	85744-85802
AFL2G_01510	gi|156128401|gb|AAIH02000221.1|	+	57041-58196	5	56852-57041
AFL2G_08089	gi|156128615|gb|AAIH02000007.1|	+	114862-116073	5	114768-114862
AFL2G_03242	gi|156128602|gb|AAIH02000020.1|	+	181708-182723	5	181667-181708
AFL2G_09924	gi|156128579|gb|AAIH02000043.1|	+	60192-62315	5	60135-60192
AFL2G_09813	gi|156128464|gb|AAIH02000158.1|	+	19334-21572	5	19300-19334
AFL2G_06425	gi|156128159|gb|AAIH02000463.1|	+	5038-5781	5	3526-5038
AFL2G_10790	gi|156128272|gb|AAIH02000350.1|	+	25168-27160	5	24971-25168
AFL2G_03536	gi|156128469|gb|AAIH02000153.1|	+	27147-28168	5	26955-27147
AFL2G_06130	gi|156128408|gb|AAIH02000214.1|	+	13937-15256	5	13698-13856
AFL2G_04894	gi|156128170|gb|AAIH02000452.1|	+	167-1165	5	10-167
AFL2G_00821	gi|156128390|gb|AAIH02000232.1|	+	36612-38305	5	36230-36612
AFL2G_07306	gi|156128592|gb|AAIH02000030.1|	+	139518-141491	5	139480-139518
AFL2G_10879	gi|156128620|gb|AAIH02000002.1|	+	23482-24678	5	23266-23482
AFL2G_10184	gi|156128318|gb|AAIH02000304.1|	+	22380-23353	5	21721-22380
AFL2G_10764	gi|156128515|gb|AAIH02000107.1|	+	60298-62155	5	60160-60298
AFL2G_01182	gi|156128023|gb|AAIH02000599.1|	+	64-1298	5	33-64
AFL2G_09676	gi|156128349|gb|AAIH02000273.1|	+	22602-23403	5	22322-22602
AFL2G_03213	gi|156128602|gb|AAIH02000020.1|	+	93300-95008	5	92967-93300
AFL2G_03142	gi|156128580|gb|AAIH02000042.1|	+	69934-71708	5	69627-69934
AFL2G_01139	gi|156128355|gb|AAIH02000267.1|	+	15096-17882	5	14706-15096
AFL2G_09863	gi|156128305|gb|AAIH02000317.1|	+	32303-35851	5	31865-32303
AFL2G_02565	gi|156128435|gb|AAIH02000187.1|	+	1453-2075	5	1379-1453
AFL2G_06768	gi|156128425|gb|AAIH02000197.1|	+	33289-33992	5	33144-33289
AFL2G_12272	gi|156128561|gb|AAIH02000061.1|	+	34479-37719	5	34321-34479
AFL2G_09266	gi|156128491|gb|AAIH02000131.1|	+	82658-83749	5	82625-82658
AFL2G_00962	gi|156128378|gb|AAIH02000244.1|	+	14931-15855	5	14810-14931
AFL2G_03687	gi|156128268|gb|AAIH02000354.1|	+	5319-6593	5	5200-5319
AFL2G_00456	gi|156128612|gb|AAIH02000010.1|	+	168476-172772	5	168240-168476
AFL2G_09142	gi|156128597|gb|AAIH02000025.1|	+	185487-187195	5	185269-185487
AFL2G_07787	gi|156128536|gb|AAIH02000086.1|	+	73337-74937	5	72983-73337
AFL2G_02502	gi|156128571|gb|AAIH02000051.1|	+	21994-23676	5	21832-21994
AFL2G_04939	gi|156128534|gb|AAIH02000088.1|	+	77046-78544	5	76752-77046
AFL2G_03161	gi|156128580|gb|AAIH02000042.1|	+	121475-122521	5	121066-121475
AFL2G_08347	gi|156128462|gb|AAIH02000160.1|	+	77529-79346	5	76999-77529
AFL2G_01178	gi|156128447|gb|AAIH02000175.1|	+	63280-64578	5	63194-63280
AFL2G_05626	gi|156128549|gb|AAIH02000073.1|	+	33566-37430	5	33395-33566
AFL2G_03713	gi|156128531|gb|AAIH02000091.1|	+	42879-45149	5	42287-42879
AFL2G_01998	gi|156128360|gb|AAIH02000262.1|	+	7973-10137	5	7910-7973
AFL2G_08261	gi|156128444|gb|AAIH02000178.1|	+	21891-22787	5	21537-21891
AFL2G_01647	gi|156128438|gb|AAIH02000184.1|	+	49588-51022	5	49530-49588
AFL2G_11968	gi|156128492|gb|AAIH02000130.1|	+	71099-72200	5	70349-71099
AFL2G_10365	gi|156128422|gb|AAIH02000200.1|	+	61579-62478	5	61466-61579
AFL2G_03202	gi|156128602|gb|AAIH02000020.1|	+	61982-63364	5	61899-61982
AFL2G_02078	gi|156128616|gb|AAIH02000006.1|	+	174597-175963	5	174280-174597
AFL2G_12035	gi|156128558|gb|AAIH02000064.1|	+	24882-25235	5	24800-24882
AFL2G_02986	gi|156128429|gb|AAIH02000193.1|	+	16235-16597	5	16207-16235
AFL2G_04534	gi|156128532|gb|AAIH02000090.1|	+	84375-85387	5	84282-84375
AFL2G_01633	gi|156128216|gb|AAIH02000406.1|	+	11618-12902	5	11437-11618
AFL2G_03106	gi|156128618|gb|AAIH02000004.1|	+	286783-287619	5	286546-286783
AFL2G_10928	gi|156128620|gb|AAIH02000002.1|	+	180468-181760	5	180438-180468
AFL2G_01622	gi|156128290|gb|AAIH02000332.1|	+	19283-20353	5	19244-19283
AFL2G_00428	gi|156128612|gb|AAIH02000010.1|	+	92351-93644	5	92201-92351
AFL2G_10507	gi|156128591|gb|AAIH02000031.1|	+	102027-102677	5	101717-102027
AFL2G_10713	gi|156128528|gb|AAIH02000094.1|	+	40694-42379	5	40417-40694
AFL2G_06236	gi|156128476|gb|AAIH02000146.1|	+	70254-72375	5	70217-70254
AFL2G_10195	gi|156128240|gb|AAIH02000382.1|	+	17989-19815	5	17914-17989
AFL2G_10318	gi|156128590|gb|AAIH02000032.1|	+	107808-109335	5	107594-107808
AFL2G_03720	gi|156128531|gb|AAIH02000091.1|	+	66927-69534	5	66862-66927
AFL2G_00772	gi|156128514|gb|AAIH02000108.1|	+	2627-4146	5	2485-2627
AFL2G_03525	gi|156128551|gb|AAIH02000071.1|	+	122374-123585	5	122064-122374
AFL2G_00910	gi|156128402|gb|AAIH02000220.1|	+	3708-7193	5	3319-3708
AFL2G_12299	gi|156128561|gb|AAIH02000061.1|	+	115008-115951	5	114489-115008
AFL2G_10031	gi|156128460|gb|AAIH02000162.1|	+	19803-21302	5	19568-19803
AFL2G_03127	gi|156128580|gb|AAIH02000042.1|	+	30657-32671	5	30564-30657
AFL2G_05921	gi|156128604|gb|AAIH02000018.1|	+	74072-75432	5	73781-74072
AFL2G_02116	gi|156128586|gb|AAIH02000036.1|	+	6831-8126	5	6732-6831
AFL2G_03784	gi|156128609|gb|AAIH02000013.1|	+	23321-26898	5	23176-23321
AFL2G_05754	gi|156128610|gb|AAIH02000012.1|	+	193912-196058	5	193890-193912
AFL2G_00597	gi|156128599|gb|AAIH02000023.1|	+	72359-74315	5	71836-72359
AFL2G_09685	gi|156128399|gb|AAIH02000223.1|	+	9370-10412	5	8992-9370
AFL2G_08134	gi|156128615|gb|AAIH02000007.1|	+	247976-250234	5	247686-247976
AFL2G_11914	gi|156127959|gb|AAIH02000663.1|	+	639-2297	5	242-639
AFL2G_00493	gi|156128456|gb|AAIH02000166.1|	+	14029-15794	5	13967-14029
AFL2G_11561	gi|156128576|gb|AAIH02000046.1|	+	158709-160206	5	158668-158709
AFL2G_10032	gi|156128460|gb|AAIH02000162.1|	+	22531-27586	5	22183-22531
AFL2G_03773	gi|156128472|gb|AAIH02000150.1|	+	85577-86662	5	85302-85577
AFL2G_02599	gi|156128406|gb|AAIH02000216.1|	+	14476-15384	5	13002-14476
AFL2G_04230	gi|156128417|gb|AAIH02000205.1|	+	64419-66681	5	64289-64419
AFL2G_09544	gi|156128465|gb|AAIH02000157.1|	+	73589-74933	5	73165-73589
AFL2G_08592	gi|156128507|gb|AAIH02000115.1|	+	53289-54293	5	52900-53289
AFL2G_01848	gi|156128373|gb|AAIH02000249.1|	+	38673-43760	5	38088-38673
AFL2G_03841	gi|156128609|gb|AAIH02000013.1|	+	186424-187666	5	186090-186424
AFL2G_09359	gi|156128421|gb|AAIH02000201.1|	+	35288-36889	5	35160-35288
AFL2G_06699	gi|156128556|gb|AAIH02000066.1|	+	78587-79777	5	78526-78587
AFL2G_01056	gi|156128317|gb|AAIH02000305.1|	+	2410-4254	5	2377-2410
AFL2G_08398	gi|156128565|gb|AAIH02000057.1|	+	74616-77582	5	74441-74616
AFL2G_09557	gi|156128375|gb|AAIH02000247.1|	+	36652-37401	5	35906-36652
AFL2G_10343	gi|156128422|gb|AAIH02000200.1|	+	2441-3981	5	2217-2410
AFL2G_04852	gi|156128437|gb|AAIH02000185.1|	+	71196-72431	5	70722-71196
AFL2G_08793	gi|156128516|gb|AAIH02000106.1|	+	64821-66766	5	64748-64821
AFL2G_05784	gi|156128297|gb|AAIH02000325.1|	+	27105-28430	5	26787-27092
AFL2G_04787	gi|156128341|gb|AAIH02000281.1|	+	16933-18873	5	16680-16933
AFL2G_05239	gi|156128546|gb|AAIH02000076.1|	+	92783-94758	5	92222-92783
AFL2G_08615	gi|156128295|gb|AAIH02000327.1|	+	4386-6053	5	4302-4386
AFL2G_00368	gi|156128301|gb|AAIH02000321.1|	+	10444-11579	5	10154-10444
AFL2G_00057	gi|156128433|gb|AAIH02000189.1|	+	62449-64306	5	62386-62449
AFL2G_10331	gi|156128590|gb|AAIH02000032.1|	+	156861-157154	5	156796-156861
AFL2G_03741	gi|156128472|gb|AAIH02000150.1|	+	5525-8071	5	5496-5525
AFL2G_07791	gi|156128536|gb|AAIH02000086.1|	+	84180-84887	5	84130-84180
AFL2G_10044	gi|156128460|gb|AAIH02000162.1|	+	51129-51760	5	50553-51129
AFL2G_07171	gi|156128575|gb|AAIH02000047.1|	+	46995-50116	5	46906-46995
AFL2G_09126	gi|156128573|gb|AAIH02000049.1|	+	25781-28270	5	25725-25781
AFL2G_02654	gi|156128603|gb|AAIH02000019.1|	+	105923-106135	5	105915-105923
AFL2G_05342	gi|156128448|gb|AAIH02000174.1|	+	32361-34238	5	31985-32361
AFL2G_08516	gi|156128529|gb|AAIH02000093.1|	+	46682-47451	5	46553-46682
AFL2G_11329	gi|156128606|gb|AAIH02000016.1|	+	162438-164321	5	161698-162438
AFL2G_04565	gi|156128554|gb|AAIH02000068.1|	+	2042-3718	5	1702-2042
AFL2G_01064	gi|156128317|gb|AAIH02000305.1|	+	30336-31584	5	30118-30336
AFL2G_11210	gi|156128611|gb|AAIH02000011.1|	+	118487-124738	5	118332-118487
AFL2G_08245	gi|156128473|gb|AAIH02000149.1|	+	36154-37762	5	36002-36154
AFL2G_01027	gi|156128361|gb|AAIH02000261.1|	+	42827-43673	5	42816-42827
AFL2G_01137	gi|156128355|gb|AAIH02000267.1|	+	8989-10143	5	8569-8989
AFL2G_06842	gi|156128570|gb|AAIH02000052.1|	+	66904-67872	5	66827-66904
AFL2G_07911	gi|156128621|gb|AAIH02000001.1|	+	203101-205239	5	202956-203101
AFL2G_01910	gi|156128566|gb|AAIH02000056.1|	+	19739-20941	5	19565-19739
AFL2G_06475	gi|156128025|gb|AAIH02000597.1|	+	2282-3316	5	2183-2282
AFL2G_10983	gi|156128413|gb|AAIH02000209.1|	+	6017-7280	5	5869-6017
AFL2G_07146	gi|156128575|gb|AAIH02000047.1|	+	128992-130639	5	128942-128992
AFL2G_06513	gi|156128419|gb|AAIH02000203.1|	+	43495-44539	5	42917-43495
AFL2G_07471	gi|156128199|gb|AAIH02000423.1|	+	19146-20433	5	19021-19146
AFL2G_04560	gi|156128135|gb|AAIH02000487.1|	+	251-1601	5	127-251
AFL2G_06679	gi|156128556|gb|AAIH02000066.1|	+	35037-36193	5	34953-35037
AFL2G_02769	gi|156128613|gb|AAIH02000009.1|	+	219718-221077	5	219537-219718
AFL2G_08587	gi|156128507|gb|AAIH02000115.1|	+	63744-64922	5	63694-63744
AFL2G_05782	gi|156128297|gb|AAIH02000325.1|	+	30407-32509	5	30354-30407
AFL2G_08368	gi|156128160|gb|AAIH02000462.1|	+	3440-6067	5	3166-3440
AFL2G_01411	gi|156128353|gb|AAIH02000269.1|	+	34818-35888	5	34116-34818
AFL2G_08385	gi|156128565|gb|AAIH02000057.1|	+	30529-31499	5	30246-30529
AFL2G_07234	gi|156128581|gb|AAIH02000041.1|	+	114994-116361	5	114790-114994
AFL2G_01809	gi|156128619|gb|AAIH02000003.1|	+	214939-216013	5	214822-214939
AFL2G_10438	gi|156128324|gb|AAIH02000298.1|	+	24236-26227	5	24208-24236
AFL2G_12226	gi|156128521|gb|AAIH02000101.1|	+	95733-96817	5	95528-95733
AFL2G_04363	gi|156128598|gb|AAIH02000024.1|	+	8859-9718	5	8424-8859
AFL2G_04106	gi|156128381|gb|AAIH02000241.1|	+	44347-45146	5	44338-44347
AFL2G_07173	gi|156128575|gb|AAIH02000047.1|	+	43780-45578	5	43764-43780
AFL2G_02738	gi|156128613|gb|AAIH02000009.1|	+	137237-138713	5	137134-137237
AFL2G_02007	gi|156128360|gb|AAIH02000262.1|	+	32473-33637	5	32345-32473
AFL2G_04713	gi|156128563|gb|AAIH02000059.1|	+	67218-68934	5	67008-67218
AFL2G_08488	gi|156128499|gb|AAIH02000123.1|	+	85478-89044	5	85379-85478
AFL2G_03639	gi|156128265|gb|AAIH02000357.1|	+	21987-24297	5	21823-21987
AFL2G_07608	gi|156128258|gb|AAIH02000364.1|	+	20986-22228	5	20615-20986
AFL2G_08360	gi|156128328|gb|AAIH02000294.1|	+	12473-13713	5	12226-12473
AFL2G_05742	gi|156128610|gb|AAIH02000012.1|	+	168077-170050	5	167911-168077
AFL2G_07868	gi|156128621|gb|AAIH02000001.1|	+	63551-65197	5	63196-63551
AFL2G_05602	gi|156128545|gb|AAIH02000077.1|	+	91445-93265	5	90717-91445
AFL2G_02444	gi|156128407|gb|AAIH02000215.1|	+	38054-40680	5	37946-38054
AFL2G_11985	gi|156128225|gb|AAIH02000397.1|	+	14419-16022	5	14400-14419
AFL2G_12307	gi|156128561|gb|AAIH02000061.1|	+	137472-138888	5	137142-137472
AFL2G_05967	gi|156128542|gb|AAIH02000080.1|	+	61832-62374	5	61678-61832
AFL2G_03398	gi|156128555|gb|AAIH02000067.1|	+	18095-20248	5	17520-18095
AFL2G_04577	gi|156128554|gb|AAIH02000068.1|	+	33029-34383	5	32736-33029
AFL2G_01755	gi|156128619|gb|AAIH02000003.1|	+	57630-58457	5	57552-57630
AFL2G_00878	gi|156128397|gb|AAIH02000225.1|	+	17153-17671	5	16869-17153
AFL2G_03463	gi|156128485|gb|AAIH02000137.1|	+	27082-28316	5	26613-27082
AFL2G_10045	gi|156128460|gb|AAIH02000162.1|	+	54626-56409	5	54550-54626
AFL2G_01608	gi|156128589|gb|AAIH02000033.1|	+	178778-179068	5	178715-178778
AFL2G_07533	gi|156128583|gb|AAIH02000039.1|	+	173797-174681	5	173605-173797
AFL2G_12405	gi|156128354|gb|AAIH02000268.1|	+	4813-6143	5	4627-4813
AFL2G_08341	gi|156128462|gb|AAIH02000160.1|	+	59660-62051	5	58900-59660
AFL2G_02831	gi|156128541|gb|AAIH02000081.1|	+	98816-100864	5	98594-98816
AFL2G_02585	gi|156128435|gb|AAIH02000187.1|	+	49848-51454	5	49624-49848
AFL2G_00127	gi|156128530|gb|AAIH02000092.1|	+	51647-52771	5	51552-51647
AFL2G_02832	gi|156128541|gb|AAIH02000081.1|	+	101759-102719	5	101328-101759
AFL2G_11579	gi|156128600|gb|AAIH02000022.1|	+	43766-46061	5	43241-43766
AFL2G_07145	gi|156128575|gb|AAIH02000047.1|	+	131479-132435	5	131410-131479
AFL2G_07611	gi|156128519|gb|AAIH02000103.1|	+	186-1150	5	2-186
AFL2G_04470	gi|156128543|gb|AAIH02000079.1|	+	97380-99530	5	97306-97380
AFL2G_07861	gi|156128621|gb|AAIH02000001.1|	+	33106-36644	5	32605-33106
AFL2G_07714	gi|156128608|gb|AAIH02000014.1|	+	127323-128410	5	127002-127323
AFL2G_06076	gi|156128527|gb|AAIH02000095.1|	+	1542-3231	5	1469-1542
AFL2G_09772	gi|156128539|gb|AAIH02000083.1|	+	5708-7320	5	5656-5708
AFL2G_09975	gi|156128356|gb|AAIH02000266.1|	+	3955-5487	5	3821-3955
AFL2G_09321	gi|156128320|gb|AAIH02000302.1|	+	31382-33149	5	31290-31382
AFL2G_04471	gi|156128543|gb|AAIH02000079.1|	+	100157-102297	5	100150-100157
AFL2G_02296	gi|156128617|gb|AAIH02000005.1|	+	224456-227038	5	224368-224456
AFL2G_04130	gi|156128538|gb|AAIH02000084.1|	+	55835-57928	5	55562-55835
AFL2G_01657	gi|156128438|gb|AAIH02000184.1|	+	23236-26448	5	23139-23236
AFL2G_01843	gi|156128373|gb|AAIH02000249.1|	+	21913-23841	5	21730-21913
AFL2G_10383	gi|156128383|gb|AAIH02000239.1|	+	45683-46879	5	45221-45683
AFL2G_02929	gi|156128526|gb|AAIH02000096.1|	+	89691-90596	5	89502-89691
AFL2G_07574	gi|156128392|gb|AAIH02000230.1|	+	6551-8227	5	5895-6551
AFL2G_08278	gi|156128444|gb|AAIH02000178.1|	+	70203-70914	5	70021-70203
AFL2G_05415	gi|156128560|gb|AAIH02000062.1|	+	74341-76143	5	73740-74341
AFL2G_01072	gi|156128511|gb|AAIH02000111.1|	+	10416-12372	5	10016-10416
AFL2G_09540	gi|156128465|gb|AAIH02000157.1|	+	63346-64875	5	63285-63346
AFL2G_02825	gi|156128541|gb|AAIH02000081.1|	+	75449-78281	5	75408-75449
AFL2G_04247	gi|156128614|gb|AAIH02000008.1|	+	2159-3709	5	2073-2159
AFL2G_09700	gi|156128364|gb|AAIH02000258.1|	+	33075-35279	5	32802-33075
AFL2G_08453	gi|156128340|gb|AAIH02000282.1|	+	34133-35534	5	34045-34133
AFL2G_07950	gi|156128621|gb|AAIH02000001.1|	+	329418-332138	5	329368-329418
AFL2G_02275	gi|156128617|gb|AAIH02000005.1|	+	170103-171537	5	169613-170103
AFL2G_05928	gi|156128604|gb|AAIH02000018.1|	+	47878-48839	5	47850-47878
AFL2G_06014	gi|156128303|gb|AAIH02000319.1|	+	12798-13541	5	12764-12798
AFL2G_02152	gi|156128586|gb|AAIH02000036.1|	+	106356-108928	5	105940-106356
AFL2G_01961	gi|156128494|gb|AAIH02000128.1|	+	45355-46506	5	45312-45355
AFL2G_02516	gi|156128571|gb|AAIH02000051.1|	+	60539-61561	5	60472-60539
AFL2G_00854	gi|156128267|gb|AAIH02000355.1|	+	1999-3411	5	1995-1999
AFL2G_11780	gi|156128524|gb|AAIH02000098.1|	+	23606-25171	5	23487-23606
AFL2G_11116	gi|156128525|gb|AAIH02000097.1|	+	17290-17922	5	17199-17290
AFL2G_01228	gi|156128229|gb|AAIH02000393.1|	+	13105-14452	5	12983-13105
AFL2G_09987	gi|156128356|gb|AAIH02000266.1|	+	35231-36373	5	35096-35231
AFL2G_01863	gi|156128336|gb|AAIH02000286.1|	+	33913-34971	5	33250-33913
AFL2G_02073	gi|156128616|gb|AAIH02000006.1|	+	157061-159024	5	156977-157061
AFL2G_03137	gi|156128580|gb|AAIH02000042.1|	+	57799-58837	5	57728-57799
AFL2G_06361	gi|156128607|gb|AAIH02000015.1|	+	51708-53845	5	51662-51708
AFL2G_02549	gi|156128379|gb|AAIH02000243.1|	+	6846-8976	5	6777-6846
AFL2G_06045	gi|156128412|gb|AAIH02000210.1|	+	55520-57532	5	55458-55520
AFL2G_09705	gi|156128364|gb|AAIH02000258.1|	+	17220-17735	5	17073-17220
AFL2G_07908	gi|156128621|gb|AAIH02000001.1|	+	193364-194973	5	193346-193364
AFL2G_01517	gi|156128224|gb|AAIH02000398.1|	+	11774-13796	5	11425-11774
AFL2G_08161	gi|156128605|gb|AAIH02000017.1|	+	54163-55693	5	54155-54163
AFL2G_05257	gi|156128387|gb|AAIH02000235.1|	+	16071-17050	5	16025-16071
AFL2G_01745	gi|156128619|gb|AAIH02000003.1|	+	31734-33132	5	31355-31734
AFL2G_08126	gi|156128615|gb|AAIH02000007.1|	+	222020-223999	5	221834-222020
AFL2G_03451	gi|156128485|gb|AAIH02000137.1|	+	131-872	5	1-131
AFL2G_09603	gi|156128553|gb|AAIH02000069.1|	+	23852-24938	5	23841-23852
AFL2G_05563	gi|156128326|gb|AAIH02000296.1|	+	24461-26399	5	24129-24461
AFL2G_09187	gi|156128597|gb|AAIH02000025.1|	+	34845-37551	5	34775-34845
AFL2G_06569	gi|156128564|gb|AAIH02000058.1|	+	46211-48493	5	46158-46211
AFL2G_08209	gi|156128605|gb|AAIH02000017.1|	+	202399-203019	5	202355-202399
AFL2G_03123	gi|156128580|gb|AAIH02000042.1|	+	17700-18737	5	17449-17700
AFL2G_04325	gi|156128614|gb|AAIH02000008.1|	+	233295-236705	5	233035-233295
AFL2G_07961	gi|156128552|gb|AAIH02000070.1|	+	114767-116651	5	114377-114767
AFL2G_11827	gi|156128237|gb|AAIH02000385.1|	+	23151-23891	5	23116-23151
AFL2G_10265	gi|156128506|gb|AAIH02000116.1|	+	56634-57750	5	56584-56634
AFL2G_01932	gi|156128566|gb|AAIH02000056.1|	+	94230-96658	5	93693-94230
AFL2G_10411	gi|156128414|gb|AAIH02000208.1|	+	9994-11690	5	9645-9994
AFL2G_08359	gi|156128328|gb|AAIH02000294.1|	+	15359-16812	5	15228-15359
AFL2G_00784	gi|156128514|gb|AAIH02000108.1|	+	44439-45697	5	44199-44439
AFL2G_03971	gi|156128440|gb|AAIH02000182.1|	+	51278-52087	5	51174-51278
AFL2G_00656	gi|156128548|gb|AAIH02000074.1|	+	55496-56717	5	55094-55496
AFL2G_07670	gi|156128443|gb|AAIH02000179.1|	+	10739-14852	5	10580-10739
AFL2G_04379	gi|156128598|gb|AAIH02000024.1|	+	70397-70777	5	70347-70397
AFL2G_08369	gi|156128160|gb|AAIH02000462.1|	+	6363-7709	5	6333-6363
AFL2G_04731	gi|156128563|gb|AAIH02000059.1|	+	114392-117208	5	114150-114392
AFL2G_03540	gi|156128469|gb|AAIH02000153.1|	+	42449-43327	5	42427-42449
AFL2G_07052	gi|156128427|gb|AAIH02000195.1|	+	59451-60415	5	59328-59451
AFL2G_11953	gi|156128492|gb|AAIH02000130.1|	+	25107-26588	5	24829-25107
AFL2G_00898	gi|156128302|gb|AAIH02000320.1|	+	1749-3522	5	1583-1676
AFL2G_09911	gi|156128579|gb|AAIH02000043.1|	+	105331-107013	5	105305-105331
AFL2G_06246	gi|156128476|gb|AAIH02000146.1|	+	33730-35449	5	33668-33730
AFL2G_11877	gi|156128584|gb|AAIH02000038.1|	+	104100-105273	5	103981-104100
AFL2G_01578	gi|156128589|gb|AAIH02000033.1|	+	86657-87749	5	86621-86657
AFL2G_04099	gi|156128381|gb|AAIH02000241.1|	+	30578-32061	5	30458-30578
AFL2G_06667	gi|156128255|gb|AAIH02000367.1|	+	1404-3605	5	731-1404
AFL2G_09729	gi|156128569|gb|AAIH02000053.1|	+	17068-18272	5	16825-17068
AFL2G_05497	gi|156128347|gb|AAIH02000275.1|	+	2834-4814	5	2408-2834
AFL2G_10284	gi|156128590|gb|AAIH02000032.1|	+	6600-11068	5	6428-6600
AFL2G_10776	gi|156128515|gb|AAIH02000107.1|	+	99924-101115	5	99916-99924
AFL2G_00311	gi|156128471|gb|AAIH02000151.1|	+	49721-51080	5	49692-49721
AFL2G_11684	gi|156128574|gb|AAIH02000048.1|	+	51549-52114	5	51493-51549
AFL2G_08597	gi|156128507|gb|AAIH02000115.1|	+	43319-44886	5	43094-43319
AFL2G_07920	gi|156128621|gb|AAIH02000001.1|	+	228366-229979	5	228115-228366
AFL2G_11239	gi|156128611|gb|AAIH02000011.1|	+	211617-212784	5	211457-211617
AFL2G_11207	gi|156128611|gb|AAIH02000011.1|	+	111113-113455	5	110580-111113
AFL2G_01908	gi|156128566|gb|AAIH02000056.1|	+	12402-14613	5	12142-12402
AFL2G_02588	gi|156128435|gb|AAIH02000187.1|	+	58117-61123	5	57810-58117
AFL2G_00618	gi|156128599|gb|AAIH02000023.1|	+	126286-128343	5	126132-126286
AFL2G_05360	gi|156128463|gb|AAIH02000159.1|	+	5244-6496	5	5127-5244
AFL2G_09349	gi|156128421|gb|AAIH02000201.1|	+	6766-7541	5	6661-6766
AFL2G_11786	gi|156128524|gb|AAIH02000098.1|	+	5434-7523	5	5333-5434
AFL2G_11604	gi|156128600|gb|AAIH02000022.1|	+	102393-103409	5	101809-102393
AFL2G_06991	gi|156128518|gb|AAIH02000104.1|	+	77068-78644	5	77008-77068
AFL2G_06965	gi|156128362|gb|AAIH02000260.1|	+	33263-34416	5	32999-33263
AFL2G_02468	gi|156128300|gb|AAIH02000322.1|	+	15672-17646	5	15284-15672
AFL2G_10295	gi|156128590|gb|AAIH02000032.1|	+	31310-32691	5	31207-31310
AFL2G_05827	gi|156128588|gb|AAIH02000034.1|	+	88535-89212	5	88375-88535
AFL2G_02582	gi|156128435|gb|AAIH02000187.1|	+	40522-43242	5	40194-40522
AFL2G_04899	gi|156128369|gb|AAIH02000253.1|	+	12992-15520	5	12958-12992
AFL2G_01160	gi|156128331|gb|AAIH02000291.1|	+	38826-39706	5	38796-38826
AFL2G_10804	gi|156128537|gb|AAIH02000085.1|	+	22195-24071	5	22083-22195
AFL2G_12049	gi|156128558|gb|AAIH02000064.1|	+	80363-82207	5	80207-80304
AFL2G_10636	gi|156127950|gb|AAIH02000672.1|	+	133-510	5	58-133
AFL2G_10344	gi|156128422|gb|AAIH02000200.1|	+	6280-9566	5	5934-6280
AFL2G_00588	gi|156128599|gb|AAIH02000023.1|	+	46857-47867	5	46362-46857
AFL2G_01317	gi|156128281|gb|AAIH02000341.1|	+	25093-26025	5	24940-25093
AFL2G_09036	gi|156128487|gb|AAIH02000135.1|	+	24496-26217	5	24450-24496
AFL2G_09746	gi|156128569|gb|AAIH02000053.1|	+	71185-72636	5	70964-71185
AFL2G_00677	gi|156128548|gb|AAIH02000074.1|	+	112299-115654	5	112228-112299
AFL2G_02340	gi|156128535|gb|AAIH02000087.1|	+	65148-67836	5	65122-65148
AFL2G_08172	gi|156128605|gb|AAIH02000017.1|	+	86306-87304	5	86166-86306
AFL2G_05985	gi|156128542|gb|AAIH02000080.1|	+	113907-115112	5	113869-113907
AFL2G_01979	gi|156128254|gb|AAIH02000368.1|	+	23121-26192	5	22619-23121
AFL2G_01022	gi|156128361|gb|AAIH02000261.1|	+	26368-28974	5	26290-26368
AFL2G_00654	gi|156128548|gb|AAIH02000074.1|	+	50690-52727	5	50175-50690
AFL2G_00094	gi|156128490|gb|AAIH02000132.1|	+	69593-71316	5	68916-69593
AFL2G_09224	gi|156128459|gb|AAIH02000163.1|	+	22576-23528	5	22500-22576
AFL2G_09504	gi|156128533|gb|AAIH02000089.1|	+	89001-89973	5	88965-89001
AFL2G_12288	gi|156128561|gb|AAIH02000061.1|	+	83905-84654	5	83858-83905
AFL2G_01175	gi|156128447|gb|AAIH02000175.1|	+	49923-53343	5	48629-49923
AFL2G_00281	gi|156128245|gb|AAIH02000377.1|	+	11458-12484	5	11326-11458
AFL2G_10275	gi|156128506|gb|AAIH02000116.1|	+	83972-86091	5	83814-83972
AFL2G_09074	gi|156128214|gb|AAIH02000408.1|	+	8832-10248	5	8776-8832
AFL2G_12345	gi|156128386|gb|AAIH02000236.1|	+	1036-2500	5	790-1036
AFL2G_08521	gi|156128529|gb|AAIH02000093.1|	+	56858-59740	5	56833-56858
AFL2G_12460	gi|156128426|gb|AAIH02000196.1|	+	42124-43743	5	41934-42124
AFL2G_00771	gi|156128514|gb|AAIH02000108.1|	+	858-1934	5	425-858
AFL2G_08200	gi|156128605|gb|AAIH02000017.1|	+	177257-178714	5	177102-177257
AFL2G_07936	gi|156128621|gb|AAIH02000001.1|	+	275187-276897	5	275101-275187
AFL2G_01446	gi|156128594|gb|AAIH02000028.1|	+	82873-83977	5	82802-82873
AFL2G_02069	gi|156128616|gb|AAIH02000006.1|	+	144968-146665	5	144500-144968
AFL2G_06351	gi|156128607|gb|AAIH02000015.1|	+	28345-29145	5	28214-28345
AFL2G_02416	gi|156128501|gb|AAIH02000121.1|	+	63140-66050	5	62902-63140
AFL2G_10773	gi|156128515|gb|AAIH02000107.1|	+	84954-85349	5	84768-84954
AFL2G_04728	gi|156128563|gb|AAIH02000059.1|	+	108839-110251	5	108706-108839
AFL2G_07934	gi|156128621|gb|AAIH02000001.1|	+	270276-271040	5	269908-270276
AFL2G_09116	gi|156128573|gb|AAIH02000049.1|	+	51402-53067	5	51117-51402
AFL2G_09101	gi|156128573|gb|AAIH02000049.1|	+	92225-95351	5	92175-92225
AFL2G_09335	gi|156128321|gb|AAIH02000301.1|	+	7613-10949	5	7505-7613
AFL2G_05283	gi|156128562|gb|AAIH02000060.1|	+	3289-5555	5	2756-3289
AFL2G_11461	gi|156128582|gb|AAIH02000040.1|	+	67798-69584	5	67559-67798
AFL2G_02111	gi|156128616|gb|AAIH02000006.1|	+	274997-276232	5	274918-274997
AFL2G_00352	gi|156128484|gb|AAIH02000138.1|	+	70051-71262	5	69898-70051
AFL2G_12308	gi|156128561|gb|AAIH02000061.1|	+	139404-140759	5	139305-139404
AFL2G_01786	gi|156128619|gb|AAIH02000003.1|	+	134665-135159	5	134415-134665
AFL2G_07660	gi|156128443|gb|AAIH02000179.1|	+	40624-43526	5	39878-40624
AFL2G_10426	gi|156128414|gb|AAIH02000208.1|	+	51985-54257	5	50956-51985
AFL2G_04220	gi|156128417|gb|AAIH02000205.1|	+	35469-37947	5	35390-35469
AFL2G_05533	gi|156128493|gb|AAIH02000129.1|	+	71557-73485	5	71330-71557
AFL2G_10813	gi|156128537|gb|AAIH02000085.1|	+	51836-53445	5	51442-51836
AFL2G_12121	gi|156128423|gb|AAIH02000199.1|	+	51456-52522	5	51438-51456
AFL2G_03752	gi|156128472|gb|AAIH02000150.1|	+	27935-29856	5	27931-27935
AFL2G_10853	gi|156128502|gb|AAIH02000120.1|	+	51010-51210	5	50911-51000
AFL2G_02864	gi|156128325|gb|AAIH02000297.1|	+	22297-24891	5	21735-22297
AFL2G_11667	gi|156128137|gb|AAIH02000485.1|	+	6210-7241	5	6020-6210
AFL2G_06990	gi|156128518|gb|AAIH02000104.1|	+	74250-76745	5	74013-74250
AFL2G_02744	gi|156128613|gb|AAIH02000009.1|	+	152956-154402	5	152715-152956
AFL2G_01257	gi|156128498|gb|AAIH02000124.1|	+	57996-58915	5	57938-57996
AFL2G_05558	gi|156128326|gb|AAIH02000296.1|	+	16210-17904	5	16178-16210
AFL2G_04578	gi|156128554|gb|AAIH02000068.1|	+	35281-37052	5	35070-35281
AFL2G_10647	gi|156128508|gb|AAIH02000114.1|	+	30135-31241	5	30082-30135
AFL2G_11541	gi|156128576|gb|AAIH02000046.1|	+	90722-91738	5	90551-90722
AFL2G_11282	gi|156128606|gb|AAIH02000016.1|	+	30088-31131	5	29994-30088
AFL2G_10257	gi|156128506|gb|AAIH02000116.1|	+	38097-39313	5	37931-38097
AFL2G_01470	gi|156128594|gb|AAIH02000028.1|	+	150532-152660	5	150239-150532
AFL2G_01696	gi|156128587|gb|AAIH02000035.1|	+	86157-87155	5	86014-86157
AFL2G_02771	gi|156128613|gb|AAIH02000009.1|	+	225592-227182	5	225388-225592
AFL2G_10712	gi|156128528|gb|AAIH02000094.1|	+	39442-39832	5	39128-39442
AFL2G_05744	gi|156128610|gb|AAIH02000012.1|	+	172703-173883	5	172596-172703
AFL2G_00853	gi|156128267|gb|AAIH02000355.1|	+	385-1546	5	340-385
AFL2G_11034	gi|156128593|gb|AAIH02000029.1|	+	39210-42254	5	39145-39210
AFL2G_01474	gi|156128594|gb|AAIH02000028.1|	+	162702-165191	5	162305-162702
AFL2G_07590	gi|156128270|gb|AAIH02000352.1|	+	2000-2730	5	1727-2000
AFL2G_06989	gi|156128518|gb|AAIH02000104.1|	+	70645-73520	5	70384-70645
AFL2G_05130	gi|156128601|gb|AAIH02000021.1|	+	171422-175100	5	171067-171422
AFL2G_05114	gi|156128601|gb|AAIH02000021.1|	+	123435-125582	5	123301-123435
AFL2G_02173	gi|156128586|gb|AAIH02000036.1|	+	167524-169020	5	167492-167524
AFL2G_07526	gi|156128583|gb|AAIH02000039.1|	+	157801-159383	5	157525-157801
AFL2G_12438	gi|156128449|gb|AAIH02000173.1|	+	58876-59290	5	58238-58876
AFL2G_01530	gi|156128376|gb|AAIH02000246.1|	+	22030-22311	5	21851-22030
AFL2G_01631	gi|156128216|gb|AAIH02000406.1|	+	7005-8074	5	6717-7005
AFL2G_07071	gi|156128404|gb|AAIH02000218.1|	+	56913-59192	5	56692-56913
AFL2G_05092	gi|156128601|gb|AAIH02000021.1|	+	70909-71742	5	70783-70909
AFL2G_10161	gi|156128468|gb|AAIH02000154.1|	+	62099-63882	5	61770-62099
AFL2G_09304	gi|156128480|gb|AAIH02000142.1|	+	41508-42171	5	41429-41508
AFL2G_11762	gi|156128524|gb|AAIH02000098.1|	+	71123-71697	5	71090-71123
AFL2G_05547	gi|156128316|gb|AAIH02000306.1|	+	17305-19272	5	16865-17305
AFL2G_02758	gi|156128613|gb|AAIH02000009.1|	+	194131-195629	5	194043-194131
AFL2G_01627	gi|156128290|gb|AAIH02000332.1|	+	30343-31038	5	30270-30343
AFL2G_02952	gi|156128504|gb|AAIH02000118.1|	+	34620-35797	5	34515-34614
AFL2G_10652	gi|156128508|gb|AAIH02000114.1|	+	42651-42969	5	42641-42651
AFL2G_05406	gi|156128560|gb|AAIH02000062.1|	+	54925-56271	5	54872-54925
AFL2G_06086	gi|156128527|gb|AAIH02000095.1|	+	28550-29547	5	28501-28550
AFL2G_02133	gi|156128586|gb|AAIH02000036.1|	+	52476-54135	5	52437-52476
AFL2G_11996	gi|156128296|gb|AAIH02000326.1|	+	11883-13025	5	11854-11883
AFL2G_02378	gi|156128458|gb|AAIH02000164.1|	+	34708-36597	5	34569-34708
AFL2G_09420	gi|156128496|gb|AAIH02000126.1|	+	71199-73046	5	71165-71199
AFL2G_03679	gi|156128400|gb|AAIH02000222.1|	+	56750-57722	5	56479-56750
AFL2G_06028	gi|156128412|gb|AAIH02000210.1|	+	214-1494	5	94-214
AFL2G_03920	gi|156128416|gb|AAIH02000206.1|	+	15522-16464	5	15448-15522
AFL2G_02184	gi|156128500|gb|AAIH02000122.1|	+	26081-28061	5	25375-26081
AFL2G_03265	gi|156128482|gb|AAIH02000140.1|	+	33087-34239	5	33069-33087
AFL2G_10293	gi|156128590|gb|AAIH02000032.1|	+	28027-29335	5	27925-28027
AFL2G_05168	gi|156128596|gb|AAIH02000026.1|	+	86555-88997	5	86512-86555
AFL2G_08437	gi|156128289|gb|AAIH02000333.1|	+	24684-25433	5	24413-24684
AFL2G_06352	gi|156128607|gb|AAIH02000015.1|	+	30018-30833	5	29685-30018
AFL2G_12240	gi|156128521|gb|AAIH02000101.1|	+	59233-60800	5	58994-59233
AFL2G_08177	gi|156128605|gb|AAIH02000017.1|	+	104245-105096	5	103553-104245
AFL2G_03891	gi|156128450|gb|AAIH02000172.1|	+	17820-20004	5	17794-17820
AFL2G_05639	gi|156128549|gb|AAIH02000073.1|	+	78012-78973	5	77830-78012
AFL2G_08647	gi|156128453|gb|AAIH02000169.1|	+	9710-11360	5	9691-9710
AFL2G_10269	gi|156128506|gb|AAIH02000116.1|	+	67423-68716	5	67221-67423
AFL2G_10749	gi|156128515|gb|AAIH02000107.1|	+	28821-31584	5	28604-28821
AFL2G_09833	gi|156128464|gb|AAIH02000158.1|	+	65400-67559	5	65312-65400
AFL2G_10589	gi|156128577|gb|AAIH02000045.1|	+	118256-120310	5	118159-118256
AFL2G_07041	gi|156128279|gb|AAIH02000343.1|	+	15212-15598	5	15192-15212
AFL2G_01196	gi|156128077|gb|AAIH02000545.1|	+	3423-5208	5	3226-3423
AFL2G_01907	gi|156128566|gb|AAIH02000056.1|	+	8901-10098	5	8299-8901
AFL2G_04267	gi|156128614|gb|AAIH02000008.1|	+	57172-58424	5	57076-57172
AFL2G_10955	gi|156128620|gb|AAIH02000002.1|	+	268419-269597	5	268033-268419
AFL2G_11092	gi|156128163|gb|AAIH02000459.1|	+	2158-3608	5	1782-2158
AFL2G_01350	gi|156128509|gb|AAIH02000113.1|	+	11429-13449	5	11002-11429
AFL2G_04320	gi|156128614|gb|AAIH02000008.1|	+	214790-216621	5	214663-214790
AFL2G_12048	gi|156128558|gb|AAIH02000064.1|	+	74548-79846	5	74352-74548
AFL2G_01895	gi|156128333|gb|AAIH02000289.1|	+	7710-9092	5	7278-7710
AFL2G_06373	gi|156128607|gb|AAIH02000015.1|	+	83738-84594	5	83658-83738
AFL2G_01433	gi|156128594|gb|AAIH02000028.1|	+	38895-39868	5	38159-38895
AFL2G_05492	gi|156128339|gb|AAIH02000283.1|	+	4266-5618	5	4016-4266
AFL2G_03755	gi|156128472|gb|AAIH02000150.1|	+	35627-36400	5	35571-35627
AFL2G_02530	gi|156128571|gb|AAIH02000051.1|	+	104758-108202	5	104676-104743
AFL2G_07757	gi|156128313|gb|AAIH02000309.1|	+	26683-28194	5	26639-26683
AFL2G_07456	gi|156128466|gb|AAIH02000156.1|	+	46882-51357	5	46800-46882
AFL2G_05298	gi|156128562|gb|AAIH02000060.1|	+	37650-39898	5	37354-37650
AFL2G_08190	gi|156128605|gb|AAIH02000017.1|	+	156043-157308	5	155986-156043
AFL2G_02013	gi|156128360|gb|AAIH02000262.1|	+	43742-45428	5	43704-43742
AFL2G_07027	gi|156128489|gb|AAIH02000133.1|	+	73100-74401	5	72929-73100
AFL2G_10332	gi|156128590|gb|AAIH02000032.1|	+	158111-158806	5	157822-158111
AFL2G_10403	gi|156128415|gb|AAIH02000207.1|	+	53513-54865	5	53387-53513
AFL2G_10095	gi|156128197|gb|AAIH02000425.1|	+	10429-11630	5	9924-10429
AFL2G_03758	gi|156128472|gb|AAIH02000150.1|	+	43637-45307	5	43352-43637
AFL2G_09043	gi|156128487|gb|AAIH02000135.1|	+	45596-47413	5	45333-45596
AFL2G_06250	gi|156128476|gb|AAIH02000146.1|	+	17843-19025	5	17720-17843
AFL2G_07703	gi|156128608|gb|AAIH02000014.1|	+	89968-90555	5	89866-89968
AFL2G_04422	gi|156128598|gb|AAIH02000024.1|	+	185707-186313	5	185369-185707
AFL2G_08137	gi|156128615|gb|AAIH02000007.1|	+	254540-256099	5	254449-254540
AFL2G_01264	gi|156128498|gb|AAIH02000124.1|	+	73936-77175	5	73713-73936
AFL2G_06917	gi|156128497|gb|AAIH02000125.1|	+	60049-62925	5	59975-60049
AFL2G_10642	gi|156128508|gb|AAIH02000114.1|	+	14567-17431	5	14499-14567
AFL2G_04127	gi|156128538|gb|AAIH02000084.1|	+	47333-48703	5	47314-47333
AFL2G_03645	gi|156128234|gb|AAIH02000388.1|	+	1491-2549	5	1414-1491
AFL2G_10866	gi|156128502|gb|AAIH02000120.1|	+	82099-83595	5	81261-82099
AFL2G_06831	gi|156128570|gb|AAIH02000052.1|	+	27767-28557	5	27572-27767
AFL2G_01816	gi|156128619|gb|AAIH02000003.1|	+	230768-232043	5	230372-230768
AFL2G_01295	gi|156128310|gb|AAIH02000312.1|	+	15011-16109	5	14744-15011
AFL2G_06949	gi|156128311|gb|AAIH02000311.1|	+	22959-23905	5	22899-22959
AFL2G_11062	gi|156128593|gb|AAIH02000029.1|	+	114854-116287	5	114786-114854
AFL2G_01038	gi|156128486|gb|AAIH02000136.1|	+	21801-24774	5	21490-21801
AFL2G_00137	gi|156128530|gb|AAIH02000092.1|	+	76409-78057	5	76106-76409
AFL2G_03174	gi|156128580|gb|AAIH02000042.1|	+	159180-161171	5	159093-159180
AFL2G_04164	gi|156128366|gb|AAIH02000256.1|	+	9828-11195	5	9459-9828
AFL2G_10136	gi|156128306|gb|AAIH02000316.1|	+	34137-35790	5	34096-34137
AFL2G_11200	gi|156128611|gb|AAIH02000011.1|	+	90240-91777	5	90104-90240
AFL2G_11396	gi|156128557|gb|AAIH02000065.1|	+	124929-125992	5	124878-124929
AFL2G_00716	gi|156128262|gb|AAIH02000360.1|	+	8898-10030	5	8846-8898
AFL2G_02788	gi|156128478|gb|AAIH02000144.1|	+	33569-35068	5	33496-33569
AFL2G_05211	gi|156128546|gb|AAIH02000076.1|	+	21474-22600	5	21423-21474
AFL2G_09198	gi|156128597|gb|AAIH02000025.1|	+	12433-13404	5	12370-12433
AFL2G_02757	gi|156128613|gb|AAIH02000009.1|	+	191918-193447	5	190939-191918
AFL2G_06710	gi|156128556|gb|AAIH02000066.1|	+	115937-117949	5	115823-115937
AFL2G_01899	gi|156128333|gb|AAIH02000289.1|	+	17718-18824	5	17512-17718
AFL2G_07373	gi|156128567|gb|AAIH02000055.1|	+	26850-28014	5	26045-26850
AFL2G_01448	gi|156128594|gb|AAIH02000028.1|	+	87792-88821	5	87534-87792
AFL2G_05631	gi|156128549|gb|AAIH02000073.1|	+	54669-56243	5	54534-54669
AFL2G_09768	gi|156128569|gb|AAIH02000053.1|	+	149165-150995	5	149016-149165
AFL2G_07537	gi|156128477|gb|AAIH02000145.1|	+	8035-12624	5	7982-8035
AFL2G_06085	gi|156128527|gb|AAIH02000095.1|	+	26813-27766	5	26673-26813
AFL2G_07614	gi|156128519|gb|AAIH02000103.1|	+	5645-6065	5	5423-5645
AFL2G_09222	gi|156128459|gb|AAIH02000163.1|	+	27724-28551	5	27599-27724
AFL2G_01931	gi|156128566|gb|AAIH02000056.1|	+	91000-93027	5	90963-91000
AFL2G_01981	gi|156128323|gb|AAIH02000299.1|	+	111-2036	5	4-111
AFL2G_04187	gi|156128396|gb|AAIH02000226.1|	+	9495-10403	5	9197-9495
AFL2G_09189	gi|156128597|gb|AAIH02000025.1|	+	30602-31665	5	30506-30602
AFL2G_08124	gi|156128615|gb|AAIH02000007.1|	+	217807-220185	5	217796-217807
AFL2G_09505	gi|156128533|gb|AAIH02000089.1|	+	90626-91490	5	90600-90626
AFL2G_12352	gi|156128252|gb|AAIH02000370.1|	+	21198-22600	5	21050-21198
AFL2G_03604	gi|156128523|gb|AAIH02000099.1|	+	403-1934	5	302-403
AFL2G_01810	gi|156128619|gb|AAIH02000003.1|	+	217594-218484	5	217496-217594
AFL2G_02578	gi|156128435|gb|AAIH02000187.1|	+	31838-32326	5	31702-31838
AFL2G_09775	gi|156128539|gb|AAIH02000083.1|	+	13983-15093	5	13926-13983
AFL2G_01738	gi|156128619|gb|AAIH02000003.1|	+	6764-8401	5	6538-6764
AFL2G_11185	gi|156128611|gb|AAIH02000011.1|	+	44387-44901	5	44353-44387
AFL2G_00849	gi|156128271|gb|AAIH02000351.1|	+	21765-24154	5	21429-21765
AFL2G_02255	gi|156128617|gb|AAIH02000005.1|	+	109881-112062	5	109352-109881
AFL2G_10478	gi|156128591|gb|AAIH02000031.1|	+	16834-19451	5	16699-16834
AFL2G_10775	gi|156128515|gb|AAIH02000107.1|	+	94498-98373	5	94251-94498
AFL2G_11567	gi|156128600|gb|AAIH02000022.1|	+	9631-10446	5	9622-9631
AFL2G_05409	gi|156128560|gb|AAIH02000062.1|	+	58857-60448	5	58570-58857
AFL2G_09095	gi|156128573|gb|AAIH02000049.1|	+	110232-112610	5	110021-110232
AFL2G_05940	gi|156128604|gb|AAIH02000018.1|	+	12955-14523	5	12855-12955
AFL2G_04806	gi|156128278|gb|AAIH02000344.1|	+	19513-20709	5	19288-19513
AFL2G_04456	gi|156128543|gb|AAIH02000079.1|	+	64551-64979	5	64544-64551
AFL2G_04564	gi|156128554|gb|AAIH02000068.1|	+	159-1081	5	7-159
AFL2G_03648	gi|156128234|gb|AAIH02000388.1|	+	8007-10152	5	7991-8007
AFL2G_06757	gi|156128266|gb|AAIH02000356.1|	+	1057-2317	5	963-1057
AFL2G_06629	gi|156128428|gb|AAIH02000194.1|	+	3485-5406	5	3391-3485
AFL2G_09168	gi|156128597|gb|AAIH02000025.1|	+	92186-93071	5	89587-92186
AFL2G_04729	gi|156128563|gb|AAIH02000059.1|	+	111256-112073	5	110936-111256
AFL2G_05262	gi|156128387|gb|AAIH02000235.1|	+	31181-33321	5	31123-31181
AFL2G_09258	gi|156128491|gb|AAIH02000131.1|	+	63656-66641	5	63263-63656
AFL2G_04949	gi|156128534|gb|AAIH02000088.1|	+	101326-104285	5	101225-101326
AFL2G_06264	gi|156128185|gb|AAIH02000437.1|	+	24-946	5	21-24
AFL2G_01233	gi|156128143|gb|AAIH02000479.1|	+	11030-12073	5	10960-11030
AFL2G_04143	gi|156128538|gb|AAIH02000084.1|	+	102132-103326	5	101948-102132
AFL2G_01213	gi|156128467|gb|AAIH02000155.1|	+	60500-62184	5	60375-60500
AFL2G_06647	gi|156128428|gb|AAIH02000194.1|	+	56891-58627	5	56772-56891
AFL2G_03672	gi|156128400|gb|AAIH02000222.1|	+	38252-39958	5	38070-38252
AFL2G_03287	gi|156128482|gb|AAIH02000140.1|	+	86940-87694	5	86912-86940
AFL2G_08114	gi|156128615|gb|AAIH02000007.1|	+	175975-177547	5	175715-175912
AFL2G_03538	gi|156128469|gb|AAIH02000153.1|	+	34366-36051	5	34094-34366
AFL2G_01891	gi|156128333|gb|AAIH02000289.1|	+	59-2123	5	15-59
AFL2G_04126	gi|156128538|gb|AAIH02000084.1|	+	45026-47143	5	44952-45026
AFL2G_10064	gi|156128452|gb|AAIH02000170.1|	+	5442-7461	5	5315-5442
AFL2G_02447	gi|156128407|gb|AAIH02000215.1|	+	44940-47221	5	44809-44940
AFL2G_10035	gi|156128460|gb|AAIH02000162.1|	+	32727-34523	5	32672-32727
AFL2G_05200	gi|156128596|gb|AAIH02000026.1|	+	178638-179699	5	178533-178638
AFL2G_05587	gi|156128545|gb|AAIH02000077.1|	+	56315-58675	5	55858-56315
AFL2G_00446	gi|156128612|gb|AAIH02000010.1|	+	143344-144782	5	142847-143344
AFL2G_11868	gi|156128584|gb|AAIH02000038.1|	+	78630-79712	5	78590-78630
AFL2G_00114	gi|156128530|gb|AAIH02000092.1|	+	22991-24067	5	22937-22991
AFL2G_05714	gi|156128610|gb|AAIH02000012.1|	+	88703-90174	5	88618-88703
AFL2G_03507	gi|156128551|gb|AAIH02000071.1|	+	71133-72085	5	71118-71133
AFL2G_02101	gi|156128616|gb|AAIH02000006.1|	+	245747-247022	5	245671-245747
AFL2G_01714	gi|156128587|gb|AAIH02000035.1|	+	127101-127831	5	127014-127101
AFL2G_10036	gi|156128460|gb|AAIH02000162.1|	+	36862-39033	5	36188-36862
AFL2G_09316	gi|156128480|gb|AAIH02000142.1|	+	79422-81932	5	79078-79422
AFL2G_02020	gi|156128616|gb|AAIH02000006.1|	+	9600-10664	5	9488-9600
AFL2G_03301	gi|156128512|gb|AAIH02000110.1|	+	40477-41652	5	40386-40477
AFL2G_06304	gi|156128446|gb|AAIH02000176.1|	+	12697-19271	5	12367-12697
AFL2G_07143	gi|156128575|gb|AAIH02000047.1|	+	135706-137203	5	135642-135706
AFL2G_01302	gi|156128310|gb|AAIH02000312.1|	+	34070-36492	5	33804-34070
AFL2G_05659	gi|156128445|gb|AAIH02000177.1|	+	72900-74489	5	72638-72900
AFL2G_09066	gi|156128125|gb|AAIH02000497.1|	+	1530-8340	5	1310-1530
AFL2G_09561	gi|156128375|gb|AAIH02000247.1|	+	47165-48188	5	46531-47165
AFL2G_04052	gi|156128559|gb|AAIH02000063.1|	+	90314-92524	5	90121-90314
AFL2G_02677	gi|156128603|gb|AAIH02000019.1|	+	170059-172219	5	169819-170059
AFL2G_06102	gi|156128527|gb|AAIH02000095.1|	+	67085-67449	5	67013-67085
AFL2G_08340	gi|156128462|gb|AAIH02000160.1|	+	55984-57746	5	55469-55984
AFL2G_10730	gi|156128528|gb|AAIH02000094.1|	+	88502-89422	5	88442-88502
AFL2G_02186	gi|156128500|gb|AAIH02000122.1|	+	32212-33290	5	31930-32212
AFL2G_02256	gi|156128617|gb|AAIH02000005.1|	+	114269-116551	5	114257-114269
AFL2G_06179	gi|156128585|gb|AAIH02000037.1|	+	10667-11869	5	10597-10667
AFL2G_05366	gi|156128463|gb|AAIH02000159.1|	+	26250-27390	5	25708-26250
AFL2G_03582	gi|156128330|gb|AAIH02000292.1|	+	10272-11919	5	10245-10272
AFL2G_11570	gi|156128600|gb|AAIH02000022.1|	+	14645-15380	5	14618-14645
AFL2G_08169	gi|156128605|gb|AAIH02000017.1|	+	75488-79933	5	75148-75488
AFL2G_00743	gi|156128208|gb|AAIH02000414.1|	+	18905-21542	5	18744-18905
AFL2G_10890	gi|156128620|gb|AAIH02000002.1|	+	76466-77222	5	76289-76360
AFL2G_12431	gi|156128449|gb|AAIH02000173.1|	+	39961-40749	5	39899-39961
AFL2G_11496	gi|156128582|gb|AAIH02000040.1|	+	163439-165711	5	163332-163439
AFL2G_11206	gi|156128611|gb|AAIH02000011.1|	+	109045-109991	5	108720-109045
AFL2G_02242	gi|156128617|gb|AAIH02000005.1|	+	67575-71617	5	66923-67575
AFL2G_07721	gi|156128608|gb|AAIH02000014.1|	+	143898-146473	5	143344-143898
AFL2G_02794	gi|156128478|gb|AAIH02000144.1|	+	58356-59102	5	58307-58356
AFL2G_04359	gi|156128598|gb|AAIH02000024.1|	+	438-3655	5	207-438
AFL2G_02196	gi|156128500|gb|AAIH02000122.1|	+	63541-64628	5	63453-63541
AFL2G_08459	gi|156128499|gb|AAIH02000123.1|	+	11502-13687	5	11135-11502
AFL2G_09644	gi|156128540|gb|AAIH02000082.1|	+	32367-34032	5	31856-32367
AFL2G_00659	gi|156128548|gb|AAIH02000074.1|	+	63420-64380	5	63217-63420
AFL2G_02038	gi|156128616|gb|AAIH02000006.1|	+	52610-55558	5	52439-52610
AFL2G_04158	gi|156128273|gb|AAIH02000349.1|	+	12869-13906	5	12738-12868
AFL2G_07015	gi|156128489|gb|AAIH02000133.1|	+	42431-43567	5	42410-42431
AFL2G_02323	gi|156128535|gb|AAIH02000087.1|	+	9391-11348	5	8162-9391
AFL2G_08879	gi|156128314|gb|AAIH02000308.1|	+	29575-30275	5	29521-29575
AFL2G_12473	gi|156128196|gb|AAIH02000426.1|	+	15272-17149	5	15057-15272
AFL2G_07953	gi|156128621|gb|AAIH02000001.1|	+	336992-339016	5	336869-336992
AFL2G_05445	gi|156128335|gb|AAIH02000287.1|	+	8167-9811	5	7778-8167
AFL2G_01508	gi|156128401|gb|AAIH02000221.1|	+	49237-52956	5	49127-49237
AFL2G_03167	gi|156128580|gb|AAIH02000042.1|	+	137110-139298	5	136909-137110
AFL2G_08841	gi|156128513|gb|AAIH02000109.1|	+	49776-50444	5	49657-49776
AFL2G_03379	gi|156128432|gb|AAIH02000190.1|	+	20689-22214	5	20578-20689
AFL2G_02552	gi|156128379|gb|AAIH02000243.1|	+	13494-19641	5	13268-13494
AFL2G_05421	gi|156128560|gb|AAIH02000062.1|	+	89014-90317	5	88916-89014
AFL2G_07465	gi|156128466|gb|AAIH02000156.1|	+	75973-77352	5	75884-75973
AFL2G_03985	gi|156128440|gb|AAIH02000182.1|	+	12150-12935	5	12104-12150
AFL2G_04569	gi|156128554|gb|AAIH02000068.1|	+	12546-15076	5	12509-12546
AFL2G_11923	gi|156128338|gb|AAIH02000284.1|	+	14126-15907	5	14027-14126
AFL2G_05082	gi|156128601|gb|AAIH02000021.1|	+	45359-47047	5	45153-45359
AFL2G_11784	gi|156128524|gb|AAIH02000098.1|	+	11308-12561	5	10987-11308
AFL2G_00822	gi|156128390|gb|AAIH02000232.1|	+	39173-43330	5	38852-39173
AFL2G_03706	gi|156128531|gb|AAIH02000091.1|	+	23000-25385	5	22915-23000
AFL2G_04905	gi|156128369|gb|AAIH02000253.1|	+	28372-29849	5	28295-28372
AFL2G_04166	gi|156128366|gb|AAIH02000256.1|	+	12803-13647	5	12720-12803
AFL2G_02380	gi|156128458|gb|AAIH02000164.1|	+	46384-47342	5	45921-46384
AFL2G_09231	gi|156128459|gb|AAIH02000163.1|	+	9233-10480	5	9072-9233
AFL2G_02355	gi|156128535|gb|AAIH02000087.1|	+	117217-117983	5	117089-117217
AFL2G_05191	gi|156128596|gb|AAIH02000026.1|	+	161597-162680	5	161443-161597
AFL2G_04509	gi|156128532|gb|AAIH02000090.1|	+	2463-2714	5	2347-2463
AFL2G_03524	gi|156128551|gb|AAIH02000071.1|	+	120188-121516	5	120151-120188
AFL2G_06477	gi|156128103|gb|AAIH02000519.1|	+	3361-4098	5	3190-3361
AFL2G_09861	gi|156128403|gb|AAIH02000219.1|	+	515-941	5	382-470
AFL2G_02603	gi|156128406|gb|AAIH02000216.1|	+	22338-23918	5	21853-22338
AFL2G_05817	gi|156128588|gb|AAIH02000034.1|	+	63692-65094	5	63553-63692
AFL2G_00141	gi|156128530|gb|AAIH02000092.1|	+	87836-90048	5	87775-87836
AFL2G_04817	gi|156128479|gb|AAIH02000143.1|	+	75867-76431	5	75531-75867
AFL2G_08237	gi|156128473|gb|AAIH02000149.1|	+	57092-58052	5	56858-57019
AFL2G_07588	gi|156128392|gb|AAIH02000230.1|	+	51602-52460	5	51525-51602
AFL2G_11183	gi|156128611|gb|AAIH02000011.1|	+	39535-41353	5	39518-39535
AFL2G_06701	gi|156128556|gb|AAIH02000066.1|	+	83881-84813	5	83804-83881
AFL2G_02651	gi|156128603|gb|AAIH02000019.1|	+	98231-99553	5	98147-98231
AFL2G_11908	gi|156128357|gb|AAIH02000265.1|	+	23730-24877	5	23501-23730
AFL2G_09553	gi|156128375|gb|AAIH02000247.1|	+	18049-21674	5	17898-18049
AFL2G_06658	gi|156128255|gb|AAIH02000367.1|	+	19602-20939	5	19399-19602
AFL2G_05500	gi|156128347|gb|AAIH02000275.1|	+	11018-12322	5	10820-11018
AFL2G_00183	gi|156128578|gb|AAIH02000044.1|	+	42474-44339	5	42054-42474
AFL2G_08257	gi|156128444|gb|AAIH02000178.1|	+	12252-12586	5	12242-12252
AFL2G_10819	gi|156128537|gb|AAIH02000085.1|	+	68545-69577	5	68346-68545
AFL2G_04637	gi|156128572|gb|AAIH02000050.1|	+	24598-26525	5	24526-24598
AFL2G_06252	gi|156128476|gb|AAIH02000146.1|	+	13080-14312	5	12794-13080
AFL2G_02957	gi|156128504|gb|AAIH02000118.1|	+	46423-47478	5	46397-46423
AFL2G_00696	gi|156128503|gb|AAIH02000119.1|	+	36232-37955	5	35750-36232
AFL2G_05874	gi|156128604|gb|AAIH02000018.1|	+	204930-206964	5	204816-204930
AFL2G_03341	gi|156128544|gb|AAIH02000078.1|	+	47371-48592	5	47080-47371
AFL2G_09106	gi|156128573|gb|AAIH02000049.1|	+	78201-79112	5	78112-78201
AFL2G_08105	gi|156128615|gb|AAIH02000007.1|	+	150954-152823	5	150110-150954
AFL2G_04499	gi|156128365|gb|AAIH02000257.1|	+	23329-24699	5	22958-23329
AFL2G_08407	gi|156128565|gb|AAIH02000057.1|	+	99686-101270	5	99547-99686
AFL2G_08569	gi|156128451|gb|AAIH02000171.1|	+	68624-69913	5	68268-68624
AFL2G_02390	gi|156128458|gb|AAIH02000164.1|	+	73428-76151	5	72929-73428
AFL2G_02464	gi|156128253|gb|AAIH02000369.1|	+	1030-2430	5	1007-1030
AFL2G_05841	gi|156128588|gb|AAIH02000034.1|	+	127672-129324	5	127522-127672
AFL2G_05424	gi|156128560|gb|AAIH02000062.1|	+	99428-102120	5	99222-99428
AFL2G_06870	gi|156128372|gb|AAIH02000250.1|	+	3631-5003	5	3592-3631
AFL2G_03199	gi|156128602|gb|AAIH02000020.1|	+	52655-54684	5	52372-52655
AFL2G_09766	gi|156128569|gb|AAIH02000053.1|	+	141246-142398	5	141192-141246
AFL2G_03434	gi|156128555|gb|AAIH02000067.1|	+	134092-134990	5	133954-134092
AFL2G_01336	gi|156128342|gb|AAIH02000280.1|	+	30244-31691	5	29218-30244
[truncated: 10,402 more rows]

## Sheet: uORFs of Aflavus_CA43_M
GeneID	Contig	Gene_start	Gene_end	Chain	uORF_start	uORF_end	uORF_length	Distance between uORF and gene	UTR_length	uORF_seq
AFL2G_07015	gi|156128489|gb|AAIH02000133.1|	42431	43567	+	42420	42428	9	3	22	ATGTTTTAA
AFL2G_06518	gi|156128419|gb|AAIH02000203.1|	54084	55344	-	55351	55359	9	7	31	CTATGACAT
AFL2G_01195	gi|156128077|gb|AAIH02000545.1|	42	2286	+	33	41	9	1	36	ATGAGCTAG
AFL2G_07532	gi|156128583|gb|AAIH02000039.1|	170953	171720	+	170940	170948	9	5	38	ATGCTATGA
AFL2G_08418	gi|156128565|gb|AAIH02000057.1|	137124	138791	+	137114	137122	9	2	39	ATGGAATAA
AFL2G_00635	gi|156128599|gb|AAIH02000023.1|	185487	185788	-	185791	185799	9	3	40	TTACCGCAT
AFL2G_04535	gi|156128532|gb|AAIH02000090.1|	86981	89483	+	86954	86962	9	19	42	ATGCCTTGA
AFL2G_08616	gi|156128295|gb|AAIH02000327.1|	6437	8131	+	6415	6423	9	14	43	ATGTCTTGA
AFL2G_11436	gi|156128522|gb|AAIH02000100.1|	100768	101698	-	101725	101733	9	27	46	CTATGTCAT
AFL2G_07410	gi|156128442|gb|AAIH02000180.1|	31358	32162	+	31338	31346	9	12	49	ATGAATTAA
AFL2G_08298	gi|156128095|gb|AAIH02000527.1|	1	1109	-	1131	1139	9	22	50	CTAGGGCAT
AFL2G_01197	gi|156128467|gb|AAIH02000155.1|	59	1629	+	42	50	9	9	56	ATGGTATGA
AFL2G_10716	gi|156128528|gb|AAIH02000094.1|	48261	48812	-	48867	48875	9	41	56	TTATAACAT
AFL2G_03169	gi|156128580|gb|AAIH02000042.1|	146127	148538	+	146091	146099	9	28	60	ATGTCTTAA
AFL2G_06646	gi|156128428|gb|AAIH02000194.1|	54896	56616	-	56625	56633	9	9	62	TTAAGTCAT
AFL2G_10119	gi|156128474|gb|AAIH02000148.1|	57984	60992	+	57950	57958	9	26	64	ATGATATAG
AFL2G_02594	gi|156128406|gb|AAIH02000216.1|	119	2344	-	2348	2356	9	4	65	TCAAGACAT
AFL2G_05800	gi|156128588|gb|AAIH02000034.1|	13844	15245	-	15251	15259	9	6	67	TCAAGGCAT
AFL2G_01725	gi|156128587|gb|AAIH02000035.1|	163839	166731	+	163814	163822	9	17	71	ATGAGCTAG
AFL2G_03069	gi|156128618|gb|AAIH02000004.1|	192375	193486	-	193510	193518	9	24	71	TTATTGCAT
AFL2G_12346	gi|156128252|gb|AAIH02000370.1|	77	2420	+	32	40	9	37	72	ATGAAGTAG
AFL2G_12320	gi|156128307|gb|AAIH02000315.1|	27253	29832	+	27231	27239	9	14	73	ATGATCTAA
AFL2G_04419	gi|156128598|gb|AAIH02000024.1|	178661	179652	-	179691	179699	9	39	74	TCAATCCAT
AFL2G_08793	gi|156128516|gb|AAIH02000106.1|	64821	66766	+	64748	64756	9	65	74	ATGACCTGA
AFL2G_06842	gi|156128570|gb|AAIH02000052.1|	66904	67872	+	66859	66867	9	37	78	ATGCCATAA
AFL2G_11115	gi|156128525|gb|AAIH02000097.1|	14877	16569	+	14817	14825	9	52	79	ATGCAGTGA
AFL2G_11014	gi|156128312|gb|AAIH02000310.1|	22184	24131	-	24148	24156	9	17	80	TTATTCCAT
AFL2G_11513	gi|156128576|gb|AAIH02000046.1|	25521	27642	+	25497	25505	9	16	82	ATGGATTGA
AFL2G_02158	gi|156128586|gb|AAIH02000036.1|	120487	121877	-	121886	121894	9	9	85	CTAAAGCAT
AFL2G_10402	gi|156128415|gb|AAIH02000207.1|	51744	53135	-	53137	53145	9	2	88	TCAGACCAT
AFL2G_02296	gi|156128617|gb|AAIH02000005.1|	224456	227038	+	224398	224406	9	50	89	ATGAACTAG
AFL2G_03024	gi|156128618|gb|AAIH02000004.1|	71952	72903	+	71865	71873	9	79	94	ATGAACTGA
AFL2G_06515	gi|156128419|gb|AAIH02000203.1|	47423	49649	-	49695	49703	9	46	95	TCAATACAT
AFL2G_03406	gi|156128555|gb|AAIH02000067.1|	56116	60543	+	56062	56070	9	46	97	ATGGTGTAA
AFL2G_04725	gi|156128563|gb|AAIH02000059.1|	98977	101018	-	101109	101117	9	91	104	TCAGGCCAT
AFL2G_09716	gi|156128211|gb|AAIH02000411.1|	10532	12261	+	10467	10475	9	57	105	ATGTCATGA
AFL2G_07633	gi|156128519|gb|AAIH02000103.1|	52341	53482	-	53546	53554	9	64	106	TCAGTCCAT
AFL2G_01080	gi|156128511|gb|AAIH02000111.1|	29469	31602	-	31620	31628	9	18	107	TTAGACCAT
AFL2G_03469	gi|156128485|gb|AAIH02000137.1|	42116	47744	-	47755	47763	9	11	108	CTATATCAT
AFL2G_04757	gi|156128394|gb|AAIH02000228.1|	34745	35662	-	35712	35720	9	50	110	CTATAGCAT
AFL2G_08481	gi|156128499|gb|AAIH02000123.1|	74501	75917	-	75980	75988	9	63	110	CTAGATCAT
AFL2G_06846	gi|156128570|gb|AAIH02000052.1|	75450	82221	-	82238	82246	9	17	113	TCAGAGCAT
AFL2G_05263	gi|156128387|gb|AAIH02000235.1|	34088	35075	+	34052	34060	9	28	113	ATGTCCTAA
AFL2G_04890	gi|156128170|gb|AAIH02000452.1|	10266	13859	-	13884	13892	9	25	114	TCAGTCCAT
AFL2G_06462	gi|156128351|gb|AAIH02000271.1|	42345	43254	+	42255	42263	9	82	114	ATGCACTGA
AFL2G_01071	gi|156128511|gb|AAIH02000111.1|	8156	9784	-	9792	9800	9	8	116	TTACTCCAT
AFL2G_04706	gi|156128563|gb|AAIH02000059.1|	51081	52471	-	52509	52517	9	38	117	TTACGCCAT
AFL2G_08306	gi|156128470|gb|AAIH02000152.1|	29941	34960	-	35037	35045	9	77	117	TCAAAACAT
AFL2G_09984	gi|156128356|gb|AAIH02000266.1|	26843	27205	-	27225	27233	9	20	118	CTAAACCAT
AFL2G_06072	gi|156128121|gb|AAIH02000501.1|	8154	8613	-	8709	8717	9	96	118	TCACAACAT
AFL2G_06000	gi|156128374|gb|AAIH02000248.1|	21646	22737	-	22772	22780	9	35	119	TCAAGACAT
AFL2G_11058	gi|156128593|gb|AAIH02000029.1|	106500	108379	-	108476	108484	9	97	121	TTAAATCAT
AFL2G_00962	gi|156128378|gb|AAIH02000244.1|	14931	15855	+	14820	14828	9	103	122	ATGTGGTAG
AFL2G_05311	gi|156128562|gb|AAIH02000060.1|	88478	90319	+	88416	88424	9	54	123	ATGGATTAG
AFL2G_06362	gi|156128607|gb|AAIH02000015.1|	54173	55539	-	55578	55586	9	39	125	TCAAGGCAT
AFL2G_11003	gi|156128413|gb|AAIH02000209.1|	60617	61952	-	62016	62024	9	64	126	TTAAAACAT
AFL2G_10194	gi|156128240|gb|AAIH02000382.1|	15318	16758	-	16786	16794	9	28	127	TCAGATCAT
AFL2G_04320	gi|156128614|gb|AAIH02000008.1|	214790	216621	+	214672	214680	9	110	128	ATGCTATAA
AFL2G_11885	gi|156128584|gb|AAIH02000038.1|	128065	130103	+	127938	127946	9	119	129	ATGTTTTGA
AFL2G_09920	gi|156128579|gb|AAIH02000043.1|	77213	81539	+	77155	77163	9	50	131	ATGCAGTAG
AFL2G_12336	gi|156128386|gb|AAIH02000236.1|	31256	32830	-	32933	32941	9	103	131	TTATATCAT
AFL2G_08931	gi|156128595|gb|AAIH02000027.1|	80348	81565	+	80308	80316	9	32	132	ATGTTGTGA
AFL2G_08465	gi|156128499|gb|AAIH02000123.1|	30997	32109	+	30913	30921	9	76	133	ATGCACTAG
AFL2G_03652	gi|156128234|gb|AAIH02000388.1|	20963	21994	+	20894	20902	9	61	136	ATGCTATAG
AFL2G_01902	gi|156128333|gb|AAIH02000289.1|	22890	23991	+	22813	22821	9	69	137	ATGCGCTGA
AFL2G_10837	gi|156128537|gb|AAIH02000085.1|	121847	122827	+	121779	121787	9	60	138	ATGAGATAG
AFL2G_07448	gi|156128466|gb|AAIH02000156.1|	25048	25695	+	24926	24934	9	114	138	ATGACTTAA
AFL2G_02171	gi|156128586|gb|AAIH02000036.1|	159154	159855	-	159940	159948	9	85	140	TCACAACAT
AFL2G_10707	gi|156128528|gb|AAIH02000094.1|	27459	29240	+	27365	27373	9	86	142	ATGAATTGA
AFL2G_07971	gi|156128552|gb|AAIH02000070.1|	79084	80683	-	80736	80744	9	53	143	CTATACCAT
AFL2G_00351	gi|156128484|gb|AAIH02000138.1|	68349	69110	-	69175	69183	9	65	144	TCATAACAT
AFL2G_12018	gi|156128181|gb|AAIH02000441.1|	4165	5157	-	5193	5201	9	36	145	TTAGAGCAT
AFL2G_11224	gi|156128611|gb|AAIH02000011.1|	160825	161967	+	160734	160742	9	83	145	ATGCCCTAG
AFL2G_07911	gi|156128621|gb|AAIH02000001.1|	203101	205239	+	202965	202973	9	128	146	ATGATCTAG
AFL2G_02383	gi|156128458|gb|AAIH02000164.1|	52276	53400	+	52220	52228	9	48	147	ATGCTTTAA
AFL2G_02281	gi|156128617|gb|AAIH02000005.1|	183676	185299	+	183563	183571	9	105	147	ATGAGATAA
AFL2G_00527	gi|156128192|gb|AAIH02000430.1|	2911	3426	-	3505	3513	9	28	150	TCATGACAT
AFL2G_05381	gi|156128463|gb|AAIH02000159.1|	73243	74561	-	74753	74761	9	96	150	TCAAAACAT
AFL2G_05138	gi|156128601|gb|AAIH02000021.1|	195649	198907	-	199006	199014	9	99	150	TCAACACAT
AFL2G_02903	gi|156128526|gb|AAIH02000096.1|	11719	12768	-	12887	12895	9	119	150	TCAGTCCAT
AFL2G_05582	gi|156128545|gb|AAIH02000077.1|	43026	44213	+	42894	42902	9	124	153	ATGTATTGA
AFL2G_09098	gi|156128573|gb|AAIH02000049.1|	101132	103190	+	101070	101078	9	54	157	ATGCCTTAG
AFL2G_04019	gi|156128441|gb|AAIH02000181.1|	67287	69067	+	67207	67215	9	72	158	ATGGATTGA
AFL2G_00104	gi|156128530|gb|AAIH02000092.1|	2407	3313	+	2277	2285	9	122	159	ATGCTCTAA
AFL2G_09200	gi|156128597|gb|AAIH02000025.1|	4006	5618	+	3916	3924	9	82	160	ATGCCTTAA
AFL2G_12324	gi|156128307|gb|AAIH02000315.1|	16229	17411	-	17499	17507	9	88	160	TTAGATCAT
AFL2G_10889	gi|156128620|gb|AAIH02000002.1|	68006	75442	+	67891	67899	9	107	160	ATGCTGTGA
AFL2G_00142	gi|156128530|gb|AAIH02000092.1|	91026	93858	-	93905	93913	9	47	161	CTACTGCAT
AFL2G_03185	gi|156128602|gb|AAIH02000020.1|	13293	14524	-	14587	14595	9	63	161	TTATAGCAT
AFL2G_08535	gi|156128529|gb|AAIH02000093.1|	96120	96784	+	96012	96020	9	100	163	ATGGAATAG
AFL2G_01163	gi|156128447|gb|AAIH02000175.1|	7568	9316	+	7518	7526	9	42	165	ATGTCTTGA
AFL2G_09882	gi|156128261|gb|AAIH02000361.1|	186	559	+	123	131	9	55	165	ATGTGGTGA
AFL2G_09072	gi|156128214|gb|AAIH02000408.1|	12094	15936	+	11940	11948	9	146	167	ATGAAATGA
AFL2G_08178	gi|156128605|gb|AAIH02000017.1|	105883	108117	-	108207	108215	9	90	169	TCAGCTCAT
AFL2G_03104	gi|156128618|gb|AAIH02000004.1|	282966	285471	-	285527	285535	9	56	170	TCACCGCAT
AFL2G_00391	gi|156128410|gb|AAIH02000212.1|	37414	37919	-	38020	38028	9	101	175	TCAAGTCAT
AFL2G_04676	gi|156128572|gb|AAIH02000050.1|	128095	130198	+	128031	128039	9	56	176	ATGCTGTGA
AFL2G_11548	gi|156128576|gb|AAIH02000046.1|	111653	112741	+	111538	111546	9	107	177	ATGGTATGA
AFL2G_04492	gi|156128365|gb|AAIH02000257.1|	262	1275	-	1304	1312	9	29	178	TCAGTCCAT
AFL2G_01526	gi|156128376|gb|AAIH02000246.1|	12443	13758	+	12335	12343	9	100	178	ATGGTCTAA
AFL2G_10097	gi|156128474|gb|AAIH02000148.1|	184	1811	+	120	128	9	56	181	ATGCCGTGA
AFL2G_02716	gi|156128613|gb|AAIH02000009.1|	80756	81169	+	80530	80538	9	168	181	ATGCGGTAG
AFL2G_04533	gi|156128532|gb|AAIH02000090.1|	82635	84008	+	82499	82507	9	128	182	ATGCCTTGA
AFL2G_03672	gi|156128400|gb|AAIH02000222.1|	38252	39958	+	38127	38135	9	117	183	ATGAATTGA
AFL2G_08993	gi|156128488|gb|AAIH02000134.1|	64723	68830	-	68932	68940	9	102	185	TTAATTCAT
AFL2G_02295	gi|156128617|gb|AAIH02000005.1|	222830	223906	-	223939	223947	9	33	187	TTAAGACAT
AFL2G_00548	gi|156128517|gb|AAIH02000105.1|	40354	40815	+	40194	40202	9	152	188	ATGCCATGA
AFL2G_02929	gi|156128526|gb|AAIH02000096.1|	89691	90596	+	89570	89578	9	113	190	ATGTCTTAA
AFL2G_04510	gi|156128532|gb|AAIH02000090.1|	3798	4631	-	4770	4778	9	139	190	TCACAACAT
AFL2G_04094	gi|156128381|gb|AAIH02000241.1|	19840	22739	+	19659	19667	9	173	190	ATGTTCTAG
AFL2G_04575	gi|156128554|gb|AAIH02000068.1|	27715	29939	-	30067	30075	9	128	192	TCACCGCAT
AFL2G_04052	gi|156128559|gb|AAIH02000063.1|	90314	92524	+	90128	90136	9	178	194	ATGCCTTGA
AFL2G_10348	gi|156128422|gb|AAIH02000200.1|	19538	20587	+	19436	19444	9	94	195	ATGGAGTAG
AFL2G_09958	gi|156128395|gb|AAIH02000227.1|	35906	37136	+	35779	35787	9	119	195	ATGTGCTAA
AFL2G_10747	gi|156128515|gb|AAIH02000107.1|	19533	20555	+	19340	19348	9	185	195	ATGCACTAG
AFL2G_02056	gi|156128616|gb|AAIH02000006.1|	108118	109699	+	108034	108042	9	76	196	ATGCAATAA
AFL2G_10116	gi|156128474|gb|AAIH02000148.1|	49543	52408	+	49362	49370	9	173	196	ATGCATTAG
AFL2G_08114	gi|156128615|gb|AAIH02000007.1|	175975	177547	+	175901	175909	9	3	198	ATGGGGTAA
AFL2G_09712	gi|156127731|gb|AAIH02000891.1|	132	1587	-	1757	1765	9	170	202	TCATCGCAT
AFL2G_11409	gi|156128522|gb|AAIH02000100.1|	28600	29418	+	28404	28412	9	188	202	ATGCAATGA
AFL2G_02070	gi|156128616|gb|AAIH02000006.1|	147124	148509	+	146982	146990	9	134	205	ATGCTGTGA
AFL2G_09234	gi|156128459|gb|AAIH02000163.1|	271	1160	+	85	93	9	178	205	ATGATTTGA
AFL2G_10373	gi|156128383|gb|AAIH02000239.1|	14040	15821	+	13910	13918	9	122	210	ATGACCTAG
AFL2G_04856	gi|156128210|gb|AAIH02000412.1|	15792	16977	-	17020	17028	9	43	211	CTAGGACAT
AFL2G_04117	gi|156128538|gb|AAIH02000084.1|	11704	15302	+	11499	11507	9	197	211	ATGGGCTAG
AFL2G_08399	gi|156128565|gb|AAIH02000057.1|	78673	80052	-	80079	80087	9	27	214	TTACCTCAT
AFL2G_11245	gi|156128611|gb|AAIH02000011.1|	233096	234820	-	234976	234984	9	156	214	TTAGTTCAT
AFL2G_00991	gi|156128322|gb|AAIH02000300.1|	27851	31748	-	31849	31857	9	101	219	CTAAATCAT
AFL2G_05144	gi|156128596|gb|AAIH02000026.1|	12695	16075	-	16099	16107	9	24	220	CTACCGCAT
AFL2G_10347	gi|156128422|gb|AAIH02000200.1|	14345	17887	-	17939	17947	9	52	221	TCAGTGCAT
AFL2G_05625	gi|156128549|gb|AAIH02000073.1|	27312	29665	-	29713	29721	9	48	223	CTAGGGCAT
AFL2G_11418	gi|156128522|gb|AAIH02000100.1|	50127	52664	+	49913	49921	9	206	224	ATGAGTTGA
AFL2G_05667	gi|156128445|gb|AAIH02000177.1|	53618	54282	-	54287	54295	9	5	227	TTATGCCAT
AFL2G_01490	gi|156128226|gb|AAIH02000396.1|	17967	22106	-	22139	22147	9	33	227	TCACCGCAT
AFL2G_06946	gi|156128311|gb|AAIH02000311.1|	11898	14298	+	11747	11755	9	143	227	ATGCCGTGA
AFL2G_10667	gi|156128508|gb|AAIH02000114.1|	80358	81609	-	81674	81682	9	65	230	TTACACCAT
AFL2G_00478	gi|156128612|gb|AAIH02000010.1|	239650	240424	+	239469	239477	9	173	231	ATGATCTAA
AFL2G_03331	gi|156128544|gb|AAIH02000078.1|	19354	23305	+	19132	19140	9	214	231	ATGCGATAA
AFL2G_11699	gi|156128574|gb|AAIH02000048.1|	84147	84940	+	83923	83931	9	216	233	ATGCGATAA
AFL2G_01381	gi|156128509|gb|AAIH02000113.1|	99823	100753	-	100756	100764	9	3	234	TCATGCCAT
AFL2G_05288	gi|156128562|gb|AAIH02000060.1|	15225	17527	-	17580	17588	9	53	237	TTATCTCAT
AFL2G_02569	gi|156128435|gb|AAIH02000187.1|	8798	9701	+	8584	8592	9	206	237	ATGTCGTGA
AFL2G_06990	gi|156128518|gb|AAIH02000104.1|	74250	76745	+	74031	74039	9	211	238	ATGGCCTGA
AFL2G_10314	gi|156128590|gb|AAIH02000032.1|	100547	102598	+	100377	100385	9	162	240	ATGATCTAA
AFL2G_03221	gi|156128602|gb|AAIH02000020.1|	120562	123510	+	120504	120512	9	50	241	ATGTTGTAA
AFL2G_06889	gi|156128175|gb|AAIH02000447.1|	3754	6377	-	6552	6560	9	175	241	TTATGGCAT
AFL2G_09801	gi|156128539|gb|AAIH02000083.1|	99358	102009	-	102083	102091	9	74	242	TCAATTCAT
AFL2G_02049	gi|156128616|gb|AAIH02000006.1|	86221	87377	+	86001	86009	9	212	242	ATGCAGTAA
AFL2G_10775	gi|156128515|gb|AAIH02000107.1|	94498	98373	+	94280	94288	9	210	248	ATGGAGTAA
AFL2G_04779	gi|156128337|gb|AAIH02000285.1|	27472	28515	-	28643	28651	9	128	249	TTAGTTCAT
AFL2G_08205	gi|156128605|gb|AAIH02000017.1|	194539	195056	+	194325	194333	9	206	249	ATGGTATAA
AFL2G_01786	gi|156128619|gb|AAIH02000003.1|	134665	135159	+	134480	134488	9	177	251	ATGGCTTGA
AFL2G_12330	gi|156128386|gb|AAIH02000236.1|	47065	49860	-	49940	49948	9	80	252	TCAGCTCAT
AFL2G_03208	gi|156128602|gb|AAIH02000020.1|	77129	79094	-	79145	79153	9	51	253	TTACACCAT
AFL2G_04528	gi|156128532|gb|AAIH02000090.1|	64314	66741	+	64121	64129	9	185	256	ATGTGGTGA
AFL2G_02016	gi|156128616|gb|AAIH02000006.1|	3545	4866	-	4907	4915	9	41	264	CTAATTCAT
AFL2G_03837	gi|156128609|gb|AAIH02000013.1|	176782	178753	-	178894	178902	9	141	264	CTAAGTCAT
AFL2G_05635	gi|156128549|gb|AAIH02000073.1|	69140	70658	-	70840	70848	9	182	266	TTATAGCAT
AFL2G_09225	gi|156128459|gb|AAIH02000163.1|	20226	22113	-	22175	22183	9	62	269	TCAAGCCAT
AFL2G_01121	gi|156128186|gb|AAIH02000436.1|	1312	2523	-	2539	2547	9	16	271	TCAAATCAT
AFL2G_03096	gi|156128618|gb|AAIH02000004.1|	257110	258218	-	258337	258345	9	119	271	TTAGGACAT
AFL2G_05670	gi|156128445|gb|AAIH02000177.1|	46884	48930	-	48959	48967	9	29	273	TTATAGCAT
AFL2G_03958	gi|156128218|gb|AAIH02000404.1|	19222	23090	+	19046	19054	9	168	276	ATGGTCTAA
AFL2G_10085	gi|156128452|gb|AAIH02000170.1|	74212	77114	-	77303	77311	9	189	276	TTAGGGCAT
AFL2G_05792	gi|156128297|gb|AAIH02000325.1|	10442	12287	+	10174	10182	9	260	276	ATGGTTTAG
AFL2G_03191	gi|156128602|gb|AAIH02000020.1|	30151	34968	-	35038	35046	9	70	277	TCACCGCAT
AFL2G_10713	gi|156128528|gb|AAIH02000094.1|	40694	42379	+	40443	40451	9	243	278	ATGACTTAA
AFL2G_03262	gi|156128482|gb|AAIH02000140.1|	26600	28600	-	28733	28741	9	133	279	TCAACACAT
AFL2G_08198	gi|156128605|gb|AAIH02000017.1|	171654	172292	-	172391	172399	9	99	280	TTAAATCAT
AFL2G_06636	gi|156128428|gb|AAIH02000194.1|	19167	20374	-	20493	20501	9	119	286	TCAAGTCAT
AFL2G_10256	gi|156128506|gb|AAIH02000116.1|	35801	36902	-	36995	37003	9	93	287	TCAGTTCAT
AFL2G_06242	gi|156128476|gb|AAIH02000146.1|	55274	56419	-	56561	56569	9	142	288	TCACATCAT
AFL2G_02460	gi|156128253|gb|AAIH02000369.1|	11005	12606	+	10756	10764	9	241	290	ATGCGATGA
AFL2G_09645	gi|156128540|gb|AAIH02000082.1|	34866	36524	+	34788	34796	9	70	292	ATGAATTAA
AFL2G_11203	gi|156128611|gb|AAIH02000011.1|	99698	100562	-	100796	100804	9	234	295	TCAAGACAT
AFL2G_03268	gi|156128482|gb|AAIH02000140.1|	41759	44306	-	44332	44340	9	26	296	TTACAGCAT
AFL2G_04163	gi|156128366|gb|AAIH02000256.1|	955	2953	-	3006	3014	9	53	298	TCAAAACAT
AFL2G_04033	gi|156128559|gb|AAIH02000063.1|	42841	43239	-	43349	43357	9	110	298	TTATTTCAT
AFL2G_02869	gi|156128325|gb|AAIH02000297.1|	33088	34419	-	34589	34597	9	170	303	TCACATCAT
AFL2G_03567	gi|156128264|gb|AAIH02000358.1|	2494	3414	+	2231	2239	9	255	304	ATGCCATGA
AFL2G_08604	gi|156128507|gb|AAIH02000115.1|	26716	27366	-	27563	27571	9	192	309	TTACAGCAT
AFL2G_00034	gi|156128433|gb|AAIH02000189.1|	3566	3820	-	3971	3979	9	151	310	TCAGAACAT
AFL2G_06330	gi|156128370|gb|AAIH02000252.1|	38482	39798	+	38250	38258	9	224	310	ATGACTTGA
AFL2G_05808	gi|156128588|gb|AAIH02000034.1|	47207	48979	-	49028	49036	9	49	316	TCAGCACAT
AFL2G_06825	gi|156128570|gb|AAIH02000052.1|	14451	16231	-	16306	16314	9	7	322	TCATACCAT
AFL2G_03908	gi|156128450|gb|AAIH02000172.1|	48502	55653	-	55719	55727	9	66	324	TCAATGCAT
AFL2G_02893	gi|156128308|gb|AAIH02000314.1|	27217	30488	+	27108	27116	9	101	330	ATGTCTTGA
AFL2G_06214	gi|156128585|gb|AAIH02000037.1|	119024	121319	+	118697	118705	9	319	331	ATGTTATAG
AFL2G_08273	gi|156128444|gb|AAIH02000178.1|	61325	63172	-	63421	63429	9	249	338	TCAAGTCAT
AFL2G_01077	gi|156128511|gb|AAIH02000111.1|	19614	21068	-	21126	21134	9	58	342	TCAAACCAT
AFL2G_11615	gi|156128600|gb|AAIH02000022.1|	134601	135612	+	134431	134439	9	162	346	ATGTCATGA
AFL2G_10032	gi|156128460|gb|AAIH02000162.1|	22531	27586	+	22305	22313	9	218	349	ATGATTTGA
AFL2G_10960	gi|156128620|gb|AAIH02000002.1|	287524	288601	-	288795	288803	9	194	351	TTAGTTCAT
AFL2G_01818	gi|156128619|gb|AAIH02000003.1|	239925	240762	-	240954	240962	9	192	359	CTACTTCAT
AFL2G_02617	gi|156128406|gb|AAIH02000216.1|	54663	55752	-	55809	55817	9	57	361	CTATTGCAT
AFL2G_01787	gi|156128619|gb|AAIH02000003.1|	136723	139515	+	136484	136492	9	231	365	ATGGGTTAA
AFL2G_10083	gi|156128452|gb|AAIH02000170.1|	69095	69868	-	69972	69980	9	104	375	TCATTGCAT
AFL2G_01097	gi|156128511|gb|AAIH02000111.1|	75834	79046	-	79169	79177	9	123	379	TTAAAACAT
AFL2G_05551	gi|156128326|gb|AAIH02000296.1|	1883	4769	+	1517	1525	9	358	383	ATGCGCTGA
AFL2G_05619	gi|156128549|gb|AAIH02000073.1|	2933	5004	-	5124	5132	9	120	384	CTACTCCAT
AFL2G_11208	gi|156128611|gb|AAIH02000011.1|	113782	114917	-	115187	115195	9	270	386	TTAGAGCAT
AFL2G_10273	gi|156128506|gb|AAIH02000116.1|	78384	79833	-	79962	79970	9	129	391	CTATCGCAT
AFL2G_10833	gi|156128537|gb|AAIH02000085.1|	109919	111228	-	111569	111577	9	341	394	CTAAAACAT
AFL2G_03401	gi|156128555|gb|AAIH02000067.1|	34171	38965	-	39046	39054	9	81	395	TTAGATCAT
AFL2G_01746	gi|156128619|gb|AAIH02000003.1|	34316	37414	+	34040	34048	9	268	395	ATGTCCTAG
AFL2G_01265	gi|156128498|gb|AAIH02000124.1|	77985	79376	+	77722	77730	9	255	403	ATGAGCTAA
AFL2G_00709	gi|156128503|gb|AAIH02000119.1|	88244	89455	+	87948	87956	9	288	422	ATGCGCTAG
AFL2G_10349	gi|156128422|gb|AAIH02000200.1|	21315	22554	-	22876	22884	9	322	425	TCAATCCAT
AFL2G_00868	gi|156128397|gb|AAIH02000225.1|	43439	44379	-	44479	44487	9	100	429	CTATGGCAT
AFL2G_03271	gi|156128482|gb|AAIH02000140.1|	50478	51860	-	51895	51903	9	35	434	TCATCGCAT
AFL2G_09585	gi|156128553|gb|AAIH02000069.1|	65400	67684	-	67805	67813	9	121	434	TCAACCCAT
AFL2G_09910	gi|156128579|gb|AAIH02000043.1|	109384	109764	-	109792	109800	9	28	437	TTACAGCAT
AFL2G_07959	gi|156128552|gb|AAIH02000070.1|	119159	120238	+	118740	118748	9	411	442	ATGATATAG
AFL2G_08180	gi|156128605|gb|AAIH02000017.1|	126091	127128	+	125718	125726	9	365	443	ATGTTTTAA
AFL2G_07909	gi|156128621|gb|AAIH02000001.1|	195725	197815	+	195355	195363	9	362	445	ATGATCTAA
AFL2G_10602	gi|156128505|gb|AAIH02000117.1|	170	1304	-	1418	1426	9	114	446	CTATCCCAT
AFL2G_09223	gi|156128459|gb|AAIH02000163.1|	24057	26946	-	27031	27039	9	85	447	CTACGGCAT
AFL2G_10725	gi|156128528|gb|AAIH02000094.1|	74696	76039	-	76296	76304	9	257	458	CTATGACAT
AFL2G_01943	gi|156128566|gb|AAIH02000056.1|	128581	130299	-	130301	130309	9	2	469	TTATTTCAT
AFL2G_06871	gi|156128372|gb|AAIH02000250.1|	5271	8048	-	8248	8256	9	200	469	TCAGACCAT
AFL2G_01930	gi|156128566|gb|AAIH02000056.1|	88431	89639	-	89863	89871	9	224	476	CTAATGCAT
AFL2G_06178	gi|156128585|gb|AAIH02000037.1|	7386	9863	-	9865	9873	9	2	477	TCAACACAT
AFL2G_06651	gi|156128132|gb|AAIH02000490.1|	2091	3153	-	3165	3173	9	12	477	CTAGAGCAT
AFL2G_00696	gi|156128503|gb|AAIH02000119.1|	36232	37955	+	35939	35947	9	285	483	ATGAACTGA
AFL2G_02812	gi|156128541|gb|AAIH02000081.1|	28161	30120	-	30154	30162	9	34	492	TCAAATCAT
AFL2G_00588	gi|156128599|gb|AAIH02000023.1|	46857	47867	+	46387	46395	9	462	496	ATGGCTTGA
AFL2G_07711	gi|156128608|gb|AAIH02000014.1|	114102	116297	-	116414	116422	9	117	506	CTAGATCAT
AFL2G_04805	gi|156128278|gb|AAIH02000344.1|	17204	18531	-	18620	18628	9	89	513	TCAAAGCAT
AFL2G_11579	gi|156128600|gb|AAIH02000022.1|	43766	46061	+	43331	43339	9	427	526	ATGTCTTAA
AFL2G_07748	gi|156128126|gb|AAIH02000496.1|	6959	9046	-	9169	9177	9	123	534	CTATCTCAT
AFL2G_07721	gi|156128608|gb|AAIH02000014.1|	143898	146473	+	143403	143411	9	487	555	ATGCGGTGA
AFL2G_10742	gi|156128515|gb|AAIH02000107.1|	475	2286	-	2342	2350	9	56	563	TCAAGTCAT
AFL2G_03935	gi|156128416|gb|AAIH02000206.1|	51439	51910	-	52071	52079	9	161	567	TCACTTCAT
AFL2G_02559	gi|156128379|gb|AAIH02000243.1|	32678	34294	-	34734	34742	9	440	575	TTATGGCAT
AFL2G_01719	gi|156128587|gb|AAIH02000035.1|	146188	150172	+	145870	145878	9	310	580	ATGTCCTAA
AFL2G_00799	gi|156128514|gb|AAIH02000108.1|	86770	89082	-	89168	89176	9	86	584	TCAAATCAT
AFL2G_02581	gi|156128435|gb|AAIH02000187.1|	38643	39587	+	38175	38183	9	460	588	ATGGACTAA
AFL2G_02345	gi|156128535|gb|AAIH02000087.1|	78133	83073	-	83209	83217	9	136	618	TTATGGCAT
AFL2G_01428	gi|156128594|gb|AAIH02000028.1|	15441	17151	-	17251	17259	9	100	631	TTATATCAT
AFL2G_08792	gi|156128516|gb|AAIH02000106.1|	60292	62182	-	62196	62204	9	14	634	TTATCTCAT
AFL2G_06239	gi|156128476|gb|AAIH02000146.1|	60236	62473	-	62522	62530	9	49	672	TTAAATCAT
AFL2G_06520	gi|156128419|gb|AAIH02000203.1|	61175	62880	-	62983	62991	9	103	684	TTATTTCAT
AFL2G_04022	gi|156128559|gb|AAIH02000063.1|	1	1211	-	1444	1452	9	233	897	TCATTTCAT
AFL2G_03660	gi|156128400|gb|AAIH02000222.1|	14000	15408	-	15618	15626	9	210	912	CTACCTCAT
AFL2G_02756	gi|156128613|gb|AAIH02000009.1|	186519	189731	-	189904	189912	9	173	926	TTAGTACAT
AFL2G_05003	gi|156128550|gb|AAIH02000072.1|	43210	44718	-	44867	44875	9	149	979	TTACATCAT
AFL2G_08014	gi|156128520|gb|AAIH02000102.1|	76119	77072	-	77079	77090	12	7	23	TCAGTGGGTCAT
AFL2G_04570	gi|156128554|gb|AAIH02000068.1|	15517	16992	-	16999	17010	12	7	25	CTACTCGTTCAT
AFL2G_11019	gi|156128312|gb|AAIH02000310.1|	35914	37361	-	37364	37375	12	3	31	TTAGGTCAGCAT
AFL2G_01779	gi|156128619|gb|AAIH02000003.1|	114576	117068	-	117069	117080	12	1	34	TCAGGTAGACAT
AFL2G_11185	gi|156128611|gb|AAIH02000011.1|	44387	44901	+	44363	44374	12	13	35	ATGCCCCTATAG
AFL2G_05123	gi|156128601|gb|AAIH02000021.1|	149490	150219	+	149454	149465	12	25	38	ATGTTCTCTTAA
AFL2G_11868	gi|156128584|gb|AAIH02000038.1|	78630	79712	+	78612	78623	12	7	41	ATGGATATTTAG
AFL2G_06997	gi|156128518|gb|AAIH02000104.1|	96594	98071	+	96559	96570	12	24	42	ATGCTGAGCTAG
AFL2G_05168	gi|156128596|gb|AAIH02000026.1|	86555	88997	+	86522	86533	12	22	44	ATGTATTTGTAA
AFL2G_09055	gi|156128487|gb|AAIH02000135.1|	73918	74843	+	73891	73902	12	16	50	ATGACCAAGTAA
AFL2G_05406	gi|156128560|gb|AAIH02000062.1|	54925	56271	+	54912	54923	12	2	54	ATGAGTATCTAA
AFL2G_11701	gi|156128574|gb|AAIH02000048.1|	86988	91965	-	91982	91993	12	17	54	CTAGTCAATCAT
AFL2G_11775	gi|156128524|gb|AAIH02000098.1|	36640	37359	+	36602	36613	12	27	54	ATGTCTACATAA
AFL2G_09924	gi|156128579|gb|AAIH02000043.1|	60192	62315	+	60165	60176	12	16	58	ATGCCTTACTAG
AFL2G_06266	gi|156128285|gb|AAIH02000337.1|	27510	28989	-	29021	29032	12	32	61	TTAAGAGGGCAT
AFL2G_01070	gi|156128511|gb|AAIH02000111.1|	6315	7730	-	7781	7792	12	51	65	TCAGGGACTCAT
AFL2G_04451	gi|156128543|gb|AAIH02000079.1|	51488	51811	-	51905	51916	12	49	67	TTATTTGGACAT
AFL2G_05570	gi|156128545|gb|AAIH02000077.1|	10946	11874	-	11912	11923	12	38	68	TTAGGTGTCCAT
AFL2G_09228	gi|156128459|gb|AAIH02000163.1|	15134	16773	+	15100	15111	12	23	72	ATGTCTCCGTGA
AFL2G_02208	gi|156128259|gb|AAIH02000363.1|	3601	5374	+	3556	3567	12	34	73	ATGAAACCATAG
AFL2G_02287	gi|156128617|gb|AAIH02000005.1|	198805	201859	+	198780	198791	12	14	74	ATGTCGCCTTGA
AFL2G_10195	gi|156128240|gb|AAIH02000382.1|	17989	19815	+	17967	17978	12	11	76	ATGTACCTGTGA
AFL2G_09972	gi|156128395|gb|AAIH02000227.1|	2446	3921	+	2387	2398	12	48	77	ATGACCCGCTGA
AFL2G_07002	gi|156128489|gb|AAIH02000133.1|	5152	6357	-	6421	6432	12	64	80	TCAGACCAACAT
AFL2G_12425	gi|156128449|gb|AAIH02000173.1|	24705	26282	-	26323	26334	12	41	82	TCAGCTCCGCAT
AFL2G_05375	gi|156128463|gb|AAIH02000159.1|	62416	65012	+	62336	62347	12	69	83	ATGCGAGTCTAG
AFL2G_01342	gi|156128342|gb|AAIH02000280.1|	42454	42933	-	42995	43006	12	62	84	TCATGGCTCCAT
AFL2G_03840	gi|156128609|gb|AAIH02000013.1|	184796	185550	-	185618	185629	12	68	84	TTACTGAAACAT
AFL2G_03053	gi|156128618|gb|AAIH02000004.1|	152193	153218	+	152167	152178	12	15	85	ATGCAAGCTTAA
AFL2G_09861	gi|156128403|gb|AAIH02000219.1|	515	941	+	384	395	12	75	89	ATGGAGCTTTGA
AFL2G_05513	gi|156128493|gb|AAIH02000129.1|	11259	14344	-	14355	14366	12	11	90	TCACCCAGACAT
AFL2G_05365	gi|156128463|gb|AAIH02000159.1|	23373	25185	+	23319	23330	12	43	91	ATGTATATCTAA
AFL2G_05337	gi|156128448|gb|AAIH02000174.1|	21331	23854	-	23926	23937	12	72	91	TCACCATGGCAT
AFL2G_01348	gi|156128509|gb|AAIH02000113.1|	6125	7207	-	7213	7224	12	6	92	TCATGAGGGCAT
AFL2G_09321	gi|156128320|gb|AAIH02000302.1|	31382	33149	+	31292	31303	12	79	93	ATGGAAGCGTGA
AFL2G_04534	gi|156128532|gb|AAIH02000090.1|	84375	85387	+	84319	84330	12	45	94	ATGTTGCTATAG
AFL2G_09870	gi|156128305|gb|AAIH02000317.1|	6327	7282	-	7333	7344	12	51	94	TTAATTGACCAT
AFL2G_03115	gi|156128263|gb|AAIH02000359.1|	26566	27468	+	26499	26510	12	56	97	ATGACAACCTGA
AFL2G_04435	gi|156128543|gb|AAIH02000079.1|	6730	7380	-	7419	7430	12	39	102	CTAGTGAGGCAT
AFL2G_03604	gi|156128523|gb|AAIH02000099.1|	403	1934	+	338	349	12	54	102	ATGAACCCATAA
AFL2G_01865	gi|156128336|gb|AAIH02000286.1|	38229	39206	-	39285	39296	12	79	105	TCAACGGTGCAT
AFL2G_01400	gi|156128269|gb|AAIH02000353.1|	27626	30017	+	27570	27581	12	45	107	ATGGACCACTAG
AFL2G_02246	gi|156128617|gb|AAIH02000005.1|	83380	84546	+	83352	83363	12	17	108	ATGGAACACTAA
AFL2G_04224	gi|156128417|gb|AAIH02000205.1|	45743	47086	+	45658	45669	12	74	108	ATGCCCATGTAA
AFL2G_11033	gi|156128593|gb|AAIH02000029.1|	35677	37261	-	37352	37363	12	91	109	CTATATGTACAT
AFL2G_08996	gi|156128488|gb|AAIH02000134.1|	74380	76029	-	76059	76070	12	30	113	TTAGAAAAACAT
AFL2G_05881	gi|156128604|gb|AAIH02000018.1|	190520	191635	-	191636	191647	12	1	114	TTACCGGATCAT
AFL2G_03022	gi|156128618|gb|AAIH02000004.1|	62249	63061	-	63121	63132	12	60	115	CTATCTCTCCAT
AFL2G_09169	gi|156128597|gb|AAIH02000025.1|	89465	91867	-	91882	91893	12	15	116	TCAATTCAGCAT
AFL2G_06417	gi|156128607|gb|AAIH02000015.1|	221140	222318	-	222390	222401	12	72	116	TTATAGCCCCAT
AFL2G_10830	gi|156128537|gb|AAIH02000085.1|	99533	102248	-	102347	102358	12	99	117	CTAAAGCGTCAT
AFL2G_00407	gi|156128612|gb|AAIH02000010.1|	22564	24717	-	24797	24808	12	80	118	CTAATTAAACAT
AFL2G_01893	gi|156128333|gb|AAIH02000289.1|	4118	4585	-	4616	4627	12	31	120	CTAAAGAAGCAT
AFL2G_07728	gi|156128608|gb|AAIH02000014.1|	164799	168853	+	164738	164749	12	50	120	ATGGAGACTTGA
AFL2G_07365	gi|156128567|gb|AAIH02000055.1|	40759	41596	+	40654	40665	12	94	120	ATGAAAGACTAA
AFL2G_05494	gi|156128339|gb|AAIH02000283.1|	92	1525	-	1621	1632	12	96	120	TTAGGTGTTCAT
AFL2G_00820	gi|156128390|gb|AAIH02000232.1|	34971	35762	-	35800	35811	12	38	121	CTAGACGGTCAT
AFL2G_03845	gi|156128609|gb|AAIH02000013.1|	196589	197993	+	196519	196530	12	59	123	ATGCTGGACTAA
AFL2G_04633	gi|156128572|gb|AAIH02000050.1|	14400	17489	-	17528	17539	12	39	124	CTATCGCGCCAT
AFL2G_09664	gi|156128540|gb|AAIH02000082.1|	98446	100075	-	100159	100170	12	84	124	TCACGAGTTCAT
AFL2G_08001	gi|156128552|gb|AAIH02000070.1|	2097	3757	-	3858	3869	12	101	124	TTATATCTCCAT
AFL2G_05641	gi|156128549|gb|AAIH02000073.1|	82234	83535	-	83629	83640	12	94	125	TTACATAGACAT
AFL2G_03218	gi|156128602|gb|AAIH02000020.1|	104881	107827	-	107937	107948	12	110	126	CTATTGAGTCAT
AFL2G_10403	gi|156128415|gb|AAIH02000207.1|	53513	54865	+	53455	53466	12	47	127	ATGCCGAAATAA
AFL2G_00649	gi|156128548|gb|AAIH02000074.1|	32627	35098	+	32548	32559	12	68	128	ATGTCCCTCTGA
AFL2G_05345	gi|156128448|gb|AAIH02000174.1|	45444	47485	-	47555	47566	12	70	128	TTAACACAACAT
AFL2G_04469	gi|156128543|gb|AAIH02000079.1|	96149	97012	-	97111	97122	12	99	128	TCAACTCTCCAT
AFL2G_06009	gi|156127951|gb|AAIH02000671.1|	52	1466	-	1486	1497	12	20	130	TCATATAAGCAT
AFL2G_01362	gi|156128509|gb|AAIH02000113.1|	51127	51967	-	52010	52021	12	43	130	CTAAACGGCCAT
AFL2G_00648	gi|156128548|gb|AAIH02000074.1|	28687	30075	-	30173	30184	12	98	130	CTATGATGCCAT
AFL2G_11200	gi|156128611|gb|AAIH02000011.1|	90240	91777	+	90121	90132	12	108	137	ATGCCGTACTAG
AFL2G_03788	gi|156128609|gb|AAIH02000013.1|	35615	36409	-	36431	36442	12	22	138	TCAACAGCCCAT
AFL2G_03171	gi|156128580|gb|AAIH02000042.1|	152902	154791	-	154825	154836	12	34	138	TCAAGACAGCAT
AFL2G_00661	gi|156128548|gb|AAIH02000074.1|	67797	69419	-	69457	69468	12	38	138	TTAGGTATGCAT
AFL2G_04544	gi|156128532|gb|AAIH02000090.1|	114553	118391	+	114504	114515	12	38	141	ATGTTCTATTAG
AFL2G_00772	gi|156128514|gb|AAIH02000108.1|	2627	4146	+	2585	2596	12	31	143	ATGCATGTATGA
AFL2G_07891	gi|156128621|gb|AAIH02000001.1|	147723	148863	+	147631	147642	12	81	143	ATGCTGGTCTAA
AFL2G_02174	gi|156128586|gb|AAIH02000036.1|	170102	173192	+	170027	170038	12	64	145	ATGTTATTATAA
AFL2G_05835	gi|156128588|gb|AAIH02000034.1|	105717	108662	-	108744	108755	12	82	146	CTACTCAACCAT
AFL2G_04800	gi|156128278|gb|AAIH02000344.1|	7811	8760	+	7685	7696	12	115	147	ATGAGGCACTAA
AFL2G_09768	gi|156128569|gb|AAIH02000053.1|	149165	150995	+	149068	149079	12	86	150	ATGTATACCTAA
AFL2G_10701	gi|156128528|gb|AAIH02000094.1|	9449	10903	-	10958	10969	12	55	152	TCATTTCTCCAT
AFL2G_11427	gi|156128522|gb|AAIH02000100.1|	71956	73467	-	73541	73552	12	74	153	TCAACCTGCCAT
AFL2G_00363	gi|156128242|gb|AAIH02000380.1|	12912	13394	+	12759	12770	12	142	156	ATGTATGACTAA
AFL2G_10134	gi|156128306|gb|AAIH02000316.1|	27428	30066	-	30093	30104	12	27	158	CTAAGCACACAT
AFL2G_04018	gi|156128441|gb|AAIH02000181.1|	65655	66791	+	65605	65616	12	39	158	ATGGCCACATGA
AFL2G_12272	gi|156128561|gb|AAIH02000061.1|	34479	37719	+	34423	34434	12	45	159	ATGCACTGTTAG
AFL2G_03678	gi|156128400|gb|AAIH02000222.1|	56255	56650	-	56724	56735	12	74	159	CTAGCGATACAT
AFL2G_03688	gi|156128268|gb|AAIH02000354.1|	7271	8653	-	8777	8788	12	124	160	TTAGGTTATCAT
AFL2G_01630	gi|156128216|gb|AAIH02000406.1|	4395	5376	-	5381	5392	12	5	164	TTACAGTTGCAT
AFL2G_05749	gi|156128610|gb|AAIH02000012.1|	184584	187015	-	187075	187086	12	60	164	CTAAAAAGGCAT
AFL2G_07768	gi|156128536|gb|AAIH02000086.1|	13878	17677	-	17755	17766	12	78	165	TTACCCTTCCAT
AFL2G_00431	gi|156128612|gb|AAIH02000010.1|	100970	103498	-	103579	103590	12	81	167	TTAGGACACCAT
AFL2G_03141	gi|156128580|gb|AAIH02000042.1|	68118	69209	+	68012	68023	12	95	168	ATGCCCTGCTGA
AFL2G_01512	gi|156128224|gb|AAIH02000398.1|	367	1887	+	201	212	12	155	168	ATGTGTATGTGA
AFL2G_05195	gi|156128596|gb|AAIH02000026.1|	170415	170870	-	170984	170995	12	114	169	TTATAGCTTCAT
AFL2G_01015	gi|156128361|gb|AAIH02000261.1|	5018	5870	-	5910	5921	12	40	176	TTAAGGTGGCAT
AFL2G_01057	gi|156128317|gb|AAIH02000305.1|	4571	7563	-	7684	7695	12	121	177	CTAATAGTCCAT
AFL2G_09173	gi|156128597|gb|AAIH02000025.1|	74895	78703	-	78804	78815	12	101	182	CTACAGAGTCAT
AFL2G_06131	gi|156128408|gb|AAIH02000214.1|	15929	16504	+	15762	15773	12	156	182	ATGGCGCGATAA
AFL2G_03060	gi|156128618|gb|AAIH02000004.1|	167876	169372	-	169490	169501	12	118	184	CTAACCCCGCAT
AFL2G_01399	gi|156128269|gb|AAIH02000353.1|	19030	23584	-	23684	23695	12	100	188	TCAACCTGTCAT
AFL2G_06598	gi|156128564|gb|AAIH02000058.1|	125091	125636	-	125643	125654	12	7	194	TCAAAGGACCAT
AFL2G_06640	gi|156128428|gb|AAIH02000194.1|	33439	36263	-	36445	36456	12	182	195	TTAGTCCCGCAT
AFL2G_03446	gi|156128388|gb|AAIH02000234.1|	29089	30388	-	30437	30448	12	49	197	TTAAGCGACCAT
AFL2G_09578	gi|156128553|gb|AAIH02000069.1|	89480	94069	-	94108	94119	12	39	198	TCAGCGCACCAT
AFL2G_09781	gi|156128539|gb|AAIH02000083.1|	28227	31593	-	31646	31657	12	53	199	TTATCTCAACAT
AFL2G_03972	gi|156128440|gb|AAIH02000182.1|	48408	50175	+	48276	48287	12	121	206	ATGCAGAGGTAG
AFL2G_01340	gi|156128342|gb|AAIH02000280.1|	36957	37535	-	37727	37738	12	192	207	CTATTGAATCAT
AFL2G_04101	gi|156128381|gb|AAIH02000241.1|	33504	34614	+	33300	33311	12	193	210	ATGACTGGGTGA
AFL2G_11860	gi|156128584|gb|AAIH02000038.1|	54529	56784	+	54343	54354	12	175	213	ATGAATACCTAG
AFL2G_06284	gi|156128398|gb|AAIH02000224.1|	38837	42286	+	38641	38652	12	185	218	ATGACCCTCTGA
AFL2G_08383	gi|156128565|gb|AAIH02000057.1|	26908	28053	-	28106	28117	12	53	222	CTACTGATACAT
AFL2G_10096	gi|156128197|gb|AAIH02000425.1|	1333	6618	-	6705	6716	12	87	223	TCAGATGAACAT
AFL2G_05111	gi|156128601|gb|AAIH02000021.1|	116081	117077	+	115899	115910	12	171	223	ATGTCTTTCTAA
AFL2G_02552	gi|156128379|gb|AAIH02000243.1|	13494	19641	+	13318	13329	12	165	227	ATGTCGTCATGA
AFL2G_07882	gi|156128621|gb|AAIH02000001.1|	113288	115069	-	115086	115097	12	17	228	CTACTCTTTCAT
AFL2G_10305	gi|156128590|gb|AAIH02000032.1|	67841	70227	-	70241	70252	12	14	232	CTATATCCGCAT
AFL2G_01506	gi|156128401|gb|AAIH02000221.1|	45216	47046	+	45067	45078	12	138	232	ATGAGTCGTTGA
AFL2G_07521	gi|156128583|gb|AAIH02000039.1|	140195	142847	+	140041	140052	12	143	233	ATGCGCTACTAG
AFL2G_00897	gi|156128302|gb|AAIH02000320.1|	16	1048	-	1062	1073	12	14	236	TCACAAAACCAT
AFL2G_11995	gi|156128296|gb|AAIH02000326.1|	9338	11465	-	11534	11545	12	69	237	CTAGAAATGCAT
AFL2G_01418	gi|156128219|gb|AAIH02000403.1|	8086	11064	+	7934	7945	12	141	239	ATGATTATATAG
AFL2G_00784	gi|156128514|gb|AAIH02000108.1|	44439	45697	+	44259	44270	12	169	241	ATGATCTACTAG
AFL2G_02855	gi|156128377|gb|AAIH02000245.1|	43907	47752	+	43761	43772	12	135	245	ATGAGATCTTGA
AFL2G_07698	gi|156128608|gb|AAIH02000014.1|	73080	74438	-	74597	74608	12	159	245	TTACTGCCTCAT
AFL2G_00129	gi|156128530|gb|AAIH02000092.1|	55320	56776	-	56954	56965	12	178	245	TTACACACTCAT
AFL2G_05492	gi|156128339|gb|AAIH02000283.1|	4266	5618	+	4145	4156	12	110	251	ATGAATGTCTGA
AFL2G_08522	gi|156128529|gb|AAIH02000093.1|	60195	61985	-	62119	62130	12	134	253	CTAGTGGATCAT
AFL2G_10881	gi|156128620|gb|AAIH02000002.1|	26692	27543	+	26512	26523	12	169	255	ATGGAGGACTGA
AFL2G_01538	gi|156128376|gb|AAIH02000246.1|	50038	51006	-	51073	51084	12	67	256	TCAGCCTGCCAT
AFL2G_05632	gi|156128549|gb|AAIH02000073.1|	59642	62168	-	62307	62318	12	139	257	CTAAAGAAGCAT
AFL2G_11233	gi|156128611|gb|AAIH02000011.1|	192709	193915	+	192460	192471	12	238	260	ATGCACTGGTGA
AFL2G_10672	gi|156128508|gb|AAIH02000114.1|	92939	94573	-	94731	94742	12	158	262	TTAACACCGCAT
AFL2G_10806	gi|156128537|gb|AAIH02000085.1|	27889	28323	-	28381	28392	12	58	267	TCATTTAAGCAT
AFL2G_12296	gi|156128561|gb|AAIH02000061.1|	105179	107890	+	105086	105097	12	82	268	ATGGTACTATAG
AFL2G_10030	gi|156128460|gb|AAIH02000162.1|	14110	18700	-	18867	18878	12	85	269	TCACTGTATCAT
AFL2G_06618	gi|156128385|gb|AAIH02000237.1|	26114	27165	+	25849	25860	12	254	273	ATGAAATGGTAG
AFL2G_06391	gi|156128607|gb|AAIH02000015.1|	138668	139462	+	138410	138421	12	247	277	ATGGATGAGTGA
AFL2G_04464	gi|156128543|gb|AAIH02000079.1|	83424	84108	-	84223	84234	12	115	284	CTATAGCGTCAT
AFL2G_08134	gi|156128615|gb|AAIH02000007.1|	247976	250234	+	247754	247765	12	211	291	ATGTCACGGTAA
AFL2G_06644	gi|156128428|gb|AAIH02000194.1|	43736	46641	-	46679	46690	12	38	294	TCAAACCACCAT
AFL2G_09786	gi|156128539|gb|AAIH02000083.1|	43122	45223	-	45371	45382	12	148	297	CTAAACTGCCAT
AFL2G_05690	gi|156128610|gb|AAIH02000012.1|	11444	13208	-	13213	13224	12	5	298	CTAGAACTGCAT
AFL2G_05610	gi|156128243|gb|AAIH02000379.1|	18737	26476	-	26583	26594	12	107	298	TCATAGACTCAT
AFL2G_06915	gi|156128497|gb|AAIH02000125.1|	49139	50156	-	50272	50283	12	116	301	TTATTTAATCAT
AFL2G_09642	gi|156128540|gb|AAIH02000082.1|	26829	28926	-	29062	29073	12	136	304	CTATGATGTCAT
AFL2G_10842	gi|156128502|gb|AAIH02000120.1|	12753	14831	+	12595	12606	12	147	304	ATGAACCCTTGA
AFL2G_04427	gi|156128182|gb|AAIH02000440.1|	16971	17803	+	16720	16731	12	240	305	ATGGCTTACTAA
AFL2G_05486	gi|156128339|gb|AAIH02000283.1|	21614	24042	+	21315	21326	12	288	309	ATGATCGATTGA
AFL2G_06843	gi|156128570|gb|AAIH02000052.1|	68899	70172	-	70313	70324	12	141	313	TCACCGGGACAT
AFL2G_00978	gi|156128191|gb|AAIH02000431.1|	17651	18689	+	17381	17392	12	259	314	ATGGATTATTAA
AFL2G_10459	gi|156128431|gb|AAIH02000191.1|	56454	58700	-	58888	58899	12	188	321	TCACTCTGCCAT
AFL2G_02584	gi|156128435|gb|AAIH02000187.1|	45809	49154	-	49157	49168	12	3	325	TTAGAGAAGCAT
AFL2G_11098	gi|156128329|gb|AAIH02000293.1|	12995	14807	+	12853	12864	12	131	325	ATGCAGAATTGA
AFL2G_00614	gi|156128599|gb|AAIH02000023.1|	111509	112212	+	111227	111238	12	271	326	ATGAGCTGCTGA
AFL2G_01916	gi|156128566|gb|AAIH02000056.1|	40079	41103	+	39772	39783	12	296	327	ATGATTATCTGA
AFL2G_02582	gi|156128435|gb|AAIH02000187.1|	40522	43242	+	40455	40466	12	56	329	ATGGTTCCTTGA
AFL2G_10161	gi|156128468|gb|AAIH02000154.1|	62099	63882	+	61823	61834	12	265	330	ATGGACAATTAA
AFL2G_11752	gi|156128524|gb|AAIH02000098.1|	95179	96227	-	96319	96330	12	92	332	TTAGCGTCGCAT
AFL2G_02229	gi|156128617|gb|AAIH02000005.1|	31091	33078	+	30906	30917	12	174	336	ATGATTGTTTAG
AFL2G_04817	gi|156128479|gb|AAIH02000143.1|	75867	76431	+	75599	75610	12	257	337	ATGTGCCATTGA
AFL2G_01882	gi|156128350|gb|AAIH02000272.1|	20930	23209	-	23279	23290	12	70	338	CTACAGGATCAT
AFL2G_05592	gi|156128545|gb|AAIH02000077.1|	69200	70426	-	70487	70498	12	61	346	TCAGTAAAACAT
AFL2G_01517	gi|156128224|gb|AAIH02000398.1|	11774	13796	+	11650	11661	12	113	350	ATGCGGACCTAA
AFL2G_01162	gi|156128447|gb|AAIH02000175.1|	1614	6692	+	1297	1308	12	306	357	ATGCTCGACTGA
AFL2G_08301	gi|156128470|gb|AAIH02000152.1|	5381	6652	+	5097	5108	12	273	360	ATGATCTCGTGA
AFL2G_01925	gi|156128566|gb|AAIH02000056.1|	64260	71018	-	71040	71051	12	22	367	TTATAGGTTCAT
AFL2G_08140	gi|156128615|gb|AAIH02000007.1|	260420	262304	-	262501	262512	12	197	374	TCACTGATTCAT
AFL2G_02108	gi|156128616|gb|AAIH02000006.1|	260404	262635	-	262702	262713	12	67	375	TTAAGGCTCCAT
AFL2G_07065	gi|156128427|gb|AAIH02000195.1|	16407	17144	+	16041	16052	12	355	376	ATGAAGCCATAG
AFL2G_09685	gi|156128399|gb|AAIH02000223.1|	9370	10412	+	9095	9106	12	264	379	ATGGCCTCATAA
AFL2G_03819	gi|156128609|gb|AAIH02000013.1|	126896	128439	+	126565	126576	12	320	385	ATGAAACATTGA
AFL2G_10011	gi|156128434|gb|AAIH02000188.1|	56506	59854	-	60030	60041	12	176	391	TTATCTGAGCAT
AFL2G_01205	gi|156128467|gb|AAIH02000155.1|	30699	32045	-	32355	32366	12	310	392	TTAGTATTTCAT
AFL2G_10375	gi|156128383|gb|AAIH02000239.1|	18730	19788	+	18331	18342	12	388	401	ATGCATCTCTGA
AFL2G_07610	gi|156128258|gb|AAIH02000364.1|	26168	26533	-	26846	26857	12	313	403	TCAGAAGCCCAT
AFL2G_09667	gi|156128540|gb|AAIH02000082.1|	106341	108664	-	108741	108752	12	77	412	CTAGAAGGCCAT
AFL2G_05137	gi|156128601|gb|AAIH02000021.1|	192388	194642	-	194793	194804	12	151	414	CTAACTAATCAT
AFL2G_11169	gi|156128611|gb|AAIH02000011.1|	1002	2073	+	632	643	12	359	425	ATGCACAGCTAG
AFL2G_02233	gi|156128617|gb|AAIH02000005.1|	41569	42328	-	42464	42475	12	136	427	TCACTGCCGCAT
AFL2G_10118	gi|156128474|gb|AAIH02000148.1|	54970	57511	+	54607	54618	12	352	428	ATGGGTTATTGA
AFL2G_03444	gi|156128388|gb|AAIH02000234.1|	24690	25859	+	24266	24277	12	413	429	ATGATAAAATGA
AFL2G_02014	gi|156128360|gb|AAIH02000262.1|	45752	47212	-	47265	47276	12	53	442	CTACTTGTACAT
AFL2G_03776	gi|156128609|gb|AAIH02000013.1|	5427	6443	+	5289	5300	12	127	445	ATGGTCTCTTGA
AFL2G_05607	gi|156127912|gb|AAIH02000710.1|	492	1172	-	1176	1187	12	4	454	TCATGAGGACAT
AFL2G_10025	gi|156128460|gb|AAIH02000162.1|	734	3216	+	326	337	12	397	465	ATGTTGCCTTAA
AFL2G_02846	gi|156128377|gb|AAIH02000245.1|	16207	18038	+	15744	15755	12	452	476	ATGCTAACCTAG
AFL2G_08357	gi|156128328|gb|AAIH02000294.1|	18557	21809	-	21975	21986	12	166	481	TTAGAATGACAT
AFL2G_09951	gi|156128078|gb|AAIH02000544.1|	2524	4061	+	2062	2073	12	451	489	ATGCAATGCTAA
AFL2G_06685	gi|156128556|gb|AAIH02000066.1|	48032	51076	+	47542	47553	12	479	496	ATGGTCCCTTGA
AFL2G_10909	gi|156128620|gb|AAIH02000002.1|	120416	121942	-	122074	122085	12	132	504	TCACATCCACAT
AFL2G_01460	gi|156128594|gb|AAIH02000028.1|	123917	124816	-	124937	124948	12	121	505	TTAGGGATGCAT
AFL2G_07860	gi|156128621|gb|AAIH02000001.1|	23637	27376	-	27413	27424	12	37	506	CTATAGAAGCAT
AFL2G_00269	gi|156128568|gb|AAIH02000054.1|	122890	123273	-	123331	123342	12	58	508	TCAATAGTGCAT
AFL2G_02522	gi|156128571|gb|AAIH02000051.1|	77744	80284	-	80337	80348	12	53	511	TCAAGGAAGCAT
AFL2G_00741	gi|156128208|gb|AAIH02000414.1|	14852	15872	-	15995	16006	12	123	514	TTATTCCGACAT
AFL2G_01844	gi|156128373|gb|AAIH02000249.1|	24555	26012	-	26074	26085	12	62	532	CTAGAAAAGCAT
AFL2G_00704	gi|156128503|gb|AAIH02000119.1|	66585	72529	+	66283	66294	12	291	542	ATGAGTTTTTGA
AFL2G_01440	gi|156128594|gb|AAIH02000028.1|	58700	61694	-	61761	61772	12	67	561	TCAACGGATCAT
AFL2G_00156	gi|156128368|gb|AAIH02000254.1|	12086	14653	-	15117	15128	12	464	575	TCAATGGATCAT
AFL2G_03681	gi|156128205|gb|AAIH02000417.1|	3382	5236	+	3223	3234	12	148	576	ATGCTAGCGTAG
AFL2G_00367	gi|156128301|gb|AAIH02000321.1|	7617	9117	+	7123	7134	12	483	584	ATGCCTTCCTGA
AFL2G_03326	gi|156128544|gb|AAIH02000078.1|	1	5526	-	5675	5686	12	149	596	TTATGGATTCAT
AFL2G_06695	gi|156128556|gb|AAIH02000066.1|	71336	72451	-	72483	72494	12	32	597	TTAGGGGGCCAT
AFL2G_09360	gi|156128421|gb|AAIH02000201.1|	37453	39472	-	39572	39583	12	100	600	CTATCTCCACAT
AFL2G_01494	gi|156128401|gb|AAIH02000221.1|	10490	12819	-	12854	12865	12	35	607	CTATTTGTGCAT
AFL2G_10400	gi|156128415|gb|AAIH02000207.1|	47901	49960	-	49971	49982	12	11	613	CTAAAACGTCAT
AFL2G_07574	gi|156128392|gb|AAIH02000230.1|	6551	8227	+	6268	6279	12	272	657	ATGCTCCACTAA
AFL2G_03431	gi|156128555|gb|AAIH02000067.1|	123715	126351	-	126612	126623	12	261	677	TCAATTTCCCAT
AFL2G_08586	gi|156128507|gb|AAIH02000115.1|	65538	70069	-	70099	70110	12	6	721	CTACATTGCCAT
AFL2G_10191	gi|156128240|gb|AAIH02000382.1|	1350	3373	-	3377	3388	12	4	746	TCAACCACACAT
AFL2G_08128	gi|156128615|gb|AAIH02000007.1|	229843	231420	-	231509	231520	12	89	764	TCAAAGGGACAT
AFL2G_05735	gi|156128610|gb|AAIH02000012.1|	147154	148641	+	147055	147066	12	88	788	ATGCAGTGTTAA
AFL2G_09787	gi|156128539|gb|AAIH02000083.1|	46985	49378	+	46532	46543	12	442	810	ATGCAGCAATAG
AFL2G_03188	gi|156128602|gb|AAIH02000020.1|	18159	21118	-	21221	21232	12	103	835	CTACTGGTACAT
AFL2G_05837	gi|156128588|gb|AAIH02000034.1|	112463	113688	-	113807	113818	12	119	895	TCATGTGGGCAT
AFL2G_08420	gi|156128195|gb|AAIH02000427.1|	195	1249	-	1334	1345	12	85	933	CTATGGTACCAT
AFL2G_01453	gi|156128594|gb|AAIH02000028.1|	107948	108584	-	108603	108614	12	19	962	TTACGCTCCCAT
AFL2G_11086	gi|156128593|gb|AAIH02000029.1|	183770	185318	-	185333	185347	15	15	38	TCATGCTTGACGCAT
AFL2G_11506	gi|156128576|gb|AAIH02000046.1|	9071	10640	+	9039	9053	15	18	40	ATGTTGAAGAGCTAG
AFL2G_00825	gi|156128390|gb|AAIH02000232.1|	50479	52244	-	52266	52280	15	22	40	CTAGAAGAGATTCAT
AFL2G_04649	gi|156128572|gb|AAIH02000050.1|	53280	55505	-	55514	55528	15	9	43	TCACATGCACGGCAT
AFL2G_02343	gi|156128535|gb|AAIH02000087.1|	73040	74779	-	74797	74811	15	18	45	TCAGTAAGCGCACAT
AFL2G_06837	gi|156128570|gb|AAIH02000052.1|	43608	44744	-	44774	44788	15	30	48	TTAGCTATCAAGCAT
AFL2G_07662	gi|156128443|gb|AAIH02000179.1|	35710	37911	-	37941	37955	15	30	56	TTAAAAGCTGGGCAT
AFL2G_09944	gi|156128579|gb|AAIH02000043.1|	8039	9185	+	7980	7994	15	45	64	ATGCATGGAATCTGA
AFL2G_11817	gi|156128454|gb|AAIH02000168.1|	55634	56920	-	56956	56970	15	36	67	TTAAAATGTAAACAT
AFL2G_09187	gi|156128597|gb|AAIH02000025.1|	34845	37551	+	34797	34811	15	34	71	ATGCCGCCTTATTGA
AFL2G_09431	gi|156128363|gb|AAIH02000259.1|	8237	10099	+	8182	8196	15	41	74	ATGGCGGCTTCGTGA
AFL2G_04540	gi|156128532|gb|AAIH02000090.1|	104886	106463	+	104835	104849	15	37	79	ATGAGGGTTCAATGA
AFL2G_01477	gi|156128594|gb|AAIH02000028.1|	169887	171659	-	171718	171732	15	59	83	TCATGACCAGGACAT
AFL2G_04098	gi|156128381|gb|AAIH02000241.1|	29967	30269	-	30275	30289	15	6	86	TCAGTACCAGCCCAT
AFL2G_01009	gi|156128380|gb|AAIH02000242.1|	46958	47915	-	47928	47942	15	13	87	TTAGACTAGAATCAT
AFL2G_03414	gi|156128555|gb|AAIH02000067.1|	79013	81653	+	78946	78960	15	1	88	ATGGAGCGGCACTAG
AFL2G_09949	gi|156128078|gb|AAIH02000544.1|	6621	7586	-	7625	7639	15	39	88	TTATGGGGAAACCAT
AFL2G_09833	gi|156128464|gb|AAIH02000158.1|	65400	67559	+	65326	65340	15	60	89	ATGACCTATAAATAA
AFL2G_04371	gi|156128598|gb|AAIH02000024.1|	46335	47552	-	47554	47568	15	2	92	TCAGCGCGAACCCAT
AFL2G_01721	gi|156128587|gb|AAIH02000035.1|	153315	154087	+	153236	153250	15	65	94	ATGCGGGATGTCTAA
AFL2G_01645	gi|156128438|gb|AAIH02000184.1|	55962	58315	+	55906	55920	15	42	98	ATGTCCGAGAGTTAG
AFL2G_09973	gi|156128356|gb|AAIH02000266.1|	36	743	-	794	808	15	51	99	TTATGGATGGTGCAT
AFL2G_00130	gi|156128530|gb|AAIH02000092.1|	57328	58449	+	57237	57251	15	77	100	ATGATGAGACGGTAG
AFL2G_08468	gi|156128499|gb|AAIH02000123.1|	38465	40714	-	40753	40767	15	39	108	CTATCTGACAAGCAT
AFL2G_05577	gi|156128545|gb|AAIH02000077.1|	26376	31341	+	26286	26300	15	76	109	ATGTTTCATGTGTAA
AFL2G_09174	gi|156128597|gb|AAIH02000025.1|	73409	74505	-	74584	74598	15	79	109	TTAGGTGACCAGCAT
AFL2G_03083	gi|156128618|gb|AAIH02000004.1|	227565	229397	-	229477	229491	15	80	109	TCAGGAACTATACAT
AFL2G_08937	gi|156128595|gb|AAIH02000027.1|	92836	94104	-	94185	94199	15	81	109	TTACTTTGGATACAT
AFL2G_03853	gi|156128609|gb|AAIH02000013.1|	225800	226546	-	226567	226581	15	21	111	CTAGTTGGCCAGCAT
AFL2G_03370	gi|156128544|gb|AAIH02000078.1|	122309	124233	+	122252	122266	15	43	111	ATGCTTTTTCTTTGA
AFL2G_00396	gi|156128410|gb|AAIH02000212.1|	50073	51129	+	49997	50011	15	62	113	ATGTCGCTGTCGTGA
AFL2G_11117	gi|156128525|gb|AAIH02000097.1|	18347	18697	-	18752	18766	15	55	120	TTAGGATAGAGTCAT
AFL2G_07044	gi|156128279|gb|AAIH02000343.1|	26344	30090	+	26262	26276	15	68	120	ATGATCCGGATGTAG
AFL2G_04099	gi|156128381|gb|AAIH02000241.1|	30578	32061	+	30502	30516	15	62	121	ATGCAGGGTCCCTGA
AFL2G_06250	gi|156128476|gb|AAIH02000146.1|	17843	19025	+	17811	17825	15	18	124	ATGTCCATCCTCTAA
AFL2G_03190	gi|156128602|gb|AAIH02000020.1|	28432	29518	-	29559	29573	15	41	125	CTAAGGTCGTATCAT
AFL2G_01496	gi|156128401|gb|AAIH02000221.1|	17513	19420	-	19421	19435	15	1	128	CTATACAGAACACAT
AFL2G_02238	gi|156128617|gb|AAIH02000005.1|	53756	55637	+	53726	53740	15	16	129	ATGCTTTTATCCTAA
AFL2G_08166	gi|156128605|gb|AAIH02000017.1|	66326	67767	-	67797	67811	15	30	129	TTATTGATGGCGCAT
AFL2G_02180	gi|156128500|gb|AAIH02000122.1|	7136	7945	-	7948	7962	15	3	135	TCAAACATGATACAT
AFL2G_06325	gi|156128446|gb|AAIH02000176.1|	74112	75756	+	74013	74027	15	85	135	ATGGAGGGGACATAG
AFL2G_01130	gi|156128141|gb|AAIH02000481.1|	7270	8453	-	8543	8557	15	90	137	TTATCTCTCACTCAT
AFL2G_07481	gi|156128583|gb|AAIH02000039.1|	5880	6625	-	6729	6743	15	104	139	CTACCGTGCCGTCAT
AFL2G_10911	gi|156128620|gb|AAIH02000002.1|	125804	127681	+	125769	125783	15	21	141	ATGGGTCACCCTTAA
AFL2G_11898	gi|156128584|gb|AAIH02000038.1|	162760	165280	-	165387	165401	15	107	141	TCAGCGAACAATCAT
AFL2G_06079	gi|156128527|gb|AAIH02000095.1|	8207	10225	+	8082	8096	15	111	143	ATGAATCCGACATAG
AFL2G_01099	gi|156128511|gb|AAIH02000111.1|	95281	96933	+	95191	95205	15	76	148	ATGCTTTTAGATTGA
AFL2G_03435	gi|156128388|gb|AAIH02000234.1|	341	548	-	596	610	15	48	155	CTAGGGGATATCCAT
AFL2G_01443	gi|156128594|gb|AAIH02000028.1|	72833	76339	-	76360	76374	15	21	160	CTAAGGTTGCGTCAT
AFL2G_01227	gi|156128229|gb|AAIH02000393.1|	10910	12615	-	12652	12666	15	37	162	TTAGCGGCACCGCAT
AFL2G_06452	gi|156128351|gb|AAIH02000271.1|	8300	9536	-	9540	9554	15	4	163	TCAGAGCGATACCAT
AFL2G_02502	gi|156128571|gb|AAIH02000051.1|	21994	23676	+	21855	21869	15	125	163	ATGAACACTGAATGA
AFL2G_00626	gi|156128599|gb|AAIH02000023.1|	151332	152792	-	152813	152827	15	21	165	TCAGCAGCCTGGCAT
AFL2G_01199	gi|156128467|gb|AAIH02000155.1|	4615	7937	+	4526	4540	15	75	167	ATGGTCCGGTGCTGA
AFL2G_03728	gi|156128531|gb|AAIH02000091.1|	92358	93744	-	93868	93882	15	124	170	TCACGCCTGAGGCAT
AFL2G_05626	gi|156128549|gb|AAIH02000073.1|	33566	37430	+	33462	33476	15	90	172	ATGGACCCCGCATAG
AFL2G_05523	gi|156128493|gb|AAIH02000129.1|	38593	39786	-	39921	39935	15	135	172	TTAGAGGTAAGTCAT
AFL2G_01825	gi|156128619|gb|AAIH02000003.1|	258694	261168	-	261205	261219	15	37	174	TTAGAAGGATGTCAT
AFL2G_01042	gi|156128486|gb|AAIH02000136.1|	35926	37293	+	35857	35871	15	55	174	ATGTGCGCTTGGTAG
AFL2G_11194	gi|156128611|gb|AAIH02000011.1|	69566	70420	+	69417	69431	15	135	174	ATGTCCGTCGCCTGA
AFL2G_08120	gi|156128615|gb|AAIH02000007.1|	191585	194248	-	194318	194332	15	70	176	CTATATTCTCCTCAT
AFL2G_07181	gi|156128575|gb|AAIH02000047.1|	25714	28053	-	28132	28146	15	79	176	TTATTTCTCGGTCAT
AFL2G_09407	gi|156128496|gb|AAIH02000126.1|	38175	39287	-	39394	39408	15	107	178	TTAACGGAGCAGCAT
AFL2G_09822	gi|156128464|gb|AAIH02000158.1|	41174	42335	+	41140	41154	15	20	179	ATGGGGACAGCTTGA
AFL2G_07687	gi|156128608|gb|AAIH02000014.1|	41605	44753	-	44828	44842	15	75	179	TCAGCAAGCGGGCAT
AFL2G_07653	gi|156128443|gb|AAIH02000179.1|	65309	66570	-	66693	66707	15	123	182	TCAGTTGCCGATCAT
AFL2G_09568	gi|156128553|gb|AAIH02000069.1|	116383	117753	-	117890	117904	15	137	182	CTAACAGGAGGACAT
AFL2G_09654	gi|156128540|gb|AAIH02000082.1|	62322	68881	-	68939	68953	15	58	184	TTATCGAGTCCCCAT
AFL2G_05367	gi|156128463|gb|AAIH02000159.1|	28175	29186	-	29336	29350	15	150	185	CTATAGAAAGATCAT
AFL2G_11212	gi|156128611|gb|AAIH02000011.1|	127645	130064	+	127616	127630	15	15	189	ATGCTATCTCTCTAA
AFL2G_08721	gi|156128233|gb|AAIH02000389.1|	13729	15435	-	15560	15574	15	125	190	CTAAACACCGCGCAT
AFL2G_09701	gi|156128364|gb|AAIH02000258.1|	27325	30698	+	27226	27240	15	85	191	ATGACACGATTTTGA
AFL2G_09681	gi|156128349|gb|AAIH02000273.1|	37651	39257	-	39422	39436	15	165	196	TTAGACTGGACACAT
AFL2G_11209	gi|156128611|gb|AAIH02000011.1|	116002	117729	-	117827	117841	15	98	200	TCAACCCGTTTTCAT
AFL2G_00708	gi|156128503|gb|AAIH02000119.1|	85552	87452	-	87610	87624	15	158	201	TCAGCAAAAGGACAT
AFL2G_11075	gi|156128593|gb|AAIH02000029.1|	155584	159549	+	155495	155509	15	75	203	ATGGAGTGCGACTGA
AFL2G_05946	gi|156128542|gb|AAIH02000080.1|	1152	3275	+	963	977	15	175	203	ATGTCACCTTTCTGA
AFL2G_00659	gi|156128548|gb|AAIH02000074.1|	63420	64380	+	63309	63323	15	97	204	ATGACCTCCCCATGA
AFL2G_11760	gi|156128524|gb|AAIH02000098.1|	74088	75961	-	76073	76087	15	112	208	TTACGTGGGGTCCAT
AFL2G_05078	gi|156128601|gb|AAIH02000021.1|	38645	39691	+	38483	38497	15	148	216	ATGTCAGCACATTAG
AFL2G_11872	gi|156128584|gb|AAIH02000038.1|	87580	89252	-	89324	89338	15	72	219	TCACGTATCGTTCAT
AFL2G_09142	gi|156128597|gb|AAIH02000025.1|	185487	187195	+	185327	185341	15	146	219	ATGACCAGAGACTAA
AFL2G_10905	gi|156128620|gb|AAIH02000002.1|	110405	111743	-	111939	111953	15	196	219	TCAATGTGCACCCAT
AFL2G_06322	gi|156128446|gb|AAIH02000176.1|	68221	69327	+	68004	68018	15	203	222	ATGACTGGATACTAA
AFL2G_12181	gi|156128475|gb|AAIH02000147.1|	49016	49759	-	49896	49910	15	137	224	TCATATTGCTTGCAT
AFL2G_04777	gi|156128337|gb|AAIH02000285.1|	23858	26405	+	23655	23669	15	189	224	ATGATACTACGGTGA
AFL2G_10321	gi|156128590|gb|AAIH02000032.1|	118474	119558	+	118267	118281	15	193	227	ATGGAAAGAGACTAA
AFL2G_12227	gi|156128521|gb|AAIH02000101.1|	92592	93956	-	93986	94000	15	30	229	TCAGGGAGACAACAT
AFL2G_01359	gi|156128509|gb|AAIH02000113.1|	37096	38700	-	38866	38880	15	166	229	TCAGAGAAGAGACAT
AFL2G_09118	gi|156128573|gb|AAIH02000049.1|	46267	47951	+	46061	46075	15	192	229	ATGTATCTTGCTTGA
AFL2G_08121	gi|156128615|gb|AAIH02000007.1|	194849	197661	-	197672	197686	15	11	232	CTAGACCTCAGCCAT
AFL2G_05538	gi|156128493|gb|AAIH02000129.1|	88052	89059	-	89241	89255	15	182	232	TCAGGTACCACACAT
AFL2G_02839	gi|156128541|gb|AAIH02000081.1|	122215	124170	-	124271	124285	15	101	235	CTATGCCACTATCAT
AFL2G_03078	gi|156128618|gb|AAIH02000004.1|	216428	218129	+	216266	216280	15	148	235	ATGAAGTTCCCATGA
AFL2G_09646	gi|156128540|gb|AAIH02000082.1|	37086	38006	+	36887	36901	15	185	235	ATGGCGTGCATATAG
AFL2G_01298	gi|156128310|gb|AAIH02000312.1|	23426	25896	+	23299	23313	15	113	239	ATGTATCATTGTTGA
AFL2G_02259	gi|156128617|gb|AAIH02000005.1|	120989	123208	+	120858	120872	15	117	241	ATGCGTTTGGACTGA
AFL2G_05688	gi|156128610|gb|AAIH02000012.1|	8647	9019	-	9158	9172	15	139	242	TCAGGCGTATACCAT
AFL2G_11904	gi|156128357|gb|AAIH02000265.1|	7995	8942	+	7797	7811	15	184	243	ATGTCCTGCCGATAG
AFL2G_12464	gi|156128426|gb|AAIH02000196.1|	58845	61154	-	61277	61291	15	123	244	CTATACTGCAGGCAT
AFL2G_02037	gi|156128616|gb|AAIH02000006.1|	50310	51585	+	50173	50187	15	123	245	ATGTGTAAGCAGTAA
AFL2G_12315	gi|156128274|gb|AAIH02000348.1|	2929	3887	-	3959	3973	15	72	249	TCAGGCTGGGGTCAT
AFL2G_01975	gi|156128254|gb|AAIH02000368.1|	8199	11131	-	11451	11465	15	175	249	CTACCGAACGCGCAT
AFL2G_00835	gi|156128291|gb|AAIH02000331.1|	8199	10745	-	10816	10830	15	71	251	TCACAGATAAAGCAT
AFL2G_10372	gi|156128383|gb|AAIH02000239.1|	12624	13425	+	12390	12404	15	220	251	ATGATGGATGGCTGA
AFL2G_06661	gi|156128255|gb|AAIH02000367.1|	13744	14992	-	15138	15152	15	146	254	TCAAGACAAGACCAT
AFL2G_02548	gi|156128379|gb|AAIH02000243.1|	4697	6385	+	4473	4487	15	210	261	ATGTCCTCATCATGA
AFL2G_10142	gi|156128468|gb|AAIH02000154.1|	8155	11395	-	11447	11461	15	52	262	CTATGGCGTGCTCAT
AFL2G_03139	gi|156128580|gb|AAIH02000042.1|	62697	64019	+	62464	62478	15	219	268	ATGAACATTATTTAA
AFL2G_01367	gi|156128509|gb|AAIH02000113.1|	59459	60315	-	60539	60553	15	224	274	CTAGTGGTGACTCAT
AFL2G_05112	gi|156128601|gb|AAIH02000021.1|	117518	118801	-	118910	118924	15	109	278	CTAAAGAAAGGGCAT
AFL2G_00683	gi|156128503|gb|AAIH02000119.1|	60	1212	-	1252	1266	15	40	282	TTACGTTGTGGACAT
AFL2G_02240	gi|156128617|gb|AAIH02000005.1|	59278	60156	-	60301	60315	15	145	286	TTAAATCGGCCTCAT
AFL2G_04752	gi|156128394|gb|AAIH02000228.1|	15231	16615	-	16748	16762	15	133	291	TCAAGAGGTTGACAT
AFL2G_10876	gi|156128620|gb|AAIH02000002.1|	15853	16845	-	16934	16948	15	89	295	CTAATGGCAGATCAT
AFL2G_07885	gi|156128621|gb|AAIH02000001.1|	121922	124361	+	121820	121834	15	88	296	ATGTTTGCTATCTGA
AFL2G_02587	gi|156128435|gb|AAIH02000187.1|	54282	56634	-	56751	56765	15	117	296	CTATACCTGCTGCAT
AFL2G_03577	gi|156128264|gb|AAIH02000358.1|	24078	25034	+	23812	23826	15	252	297	ATGGATCAAGACTGA
AFL2G_06456	gi|156128351|gb|AAIH02000271.1|	17682	18959	-	19144	19158	15	185	298	CTATGATGGTGCCAT
AFL2G_02407	gi|156128501|gb|AAIH02000121.1|	41801	42826	+	41569	41583	15	218	303	ATGGCTCTGCTTTAG
AFL2G_03473	gi|156128485|gb|AAIH02000137.1|	54094	57375	+	53951	53965	15	129	304	ATGACCGATTCGTGA
AFL2G_05554	gi|156128326|gb|AAIH02000296.1|	10236	11180	+	9982	9996	15	240	304	ATGTTCTTCTTCTAA
AFL2G_05784	gi|156128297|gb|AAIH02000325.1|	27105	28430	+	26839	26853	15	239	306	ATGGGGCACATTTGA
AFL2G_04595	gi|156128554|gb|AAIH02000068.1|	72363	72960	+	72083	72097	15	266	306	ATGCAACGTGTCTAG
AFL2G_03433	gi|156128555|gb|AAIH02000067.1|	132595	133509	-	133763	133777	15	254	307	TCAATCAAACAGCAT
AFL2G_12440	gi|156128449|gb|AAIH02000173.1|	62692	63110	-	63360	63374	15	250	310	TTATGATACCAACAT
AFL2G_01038	gi|156128486|gb|AAIH02000136.1|	21801	24774	+	21603	21617	15	184	312	ATGCAGTTGATGTGA
AFL2G_04168	gi|156128366|gb|AAIH02000256.1|	18282	19683	-	19693	19707	15	10	314	TCACGCTCGTAACAT
AFL2G_00703	gi|156128503|gb|AAIH02000119.1|	54970	62318	-	62359	62373	15	41	317	TCAATAAACAGCCAT
AFL2G_06700	gi|156128556|gb|AAIH02000066.1|	80291	83342	-	83497	83511	15	155	321	TTAGCGCACCCTCAT
AFL2G_05596	gi|156128545|gb|AAIH02000077.1|	76773	77468	+	76535	76549	15	224	322	ATGGGACGAGTATGA
AFL2G_08454	gi|156128340|gb|AAIH02000282.1|	36058	38026	-	38226	38240	15	200	325	TTAAGGAAAGGGCAT
AFL2G_01493	gi|156128401|gb|AAIH02000221.1|	7967	10067	+	7663	7677	15	290	326	ATGCGAGGAGGCTAA
AFL2G_02745	gi|156128613|gb|AAIH02000009.1|	156081	158455	-	158513	158527	15	58	331	CTACTGGAGGGACAT
AFL2G_10341	gi|156128590|gb|AAIH02000032.1|	181009	182729	-	182927	182941	15	198	331	CTAATATGCACACAT
AFL2G_01811	gi|156128619|gb|AAIH02000003.1|	219456	220861	-	220949	220963	15	88	333	TCAACTCTTATACAT
AFL2G_05548	gi|156128316|gb|AAIH02000306.1|	22338	29042	+	22301	22315	15	23	334	ATGGGAATTGTATAA
AFL2G_08193	gi|156128605|gb|AAIH02000017.1|	162489	163597	-	163623	163637	15	26	338	TCAAAGGAAAGCCAT
AFL2G_10047	gi|156128460|gb|AAIH02000162.1|	61515	62857	-	63074	63088	15	217	340	TCAAACCCAAATCAT
AFL2G_00628	gi|156128599|gb|AAIH02000023.1|	157613	158416	-	158718	158732	15	302	345	TTAAAGAAGAGTCAT
AFL2G_00657	gi|156128548|gb|AAIH02000074.1|	57991	61374	+	57664	57678	15	313	349	ATGCTTAGGGACTGA
AFL2G_05130	gi|156128601|gb|AAIH02000021.1|	171422	175100	+	171124	171138	15	284	356	ATGGCTGATGCGTAG
AFL2G_04481	gi|156128275|gb|AAIH02000347.1|	14906	17087	-	17353	17367	15	266	357	TTAAGCACTCCGCAT
AFL2G_02458	gi|156128253|gb|AAIH02000369.1|	16373	17245	-	17451	17465	15	206	363	TCAGCAAATGCACAT
AFL2G_05867	gi|156128212|gb|AAIH02000410.1|	19021	21033	-	21060	21074	15	27	364	CTATGCGCCACACAT
AFL2G_09238	gi|156128491|gb|AAIH02000131.1|	4397	5274	-	5375	5389	15	101	364	TTAATCATTGATCAT
AFL2G_00118	gi|156128530|gb|AAIH02000092.1|	32734	34152	-	34209	34223	15	57	367	CTATTCTGTGAGCAT
AFL2G_02084	gi|156128616|gb|AAIH02000006.1|	189629	191141	-	191242	191256	15	37	371	CTACCGAGGCTTCAT
AFL2G_10111	gi|156128474|gb|AAIH02000148.1|	35175	36760	+	34803	34817	15	358	376	ATGGAGGCCGTCTGA
AFL2G_00821	gi|156128390|gb|AAIH02000232.1|	36612	38305	+	36233	36247	15	365	383	ATGGATCAACAATGA
AFL2G_08118	gi|156128615|gb|AAIH02000007.1|	186495	189581	+	186427	186441	15	54	388	ATGCTGCGACGATAG
AFL2G_00722	gi|156128262|gb|AAIH02000360.1|	25739	27249	-	27558	27572	15	309	394	TCAGGGGCAGATCAT
AFL2G_10059	gi|156128104|gb|AAIH02000518.1|	6551	7898	+	6260	6274	15	277	398	ATGCATTATATATAG
AFL2G_11138	gi|156128525|gb|AAIH02000097.1|	70419	73001	-	73158	73172	15	157	403	TCAAGCGACGGACAT
AFL2G_01351	gi|156128509|gb|AAIH02000113.1|	14583	15644	-	15925	15939	15	281	403	TTAGTCGCTCTGCAT
AFL2G_07970	gi|156128552|gb|AAIH02000070.1|	81664	83517	+	81330	81344	15	320	405	ATGCACTGTGTTTAG
AFL2G_07647	gi|156128519|gb|AAIH02000103.1|	93852	98258	+	93529	93543	15	309	414	ATGACACCATCGTAG
AFL2G_06511	gi|156128419|gb|AAIH02000203.1|	33916	38932	+	33642	33656	15	260	420	ATGTATTGTACATGA
AFL2G_11618	gi|156128600|gb|AAIH02000022.1|	143311	148039	-	148078	148092	15	39	423	TCAGAACGTTCTCAT
AFL2G_01103	gi|156128367|gb|AAIH02000255.1|	2682	5258	+	2279	2293	15	389	426	ATGGGTTATCGATAA
AFL2G_08485	gi|156128499|gb|AAIH02000123.1|	80663	81672	-	81707	81721	15	35	434	TCAGCAATCCCCCAT
AFL2G_05547	gi|156128316|gb|AAIH02000306.1|	17305	19272	+	17161	17175	15	130	441	ATGATCTCGGGCTAG
AFL2G_02563	gi|156128379|gb|AAIH02000243.1|	48490	51787	+	48170	48184	15	306	458	ATGGCCGTGCTTTAA
AFL2G_02937	gi|156128526|gb|AAIH02000096.1|	112126	113322	-	113368	113382	15	46	460	TTAGCAGGATTCCAT
AFL2G_02069	gi|156128616|gb|AAIH02000006.1|	144968	146665	+	144503	144517	15	451	469	ATGTTCTATGTATAG
AFL2G_11213	gi|156128611|gb|AAIH02000011.1|	131222	132971	-	133290	133304	15	319	474	TTATCTCAACCCCAT
AFL2G_10998	gi|156128413|gb|AAIH02000209.1|	47925	49258	-	49353	49367	15	95	476	TCAATGGAAGTACAT
AFL2G_03855	gi|156128609|gb|AAIH02000013.1|	230006	232049	+	229586	229600	15	406	478	ATGCTACTAAAATGA
AFL2G_01382	gi|156128509|gb|AAIH02000113.1|	101349	103096	-	103115	103129	15	19	485	TTAGTTCCTCTTCAT
AFL2G_02884	gi|156128308|gb|AAIH02000314.1|	2535	3417	+	2287	2301	15	234	486	ATGGAACCGTATTGA
AFL2G_11912	gi|156128357|gb|AAIH02000265.1|	39387	41996	-	42099	42113	15	103	488	CTAGGTTTTTGTCAT
AFL2G_05678	gi|156128445|gb|AAIH02000177.1|	24376	26916	+	24177	24191	15	185	492	ATGCGGCTGCATTGA
AFL2G_05394	gi|156128560|gb|AAIH02000062.1|	16244	17713	-	17884	17898	15	171	510	TCAATCAATGCTCAT
AFL2G_10313	gi|156128590|gb|AAIH02000032.1|	97891	98934	+	97784	97798	15	93	519	ATGTCGCCTTTATGA
AFL2G_08347	gi|156128462|gb|AAIH02000160.1|	77529	79346	+	77316	77330	15	199	531	ATGACCTGGGAATAA
AFL2G_01848	gi|156128373|gb|AAIH02000249.1|	38673	43760	+	38385	38399	15	274	586	ATGTACAGGTTATAG
AFL2G_01850	gi|156128373|gb|AAIH02000249.1|	47805	49676	+	47448	47462	15	343	590	ATGCGATTCGATTAA
AFL2G_05301	gi|156128562|gb|AAIH02000060.1|	45053	47671	+	44718	44732	15	321	597	ATGTCTTCTGCTTAA
AFL2G_06205	gi|156128585|gb|AAIH02000037.1|	95820	97207	+	95442	95456	15	364	633	ATGTGCAGAAATTGA
AFL2G_01236	gi|156128498|gb|AAIH02000124.1|	64	1353	-	1443	1457	15	90	641	TCAACGCCGAGGCAT
AFL2G_10036	gi|156128460|gb|AAIH02000162.1|	36862	39033	+	36579	36593	15	269	675	ATGTGCCCTCCTTAG
AFL2G_02751	gi|156128613|gb|AAIH02000009.1|	173308	175340	+	172980	172994	15	314	681	ATGGCCCTTGTGTGA
AFL2G_10330	gi|156128590|gb|AAIH02000032.1|	151172	152890	-	153187	153201	15	297	708	TTAAATAATGAGCAT
AFL2G_11236	gi|156128611|gb|AAIH02000011.1|	198554	201543	-	201649	201663	15	106	710	TCAGAGAAACGACAT
AFL2G_02387	gi|156128458|gb|AAIH02000164.1|	63420	65348	-	65508	65522	15	160	765	TCACGGTCGAGTCAT
AFL2G_12477	gi|156127506|gb|AAIH02001116.1|	18	788	-	859	873	15	71	792	TCAAAGTAGGCACAT
AFL2G_04336	gi|156128483|gb|AAIH02000139.1|	6320	9157	-	9466	9480	15	309	806	TCAATTACAGCCCAT
AFL2G_04358	gi|156128483|gb|AAIH02000139.1|	87795	89955	+	87450	87464	15	331	824	ATGCGGTCCGCTTAG
AFL2G_10196	gi|156128240|gb|AAIH02000382.1|	20446	21737	-	22104	22118	15	367	828	TTACACGGGAGGCAT
AFL2G_07865	gi|156128621|gb|AAIH02000001.1|	53337	54939	-	55067	55081	15	128	830	TTAACATCGGCTCAT
AFL2G_06338	gi|156128370|gb|AAIH02000252.1|	14983	16089	+	14550	14564	15	419	847	ATGCATCTGCGCTGA
AFL2G_02711	gi|156128613|gb|AAIH02000009.1|	58439	60471	+	58410	58427	18	12	30	ATGCTTGTTAGTACATGA
AFL2G_02847	gi|156128377|gb|AAIH02000245.1|	19116	19962	+	19080	19097	18	19	39	ATGCTACGCGGCGCTTGA
AFL2G_03445	gi|156128388|gb|AAIH02000234.1|	26555	28254	-	28275	28292	18	21	44	TCAAAACGTAACGGCCAT
AFL2G_09162	gi|156128597|gb|AAIH02000025.1|	107523	111027	+	107499	107516	18	7	47	ATGAGAACCGGTCTCTAG
AFL2G_02794	gi|156128478|gb|AAIH02000144.1|	58356	59102	+	58317	58334	18	22	50	ATGAGAACTATTACTTAA
AFL2G_01884	gi|156128350|gb|AAIH02000272.1|	18214	18980	-	19019	19036	18	39	58	CTAGGAGATGGATATCAT
AFL2G_00361	gi|156128242|gb|AAIH02000380.1|	5181	6135	+	5135	5152	18	29	66	ATGCTTCGATATCTATAA
AFL2G_00171	gi|156128578|gb|AAIH02000044.1|	2800	3617	-	3664	3681	18	47	68	CTAAGAGAACCGCAACAT
AFL2G_00175	gi|156128578|gb|AAIH02000044.1|	21180	23034	-	23060	23077	18	26	72	CTAGTGTATAAGGTACAT
AFL2G_05384	gi|156128250|gb|AAIH02000372.1|	95	948	+	57	74	18	21	78	ATGTTTCTAGACATTTGA
AFL2G_01934	gi|156128566|gb|AAIH02000056.1|	99184	100767	-	100812	100829	18	45	81	TCAGAGCAATGCGATCAT
AFL2G_06972	gi|156128518|gb|AAIH02000104.1|	14655	15323	+	14579	14596	18	59	81	ATGTATATACGAGTTTGA
AFL2G_00629	gi|156128599|gb|AAIH02000023.1|	161782	162400	+	161735	161752	18	30	82	ATGACTTGGATCGTGTGA
AFL2G_07456	gi|156128466|gb|AAIH02000156.1|	46882	51357	+	46830	46847	18	35	83	ATGCTTCTTGGAAGCTAG
AFL2G_04628	gi|156128572|gb|AAIH02000050.1|	1	821	-	884	901	18	63	83	TCAGGTTGATAGTAACAT
AFL2G_06407	gi|156128607|gb|AAIH02000015.1|	188163	193140	+	188111	188128	18	35	84	ATGCTCGCCGATCCGTAG
AFL2G_08921	gi|156128595|gb|AAIH02000027.1|	53326	54946	-	54998	55015	18	33	90	CTAGTGATTTACGCACAT
AFL2G_01377	gi|156128509|gb|AAIH02000113.1|	84947	88722	+	84903	84920	18	27	91	ATGTCTTTTGATTCATAA
AFL2G_06737	gi|156128382|gb|AAIH02000240.1|	24599	26093	-	26149	26166	18	56	91	CTAGCGACAGTCGTTCAT
AFL2G_12486	gi|156128011|gb|AAIH02000611.1|	6	2912	-	2957	2974	18	45	93	CTAGGGAAAGGGATTCAT
AFL2G_02125	gi|156128586|gb|AAIH02000036.1|	27328	28044	-	28048	28065	18	4	96	TCAGACCCCCTCAAGCAT
AFL2G_05312	gi|156128562|gb|AAIH02000060.1|	90686	95287	+	90648	90665	18	21	100	ATGGACGCCAATTCTTAG
AFL2G_04768	gi|156128337|gb|AAIH02000285.1|	429	1568	+	377	394	18	35	101	ATGATAAATGACGGTTGA
AFL2G_03997	gi|156128441|gb|AAIH02000181.1|	2937	5887	-	5910	5927	18	23	102	CTATTCATCCGCATACAT
AFL2G_04748	gi|156128394|gb|AAIH02000228.1|	4751	5956	+	4693	4710	18	41	102	ATGGTTTCCTTCCAATAG
AFL2G_07472	gi|156128199|gb|AAIH02000423.1|	17429	18766	-	18824	18841	18	58	104	CTAGATTAATTGTCGCAT
AFL2G_10130	gi|156128306|gb|AAIH02000316.1|	14478	15906	+	14380	14397	18	81	105	ATGTCTGGGAACATATAA
AFL2G_03975	gi|156128440|gb|AAIH02000182.1|	41338	42183	-	42323	42340	18	51	106	CTATAAGGATGGTGGCAT
AFL2G_01357	gi|156128509|gb|AAIH02000113.1|	32675	33735	-	33767	33784	18	32	108	TTAATCGATCAATCGCAT
AFL2G_05053	gi|156128457|gb|AAIH02000165.1|	47703	49336	-	49404	49421	18	68	108	TTACAGTCGCAAGGACAT
AFL2G_05904	gi|156128604|gb|AAIH02000018.1|	125896	128625	-	128669	128686	18	44	113	TTATCCGCTTGTATGCAT
AFL2G_04723	gi|156128563|gb|AAIH02000059.1|	96174	96528	-	96539	96556	18	11	115	TTATATCTTAATGTACAT
AFL2G_11510	gi|156128576|gb|AAIH02000046.1|	17803	18951	-	19021	19038	18	70	118	TTATTTGAATGATCCCAT
AFL2G_04473	gi|156128543|gb|AAIH02000079.1|	105415	108013	+	105358	105375	18	40	124	ATGGTCATCCATTGGTGA
AFL2G_01067	gi|156128317|gb|AAIH02000305.1|	36148	37955	-	37980	37997	18	25	125	TCATGAAGGTCGAGGCAT
AFL2G_11853	gi|156128584|gb|AAIH02000038.1|	35396	36636	-	36671	36688	18	35	129	TCACTTTGCCTGCTGCAT
AFL2G_02888	gi|156128308|gb|AAIH02000314.1|	13346	15878	-	15983	16000	18	43	133	TTACAATGCGTTACTCAT
AFL2G_09934	gi|156128579|gb|AAIH02000043.1|	29670	32685	-	32747	32764	18	62	134	CTATGTGCTGGCCTGCAT
AFL2G_01598	gi|156128589|gb|AAIH02000033.1|	147855	149054	+	147750	147767	18	88	138	ATGCCTGGTCATACATAG
AFL2G_09315	gi|156128480|gb|AAIH02000142.1|	74716	76493	-	76605	76622	18	112	138	TTAGAAAAGGTGCACCAT
AFL2G_07788	gi|156128536|gb|AAIH02000086.1|	76462	79833	-	79857	79874	18	24	142	TCAAGAGCGAGCTGACAT
AFL2G_05923	gi|156128604|gb|AAIH02000018.1|	69223	70728	-	70789	70806	18	61	144	TCAGATGTGAATATTCAT
AFL2G_05999	gi|156128374|gb|AAIH02000248.1|	18757	19905	-	20005	20022	18	100	148	TCATCTTGTGACTTTCAT
AFL2G_12352	gi|156128252|gb|AAIH02000370.1|	21198	22600	+	21085	21102	18	96	149	ATGCTAGTTCCTGACTAA
AFL2G_09996	gi|156128434|gb|AAIH02000188.1|	16635	18843	-	18901	18918	18	58	150	TCACCGCGGGATATTCAT
AFL2G_05191	gi|156128596|gb|AAIH02000026.1|	161597	162680	+	161502	161519	18	78	155	ATGGTCAGTCGGAAATGA
AFL2G_10423	gi|156128414|gb|AAIH02000208.1|	36676	41568	-	41594	41611	18	26	156	TCAACCAGACCCGATCAT
AFL2G_11462	gi|156128582|gb|AAIH02000040.1|	70287	71696	-	71710	71727	18	5	158	TTATTGACTAGAGTTCAT
AFL2G_08237	gi|156128473|gb|AAIH02000149.1|	57092	58052	+	56999	57016	18	3	162	ATGTCGCGGCTCATCTAA
AFL2G_11572	gi|156128600|gb|AAIH02000022.1|	18798	19669	+	18640	18657	18	141	163	ATGCAGATACATTGTTGA
AFL2G_10257	gi|156128506|gb|AAIH02000116.1|	38097	39313	+	38003	38020	18	77	167	ATGCCCTCTTTTCTATAA
AFL2G_00680	gi|156128548|gb|AAIH02000074.1|	119224	123060	+	119055	119072	18	152	176	ATGAACAATTCACGCTGA
AFL2G_11717	gi|156128574|gb|AAIH02000048.1|	136123	137265	+	136101	136118	18	5	182	ATGCTTCAAACCCTTTGA
AFL2G_02494	gi|156128391|gb|AAIH02000231.1|	52166	54037	-	54093	54110	18	56	186	TCAAGGCAATGCGGTCAT
AFL2G_06026	gi|156128193|gb|AAIH02000429.1|	2702	4210	-	4339	4356	18	129	190	TCATTTTACAGCTTGCAT
AFL2G_09560	gi|156128375|gb|AAIH02000247.1|	44420	45625	-	45782	45799	18	157	191	CTAGGAAATAATAAACAT
AFL2G_06011	gi|156128303|gb|AAIH02000319.1|	3581	4169	+	3392	3409	18	172	193	ATGTCGCGGTGTGAGTAA
AFL2G_04588	gi|156128554|gb|AAIH02000068.1|	53828	55220	+	53728	53745	18	83	197	ATGGGGCCTCTTAGGTGA
AFL2G_09165	gi|156128597|gb|AAIH02000025.1|	97695	101306	+	97575	97592	18	103	197	ATGTGCGCTCCTTCATAA
AFL2G_08376	gi|156128565|gb|AAIH02000057.1|	3423	4513	-	4669	4686	18	156	200	CTATAGTATATTCGTCAT
AFL2G_06934	gi|156128283|gb|AAIH02000339.1|	14378	15335	-	15420	15437	18	85	206	CTAGGTGACAAGTAGCAT
AFL2G_12226	gi|156128521|gb|AAIH02000101.1|	95733	96817	+	95536	95553	18	180	206	ATGGATGTGATGGTTTAG
AFL2G_10002	gi|156128434|gb|AAIH02000188.1|	31705	33899	-	33952	33969	18	53	207	TCAAGGATGATGTTCCAT
AFL2G_06823	gi|156128570|gb|AAIH02000052.1|	6859	11163	-	11238	11255	18	75	207	CTATCCAAAAGACGTCAT
AFL2G_09345	gi|156128088|gb|AAIH02000534.1|	6150	8079	+	5981	5998	18	152	207	ATGATCGACCTTAGGTGA
AFL2G_10311	gi|156128590|gb|AAIH02000032.1|	82275	84610	-	84721	84738	18	111	208	CTACTCCGTTCTGTCCAT
AFL2G_06577	gi|156128564|gb|AAIH02000058.1|	66450	68198	-	68333	68350	18	135	210	TTAAAAATATAAAATCAT
AFL2G_01334	gi|156128342|gb|AAIH02000280.1|	20561	22897	-	23085	23102	18	188	210	TTAGAGCTGCTGCTGCAT
AFL2G_05306	gi|156128562|gb|AAIH02000060.1|	66026	67154	-	67203	67220	18	49	212	TTAGCACCACAGGAGCAT
AFL2G_01829	gi|156128619|gb|AAIH02000003.1|	266811	268181	-	268238	268255	18	57	216	TTAGGTTGTCTTGAACAT
AFL2G_08408	gi|156128565|gb|AAIH02000057.1|	101663	102487	-	102554	102571	18	67	216	TTATGGATATTGCTTCAT
AFL2G_00113	gi|156128530|gb|AAIH02000092.1|	19440	20320	-	20471	20488	18	151	216	TTATTTACGTTGCCTCAT
AFL2G_03458	gi|156128485|gb|AAIH02000137.1|	18562	19071	+	18520	18537	18	25	224	ATGTCTACCTTTGGCTAA
AFL2G_03019	gi|156128618|gb|AAIH02000004.1|	49873	53077	-	53171	53188	18	94	224	CTATAAGCGAAGCTGCAT
AFL2G_05258	gi|156128387|gb|AAIH02000235.1|	18570	22816	+	18359	18376	18	194	224	ATGACATGGCTAACCTAA
AFL2G_09898	gi|156128579|gb|AAIH02000043.1|	141698	142862	-	142998	143015	18	136	225	TTAAAATCCTTGGATCAT
AFL2G_06648	gi|156128428|gb|AAIH02000194.1|	60262	61766	+	60126	60143	18	119	227	ATGGCTTGTACCCATTAG
AFL2G_10843	gi|156128502|gb|AAIH02000120.1|	15225	16250	-	16256	16273	18	6	228	TTAGAGGGGTTTGTGCAT
AFL2G_06590	gi|156128564|gb|AAIH02000058.1|	97202	99018	+	97009	97026	18	176	229	ATGAGCAACGGTAACTAA
AFL2G_02510	gi|156128571|gb|AAIH02000051.1|	45724	46425	+	45595	45612	18	112	233	ATGCCGACTTGGCCCTAA
AFL2G_04900	gi|156128369|gb|AAIH02000253.1|	16226	17630	-	17638	17655	18	8	236	TTAAATGAGGAAATTCAT
AFL2G_07640	gi|156128519|gb|AAIH02000103.1|	69962	70940	+	69760	69777	18	185	240	ATGTCGATGGTGTTATAG
AFL2G_12442	gi|156128449|gb|AAIH02000173.1|	66546	67834	-	68034	68051	18	87	241	CTATAGGCGGCTGGTCAT
AFL2G_02459	gi|156128253|gb|AAIH02000369.1|	13256	15016	-	15170	15187	18	154	249	TCACACCCACTCAGTCAT
AFL2G_01706	gi|156128587|gb|AAIH02000035.1|	104098	105746	-	105930	105947	18	184	249	TCAAGATAGCGGATGCAT
AFL2G_01353	gi|156128509|gb|AAIH02000113.1|	18187	19175	-	19366	19383	18	191	250	CTAATTGTAAGAAGACAT
AFL2G_03651	gi|156128234|gb|AAIH02000388.1|	19101	20367	+	18871	18888	18	213	253	ATGCATGGTGAGAAGTAA
AFL2G_04787	gi|156128341|gb|AAIH02000281.1|	16933	18873	+	16915	16932	18	1	254	ATGTTCTTGTCCACATAA
AFL2G_02877	gi|156128230|gb|AAIH02000392.1|	8000	9123	-	9214	9231	18	91	255	TCACGACCACGTGACCAT
AFL2G_11328	gi|156128606|gb|AAIH02000016.1|	156475	158275	-	158430	158447	18	155	256	TTAGGACAGATAAGACAT
AFL2G_05694	gi|156128610|gb|AAIH02000012.1|	24336	26222	-	26270	26287	18	48	265	TCAATGAAAACAATCCAT
AFL2G_11021	gi|156128593|gb|AAIH02000029.1|	2358	4008	-	4060	4077	18	52	266	TCACGGGCTGCAGCCCAT
AFL2G_01302	gi|156128310|gb|AAIH02000312.1|	34070	36492	+	33911	33928	18	142	267	ATGGTCCTCTTCTTTTGA
AFL2G_09123	gi|156128573|gb|AAIH02000049.1|	34565	36903	-	37050	37067	18	147	268	CTAGTAGTCTAGTACCAT
AFL2G_04169	gi|156128366|gb|AAIH02000256.1|	20995	23016	+	20817	20834	18	161	271	ATGACTGCCGGTCTATGA
AFL2G_00105	gi|156128530|gb|AAIH02000092.1|	3941	5230	-	5393	5410	18	163	271	TTAGAAGGTCAATTGCAT
AFL2G_02708	gi|156128613|gb|AAIH02000009.1|	44620	48064	+	44578	44595	18	25	280	ATGTATAGTATCGATTGA
AFL2G_08659	gi|156128453|gb|AAIH02000169.1|	41324	44559	-	44694	44711	18	135	286	TTACCTCCGAGCGCACAT
AFL2G_04001	gi|156128441|gb|AAIH02000181.1|	18025	20442	+	17842	17859	18	166	289	ATGCAACGACTACCTTGA
AFL2G_05157	gi|156128596|gb|AAIH02000026.1|	54096	58890	-	59006	59023	18	116	291	TTACAAGTGTTCGTCCAT
AFL2G_06103	gi|156128527|gb|AAIH02000095.1|	67794	69603	-	69684	69701	18	79	292	TCAGTAATGTATTCGCAT
AFL2G_10760	gi|156128515|gb|AAIH02000107.1|	48708	50428	-	50539	50556	18	111	292	TCAACGTCGCAACAACAT
AFL2G_08731	gi|156128439|gb|AAIH02000183.1|	16917	17452	-	17618	17635	18	166	295	TTAGTTGGCGTGTACCAT
AFL2G_10976	gi|156128188|gb|AAIH02000434.1|	10041	11728	+	9749	9766	18	275	321	ATGACCAAGAAAGATTGA
AFL2G_01124	gi|156128186|gb|AAIH02000436.1|	11238	11700	+	10969	10986	18	252	324	ATGCCAAACCAGGTTTGA
AFL2G_08608	gi|156128507|gb|AAIH02000115.1|	11472	12465	-	12526	12543	18	61	331	TCACGCCTCGGTGCGCAT
AFL2G_11459	gi|156128582|gb|AAIH02000040.1|	62405	64014	+	62302	62319	18	86	332	ATGACTATCTCCTTTTGA
AFL2G_01471	gi|156128594|gb|AAIH02000028.1|	152905	154688	-	154808	154825	18	120	339	CTACACTTCTGTAGTCAT
AFL2G_05687	gi|156128610|gb|AAIH02000012.1|	6981	8256	+	6646	6663	18	318	345	ATGCTCTTCTATTTCTGA
AFL2G_06832	gi|156128570|gb|AAIH02000052.1|	29217	30538	+	29161	29178	18	39	349	ATGATCGAAGTCCTCTAG
AFL2G_05802	gi|156128588|gb|AAIH02000034.1|	22769	25487	-	25546	25563	18	59	349	TCAGGAAAGACAGTTCAT
AFL2G_08415	gi|156128565|gb|AAIH02000057.1|	128503	130032	+	128218	128235	18	268	352	ATGGACCTGTGGAGGTAA
AFL2G_02822	gi|156128541|gb|AAIH02000081.1|	66841	68046	-	68378	68395	18	332	353	TCACTGGAGTCTTTTCAT
AFL2G_07868	gi|156128621|gb|AAIH02000001.1|	63551	65197	+	63361	63378	18	173	356	ATGACGATGGGTGCCTAA
AFL2G_07608	gi|156128258|gb|AAIH02000364.1|	20986	22228	+	20620	20637	18	349	372	ATGCCCCATAGGGACTAG
AFL2G_05534	gi|156128493|gb|AAIH02000129.1|	73967	75845	-	75872	75889	18	27	379	CTATGCCAAAATCTTCAT
AFL2G_07265	gi|156128592|gb|AAIH02000030.1|	34082	35242	+	33709	33726	18	356	379	ATGTTACTGGCAAAATAG
AFL2G_02719	gi|156128613|gb|AAIH02000009.1|	85907	86989	-	87026	87043	18	37	384	TTATAGAAGGCTATGCAT
AFL2G_10029	gi|156128460|gb|AAIH02000162.1|	10642	12638	-	12922	12939	18	284	384	CTAGATAGCACTTATCAT
AFL2G_08592	gi|156128507|gb|AAIH02000115.1|	53289	54293	+	52954	52971	18	318	390	ATGAGAGACACCGTCTAA
AFL2G_00870	gi|156128397|gb|AAIH02000225.1|	38842	39996	-	40170	40187	18	174	398	TTAGGACCGGCGGGGCAT
AFL2G_00128	gi|156128530|gb|AAIH02000092.1|	53597	54610	+	53421	53438	18	159	413	ATGCAAACATATCTCTGA
AFL2G_11178	gi|156128611|gb|AAIH02000011.1|	21698	24230	+	21381	21398	18	300	430	ATGATCCCCAAAGTGTAG
AFL2G_04177	gi|156128366|gb|AAIH02000256.1|	44399	45691	+	44041	44058	18	341	430	ATGGAGGCGGTCGATTGA
AFL2G_01895	gi|156128333|gb|AAIH02000289.1|	7710	9092	+	7528	7545	18	165	433	ATGGCACGTGGTCTTTAA
AFL2G_09555	gi|156128375|gb|AAIH02000247.1|	26991	30134	+	26642	26659	18	332	438	ATGTATTCACTCAACTAA
AFL2G_09796	gi|156128539|gb|AAIH02000083.1|	82646	83080	-	83365	83382	18	285	442	TCAATTAGTGATAGACAT
AFL2G_07054	gi|156128427|gb|AAIH02000195.1|	53821	54741	-	54872	54889	18	131	445	TTATCCGTCAGCAGTCAT
AFL2G_04097	gi|156128381|gb|AAIH02000241.1|	27935	29264	+	27907	27924	18	11	448	ATGGTGGTGCGGGTGTAG
AFL2G_02278	gi|156128617|gb|AAIH02000005.1|	176639	179424	-	179759	179776	18	335	450	CTAAGAGAGGATGAGCAT
AFL2G_07604	gi|156128258|gb|AAIH02000364.1|	10226	11460	-	11739	11756	18	279	467	TTAAAGGTACGGATACAT
AFL2G_11609	gi|156128600|gb|AAIH02000022.1|	118183	121193	+	117751	117768	18	415	476	ATGTCTTCTCTTCTTTGA
AFL2G_08332	gi|156128462|gb|AAIH02000160.1|	32758	35822	+	32284	32301	18	457	478	ATGCATCGCATTTTTTGA
AFL2G_08312	gi|156128470|gb|AAIH02000152.1|	52578	55278	-	55328	55345	18	50	479	TTACGTTGCGGGACGCAT
AFL2G_02275	gi|156128617|gb|AAIH02000005.1|	170103	171537	+	169686	169703	18	400	491	ATGAAGTGGCAAAATTAG
AFL2G_03730	gi|156128531|gb|AAIH02000091.1|	95900	98244	-	98588	98605	18	344	495	CTACAAGACGAATCGCAT
AFL2G_02066	gi|156128616|gb|AAIH02000006.1|	135950	137111	+	135631	135648	18	302	498	ATGATCATCGTCGAATAA
AFL2G_07861	gi|156128621|gb|AAIH02000001.1|	33106	36644	+	32651	32668	18	438	502	ATGTGCTCATTTGTGTGA
AFL2G_09309	gi|156128480|gb|AAIH02000142.1|	54379	56741	+	53888	53905	18	474	504	ATGACTATCTCTGGGTAG
AFL2G_09644	gi|156128540|gb|AAIH02000082.1|	32367	34032	+	32191	32208	18	159	512	ATGGGTCAGAACGTTTGA
AFL2G_12415	gi|156128354|gb|AAIH02000268.1|	34393	37445	-	37603	37620	18	158	514	TCAGTGGGGCAGCGTCAT
AFL2G_02176	gi|156128118|gb|AAIH02000504.1|	3923	6088	+	3623	3640	18	283	519	ATGCCTTGTATATCATGA
AFL2G_01419	gi|156128219|gb|AAIH02000403.1|	12431	13814	+	11919	11936	18	495	522	ATGGTAATTCCCAGTTAG
AFL2G_06654	gi|156128064|gb|AAIH02000558.1|	3390	4528	-	4568	4585	18	40	525	TCATCTGTAAATACACAT
AFL2G_05705	gi|156128610|gb|AAIH02000012.1|	59149	61334	+	58724	58741	18	408	528	ATGACTCAGCTAATCTAA
AFL2G_00241	gi|156128568|gb|AAIH02000054.1|	48617	49489	-	49780	49797	18	291	538	TCAATTTACATCAGCCAT
AFL2G_01186	gi|156128286|gb|AAIH02000336.1|	22282	24326	+	21813	21830	18	452	541	ATGTGTCCTCGATGCTAA
AFL2G_01722	gi|156128587|gb|AAIH02000035.1|	154884	157557	-	157986	158003	18	429	543	TTATTTTCCCAGCCTCAT
AFL2G_02046	gi|156128616|gb|AAIH02000006.1|	74009	75618	+	73527	73544	18	465	568	ATGAACAAAGACAAGTAG
AFL2G_02818	gi|156128541|gb|AAIH02000081.1|	50860	51958	-	52011	52028	18	53	588	CTAGAAGCGCAAGGGCAT
AFL2G_02337	gi|156128535|gb|AAIH02000087.1|	54114	56781	-	57120	57137	18	339	639	CTAATGACCACCCCGCAT
AFL2G_01098	gi|156128511|gb|AAIH02000111.1|	81262	83278	-	83492	83509	18	214	671	TTAAAGGGGCTTCAACAT
AFL2G_05126	gi|156128601|gb|AAIH02000021.1|	159009	159996	-	160005	160022	18	9	678	TCAGTTTAGTCTGTCCAT
AFL2G_02800	gi|156128478|gb|AAIH02000144.1|	78543	80241	-	80249	80266	18	8	758	TTACTGGGTAGCAAACAT
AFL2G_03833	gi|156128609|gb|AAIH02000013.1|	166259	168319	-	168369	168386	18	50	759	TTATAAAATTGGCTGCAT
AFL2G_06335	gi|156128370|gb|AAIH02000252.1|	24294	26138	-	26297	26314	18	159	772	TTAACCTGAAAAGGTCAT
AFL2G_05335	gi|156128448|gb|AAIH02000174.1|	15921	17638	+	15847	15864	18	57	856	ATGATCGGGATACCGTGA
AFL2G_03867	gi|156128418|gb|AAIH02000204.1|	12665	13447	+	12453	12470	18	195	871	ATGCTCTTATCCGCCTAG
AFL2G_03572	gi|156128264|gb|AAIH02000358.1|	10085	11755	-	11926	11943	18	171	889	TCAACAAAACGACGACAT
AFL2G_12339	gi|156128386|gb|AAIH02000236.1|	16484	18328	-	18516	18533	18	188	893	CTAAGGAGGAGATCTCAT
AFL2G_03245	gi|156128602|gb|AAIH02000020.1|	188813	189928	+	188790	188810	21	3	30	ATGGGATATCGGAGGAGCTAA
AFL2G_04441	gi|156128543|gb|AAIH02000079.1|	20663	22032	-	22034	22054	21	2	40	TTACCAGAAAGCTCTTTGCAT
AFL2G_06432	gi|156128166|gb|AAIH02000456.1|	8327	9475	+	8295	8315	21	12	58	ATGCCCAGGAGGCAAATATAG
AFL2G_11308	gi|156128606|gb|AAIH02000016.1|	101007	101395	-	101417	101437	21	22	66	CTATAAAGGATGTTTCTTCAT
AFL2G_00420	gi|156128612|gb|AAIH02000010.1|	64031	65753	+	64000	64020	21	11	74	ATGTCTTATTCTAGCACATAA
AFL2G_05297	gi|156128562|gb|AAIH02000060.1|	35130	36970	-	36994	37014	21	24	74	TCACACTCGGAGAAATTCCAT
AFL2G_02564	gi|156128435|gb|AAIH02000187.1|	107	1133	-	1188	1208	21	55	83	TCAGTAAAGAAACGACAGCAT
AFL2G_03427	gi|156128555|gb|AAIH02000067.1|	117553	118125	-	118177	118197	21	52	84	TCATCGTCTGGGGACAAACAT
AFL2G_02117	gi|156128586|gb|AAIH02000036.1|	8818	10218	+	8755	8775	21	43	88	ATGTTCACAATCATTTTGTAA
AFL2G_11282	gi|156128606|gb|AAIH02000016.1|	30088	31131	+	30022	30042	21	46	95	ATGCCTTTGGTACGCAGGTAA
AFL2G_01410	gi|156128353|gb|AAIH02000269.1|	32240	33071	-	33138	33158	21	67	95	TCAATCAAAGGGTAAAATCAT
AFL2G_02425	gi|156128501|gb|AAIH02000121.1|	87553	89001	-	89012	89032	21	11	97	TCACAGAGTCACGTTCCGCAT
AFL2G_02116	gi|156128586|gb|AAIH02000036.1|	6831	8126	+	6774	6794	21	37	100	ATGTTTAATAAAGATACTTAA
AFL2G_06764	gi|156128425|gb|AAIH02000197.1|	25983	28757	-	28803	28823	21	46	102	TCAGCCCTTCGACTTACCCAT
AFL2G_11787	gi|156128524|gb|AAIH02000098.1|	3578	4584	-	4640	4660	21	56	102	CTATCTTTTCTTAATGGCCAT
AFL2G_09349	gi|156128421|gb|AAIH02000201.1|	6766	7541	+	6696	6716	21	50	106	ATGCCTGCAGGCTGTTATTGA
AFL2G_02332	gi|156128535|gb|AAIH02000087.1|	33166	34541	-	34603	34623	21	62	111	CTAATTGAATTCTAGTGCCAT
AFL2G_03533	gi|156128469|gb|AAIH02000153.1|	16908	17791	+	16816	16836	21	72	112	ATGATTGCCGATCGCAGATGA
AFL2G_05974	gi|156128542|gb|AAIH02000080.1|	81221	82125	-	82202	82222	21	77	112	TCACATTATATACACCACCAT
AFL2G_06397	gi|156128607|gb|AAIH02000015.1|	158876	161002	+	158783	158803	21	73	115	ATGTCACCCTCCAAGAGTTAG
AFL2G_01390	gi|156128158|gb|AAIH02000464.1|	4470	5259	-	5283	5303	21	24	120	TCAAATTAAGTAAGACAGCAT
AFL2G_08268	gi|156128444|gb|AAIH02000178.1|	41652	43530	-	43540	43560	21	10	123	CTATTTTCTGAAGAGACACAT
AFL2G_09754	gi|156128569|gb|AAIH02000053.1|	89449	90318	-	90320	90340	21	2	124	TCAACTAGACAAACGAATCAT
AFL2G_01820	gi|156128619|gb|AAIH02000003.1|	244265	246029	-	246106	246126	21	77	127	TTAAAAGGTAATCGATAACAT
AFL2G_09748	gi|156128569|gb|AAIH02000053.1|	75015	77219	-	77319	77339	21	100	127	CTATTGCTTACGTTGCAACAT
AFL2G_09595	gi|156128553|gb|AAIH02000069.1|	40330	42542	+	40308	40328	21	2	129	ATGATCAAGCGCTCTGGATAA
AFL2G_02050	gi|156128616|gb|AAIH02000006.1|	87765	89358	-	89383	89403	21	25	129	CTACGAGTGAGTGTTTACCAT
AFL2G_02650	gi|156128603|gb|AAIH02000019.1|	92334	94199	-	94267	94287	21	68	132	TCATATGCCTACCAAGAACAT
AFL2G_02300	gi|156128617|gb|AAIH02000005.1|	231595	232494	-	232534	232554	21	40	134	CTACACAAAAACAAAAACCAT
AFL2G_08531	gi|156128529|gb|AAIH02000093.1|	86071	86594	-	86696	86716	21	102	136	TTAAACGTTGAACCCGGACAT
AFL2G_01279	gi|156128309|gb|AAIH02000313.1|	19729	22082	-	22115	22135	21	33	137	TTAGGTTGTCAAGTTGAACAT
AFL2G_06489	gi|156128461|gb|AAIH02000161.1|	33647	38196	-	38219	38239	21	23	140	TTACCAACACAGCCCTTGCAT
AFL2G_09133	gi|156128573|gb|AAIH02000049.1|	11215	12942	-	12947	12967	21	5	141	CTAACAAAAGACAACGGACAT
AFL2G_04519	gi|156128532|gb|AAIH02000090.1|	39457	41216	-	41311	41331	21	95	148	TCAGGGATTCTCTTGCAGCAT
AFL2G_02138	gi|156128586|gb|AAIH02000036.1|	66439	68240	-	68290	68310	21	50	150	CTATAGTAAGCTAGAGAGCAT
AFL2G_05344	gi|156128448|gb|AAIH02000174.1|	40175	41514	-	41548	41568	21	34	157	TCAAATCAAGTCGATATACAT
AFL2G_09763	gi|156128569|gb|AAIH02000053.1|	135888	136637	-	136732	136752	21	95	157	TTATATACGCGCTGGTTTCAT
AFL2G_00583	gi|156128599|gb|AAIH02000023.1|	31693	32538	-	32625	32645	21	87	161	TTAGTCGCAAGGATATTCCAT
AFL2G_12021	gi|156128091|gb|AAIH02000531.1|	941	2953	-	3055	3075	21	102	164	TTATAAATACGCAGGTGACAT
AFL2G_05706	gi|156128610|gb|AAIH02000012.1|	62328	64185	-	64267	64287	21	82	165	TTAGACGAGTATGGACGACAT
AFL2G_12435	gi|156128449|gb|AAIH02000173.1|	50057	51267	+	49910	49930	21	127	169	ATGCCACATACAGTTAAGTGA
AFL2G_03999	gi|156128441|gb|AAIH02000181.1|	10184	13475	+	10036	10056	21	128	169	ATGCGCTTCGTTACCTACTGA
AFL2G_05371	gi|156128463|gb|AAIH02000159.1|	35992	39504	-	39629	39649	21	125	171	TTACAGATCAGATGGACGCAT
AFL2G_01676	gi|156128587|gb|AAIH02000035.1|	25981	27134	+	25829	25849	21	132	172	ATGCCTATGTATCGGGTATGA
AFL2G_09246	gi|156128491|gb|AAIH02000131.1|	22208	23237	+	22073	22093	21	115	174	ATGTTTCTACCCTTTTTTTAA
AFL2G_07626	gi|156128519|gb|AAIH02000103.1|	33757	34890	+	33610	33630	21	127	175	ATGAGGAGTCTGTCATCTTGA
AFL2G_05329	gi|156128562|gb|AAIH02000060.1|	142116	142944	-	143006	143026	21	62	182	TCAGGGCCAATGGCAGACCAT
AFL2G_03724	gi|156128531|gb|AAIH02000091.1|	77981	79673	-	79803	79823	21	130	185	CTAATTGGGATACAAGTTCAT
AFL2G_04450	gi|156128543|gb|AAIH02000079.1|	46497	50896	+	46319	46339	21	158	187	ATGTCTCATTCGTCGTACTAA
AFL2G_10302	gi|156128590|gb|AAIH02000032.1|	60048	62360	-	62501	62521	21	141	190	CTAAAAAGGGTGGGTTGTCAT
AFL2G_03394	gi|156128432|gb|AAIH02000190.1|	67325	68330	-	68469	68489	21	139	195	TCAGCAGAAAATAAGGCACAT
AFL2G_04589	gi|156128554|gb|AAIH02000068.1|	55544	57925	-	57966	57986	21	41	196	CTAAAATATGGTCCAGTGCAT
AFL2G_08013	gi|156128520|gb|AAIH02000102.1|	77642	78049	+	77454	77474	21	168	197	ATGATGGTGAGTATTAACTAA
AFL2G_11882	gi|156128584|gb|AAIH02000038.1|	117064	119205	+	116918	116938	21	126	201	ATGAACCACCACATGTATTAA
AFL2G_07686	gi|156128608|gb|AAIH02000014.1|	35031	40226	-	40260	40280	21	34	204	CTAACAAAAGAAGCAGCTCAT
AFL2G_12223	gi|156128521|gb|AAIH02000101.1|	102687	104564	+	102540	102560	21	127	204	ATGTTGAGAGATTCAGGATGA
AFL2G_10224	gi|156128344|gb|AAIH02000278.1|	4034	5191	+	3870	3890	21	144	206	ATGTTCTGCTCCACTGAGTGA
AFL2G_02524	gi|156128571|gb|AAIH02000051.1|	83465	87514	+	83359	83379	21	86	208	ATGGGAATGGTATCACATTAA
AFL2G_12473	gi|156128196|gb|AAIH02000426.1|	15272	17149	+	15214	15234	21	38	216	ATGGATTTTCAATGCCATTAA
AFL2G_01651	gi|156128438|gb|AAIH02000184.1|	39589	40856	-	41004	41024	21	148	219	TTAGATATGTCTGGAATCCAT
AFL2G_01953	gi|156128494|gb|AAIH02000128.1|	21310	23014	-	23024	23044	21	10	220	CTAGTTATTTCTCTTCAACAT
AFL2G_05628	gi|156128549|gb|AAIH02000073.1|	38892	42251	-	42345	42365	21	94	220	TCAGAGAAAGCCGCGCGTCAT
AFL2G_05347	gi|156128448|gb|AAIH02000174.1|	49350	50720	+	49239	49259	21	91	221	ATGTCTTACGAACAACTCTAG
AFL2G_01983	gi|156128323|gb|AAIH02000299.1|	5001	5963	-	6094	6114	21	131	221	TTATTGGAGTTTTTGTTGCAT
AFL2G_03189	gi|156128602|gb|AAIH02000020.1|	23508	27723	-	27814	27834	21	91	224	TTATGCAAGAACAAAACTCAT
AFL2G_05856	gi|156128588|gb|AAIH02000034.1|	167977	172941	+	167854	167874	21	103	226	ATGTTCCTTATTGAAGCATAG
AFL2G_08597	gi|156128507|gb|AAIH02000115.1|	43319	44886	+	43193	43213	21	106	226	ATGGACCTCATATCTTGTTGA
AFL2G_01352	gi|156128509|gb|AAIH02000113.1|	16218	17335	+	16008	16028	21	190	227	ATGTCAATCTCTCGGGATTAA
AFL2G_05158	gi|156128596|gb|AAIH02000026.1|	62154	63757	-	63759	63779	21	2	230	TCAATCAATGGCTCGATCCAT
AFL2G_02231	gi|156128617|gb|AAIH02000005.1|	34971	35992	-	36038	36058	21	46	233	TTAGATAGAGGAGAGGCACAT
AFL2G_04468	gi|156128543|gb|AAIH02000079.1|	94633	95549	+	94467	94487	21	146	235	ATGTTATCACAAGATGTGTGA
AFL2G_04102	gi|156128381|gb|AAIH02000241.1|	35015	37481	-	37530	37550	21	49	245	TCAGAACAGGGCGACAGTCAT
AFL2G_00973	gi|156128378|gb|AAIH02000244.1|	46734	48476	+	46559	46579	21	155	246	ATGTTGGACGCTATTTCCTGA
AFL2G_10131	gi|156128306|gb|AAIH02000316.1|	18740	19177	-	19187	19207	21	10	252	TCACCTGTCGCATGCACCCAT
AFL2G_03120	gi|156128580|gb|AAIH02000042.1|	8026	11722	-	11990	12010	21	175	254	TCAATGGGAGAAAAGTTGCAT
AFL2G_04325	gi|156128614|gb|AAIH02000008.1|	233295	236705	+	233171	233191	21	104	261	ATGGTGTTATATCTTATCTAG
AFL2G_02212	gi|156128259|gb|AAIH02000363.1|	21154	23388	+	21014	21034	21	120	261	ATGCCGACTAGATCGACCTGA
AFL2G_03323	gi|156128512|gb|AAIH02000110.1|	90274	91465	+	90116	90136	21	138	261	ATGAACTATTCAACCCATTGA
AFL2G_00734	gi|156128102|gb|AAIH02000520.1|	5653	8727	+	5453	5473	21	180	261	ATGTATTTACTCTTCTCCTGA
AFL2G_07919	gi|156128621|gb|AAIH02000001.1|	223929	225537	-	225548	225568	21	11	264	TCAGCGGCGAAGGAAACGCAT
AFL2G_08335	gi|156128462|gb|AAIH02000160.1|	42864	44443	+	42755	42775	21	89	266	ATGCTGCCTCAAGTATTTTAA
AFL2G_05401	gi|156128560|gb|AAIH02000062.1|	42383	43918	-	44034	44054	21	116	266	TCAAGATGCGGGGATGGTCAT
AFL2G_06793	gi|156128510|gb|AAIH02000112.1|	68470	69487	-	69580	69600	21	93	268	TCATCGAGGAGACTGCGTCAT
AFL2G_08080	gi|156128615|gb|AAIH02000007.1|	96488	96730	-	96740	96760	21	10	269	TCACAATTTAGAGAAATCCAT
AFL2G_05568	gi|156128326|gb|AAIH02000296.1|	39361	39969	+	39223	39243	21	118	270	ATGCTACTCGTTTTGCGCTGA
AFL2G_06663	gi|156128255|gb|AAIH02000367.1|	11164	12283	+	10940	10960	21	204	278	ATGTCGGTGAATCGACCCTGA
AFL2G_07716	gi|156128608|gb|AAIH02000014.1|	132797	136032	+	132523	132543	21	254	283	ATGAATGAGAATCTTGGTTGA
AFL2G_12264	gi|156128561|gb|AAIH02000061.1|	14276	15026	-	15142	15162	21	116	286	TTATTCGAGTTCAGCCAACAT
AFL2G_06829	gi|156128570|gb|AAIH02000052.1|	23639	25387	-	25582	25602	21	195	288	TCAGCGTCTCACTCGCAGCAT
AFL2G_05298	gi|156128562|gb|AAIH02000060.1|	37650	39898	+	37414	37434	21	216	297	ATGCTTGGTCTGTACGAGTAA
AFL2G_05838	gi|156128588|gb|AAIH02000034.1|	116069	117883	+	115855	115875	21	194	299	ATGTGGTGCTTGATCGGTTGA
AFL2G_11991	gi|156128296|gb|AAIH02000326.1|	579	2239	+	289	309	21	270	305	ATGCGGCATCATGGTATTTGA
AFL2G_08389	gi|156128565|gb|AAIH02000057.1|	38748	40549	+	38461	38481	21	267	317	ATGATGACATCGAACAGCTGA
AFL2G_11102	gi|156128329|gb|AAIH02000293.1|	25924	27600	-	27641	27661	21	41	320	TCAAGGATATAGAGCGTTCAT
AFL2G_02886	gi|156128308|gb|AAIH02000314.1|	7197	8774	-	8912	8932	21	138	325	TCAATTAGGAAGAAGACGCAT
AFL2G_01129	gi|156128141|gb|AAIH02000481.1|	3842	6750	+	3585	3605	21	237	328	ATGTCTCGTCTCCCCCCTTGA
AFL2G_06352	gi|156128607|gb|AAIH02000015.1|	30018	30833	+	29990	30010	21	8	334	ATGTATACTAGGACAGCGTAA
AFL2G_01222	gi|156128229|gb|AAIH02000393.1|	1483	2972	-	3149	3169	21	177	340	CTAGACAAAAGCCGGACCCAT
AFL2G_06621	gi|156128385|gb|AAIH02000237.1|	32757	34196	+	32476	32496	21	261	342	ATGCCTTTAGCACGCCTTTAG
AFL2G_05623	gi|156128549|gb|AAIH02000073.1|	16392	18657	-	18751	18771	21	94	355	CTAGTTACTAGTAGTAATCAT
AFL2G_08261	gi|156128444|gb|AAIH02000178.1|	21891	22787	+	21571	21591	21	300	355	ATGCATGCCGGGTTGTATTAG
AFL2G_02402	gi|156128501|gb|AAIH02000121.1|	30847	33364	-	33565	33585	21	201	357	CTACCGTCTCGAATTGAACAT
AFL2G_10815	gi|156128537|gb|AAIH02000085.1|	57795	62846	+	57477	57497	21	298	357	ATGAGCTTGGATTCACCTTGA
AFL2G_11964	gi|156128492|gb|AAIH02000130.1|	58040	59535	-	59826	59846	21	291	365	CTATTTGCCCAAAGTATGCAT
AFL2G_03197	gi|156128602|gb|AAIH02000020.1|	45567	48548	-	48624	48644	21	76	366	TTATCGGCATAAAACTAGCAT
AFL2G_10390	gi|156128415|gb|AAIH02000207.1|	12157	14784	+	11815	11835	21	322	373	ATGATGGATGGCACGTACTGA
AFL2G_05591	gi|156128545|gb|AAIH02000077.1|	66270	68068	-	68261	68281	21	193	382	TTAAGGAGGGCACAGAACCAT
AFL2G_04980	gi|156128393|gb|AAIH02000229.1|	36759	38009	-	38123	38143	21	114	396	TTATACGGCTGATGAGCCCAT
AFL2G_04783	gi|156128337|gb|AAIH02000285.1|	40056	40966	-	41226	41246	21	260	399	TTAAAGAAGAGTTGGAGCCAT
AFL2G_03783	gi|156128609|gb|AAIH02000013.1|	20543	22663	+	20333	20353	21	190	416	ATGCACTGGTGCATGATCTAA
AFL2G_08236	gi|156128473|gb|AAIH02000149.1|	58847	60122	-	60215	60235	21	93	420	CTAGGGCAAATTTCGAAACAT
AFL2G_09762	gi|156128569|gb|AAIH02000053.1|	131537	133999	-	134264	134284	21	265	424	CTAGTTCTTGCAAGACGGCAT
AFL2G_04529	gi|156128532|gb|AAIH02000090.1|	67517	70841	-	70989	71009	21	148	433	TCACTTTGAGCTTTCAAGCAT
AFL2G_12400	gi|156128156|gb|AAIH02000466.1|	2573	3673	-	3865	3885	21	192	438	TCAATGGTCGTACCCCCGCAT
AFL2G_01115	gi|156128367|gb|AAIH02000255.1|	34073	37643	-	37656	37676	21	13	439	TCATCCGTGGTCACCACACAT
AFL2G_10665	gi|156128508|gb|AAIH02000114.1|	75695	76660	-	76736	76756	21	76	446	TTATAGTCGTAAGATGGACAT
AFL2G_05449	gi|156128335|gb|AAIH02000287.1|	19761	20850	+	19328	19348	21	413	447	ATGACGTCAAGCAGAGTGTGA
AFL2G_03879	gi|156128418|gb|AAIH02000204.1|	42611	45090	-	45269	45289	21	179	460	TCAACAATAAGACAGTTTCAT
AFL2G_06488	gi|156128461|gb|AAIH02000161.1|	38858	39384	-	39978	39998	21	83	465	TTACCGGTCAGGGGCATTCAT
AFL2G_02861	gi|156128325|gb|AAIH02000297.1|	8212	9253	-	9256	9276	21	3	468	TCAAGTTGCAATGACTATCAT
AFL2G_04722	gi|156128563|gb|AAIH02000059.1|	92722	94025	+	92398	92418	21	304	473	ATGGGGTTCATCAACCGTTAA
AFL2G_05614	gi|156128256|gb|AAIH02000366.1|	22068	24497	-	24545	24565	21	33	474	TCAATACAAAGGATGACACAT
AFL2G_06487	gi|156128461|gb|AAIH02000161.1|	41982	45434	-	45771	45791	21	337	475	TCAAATAGTGAACACACCCAT
AFL2G_10001	gi|156128434|gb|AAIH02000188.1|	28318	31248	+	27861	27881	21	437	513	ATGTTTCGTTCTACATTGTAA
AFL2G_00654	gi|156128548|gb|AAIH02000074.1|	50690	52727	+	50409	50429	21	261	516	ATGCCACTTACTTCTAGGTAG
AFL2G_07914	gi|156128621|gb|AAIH02000001.1|	210403	211270	+	209951	209971	21	432	530	ATGAACACACACCAACAATGA
AFL2G_04795	gi|156128097|gb|AAIH02000525.1|	1708	4008	+	1610	1630	21	78	531	ATGAAAAGCGATCGAGGGTAG
AFL2G_09880	gi|156128081|gb|AAIH02000541.1|	4615	6724	-	6927	6947	21	203	541	TCACAACCAGCGGAAAGACAT
AFL2G_00949	gi|156128123|gb|AAIH02000499.1|	6639	8306	-	8437	8457	21	131	544	CTACCTTCCTGTGAAGGACAT
AFL2G_05105	gi|156128601|gb|AAIH02000021.1|	96588	98486	-	98590	98610	21	104	560	CTATAGCACCACGTTCGTCAT
AFL2G_05647	gi|156128549|gb|AAIH02000073.1|	93377	94519	-	94870	94890	21	351	563	TCACAGGTGTTCCCGTAGCAT
AFL2G_05951	gi|156128542|gb|AAIH02000080.1|	14354	16111	+	13858	13878	21	476	563	ATGGCTGTCCCTCTTTCCTAA
AFL2G_01836	gi|156128619|gb|AAIH02000003.1|	292636	293672	+	292189	292209	21	357	576	ATGATCGACCCTCTCAGCTGA
AFL2G_00450	gi|156128612|gb|AAIH02000010.1|	152892	156012	-	156121	156141	21	109	602	TTACCGAATACGTCGGGGCAT
AFL2G_07455	gi|156128466|gb|AAIH02000156.1|	41906	46221	+	41606	41626	21	280	623	ATGGATAAAAGTTGTCGGTAG
AFL2G_10386	gi|156128415|gb|AAIH02000207.1|	2849	5191	+	2331	2351	21	498	638	ATGTTTCCTCCCCCCAATTAA
AFL2G_01392	gi|156128158|gb|AAIH02000464.1|	35	2092	-	2115	2135	21	23	641	CTAGGCTAGGACACAGCGCAT
AFL2G_11547	gi|156128576|gb|AAIH02000046.1|	105115	110657	-	110691	110711	21	34	644	CTATGGCCGGAAGCGTAACAT
AFL2G_05535	gi|156128493|gb|AAIH02000129.1|	78700	83078	+	78476	78496	21	204	646	ATGCTAATCGATATTGATTAA
AFL2G_02456	gi|156128253|gb|AAIH02000369.1|	21781	23834	-	23884	23904	21	50	684	CTATAAGCGGAACAGATGCAT
AFL2G_04409	gi|156128598|gb|AAIH02000024.1|	138337	140687	-	140843	140863	21	156	684	TCACTGCGCCTTCCGTGCCAT
AFL2G_05427	gi|156128560|gb|AAIH02000062.1|	111010	112768	-	112832	112852	21	64	688	TTATGGGGCGCAGGAGATCAT
AFL2G_01096	gi|156128511|gb|AAIH02000111.1|	71647	74481	-	74832	74852	21	351	815	TTAGTCGTTCCGACCCAGCAT
AFL2G_02778	gi|156128478|gb|AAIH02000144.1|	7594	8892	-	8915	8935	21	23	893	CTACAGTTGTAAGTACCTCAT
AFL2G_01668	gi|156128587|gb|AAIH02000035.1|	9763	11294	+	9726	9749	24	14	41	ATGCCCTTCAGCTCTCTCATCTGA
AFL2G_09190	gi|156128597|gb|AAIH02000025.1|	28509	30059	+	28476	28499	24	10	42	ATGACTCTTTTTCTTCCAGAGTAA
AFL2G_07274	gi|156128592|gb|AAIH02000030.1|	58569	61004	+	58521	58544	24	25	56	ATGCGACCGGGCAAGCCCGTGTAG
AFL2G_04030	gi|156128559|gb|AAIH02000063.1|	33983	35236	+	33947	33970	24	13	62	ATGCTTTCTAATGTTCCATCATAA
AFL2G_09517	gi|156128465|gb|AAIH02000157.1|	3539	4544	+	3478	3501	24	38	65	ATGGTGATCTGCAGTAAAACTTAG
AFL2G_11062	gi|156128593|gb|AAIH02000029.1|	114854	116287	+	114815	114838	24	16	69	ATGATCAATTGCTTTCAGGCTTGA
AFL2G_00299	gi|156128471|gb|AAIH02000151.1|	22983	24528	+	22933	22956	24	27	71	ATGGCTTCGTGGTTCCGATCTTGA
AFL2G_05135	gi|156128601|gb|AAIH02000021.1|	184741	186628	-	186633	186656	24	5	75	TCAGAAGAGACAGAGACTTTTCAT
AFL2G_04719	gi|156128563|gb|AAIH02000059.1|	84108	85073	-	85090	85113	24	17	81	TTAGGTGGCTGTCAGAATCTTCAT
AFL2G_10006	gi|156128434|gb|AAIH02000188.1|	43995	44978	+	43924	43947	24	48	86	ATGCAGACGGACGAATTGCACTAA
AFL2G_10895	gi|156128620|gb|AAIH02000002.1|	85192	87987	-	88014	88037	24	27	87	TCATTGACTCTTGGAGTCCTTCAT
AFL2G_02196	gi|156128500|gb|AAIH02000122.1|	63541	64628	+	63496	63519	24	22	89	ATGATATCCTCACAACACCAGTAG
AFL2G_08317	gi|156128470|gb|AAIH02000152.1|	69827	72360	-	72368	72391	24	8	93	TTATATTCGATATAAGCAAGCCAT
AFL2G_10803	gi|156128537|gb|AAIH02000085.1|	18648	21583	+	18619	18642	24	6	99	ATGACCAGTTTTCTGTCGAGGTAA
AFL2G_10062	gi|156128452|gb|AAIH02000170.1|	957	2483	-	2522	2545	24	39	100	TTAGAAATGGACATGAGAAGCCAT
AFL2G_06429	gi|156128166|gb|AAIH02000456.1|	1873	2641	-	2651	2674	24	10	103	CTAAACAATACGCGAGTGGGACAT
AFL2G_07654	gi|156128443|gb|AAIH02000179.1|	63322	64465	-	64533	64556	24	68	103	TTATATGTTCGGCTTCGTATGCAT
AFL2G_02738	gi|156128613|gb|AAIH02000009.1|	137237	138713	+	137143	137166	24	71	104	ATGGCATCGATCCAAGGTGCTTGA
AFL2G_00909	gi|156128402|gb|AAIH02000220.1|	107	1511	+	59	82	24	25	105	ATGGCCAGTTTGGTGGCAGTCTAG
AFL2G_04632	gi|156128572|gb|AAIH02000050.1|	12351	13931	+	12297	12320	24	31	107	ATGGGTCTACGTCATTTTACTTAA
AFL2G_03379	gi|156128432|gb|AAIH02000190.1|	20689	22214	+	20656	20679	24	10	112	ATGATGTTAATCTGTGATTTTTGA
AFL2G_08288	gi|156128343|gb|AAIH02000279.1|	23583	25651	-	25687	25710	24	36	112	TTAATTGCAATGGAAAGGGATCAT
AFL2G_08333	gi|156128462|gb|AAIH02000160.1|	36433	39201	-	39282	39305	24	81	112	CTACAGGAGTTGAAGATAAGCCAT
AFL2G_02396	gi|156128501|gb|AAIH02000121.1|	14708	16199	+	14592	14615	24	93	119	ATGAGGTATTATTTGGGACTGTAA
AFL2G_04895	gi|156128369|gb|AAIH02000253.1|	1829	3805	-	3845	3868	24	40	128	TTAAAGAGCAATACCTAGGGGCAT
AFL2G_02355	gi|156128535|gb|AAIH02000087.1|	117217	117983	+	117111	117134	24	83	129	ATGTTCTCTCAATTAAGCACATGA
AFL2G_10360	gi|156128422|gb|AAIH02000200.1|	50021	51950	-	52040	52063	24	90	129	CTACTGAGGGGGGGAAGAGGTCAT
AFL2G_10990	gi|156128413|gb|AAIH02000209.1|	28499	29697	+	28383	28406	24	93	135	ATGGTTGTTACTCCAATCAATTAG
AFL2G_03125	gi|156128580|gb|AAIH02000042.1|	25002	27237	+	24906	24929	24	73	136	ATGCGTCTGTCTTCTGCCACTTAG
AFL2G_10764	gi|156128515|gb|AAIH02000107.1|	60298	62155	+	60263	60286	24	12	139	ATGACGACGTATTGTCGATCATAA
AFL2G_01380	gi|156128509|gb|AAIH02000113.1|	96697	99286	-	99393	99416	24	107	140	TTAGGCGACGGAACGACAGGGCAT
AFL2G_09111	gi|156128573|gb|AAIH02000049.1|	68322	69615	+	68186	68209	24	113	141	ATGAACATGAACTACTCATACTAG
AFL2G_06218	gi|156128585|gb|AAIH02000037.1|	130643	132936	-	132979	133002	24	43	150	TTACTTGACTTGAACGAGGATCAT
AFL2G_11641	gi|156128248|gb|AAIH02000374.1|	15154	15711	+	15108	15131	24	23	153	ATGAGAGCAAGTTCATTCAGATAG
AFL2G_00099	gi|156128490|gb|AAIH02000132.1|	84441	85294	-	85415	85438	24	121	153	CTACTGCTTATACGAGAGTGTCAT
AFL2G_08487	gi|156128499|gb|AAIH02000123.1|	84524	85076	+	84433	84456	24	68	155	ATGAATATTACATTGTCGCGGTAG
AFL2G_11907	gi|156128357|gb|AAIH02000265.1|	19950	22691	-	22699	22722	24	8	161	CTAACGGCAAGGCTTCGTCGGCAT
AFL2G_00896	gi|156128241|gb|AAIH02000381.1|	1269	2199	-	2249	2272	24	50	161	TCAGAGCAACAGGCGGCCCACCAT
AFL2G_06507	gi|156128419|gb|AAIH02000203.1|	12314	14109	-	14235	14258	24	126	162	CTAGGTTATTATTGTGACGGTCAT
AFL2G_00433	gi|156128612|gb|AAIH02000010.1|	104670	107995	-	108050	108073	24	55	164	TCATGTCCAGCCAGAGTTGATCAT
AFL2G_05689	gi|156128610|gb|AAIH02000012.1|	9712	11002	+	9550	9573	24	139	167	ATGCCAAGAGAGCACGGGATCTGA
AFL2G_04497	gi|156128365|gb|AAIH02000257.1|	17397	18646	-	18691	18714	24	45	171	TCAATGAAATGGCTTAATACGCAT
AFL2G_05955	gi|156128542|gb|AAIH02000080.1|	23112	24602	-	24653	24676	24	51	175	TTATTCGGAGGACCTCGAATGCAT
AFL2G_00252	gi|156128568|gb|AAIH02000054.1|	76403	78988	-	79000	79023	24	12	176	TCAGCCTTTTGTCGCAGGCGGCAT
AFL2G_02769	gi|156128613|gb|AAIH02000009.1|	219718	221077	+	219571	219594	24	124	182	ATGATTATCATTCGTCGTGGTTGA
AFL2G_11480	gi|156128582|gb|AAIH02000040.1|	120496	121242	+	120331	120354	24	142	182	ATGTGTTTATTATCAAGCTATTAA
AFL2G_12001	gi|156128296|gb|AAIH02000326.1|	27751	29334	+	27572	27595	24	156	183	ATGAAATGTTCGCCGGAGCCCTGA
AFL2G_04986	gi|156128393|gb|AAIH02000229.1|	54535	55506	-	55597	55620	24	91	184	CTATAGGTAGAGATTTATGTTCAT
AFL2G_02021	gi|156128616|gb|AAIH02000006.1|	11108	12538	-	12678	12701	24	140	188	CTACAAGGTTAAATTGGTGCTCAT
AFL2G_09108	gi|156128573|gb|AAIH02000049.1|	74691	75977	-	76055	76078	24	78	189	CTATACCGCTATGACCTGCGACAT
AFL2G_12048	gi|156128558|gb|AAIH02000064.1|	74548	79846	+	74460	74483	24	65	197	ATGCCTTCTCTTCTATTTTTCTAA
AFL2G_11395	gi|156128557|gb|AAIH02000065.1|	123183	124393	+	123033	123056	24	127	197	ATGCTCAAGTCCAGAACCGCATAA
AFL2G_11377	gi|156128557|gb|AAIH02000065.1|	78601	80664	+	78427	78450	24	151	198	ATGCACGAGGGATTCCGCCAATGA
AFL2G_09000	gi|156128488|gb|AAIH02000134.1|	88051	89196	+	87957	87980	24	71	199	ATGAACCGAGACGCAAGCATATAA
AFL2G_07375	gi|156128567|gb|AAIH02000055.1|	22536	23630	-	23748	23771	24	118	204	CTAGCATCTAAGTTGGGATTGCAT
AFL2G_07560	gi|156128477|gb|AAIH02000145.1|	56295	58700	+	56133	56156	24	139	205	ATGACAGCCTTGTTCACGTCCTGA
AFL2G_05537	gi|156128493|gb|AAIH02000129.1|	86497	87439	+	86309	86332	24	165	206	ATGTCATTTTCTGGCTCAGGTTAG
AFL2G_05552	gi|156128326|gb|AAIH02000296.1|	5228	5814	-	5906	5929	24	92	207	CTAACAATCGGTAGCTCCTTGCAT
AFL2G_04506	gi|156128365|gb|AAIH02000257.1|	40539	45284	-	45379	45402	24	95	210	TTAATTACACACCGCAATACTCAT
AFL2G_01869	gi|156128139|gb|AAIH02000483.1|	6132	8319	-	8474	8497	24	155	212	TCAATTTTGAATGCGCAATGGCAT
AFL2G_01828	gi|156128619|gb|AAIH02000003.1|	265115	266298	+	264947	264970	24	145	214	ATGTATTCCATACACTTGTTATAG
AFL2G_09551	gi|156128375|gb|AAIH02000247.1|	9439	13101	+	9238	9261	24	178	215	ATGTCCCAGGACAGAGTGTGTTAG
AFL2G_11013	gi|156128312|gb|AAIH02000310.1|	19431	21888	+	19250	19273	24	158	217	ATGCGGGCTGGACCAACTATATAA
AFL2G_04657	gi|156128572|gb|AAIH02000050.1|	77590	79475	-	79595	79618	24	120	218	TTATCTCGTGGGGGTCACGGGCAT
AFL2G_05412	gi|156128560|gb|AAIH02000062.1|	67007	69134	+	66859	66882	24	125	222	ATGCGCCGAAGAGACAAACATTGA
AFL2G_07894	gi|156128621|gb|AAIH02000001.1|	153377	155724	-	155760	155783	24	36	224	CTATGCGAGAAAGAGAACCAGCAT
AFL2G_07705	gi|156128608|gb|AAIH02000014.1|	92476	93949	+	92267	92290	24	186	232	ATGGCGCCATCGGCGGCACATTAA
AFL2G_00451	gi|156128612|gb|AAIH02000010.1|	160058	163840	-	163913	163936	24	73	233	TCAACACCTATGGAGTACGGTCAT
AFL2G_11137	gi|156128525|gb|AAIH02000097.1|	67959	69729	-	69794	69817	24	65	234	TTAGTAATTATGGATTCGATGCAT
AFL2G_01165	gi|156128447|gb|AAIH02000175.1|	15866	18284	-	18420	18443	24	136	239	TTAGGCGGCTGTTCCCAGGAGCAT
AFL2G_06378	gi|156128607|gb|AAIH02000015.1|	96892	98179	-	98317	98340	24	138	239	TTAACGACGTTGCGCAGTCCCCAT
AFL2G_10900	gi|156128620|gb|AAIH02000002.1|	96560	97984	-	98090	98113	24	106	240	TCACTGTACAGTGACAGTGACCAT
AFL2G_09730	gi|156128569|gb|AAIH02000053.1|	18513	18752	-	18882	18905	24	130	241	TCAGAAGTGAGACGAGGTTTGCAT
AFL2G_10133	gi|156128306|gb|AAIH02000316.1|	24700	25974	-	26034	26057	24	60	243	TTAGAGGGAACACAAAAGCACCAT
AFL2G_01938	gi|156128566|gb|AAIH02000056.1|	110692	114946	-	115055	115078	24	109	253	TCACGAGGGTCTGACGAAGGACAT
AFL2G_09589	gi|156128553|gb|AAIH02000069.1|	52370	53728	-	53800	53823	24	72	255	CTATCGGAAAGTAATCAATGCCAT
AFL2G_02544	gi|156128571|gb|AAIH02000051.1|	146711	153289	-	153317	153340	24	28	256	TCATTTAAAGACCGCAGGTGTCAT
AFL2G_02370	gi|156128458|gb|AAIH02000164.1|	5045	5909	-	6064	6087	24	155	257	TTAATGGGGAATCAATGATGCCAT
AFL2G_01695	gi|156128587|gb|AAIH02000035.1|	84789	85748	+	84559	84582	24	207	260	ATGGCACTAAGCTCTGTTGGTTAA
AFL2G_09143	gi|156128597|gb|AAIH02000025.1|	178295	184792	+	178259	178282	24	13	266	ATGCGTCTCGTCTTCTCAGACTAG
AFL2G_06726	gi|156128382|gb|AAIH02000240.1|	987	2590	-	2788	2811	24	198	271	TCACCGGCTGCGCACCGGATCCAT
AFL2G_07590	gi|156128270|gb|AAIH02000352.1|	2000	2730	+	1761	1784	24	216	274	ATGAAGTCTGGCAGACCGGGGTAG
AFL2G_05824	gi|156128588|gb|AAIH02000034.1|	82705	83649	+	82451	82474	24	231	277	ATGACAGGAGACATTTTCAAGTAG
AFL2G_02023	gi|156128616|gb|AAIH02000006.1|	16128	17342	-	17387	17410	24	45	279	TCAGGTCTGATGTATGAAATTCAT
AFL2G_11177	gi|156128611|gb|AAIH02000011.1|	18510	20466	+	18457	18480	24	30	280	ATGAAATTCCGTATCAATTGCTAG
AFL2G_03828	gi|156128609|gb|AAIH02000013.1|	149406	150136	+	149162	149185	24	221	281	ATGGACAAGAAGTGCATGGATTGA
AFL2G_02364	gi|156128207|gb|AAIH02000415.1|	9527	12253	-	12425	12448	24	172	282	CTAGCGTAAGAGATTCTCTACCAT
AFL2G_11264	gi|156128288|gb|AAIH02000334.1|	20882	22383	-	22501	22524	24	118	284	TCATGGTTGGTTAAATACGTACAT
AFL2G_08385	gi|156128565|gb|AAIH02000057.1|	30529	31499	+	30282	30305	24	224	284	ATGCTGCAATTGAGTTGCTATTGA
AFL2G_06249	gi|156128476|gb|AAIH02000146.1|	19895	23419	+	19664	19687	24	208	292	ATGTTGCGCCTGTCTTTACGATGA
AFL2G_10505	gi|156128591|gb|AAIH02000031.1|	94805	95902	+	94605	94628	24	177	297	ATGGATATTGGGTCTAGTTGCTGA
AFL2G_03353	gi|156128544|gb|AAIH02000078.1|	81593	82183	+	81402	81425	24	168	300	ATGTCGCGTATACTACCATACTAA
AFL2G_09554	gi|156128375|gb|AAIH02000247.1|	22266	24712	+	22039	22062	24	204	302	ATGTGTTTCTATTTTCGGATTTAA
AFL2G_00822	gi|156128390|gb|AAIH02000232.1|	39173	43330	+	39057	39080	24	93	322	ATGCCCGTGGCATCTTCTGGATAA
AFL2G_04123	gi|156128538|gb|AAIH02000084.1|	35089	37182	-	37300	37323	24	118	326	TTAGGAAACTTGGCAACTCCGCAT
AFL2G_00153	gi|156128368|gb|AAIH02000254.1|	1368	5085	+	1163	1186	24	182	328	ATGCGTGGCTTACTTTTGGCATAG
AFL2G_00508	gi|156128456|gb|AAIH02000166.1|	51682	53056	-	53194	53217	24	138	330	TTATCCCACAGTGCGCCTGCACAT
AFL2G_10240	gi|156128187|gb|AAIH02000435.1|	10187	13824	-	13987	14010	24	163	334	TCAGACCACGGAAGCAATTGACAT
AFL2G_01749	gi|156128619|gb|AAIH02000003.1|	42035	43124	-	43211	43234	24	87	336	TCAGGTCGATAGAGCAGTGGTCAT
AFL2G_07555	gi|156128477|gb|AAIH02000145.1|	49630	50415	+	49519	49542	24	88	337	ATGGTACTCAGGAATTTGGCATGA
AFL2G_08169	gi|156128605|gb|AAIH02000017.1|	75488	79933	+	75391	75414	24	74	341	ATGCATTATCGAGAAGTTCTTTAA
AFL2G_03725	gi|156128531|gb|AAIH02000091.1|	80783	85721	+	80535	80558	24	225	341	ATGCGCAACTGTCATATCTGGTAA
AFL2G_10882	gi|156128620|gb|AAIH02000002.1|	28047	30156	-	30217	30240	24	61	346	TCAGACAAATTCCCCGAAAATCAT
AFL2G_05396	gi|156128560|gb|AAIH02000062.1|	30132	31829	-	32089	32112	24	260	346	CTAGGACAAATTCTTCCCACACAT
AFL2G_06012	gi|156128303|gb|AAIH02000319.1|	4696	5760	-	6070	6093	24	310	357	TCAGGCCTGATAATGGCACCTCAT
AFL2G_02991	gi|156128429|gb|AAIH02000193.1|	31873	34556	+	31517	31540	24	333	358	ATGGCTAAGGGGAGTGCCCACTAA
AFL2G_01858	gi|156128336|gb|AAIH02000286.1|	19597	21367	-	21640	21663	24	273	359	TTATTGGCAATGGAGAAAGCGCAT
AFL2G_02204	gi|156128500|gb|AAIH02000122.1|	95879	97250	-	97456	97479	24	206	363	TCAACAATACGCGGTCGACCGCAT
AFL2G_02195	gi|156128500|gb|AAIH02000122.1|	57152	62016	-	62024	62047	24	8	364	TCAGCAAAATGTTCGAATGACCAT
AFL2G_10818	gi|156128537|gb|AAIH02000085.1|	66993	67488	-	67762	67785	24	274	364	TCACCTACTTGCCTTTACTGGCAT
AFL2G_07969	gi|156128552|gb|AAIH02000070.1|	85798	87137	+	85499	85522	24	276	386	ATGAGGGCATTGAGGGCGGCATGA
AFL2G_02468	gi|156128300|gb|AAIH02000322.1|	15672	17646	+	15344	15367	24	305	389	ATGACTCATATTGTTAAGAACTAA
AFL2G_09799	gi|156128539|gb|AAIH02000083.1|	94210	94467	-	94499	94522	24	32	411	TTAAGGTGTGCTAAACTTGCGCAT
AFL2G_03596	gi|156128231|gb|AAIH02000391.1|	5614	9163	+	5244	5267	24	347	422	ATGAGTACGCTTGAACTGCCGTAA
AFL2G_10697	gi|156128405|gb|AAIH02000217.1|	58574	59669	-	59800	59823	24	131	433	CTACAAAGACAACAGGAACGCCAT
AFL2G_06420	gi|156128607|gb|AAIH02000015.1|	230272	230961	+	229912	229935	24	337	440	ATGGATGGGCAACACGAGAAGTAG
AFL2G_06888	gi|156128175|gb|AAIH02000447.1|	1913	2940	-	3321	3344	24	381	443	TCAACACAAGCTCAATTCCGTCAT
AFL2G_07443	gi|156128466|gb|AAIH02000156.1|	9858	11948	-	12236	12259	24	288	447	TCAGTCAGGCTTTTCTTTTGGCAT
AFL2G_01210	gi|156128467|gb|AAIH02000155.1|	52478	55657	-	55982	56005	24	325	454	CTACCAAAGGGAAGCGTTACCCAT
AFL2G_03716	gi|156128531|gb|AAIH02000091.1|	52470	53962	-	54207	54230	24	245	465	TCACGAAAGAGAGATGGGAAGCAT
AFL2G_05218	gi|156128546|gb|AAIH02000076.1|	43478	43987	-	44042	44065	24	55	482	TCAACTGTCAACGTGGGTTAGCAT
AFL2G_00800	gi|156128514|gb|AAIH02000108.1|	91875	92814	+	91454	91477	24	398	482	ATGCATGCCTTTTGGATGTGGTGA
AFL2G_12334	gi|156128386|gb|AAIH02000236.1|	36202	37940	-	38131	38154	24	191	494	TCACGGATAGATAGTAGCATCCAT
AFL2G_01597	gi|156128589|gb|AAIH02000033.1|	146474	147316	+	146103	146126	24	348	501	ATGTCATCTATCCAGCCTCTCTGA
AFL2G_02103	gi|156128616|gb|AAIH02000006.1|	251910	252737	-	252828	252851	24	91	518	TTATATGATGCGAGCGTCCTGCAT
AFL2G_11173	gi|156128611|gb|AAIH02000011.1|	7927	10167	+	7684	7707	24	220	521	ATGCTTCGTATGCCGACCGGTTAA
AFL2G_02541	gi|156128571|gb|AAIH02000051.1|	139703	140666	-	140890	140913	24	224	522	CTAACCGAGTCGTTGGAGTACCAT
AFL2G_00434	gi|156128612|gb|AAIH02000010.1|	108857	110660	-	110969	110992	24	309	532	TCAAGAGATCTGGTTGGATCCCAT
AFL2G_04199	gi|156128396|gb|AAIH02000226.1|	39057	39953	-	40014	40037	24	61	566	TTAGCGATCAGGCTGGGTGGGCAT
AFL2G_10049	gi|156128460|gb|AAIH02000162.1|	65372	67065	-	67130	67153	24	65	580	TTACGAGTACCAGACACTGATCAT
AFL2G_06936	gi|156128283|gb|AAIH02000339.1|	3574	9332	+	3301	3324	24	250	673	ATGTGCCTATCTTTTCTCTATTGA
AFL2G_03740	gi|156128472|gb|AAIH02000150.1|	3638	5001	-	5375	5398	24	374	700	TTAGAACAGTTTTAAAAATGGCAT
AFL2G_02136	gi|156128586|gb|AAIH02000036.1|	61284	62783	-	62940	62963	24	157	759	TCAGAGATGAAATGAACAAAACAT
AFL2G_04178	gi|156128366|gb|AAIH02000256.1|	47459	49326	+	47121	47144	24	315	775	ATGAACCTGCATCTCCATCGGTAG
AFL2G_07715	gi|156128608|gb|AAIH02000014.1|	128888	130671	-	130836	130859	24	165	821	TCACCACAAAGAATCGCTAATCAT
AFL2G_09917	gi|156128579|gb|AAIH02000043.1|	86945	88423	-	88636	88659	24	213	952	TCACCACGTGATGGCTGCAAACAT
AFL2G_04793	gi|156128341|gb|AAIH02000281.1|	31481	34194	-	34298	34321	24	104	963	TTATGTGAGTCTATAGAATATCAT
AFL2G_06398	gi|156128607|gb|AAIH02000015.1|	161653	163819	+	161622	161648	27	5	46	ATGCAACTAAAGTCACGCAAGAAATAA
AFL2G_10692	gi|156128405|gb|AAIH02000217.1|	45451	46734	+	45410	45436	27	15	47	ATGGACTTATCGGAAAAAAATAACTGA
AFL2G_00375	gi|156128301|gb|AAIH02000321.1|	28420	30022	-	30046	30072	27	24	54	TTATGTTGAGGCTCTAAGGTGTGGCAT
AFL2G_03742	gi|156128472|gb|AAIH02000150.1|	8327	9712	-	9723	9749	27	11	84	TCACCGTATATTCAAGTGAGTACTCAT
AFL2G_03608	gi|156128523|gb|AAIH02000099.1|	13517	15083	-	15111	15137	27	28	85	TCACAATGACGTTTGGCTTTTGTGCAT
AFL2G_00594	gi|156128599|gb|AAIH02000023.1|	62271	63881	+	62226	62252	27	19	89	ATGTGGTATACTAACGGTGAATGCTAG
AFL2G_08453	gi|156128340|gb|AAIH02000282.1|	34133	35534	+	34047	34073	27	60	89	ATGATGATGATGACTATGATCTTGTGA
AFL2G_05781	gi|156128346|gb|AAIH02000276.1|	110	1028	+	40	66	27	44	91	ATGACTCTATACAACATGATTTCTTGA
AFL2G_10589	gi|156128577|gb|AAIH02000045.1|	118256	120310	+	118170	118196	27	60	98	ATGAAGATACTGTTGCGCAATCAGTAG
AFL2G_04261	gi|156128614|gb|AAIH02000008.1|	42715	43505	+	42658	42684	27	31	100	ATGAATGTTATCAACCAGTCGACTTAG
AFL2G_03643	gi|156128265|gb|AAIH02000357.1|	2155	3554	-	3598	3624	27	44	101	CTAGCTTAATGAGAAGCTTGTAACCAT
AFL2G_00502	gi|156128456|gb|AAIH02000166.1|	34053	35408	+	33964	33990	27	63	101	ATGATGAACAGACACCCCTGGGGGTAG
AFL2G_07639	gi|156128519|gb|AAIH02000103.1|	65879	67959	-	67991	68017	27	32	103	TTAGCCTCTACCAACAATCCCAAACAT
AFL2G_11259	gi|156128288|gb|AAIH02000334.1|	14169	15010	+	14080	14106	27	63	105	ATGATGGACTTTCACTACGGTTCATAG
AFL2G_09335	gi|156128321|gb|AAIH02000301.1|	7613	10949	+	7555	7581	27	32	109	ATGATAACCATTGTGAGCCCGATCTAG
AFL2G_08181	gi|156128605|gb|AAIH02000017.1|	129949	133786	-	133814	133840	27	28	110	TTAGGCCCGGGCGCATCTGGTATTCAT
AFL2G_05806	gi|156128588|gb|AAIH02000034.1|	38478	40832	-	40888	40914	27	56	111	TTAAGGTGGGATCGAGGCTATGTTCAT
AFL2G_06710	gi|156128556|gb|AAIH02000066.1|	115937	117949	+	115879	115905	27	32	115	ATGACAAGCCTTTTCTTTTCTTTCTAA
AFL2G_08595	gi|156128507|gb|AAIH02000115.1|	45867	47256	-	47329	47355	27	73	115	TTAAGTATGGATCTGGCGACAGGTCAT
AFL2G_01228	gi|156128229|gb|AAIH02000393.1|	13105	14452	+	13031	13057	27	48	123	ATGAATCAATATAGTCAATTATTCTAG
AFL2G_01774	gi|156128619|gb|AAIH02000003.1|	101002	101961	-	101983	102009	27	22	125	TTATAGTGTTGTCGATGGTGAACTCAT
AFL2G_01901	gi|156128333|gb|AAIH02000289.1|	21597	22235	+	21562	21588	27	9	132	ATGGTCGATACGATATCGACCTTTTGA
AFL2G_09779	gi|156128539|gb|AAIH02000083.1|	24506	26615	-	26640	26666	27	25	139	TTAGAACGGTAAGAAGAATAAACTCAT
AFL2G_04695	gi|156128563|gb|AAIH02000059.1|	22945	23805	-	23824	23850	27	19	140	TCAAATGTCGGACGAAGTCGTTTTCAT
AFL2G_08407	gi|156128565|gb|AAIH02000057.1|	99686	101270	+	99604	99630	27	56	140	ATGATCGCAGTGACTTGTCTAACATAA
AFL2G_10166	gi|156128468|gb|AAIH02000154.1|	75046	76902	-	76908	76934	27	6	142	TTACGATGGACAAAAGTACAGTTGCAT
AFL2G_08296	gi|156128095|gb|AAIH02000527.1|	5139	6990	-	7091	7117	27	101	145	CTAATTAAAGTAGGGGCGGTTGCGCAT
AFL2G_04862	gi|156128210|gb|AAIH02000412.1|	2590	3765	-	3848	3874	27	83	146	TTATTTATCAGTGGCACAAACATCCAT
AFL2G_03440	gi|156128388|gb|AAIH02000234.1|	14261	15389	+	14164	14190	27	71	149	ATGTTATGCTGCCAGCCGGCAAGCTGA
AFL2G_09710	gi|156128364|gb|AAIH02000258.1|	6377	7269	-	7386	7412	27	117	150	TTATAGAATTTCTGGCTTCAATATCAT
AFL2G_11455	gi|156128582|gb|AAIH02000040.1|	53090	54979	+	52961	52987	27	103	153	ATGTTTTGTATGATCTCCTCTCACTAA
AFL2G_00618	gi|156128599|gb|AAIH02000023.1|	126286	128343	+	126211	126237	27	49	155	ATGCCAGACGATTTATCCGACGGCTAG
AFL2G_05321	gi|156128562|gb|AAIH02000060.1|	115007	116116	-	116171	116197	27	55	155	CTATGTGTCTAGACGGTGTAGTTTCAT
AFL2G_06130	gi|156128408|gb|AAIH02000214.1|	13937	15256	+	13709	13735	27	121	159	ATGCGATGCACCTGCTCTTTTCAATAG
AFL2G_07420	gi|156128384|gb|AAIH02000238.1|	45581	46921	-	46942	46968	27	21	161	TCAGGGTGCGATTGAGATTGGCAGCAT
AFL2G_11223	gi|156128611|gb|AAIH02000011.1|	159815	160498	-	160570	160596	27	72	162	TCAACCACAATTATATAGGTGAGTCAT
AFL2G_05742	gi|156128610|gb|AAIH02000012.1|	168077	170050	+	167997	168023	27	54	167	ATGAACAGACCTATCGAGCCATACTAA
AFL2G_03489	gi|156128551|gb|AAIH02000071.1|	11738	14067	-	14113	14139	27	46	168	TCAGCCAGAGTCAACTTGGGATAACAT
AFL2G_01485	gi|156128226|gb|AAIH02000396.1|	1447	2841	+	1311	1337	27	110	168	ATGATCAACCCTGATCTCTTTGCCTAA
AFL2G_02863	gi|156128325|gb|AAIH02000297.1|	15832	18057	+	15741	15767	27	65	170	ATGCATTTTCTGTTACTTATTCTCTAG
AFL2G_03602	gi|156128119|gb|AAIH02000503.1|	2379	3897	+	2238	2264	27	115	170	ATGTCGCGATGTGCCCTGATTGAGTGA
AFL2G_02190	gi|156128500|gb|AAIH02000122.1|	42544	44094	-	44127	44153	27	33	176	TCACGAGCGCAGAGGAGAGTCAAGCAT
AFL2G_03586	gi|156128330|gb|AAIH02000292.1|	27323	29755	-	29804	29830	27	49	183	TTAAATTAGGCAATAGTAATATATCAT
AFL2G_03993	gi|156128148|gb|AAIH02000474.1|	3766	5372	-	5407	5433	27	35	184	TCAGATTAGTTGAGAAACAGGAAACAT
AFL2G_07107	gi|156128547|gb|AAIH02000075.1|	45478	49327	-	49355	49381	27	28	186	TTATGGCAGGCACAACAACCAGATCAT
AFL2G_03803	gi|156128609|gb|AAIH02000013.1|	67087	68223	-	68366	68392	27	143	186	TTATGTTTTAGACGAAGCTTTGATCAT
AFL2G_04773	gi|156128337|gb|AAIH02000285.1|	14398	16574	-	16680	16706	27	106	187	TTAATCGGATAAGTAAGAAACCTTCAT
AFL2G_01968	gi|156128494|gb|AAIH02000128.1|	72534	75214	+	72421	72447	27	87	188	ATGGCATTTGCGTTCACTAAGAGATAA
AFL2G_01595	gi|156128589|gb|AAIH02000033.1|	140841	142547	+	140695	140721	27	120	190	ATGCTCCCGATAACACTCTGCTTCTAG
AFL2G_10784	gi|156128272|gb|AAIH02000350.1|	12414	13018	-	13133	13159	27	115	192	TCATGGGAGGTTATACTCCGGATTCAT
AFL2G_08267	gi|156128444|gb|AAIH02000178.1|	37151	40713	+	36994	37020	27	131	193	ATGCCGGTCTATCTCCCGGACAAATAG
AFL2G_11470	gi|156128582|gb|AAIH02000040.1|	88697	89794	+	88520	88546	27	151	193	ATGACTAGCTTCCGCACAGTCACCTGA
AFL2G_12129	gi|156128332|gb|AAIH02000290.1|	7255	7646	-	7712	7738	27	66	199	CTATTGACCAAGGCATTTTCGCTGCAT
AFL2G_00098	gi|156128490|gb|AAIH02000132.1|	81165	83401	-	83429	83455	27	28	200	TTATACGGAACCCTTCACGCCGATCAT
AFL2G_00768	gi|156128287|gb|AAIH02000335.1|	20722	22269	+	20585	20611	27	111	202	ATGGACCCTCCCCCCGGTCCGTTTTGA
AFL2G_09159	gi|156128597|gb|AAIH02000025.1|	122933	123616	-	123738	123764	27	122	203	TTACATGCTTCTCACGAGGAGGTGCAT
AFL2G_04720	gi|156128563|gb|AAIH02000059.1|	89396	90667	+	89242	89268	27	128	207	ATGACATATCCCGAGCTCTCATTGTGA
AFL2G_08922	gi|156128595|gb|AAIH02000027.1|	55459	59504	+	55330	55356	27	103	210	ATGTCTGAAATGAAAATCCATACCTGA
AFL2G_12038	gi|156128558|gb|AAIH02000064.1|	29977	31104	-	31208	31234	27	104	215	TCACTCGTCGAAAGCTACGTCTTCCAT
AFL2G_07553	gi|156128477|gb|AAIH02000145.1|	45685	47483	+	45569	45595	27	90	216	ATGGTTTCTCTTCATTTCGACCGTTAA
AFL2G_06645	gi|156128428|gb|AAIH02000194.1|	50242	54477	+	50190	50216	27	26	217	ATGGACCTTCATCCCTTATCGGGTTAA
AFL2G_02137	gi|156128586|gb|AAIH02000036.1|	63953	66091	+	63808	63834	27	119	220	ATGAAGCCTCATAAGCCATACAATTGA
AFL2G_06212	gi|156128585|gb|AAIH02000037.1|	115129	116569	-	116640	116666	27	71	223	TCACGTCCAGGATTTAGCCTCGTTCAT
AFL2G_04604	gi|156128554|gb|AAIH02000068.1|	87430	89034	-	89113	89139	27	79	227	TCAGCCGAGGACAGGGGATTTATTCAT
AFL2G_02322	gi|156128535|gb|AAIH02000087.1|	5396	6766	-	6799	6825	27	33	228	CTATCTTTGAGTAAAGAGCAACACCAT
AFL2G_02151	gi|156128586|gb|AAIH02000036.1|	102811	104306	-	104372	104398	27	66	229	TTACCGCCGTGAGAAGGCGATAGCCAT
AFL2G_06851	gi|156128570|gb|AAIH02000052.1|	95390	101607	+	95257	95283	27	107	229	ATGCATTTGAGCTTTCTCTGTCTTTGA
AFL2G_05665	gi|156128445|gb|AAIH02000177.1|	60070	62821	+	59910	59936	27	134	234	ATGCCTTGTCCTAATAGGTATAGTTAA
AFL2G_07060	gi|156128427|gb|AAIH02000195.1|	29112	30063	-	30064	30090	27	1	236	TCATCCTCGACCACGAACTGCAGCCAT
AFL2G_00456	gi|156128612|gb|AAIH02000010.1|	168476	172772	+	168306	168332	27	144	237	ATGATTTCTGTCATCCGCCCTGTCTAG
AFL2G_09729	gi|156128569|gb|AAIH02000053.1|	17068	18272	+	16841	16867	27	201	244	ATGTCCACCCCTTTACGCTTAACCTAG
AFL2G_03511	gi|156128551|gb|AAIH02000071.1|	78512	82397	-	82463	82489	27	66	245	TTATTTATCAAGGAGTATGTCCCCCAT
AFL2G_09774	gi|156128539|gb|AAIH02000083.1|	11269	13484	-	13542	13568	27	58	251	TCAATAACGGACTGTCGCGCCAATCAT
AFL2G_07056	gi|156128427|gb|AAIH02000195.1|	43772	45299	+	43528	43554	27	218	251	ATGTCCAACAAGACCTCTGCATACTAA
AFL2G_00055	gi|156128433|gb|AAIH02000189.1|	58457	59750	+	58321	58347	27	110	252	ATGTGGTGTAGGCACCCCGCTCAATAA
AFL2G_04745	gi|156128249|gb|AAIH02000373.1|	22007	25497	+	21900	21926	27	81	253	ATGTTCATTGAATCTTCTCTTTCATAA
AFL2G_03482	gi|156128485|gb|AAIH02000137.1|	79075	80363	+	78908	78934	27	141	256	ATGACCTGCTCCCTCAAAGGGTCATAA
AFL2G_00159	gi|156128368|gb|AAIH02000254.1|	21170	22351	-	22437	22463	27	86	258	TCAAGCCCTTATATATAAGCGATGCAT
AFL2G_09559	gi|156128375|gb|AAIH02000247.1|	42691	43732	-	43804	43830	27	72	262	TTATAGGGAAATGTCAACGCAGAGCAT
AFL2G_00998	gi|156128380|gb|AAIH02000242.1|	7554	10498	+	7321	7347	27	207	265	ATGGACACTAGTATTCCTCTGTTCTAG
AFL2G_08849	gi|156128513|gb|AAIH02000109.1|	69070	69568	+	68832	68858	27	212	268	ATGACTGCAGATAGTGGATCTCAGTGA
AFL2G_00432	gi|156128612|gb|AAIH02000010.1|	103889	104302	+	103717	103743	27	146	270	ATGACGGAGAACTATAAGCGTACATAA
AFL2G_10387	gi|156128415|gb|AAIH02000207.1|	5641	6791	-	6905	6931	27	114	272	TTATTTTCCTCCCTCGGCACAGTCCAT
AFL2G_08026	gi|156128520|gb|AAIH02000102.1|	42648	43442	+	42418	42444	27	204	274	ATGTCTTCTGTCACGACTGACAGGTAG
AFL2G_08148	gi|156128605|gb|AAIH02000017.1|	17926	18971	-	19218	19244	27	247	277	TCAGTGTGGTATAAAAGAGTGAAACAT
AFL2G_01913	gi|156128566|gb|AAIH02000056.1|	33336	36816	-	36909	36935	27	93	281	TCATTCGCCGCAAGAGTAGACAATCAT
AFL2G_03402	gi|156128555|gb|AAIH02000067.1|	39756	43082	-	43170	43196	27	88	284	TCAGATAAACTTCGTAGCAGACTCCAT
AFL2G_02671	gi|156128603|gb|AAIH02000019.1|	154208	156378	+	154003	154029	27	179	284	ATGGCCGAAGTAAGAAATGCAAGTTGA
AFL2G_05585	gi|156128545|gb|AAIH02000077.1|	48103	49418	-	49582	49608	27	164	285	TTATAGCAGCAGATTCGAACAGTCCAT
AFL2G_05697	gi|156128610|gb|AAIH02000012.1|	31107	34379	+	30899	30925	27	182	287	ATGCTTTTTCTCTTCTCCTTGCTCTAA
AFL2G_01794	gi|156128619|gb|AAIH02000003.1|	164750	165481	+	164607	164633	27	117	290	ATGCAACCGCATCAAATAATAAATTAG
AFL2G_06537	gi|156128430|gb|AAIH02000192.1|	42795	44654	+	42500	42526	27	269	297	ATGTTCAGTGTCAAGCTTTCCTCCTAG
AFL2G_05210	gi|156128546|gb|AAIH02000076.1|	15719	19708	-	19812	19838	27	104	300	TCAAAGAACAGCTTTAAGTCGCCTCAT
AFL2G_02685	gi|156128603|gb|AAIH02000019.1|	189594	194085	-	194129	194155	27	44	301	CTAATGATGCTCTGCTCTTTGGAGCAT
AFL2G_05080	gi|156128601|gb|AAIH02000021.1|	41074	42572	+	40881	40907	27	167	312	ATGACCTCCGAAACACCCGCCGCCTGA
AFL2G_10262	gi|156128506|gb|AAIH02000116.1|	48035	50221	-	50249	50275	27	28	317	TCAAGGGAAAGGTATCCTGAGAGGCAT
AFL2G_00739	gi|156128208|gb|AAIH02000414.1|	12039	13221	+	11743	11769	27	270	320	ATGCCGGGACTGTGTGACCAGTCTTGA
AFL2G_01845	gi|156128373|gb|AAIH02000249.1|	28151	30271	+	27845	27871	27	280	332	ATGGATGGGTTATGTATACCTGAATAA
AFL2G_12434	gi|156128449|gb|AAIH02000173.1|	46833	48944	-	49177	49203	27	233	340	TTAGAGGGTCTCCGCTTCCCGAGTCAT
AFL2G_06563	gi|156128564|gb|AAIH02000058.1|	30914	33230	-	33252	33278	27	22	350	TTATAATAGCGATTCTCCAACAAGCAT
AFL2G_05546	gi|156128316|gb|AAIH02000306.1|	14870	16252	-	16398	16424	27	146	352	CTAAATAAGTGCGTGGAAGCAATCCAT
AFL2G_03146	gi|156128580|gb|AAIH02000042.1|	78378	80709	+	78133	78159	27	219	354	ATGTTATGCTTTTGTCATAATGACTGA
AFL2G_10211	gi|156128292|gb|AAIH02000330.1|	15931	17049	-	17071	17097	27	22	358	TTAAGCGTGCGGATAGATACGAGGCAT
AFL2G_12112	gi|156128423|gb|AAIH02000199.1|	28113	28976	-	29090	29116	27	114	377	TTACTCTTCACGATGCAAGCTATTCAT
AFL2G_02734	gi|156128613|gb|AAIH02000009.1|	126390	127410	-	127489	127515	27	79	381	TTAATGAGGTAATCCTTGGGAGTCCAT
AFL2G_09954	gi|156128395|gb|AAIH02000227.1|	52610	53546	+	52453	52479	27	131	382	ATGATCTTTGCGATCTCAGCTGACTAG
AFL2G_05422	gi|156128560|gb|AAIH02000062.1|	90515	92077	-	92282	92308	27	205	387	CTAATAATGAGGGGAAATATAACTCAT
AFL2G_10751	gi|156128515|gb|AAIH02000107.1|	34065	36324	+	33854	33880	27	185	402	ATGGCAGCAGCCACCCCTCCACCCTGA
AFL2G_04384	gi|156128598|gb|AAIH02000024.1|	82799	84239	+	82444	82470	27	329	406	ATGATAATAGCTCTGTGCTGCTCATAA
AFL2G_08840	gi|156128513|gb|AAIH02000109.1|	47040	47374	-	47415	47441	27	41	407	TCAATGAGTCGATAATATGAATTGCAT
AFL2G_01457	gi|156128594|gb|AAIH02000028.1|	117995	119812	+	117663	117689	27	306	417	ATGTCGGACTCATCACTTTGTCATTGA
AFL2G_05336	gi|156128448|gb|AAIH02000174.1|	19959	20561	+	19526	19552	27	407	436	ATGCCTCGGAGAAATCGATTGGATTGA
AFL2G_03699	gi|156128531|gb|AAIH02000091.1|	2142	4502	-	4809	4835	27	307	453	CTAACCACACCGATGTTTCAATCCCAT
AFL2G_07046	gi|156128176|gb|AAIH02000446.1|	2616	3810	-	4240	4266	27	430	463	TTATGAGCAAATACAGGATCGCAGCAT
AFL2G_08461	gi|156128499|gb|AAIH02000123.1|	20063	20462	-	20484	20510	27	22	473	TCAGGTCGCGCGCGGTGATTTGCCCAT
AFL2G_10385	gi|156128415|gb|AAIH02000207.1|	80	1017	-	1229	1255	27	212	482	CTATGCCCCCAGCGTGAGCTGATACAT
AFL2G_09312	gi|156128480|gb|AAIH02000142.1|	69420	69942	+	68983	69009	27	411	497	ATGATGCTGTTGCGTGATTCAATCTGA
AFL2G_07915	gi|156128621|gb|AAIH02000001.1|	212907	215285	+	212760	212786	27	121	511	ATGCTACGCATTTCACTATCGTCATAG
AFL2G_11076	gi|156128593|gb|AAIH02000029.1|	160226	162882	-	162943	162969	27	61	517	TTATGAGATAAATGATAGTATGTTCAT
AFL2G_02417	gi|156128501|gb|AAIH02000121.1|	66859	70631	-	70722	70748	27	91	518	CTAGCTTTCTTCCAGCCCAGCCACCAT
AFL2G_03412	gi|156128555|gb|AAIH02000067.1|	72524	74602	-	74614	74640	27	12	519	TTAATCCAGCAGAAGTCGAGATATCAT
AFL2G_06204	gi|156128585|gb|AAIH02000037.1|	86823	89851	-	90008	90034	27	157	519	CTACTCGGTCAACGTGACAACAAACAT
AFL2G_03786	gi|156128609|gb|AAIH02000013.1|	29075	32184	-	32250	32276	27	66	520	CTAAAAGGTAATTCGCGGCGTGCGCAT
AFL2G_00576	gi|156128599|gb|AAIH02000023.1|	12936	15129	+	12790	12816	27	120	522	ATGAGAGCCTATATGCGCCGTACTTAG
AFL2G_01221	gi|156128467|gb|AAIH02000155.1|	82937	85682	+	82420	82446	27	491	526	ATGATCGCGCGCTGGCAAAAACATTGA
AFL2G_06897	gi|156128497|gb|AAIH02000125.1|	8438	10834	+	7948	7974	27	464	544	ATGGCTTCGGGCCAGTCGATAGAGTAG
AFL2G_05279	gi|156128282|gb|AAIH02000340.1|	10451	11853	-	11949	11975	27	96	551	CTAAGTATAAAAAGGGAAGCCAAGCAT
AFL2G_03829	gi|156128609|gb|AAIH02000013.1|	150851	152151	-	152154	152180	27	3	605	TCAGAGAGCGTTCAAATGAGAGATCAT
AFL2G_02616	gi|156128406|gb|AAIH02000216.1|	51878	54164	+	51834	51860	27	18	606	ATGCTAGCGGATCCTCCACCTTACTAG
AFL2G_06705	gi|156128556|gb|AAIH02000066.1|	96417	101112	-	101443	101469	27	331	608	TTAAGAGGAACAATGGAACAGTCCCAT
AFL2G_09325	gi|156128320|gb|AAIH02000302.1|	18139	19109	-	19450	19476	27	341	636	TTAGGTAGAAAGAAAGAAAGCTGCCAT
AFL2G_05147	gi|156128596|gb|AAIH02000026.1|	27129	30030	+	26819	26845	27	284	665	ATGATTCCTTTGTCCACCATTCATTGA
AFL2G_02539	gi|156128571|gb|AAIH02000051.1|	131760	136288	+	131583	131609	27	151	666	ATGAGACATCTGAGTGAAGGGGCTTGA
AFL2G_04803	gi|156128278|gb|AAIH02000344.1|	14777	15646	+	14252	14278	27	499	703	ATGAACTTCAATTGGCCTACCCACTAA
AFL2G_03885	gi|156128418|gb|AAIH02000204.1|	61638	62819	-	63051	63077	27	232	724	TTATGGGTGGCAATAGGCAGATGACAT
AFL2G_05129	gi|156128601|gb|AAIH02000021.1|	166280	169359	-	169586	169612	27	227	730	CTAGGTGCGATTTGTGTGGCACTTCAT
AFL2G_07270	gi|156128592|gb|AAIH02000030.1|	44346	45320	-	45382	45408	27	62	750	CTACTGTGTCCAAACCCAATCTAACAT
AFL2G_09357	gi|156128421|gb|AAIH02000201.1|	28161	30450	-	30470	30496	27	20	791	CTAATACTTAAGTTCAAGTGCCAACAT
AFL2G_07778	gi|156128536|gb|AAIH02000086.1|	45177	46605	-	46630	46659	30	25	77	CTAAGATAGACGCAAAGATGGAGAAACCAT
AFL2G_02072	gi|156128616|gb|AAIH02000006.1|	152699	156559	-	156592	156621	30	33	81	TCACCGAAATCTAACAAAAATGCGTAGCAT
AFL2G_03051	gi|156128618|gb|AAIH02000004.1|	146872	147782	+	146802	146831	30	41	82	ATGTCCCAGTCATATCAACCATCTCCTTGA
AFL2G_01694	gi|156128587|gb|AAIH02000035.1|	81263	83255	-	83301	83330	30	46	83	TTAACTGAGACAGATTGTCCGCAATTTCAT
AFL2G_00932	gi|156128402|gb|AAIH02000220.1|	56772	60217	+	56706	56735	30	37	87	ATGGTCTTGTCCTCAGGAAAGGCAACTTAA
AFL2G_11920	gi|156128338|gb|AAIH02000284.1|	22894	25855	+	22830	22859	30	35	91	ATGCCAGCCGCTTCAGGTGTCTCCAGATAG
AFL2G_05855	gi|156128588|gb|AAIH02000034.1|	165182	167483	-	167505	167534	30	22	93	TCAAATTACTAACGAGATCGAGGGTCGCAT
AFL2G_00965	gi|156128378|gb|AAIH02000244.1|	20263	22273	-	22291	22320	30	18	95	TCAAGGTAAGACCTTTGTGAGCTTGGTCAT
AFL2G_00830	gi|156128291|gb|AAIH02000331.1|	18856	22644	-	22696	22725	30	52	98	TTATTTTGATAGAGATGGGAGGTGTATCAT
AFL2G_07575	gi|156128392|gb|AAIH02000230.1|	9481	10611	+	9432	9461	30	20	101	ATGTCGGTGGCTAATGGCCAGCTGAGCTAA
AFL2G_02916	gi|156128526|gb|AAIH02000096.1|	56199	59904	+	56147	56176	30	23	101	ATGTTTGACAACAGAATTGACGTAACATAG
AFL2G_04665	gi|156128572|gb|AAIH02000050.1|	103788	104810	+	103694	103723	30	65	103	ATGACTACAATCCCCATCCGTCAAGTGTGA
AFL2G_11496	gi|156128582|gb|AAIH02000040.1|	163439	165711	+	163402	163431	30	8	108	ATGCTAGATATGCTATACGCATCCCGCTAA
AFL2G_10120	gi|156128474|gb|AAIH02000148.1|	61341	63879	-	63917	63946	30	38	114	TTACCGCAGGAAACCTGGATGCCAGTTCAT
AFL2G_09196	gi|156128597|gb|AAIH02000025.1|	16961	18463	-	18484	18513	30	21	116	TCAAGGGGGCCAGAATAAACGAGGGAGCAT
AFL2G_05360	gi|156128463|gb|AAIH02000159.1|	5244	6496	+	5169	5198	30	46	118	ATGCTTATTGTAAAACTAAGCTTGAGATAA
AFL2G_11406	gi|156128522|gb|AAIH02000100.1|	18160	19611	-	19635	19664	30	24	126	TCAGAACAGAATGTGAAGAGTAAGACCCAT
AFL2G_08331	gi|156128462|gb|AAIH02000160.1|	29155	30855	+	29044	29073	30	82	126	ATGCATGAGTGGATCAAATATGCTTTTTGA
AFL2G_02429	gi|156128501|gb|AAIH02000121.1|	95101	96525	-	96576	96605	30	51	131	CTACTGGGGTAAAAAAGCACAACTGTACAT
AFL2G_04230	gi|156128417|gb|AAIH02000205.1|	64419	66681	+	64306	64335	30	84	131	ATGCGAGGTCGATGCACGACTCAACGCTAG
AFL2G_01158	gi|156128331|gb|AAIH02000291.1|	32294	34814	-	34870	34899	30	56	136	TCAACAAGAATAAAATGAGCACAGGTACAT
AFL2G_02097	gi|156128616|gb|AAIH02000006.1|	227918	231653	-	231733	231762	30	80	139	CTATGAGGAGCAAGATAAGAGAGCCCCCAT
AFL2G_04124	gi|156128538|gb|AAIH02000084.1|	38810	39682	+	38678	38707	30	103	139	ATGACAGACGAACCGACCCGAGTACGGTAA
AFL2G_08525	gi|156128529|gb|AAIH02000093.1|	67471	68356	+	67366	67395	30	76	140	ATGAATGTCAGGGAGAGACTTCCACGATAA
AFL2G_08172	gi|156128605|gb|AAIH02000017.1|	86306	87304	+	86174	86203	30	103	141	ATGCTGGAATCCCAGTTACACCCCTACTAA
AFL2G_04248	gi|156128614|gb|AAIH02000008.1|	4258	4986	-	5034	5063	30	48	142	TCAGGAGGGGCGGGAGGTGTGGGCGTACAT
AFL2G_03121	gi|156128580|gb|AAIH02000042.1|	12710	13798	+	12592	12621	30	89	149	ATGAATAGGCAAGAGTATATCATACCGTGA
AFL2G_02577	gi|156128435|gb|AAIH02000187.1|	27751	30589	-	30601	30630	30	12	159	CTATGCGAGGTGAGCAAGGCCGCAACACAT
AFL2G_08613	gi|156128507|gb|AAIH02000115.1|	811	1586	-	1625	1654	30	39	160	TCAAGGGAGAGGGTTTAATGGCACTATCAT
AFL2G_04727	gi|156128563|gb|AAIH02000059.1|	107027	108295	-	108343	108372	30	48	166	TCAGGGATACCTCTCCGAGAAGGACGACAT
AFL2G_09308	gi|156128480|gb|AAIH02000142.1|	47714	51412	-	51513	51542	30	101	168	TCAGTCGGAGACGTTCTCGAAAAGAACCAT
AFL2G_06686	gi|156128556|gb|AAIH02000066.1|	51970	54653	+	51887	51916	30	54	169	ATGGATTCGGCAGTCTGCCATTGTCCCTGA
AFL2G_11748	gi|156128524|gb|AAIH02000098.1|	107831	110077	-	110168	110197	30	91	180	TTAGTTGGATGGAGTGATGCTGAGAGCCAT
AFL2G_05639	gi|156128549|gb|AAIH02000073.1|	78012	78973	+	77858	77887	30	125	183	ATGGCGGTAGGGTTAGTGATCTGTTGGTAA
AFL2G_01427	gi|156128594|gb|AAIH02000028.1|	13990	15036	+	13865	13894	30	96	192	ATGATGTTGGACCAAGATACTATTGACTAG
AFL2G_02288	gi|156128617|gb|AAIH02000005.1|	203554	206137	+	203366	203395	30	159	196	ATGTTCGGTGCTCTGAGCAATCGGCGTTGA
AFL2G_03167	gi|156128580|gb|AAIH02000042.1|	137110	139298	+	136933	136962	30	148	202	ATGTATGCGGAACCTCTCCTCTCTTTATAA
AFL2G_09562	gi|156128375|gb|AAIH02000247.1|	48770	50600	-	50761	50790	30	161	205	CTATGGCTGATCAGATGCAAAAGTTCGCAT
AFL2G_01899	gi|156128333|gb|AAIH02000289.1|	17718	18824	+	17539	17568	30	150	207	ATGAGCCGAGGTCTGACTGGGGGCGAGTAG
AFL2G_01685	gi|156128587|gb|AAIH02000035.1|	47476	49014	-	49101	49130	30	87	216	TCAAGGGAGCTTGTTTGCTCTTCCCCACAT
AFL2G_06579	gi|156128564|gb|AAIH02000058.1|	71003	71593	-	71713	71742	30	120	216	TTATAGAGGCGATTGGGGGAAAAGATGCAT
AFL2G_11229	gi|156128611|gb|AAIH02000011.1|	178426	179519	+	178339	178368	30	58	219	ATGCTCGATTGGAGTCCCATCCTTCTTTAG
AFL2G_11484	gi|156128582|gb|AAIH02000040.1|	130934	131928	+	130844	130873	30	61	225	ATGACCAGAATCTACCATCAATTAATCTAG
AFL2G_02568	gi|156128435|gb|AAIH02000187.1|	7010	8059	+	6809	6838	30	172	230	ATGTACTGCTTGAAAGTTTCGGCAGAGTAA
AFL2G_12468	gi|156128196|gb|AAIH02000426.1|	3471	5594	-	5694	5723	30	100	233	TTAGGTCTTTTGGTAAAAATACAGATCCAT
AFL2G_01422	gi|156128219|gb|AAIH02000403.1|	20639	21261	-	21377	21406	30	116	239	TCAATTTAAGGCTCGTATCTTTGATTGCAT
AFL2G_08153	gi|156128605|gb|AAIH02000017.1|	34911	36166	+	34675	34704	30	207	241	ATGAAACCATTTCAGGATTTGTCGGGCTAA
AFL2G_09931	gi|156128579|gb|AAIH02000043.1|	37841	39416	-	39578	39607	30	162	249	TCAGTTCTTCTTCTTACCGTCTCGTTGCAT
AFL2G_07571	gi|156128477|gb|AAIH02000145.1|	83260	84657	-	84730	84759	30	73	251	TTATATAGATGCCCTGTCCGGCTCAGACAT
AFL2G_03942	gi|156128280|gb|AAIH02000342.1|	18044	21483	-	21486	21515	30	3	252	TCATGCCTGGAATTGAGTCAAAGAATCCAT
AFL2G_01033	gi|156128486|gb|AAIH02000136.1|	5233	6440	+	4986	5015	30	218	253	ATGGAAAATGGAGCAGTGGTATCGGTTTGA
AFL2G_11613	gi|156128600|gb|AAIH02000022.1|	130827	131850	-	131880	131909	30	30	255	TCAGTGTAGAGCGGCTGTATTATCCAGCAT
AFL2G_00873	gi|156128397|gb|AAIH02000225.1|	30292	31409	-	31452	31481	30	43	255	TCACCATGTCCGGCTATAGAAGCAGCGCAT
AFL2G_01644	gi|156128438|gb|AAIH02000184.1|	58442	59164	-	59281	59310	30	117	260	TTATTTATACTCAATTGGCCTTTGAGTCAT
AFL2G_08224	gi|156128151|gb|AAIH02000471.1|	12081	13503	+	11923	11952	30	129	260	ATGGAATATTACGTTTACATCGCATTCTAG
AFL2G_08762	gi|156128284|gb|AAIH02000338.1|	13507	13975	+	13270	13299	30	208	262	ATGTTTGATCCATGGCAGGCATTGCCTTAG
AFL2G_10351	gi|156128422|gb|AAIH02000200.1|	25909	27075	+	25713	25742	30	167	266	ATGATCTGCGCTGTTGGGGTCTACGTCTAG
AFL2G_04444	gi|156128543|gb|AAIH02000079.1|	28009	29915	-	30123	30152	30	208	266	TTATAAGTGCGGTGGGCTCCCCTCAGTCAT
AFL2G_03238	gi|156128602|gb|AAIH02000020.1|	173197	174582	+	173063	173092	30	105	271	ATGCTGTTCGAGGTTTTCAGCTGGAAATAA
AFL2G_08263	gi|156128444|gb|AAIH02000178.1|	25022	27261	+	24761	24790	30	232	275	ATGGGAATGCGGTCCAGTCACTTATCATAA
AFL2G_03791	gi|156128609|gb|AAIH02000013.1|	42438	43930	+	42334	42363	30	75	288	ATGACTCAATCTACTAACCATTGCACATAG
AFL2G_06571	gi|156128564|gb|AAIH02000058.1|	50352	52625	-	52708	52737	30	83	295	TCAGCCACAGAGACCAGGCCCGCAGCGCAT
AFL2G_06735	gi|156128382|gb|AAIH02000240.1|	20277	22670	-	22788	22817	30	118	298	CTAGAGGTAGACAATCGGAGCGGACACCAT
AFL2G_05664	gi|156128445|gb|AAIH02000177.1|	62974	64264	-	64491	64520	30	227	298	TTAAGAAAAGGCGGCTGCTGCGTGGTCCAT
AFL2G_03475	gi|156128485|gb|AAIH02000137.1|	62777	63724	+	62499	62528	30	249	299	ATGTCGGCTCTTTCATACCTGGTACACTGA
AFL2G_00705	gi|156128503|gb|AAIH02000119.1|	77635	78505	+	77336	77365	30	270	301	ATGGAAGACTCTCCGGCGAGGGATATATAA
AFL2G_10507	gi|156128591|gb|AAIH02000031.1|	102027	102677	+	101784	101813	30	214	311	ATGATTCCTTCAGATCCACTGCGCCATTAA
AFL2G_11281	gi|156128606|gb|AAIH02000016.1|	28825	29595	-	29733	29762	30	138	317	CTATAAGACTTCAATCCAGCAGATCGGCAT
AFL2G_03166	gi|156128580|gb|AAIH02000042.1|	135460	136479	-	136529	136558	30	50	318	TTAAGCAGTCGTGACTGAAATCGTTGTCAT
AFL2G_10070	gi|156128452|gb|AAIH02000170.1|	25144	27781	+	24933	24962	30	182	327	ATGTTCTACAGTCTACTAATGCTCCTATAG
AFL2G_04854	gi|156128210|gb|AAIH02000412.1|	19918	20924	+	19704	19733	30	185	343	ATGACCTTTCCATCAGAACCACGCCGTTAA
AFL2G_08355	gi|156128328|gb|AAIH02000294.1|	25073	28639	+	24764	24793	30	280	346	ATGATCCTGATATCTAATTACGCGTGCTAG
AFL2G_10477	gi|156128591|gb|AAIH02000031.1|	13665	16342	+	13333	13362	30	303	346	ATGTATTTTCCTTTTCTCCTCAATCGCTAA
AFL2G_02637	gi|156128603|gb|AAIH02000019.1|	56695	57982	-	58073	58102	30	91	354	TTAAATATCGAAGGGTATGTGGGAAAACAT
AFL2G_10949	gi|156128620|gb|AAIH02000002.1|	248198	249383	+	247928	247957	30	241	363	ATGGAGCAGTTTCGAGTAAGACTTGGCTAG
AFL2G_02435	gi|156128407|gb|AAIH02000215.1|	9429	10830	-	11077	11106	30	247	365	TCAAGTGGGTAAGATCCGATGAATAATCAT
AFL2G_01081	gi|156128511|gb|AAIH02000111.1|	32251	34240	-	34458	34487	30	218	382	CTATAAGCTCAAGGCTAACCAACGTGCCAT
AFL2G_09258	gi|156128491|gb|AAIH02000131.1|	63656	66641	+	63300	63329	30	327	394	ATGACATCATGTCTTGCGATTGATCAATGA
AFL2G_09160	gi|156128597|gb|AAIH02000025.1|	118615	121101	-	121120	121149	30	19	398	TCACTTAGAAGCTACTACTAAAGGTTGCAT
AFL2G_08426	gi|156128195|gb|AAIH02000427.1|	12132	14144	-	14377	14406	30	233	406	TCAGTATCCACCCAGTATTGACAGGTACAT
AFL2G_07663	gi|156128443|gb|AAIH02000179.1|	33548	34483	-	34861	34890	30	197	408	TTAATGGCCCACGGTCGAGAACCGTCGCAT
AFL2G_09156	gi|156128597|gb|AAIH02000025.1|	141356	143072	+	141017	141046	30	310	408	ATGCTCCGGCCCCAGTCATGGCTGCCTTGA
AFL2G_12053	gi|156128558|gb|AAIH02000064.1|	90316	92027	-	92226	92255	30	199	410	CTAGCCCTGCAGGCGGCGATCAGTAGCCAT
AFL2G_11012	gi|156128312|gb|AAIH02000310.1|	14891	17416	+	14493	14522	30	369	413	ATGAGACCATTCGATTGCTATTTCACCTGA
AFL2G_10799	gi|156128537|gb|AAIH02000085.1|	9967	11096	-	11165	11194	30	69	414	CTACGGTGACTTTATACGGCCCACAGACAT
AFL2G_01954	gi|156128494|gb|AAIH02000128.1|	24659	27928	+	24294	24323	30	336	417	ATGGTTCGTGTCCACTGGCTGGGCGGCTGA
AFL2G_07747	gi|156128126|gb|AAIH02000496.1|	3909	5794	+	3484	3513	30	396	428	ATGAAACACATCGATCACGATCCCTTTTAG
AFL2G_06324	gi|156128446|gb|AAIH02000176.1|	71868	72707	-	72944	72973	30	237	434	TCAGGATACCAAGACCACGACGCTACACAT
AFL2G_00771	gi|156128514|gb|AAIH02000108.1|	858	1934	+	427	456	30	402	434	ATGACCAACGACGACGTCATGGGAGACTGA
AFL2G_01547	gi|156128589|gb|AAIH02000033.1|	3194	4160	+	2743	2772	30	422	454	ATGCCGTTGACAAGCTTTCTCCCTGCATAG
AFL2G_05132	gi|156128601|gb|AAIH02000021.1|	178699	179664	+	178422	178451	30	248	458	ATGTTTCACCGGCCCACCAGTCTTGAATAG
AFL2G_05319	gi|156128562|gb|AAIH02000060.1|	111015	111791	-	111910	111939	30	119	461	TTAGAAACTTTTCCGAGTCCACTTCTGCAT
AFL2G_05798	gi|156128588|gb|AAIH02000034.1|	2742	6597	-	6653	6682	30	56	469	TCAAGCTCCTGCACTAGCAAATGATATCAT
AFL2G_04852	gi|156128437|gb|AAIH02000185.1|	71196	72431	+	70759	70788	30	408	475	ATGACCTCCTGCAGCCTCAACGTAATTTAA
AFL2G_00446	gi|156128612|gb|AAIH02000010.1|	143344	144782	+	142852	142881	30	463	498	ATGCTGGAGGTTCGACTTGTTGAACACTGA
AFL2G_10972	gi|156128188|gb|AAIH02000434.1|	2344	3580	-	3645	3674	30	65	513	CTAGCAGAATAGAGAAAAGGCAACTTTCAT
AFL2G_09291	gi|156128480|gb|AAIH02000142.1|	1743	5342	-	5481	5510	30	139	514	CTAAACTATCTTGGAACTGCAGTTCCCCAT
AFL2G_02601	gi|156128406|gb|AAIH02000216.1|	17724	19545	-	19646	19675	30	101	521	TCACAGCAGGTGCCAAGGGATCCTTCGCAT
AFL2G_06481	gi|156128461|gb|AAIH02000161.1|	73213	74052	+	72830	72859	30	354	526	ATGCATTCATATTTCAGTATCTTTGTGTGA
AFL2G_03721	gi|156128531|gb|AAIH02000091.1|	70687	72636	-	72720	72749	30	84	531	TCAAGTATATCGGAGTATGACGCTCGCCAT
AFL2G_10374	gi|156128383|gb|AAIH02000239.1|	16260	17174	-	17223	17252	30	49	559	TTATGGTGTTAGTATATGCTCCAATAGCAT
AFL2G_03442	gi|156128388|gb|AAIH02000234.1|	20067	21725	+	19590	19619	30	448	574	ATGGTGTCATTCCGCCTCCTGCGCCATTAG
AFL2G_08222	gi|156128151|gb|AAIH02000471.1|	5685	9397	-	9707	9736	30	310	585	CTAGACACAAAATAACCCCGAGCGTATCAT
AFL2G_11631	gi|156128600|gb|AAIH02000022.1|	181555	182477	-	182797	182826	30	320	597	CTATTTCGGGAGAAGGATGAAGGGGGCCAT
AFL2G_03778	gi|156128609|gb|AAIH02000013.1|	8921	10785	-	10944	10973	30	159	598	TCAACGCAGCGACACGAGAAAATACGCCAT
AFL2G_10599	gi|156128577|gb|AAIH02000045.1|	158557	161073	+	158031	158060	30	497	604	ATGAGATCATGGCACGTTTCCCACCTTTGA
AFL2G_01742	gi|156128619|gb|AAIH02000003.1|	23245	25205	+	22871	22900	30	345	661	ATGACCAAAGCACCACGAGACAAGCAGTAG
AFL2G_01739	gi|156128619|gb|AAIH02000003.1|	9277	11702	-	11917	11946	30	215	703	TTATATGTTTTCCGGTTGAGGCGGTGTCAT
AFL2G_06029	gi|156128412|gb|AAIH02000210.1|	2731	5733	+	2305	2334	30	397	750	ATGACGGACAACTCCAACCTCTCAAGTTGA
AFL2G_02310	gi|156128617|gb|AAIH02000005.1|	257584	259186	-	259219	259248	30	33	766	TCAAGTTGAATTAAAAGGTGAAATTTTCAT
AFL2G_04683	gi|156128572|gb|AAIH02000050.1|	150184	151542	-	151560	151589	30	18	810	CTAAAAAGAGAGGAAAGCGAACGGGCGCAT
AFL2G_02401	gi|156128501|gb|AAIH02000121.1|	24015	25362	-	25527	25556	30	165	819	TTAGTATCCAGTGGGGACGGGTTTAAACAT
AFL2G_00605	gi|156128599|gb|AAIH02000023.1|	92592	93763	-	93790	93819	30	27	844	CTACGGGAATGACCATAAAAGGGGACCCAT
AFL2G_10054	gi|156128460|gb|AAIH02000162.1|	77455	81932	+	77251	77280	30	175	956	ATGCCAGGCCCTTGCGAGGGGTCTGGCTGA
AFL2G_06364	gi|156128607|gb|AAIH02000015.1|	62117	64125	+	62073	62105	33	12	50	ATGTCTTTGCTTACTATCAATCTCTTTCGGTAG
AFL2G_02382	gi|156128458|gb|AAIH02000164.1|	50012	51815	-	51824	51856	33	9	51	CTAAACTGAAGCGCGTATGGTCGAGTAAGTCAT
AFL2G_09540	gi|156128465|gb|AAIH02000157.1|	63346	64875	+	63307	63339	33	7	62	ATGTTGCACCGTTCCCAGTATCCCTTCCCCTAG
AFL2G_02530	gi|156128571|gb|AAIH02000051.1|	104758	108202	+	104704	104736	33	7	68	ATGCCTCACGTTCAGGAGCATGGATTCCTCTAG
AFL2G_02110	gi|156128616|gb|AAIH02000006.1|	269407	274217	-	274246	274278	33	29	68	TCACTCAGGAGGTACCAGAAGCCAGGTGAACAT
AFL2G_00566	gi|156128517|gb|AAIH02000105.1|	83432	83982	+	83397	83429	33	3	70	ATGGTCTCTCGTTTGCATAAGTACAATCTCTAA
AFL2G_02086	gi|156128616|gb|AAIH02000006.1|	196557	198743	-	198772	198804	33	29	72	TCAAGGTATCGACTCCGTAGTATAACCCGGCAT
AFL2G_00088	gi|156128490|gb|AAIH02000132.1|	49084	49490	+	49024	49056	33	28	75	ATGAACGTCTATAATACCATCTCAGTCTTCTGA
AFL2G_10980	gi|156128051|gb|AAIH02000571.1|	2158	2439	-	2479	2511	33	40	77	TCAGGACAGTAATCTGTGGTTGGTTAGACACAT
AFL2G_08425	gi|156128195|gb|AAIH02000427.1|	9845	11546	-	11562	11594	33	16	87	CTAAATGACGATGACGACGGAGCGGAGGGGCAT
AFL2G_11897	gi|156128584|gb|AAIH02000038.1|	161158	162449	-	162451	162483	33	2	89	TCAGTGGTGCAGTTGAGCAAAACAGGGAGCCAT
AFL2G_04897	gi|156128369|gb|AAIH02000253.1|	8790	10234	+	8704	8736	33	54	94	ATGGCGAGCTATTTTATGTACCAACGCCTATAG
AFL2G_11295	gi|156128606|gb|AAIH02000016.1|	64022	66164	+	63931	63963	33	59	96	ATGATGTCAAGTCGTCAAGGGAAGCATATTTGA
AFL2G_08217	gi|156128605|gb|AAIH02000017.1|	222866	224907	-	224934	224966	33	27	99	TTATATAGAGGGAAAAGAAAAAGAAAGTAGCAT
AFL2G_07072	gi|156128404|gb|AAIH02000218.1|	54266	55696	-	55757	55789	33	61	104	TTAACTGTAGTTGCACAATGAGGAAGAAGGCAT
AFL2G_03668	gi|156128400|gb|AAIH02000222.1|	27037	29060	+	26933	26965	33	72	106	ATGGTCCCTGGCAATATTCTTCCCGGTTCCTGA
AFL2G_08822	gi|156128315|gb|AAIH02000307.1|	29713	29928	-	29953	29985	33	25	109	CTACGTCTTGAAATGTTTGTGAACAAGTTCCAT
AFL2G_11026	gi|156128593|gb|AAIH02000029.1|	16480	19261	-	19277	19309	33	16	113	CTAAGCTGAACAGGTTTTTGAGTGTAGCTTCAT
AFL2G_05572	gi|156128545|gb|AAIH02000077.1|	13405	15649	-	15655	15687	33	6	116	TCACAGGAAAGCTCGACTTGAGGATAGGGACAT
AFL2G_11895	gi|156128584|gb|AAIH02000038.1|	158845	159178	+	158777	158809	33	36	118	ATGATACTGCCGTGTTCCCTCCGAGACCCTTAA
AFL2G_09288	gi|156128153|gb|AAIH02000469.1|	508	3011	+	410	442	33	66	123	ATGTTCAACACCTGCTCGGGCTTAGTGTGTTAA
AFL2G_08391	gi|156128565|gb|AAIH02000057.1|	44972	46213	+	44879	44911	33	61	126	ATGCTATTTCATCCTCTCTCCGGGGTTTTCTAG
AFL2G_01675	gi|156128587|gb|AAIH02000035.1|	23757	25041	-	25047	25079	33	6	131	TCAAGAGGCAGCAGAGCTTGTGCAGGTGAGCAT
AFL2G_04158	gi|156128273|gb|AAIH02000349.1|	12869	13906	+	12766	12798	33	70	131	ATGCCCCGTCCAAAGAGGCTGAAAGAAAAATGA
AFL2G_02797	gi|156128478|gb|AAIH02000144.1|	66006	67601	+	65868	65900	33	106	143	ATGTATCTGCCTCTTCCGGTATCTCATTCATAA
AFL2G_08054	gi|156128615|gb|AAIH02000007.1|	34031	35443	+	33925	33957	33	74	147	ATGAACCGACACGTGTGTTTACTTTCCATATAA
AFL2G_10590	gi|156128577|gb|AAIH02000045.1|	120442	121275	-	121305	121337	33	30	150	TCAAAAGAGTGTGGGTATGCAGGCGTAGTGCAT
AFL2G_04564	gi|156128554|gb|AAIH02000068.1|	159	1081	+	28	60	33	99	153	ATGGGCAATGTCTCAAGCCAATATAGACAATGA
AFL2G_00792	gi|156128514|gb|AAIH02000108.1|	68980	71128	-	71190	71222	33	62	156	CTATGGGTATACGGAAAACTTGATTGCGTTCAT
AFL2G_07933	gi|156128621|gb|AAIH02000001.1|	266193	269658	+	266071	266103	33	90	157	ATGCCATCTGAGGCAGTTTTATTGCTGCCGTAA
AFL2G_01856	gi|156128336|gb|AAIH02000286.1|	13100	14640	-	14661	14693	33	21	158	TCAAGAACCTAAAAATCGAGACCAAAAGACCAT
AFL2G_09965	gi|156128395|gb|AAIH02000227.1|	15309	17743	+	15209	15241	33	68	158	ATGACCTTGTCAGCCCATCTGCTAAATCAATAA
AFL2G_03682	gi|156128205|gb|AAIH02000417.1|	6265	7906	+	6157	6189	33	76	161	ATGCCAAATTGCACCGATTACCACACTGAGTAA
AFL2G_06108	gi|156128527|gb|AAIH02000095.1|	80895	82301	-	82332	82364	33	31	165	TCAGGGAGGAAGTTGGGCCGTCAGCCAGCGCAT
AFL2G_08643	gi|156128453|gb|AAIH02000169.1|	379	1497	-	1528	1560	33	31	167	TCACTGTGCATGAAAGGCAAAGAGTAAGGACAT
AFL2G_01303	gi|156128072|gb|AAIH02000550.1|	657	1763	-	1804	1836	33	41	168	TCACGAATCCAGGGAACGAGATATCCAAGTCAT
AFL2G_09348	gi|156128421|gb|AAIH02000201.1|	3919	6354	-	6442	6474	33	88	170	CTAGGCGAAATTGATCAATCTAATATGCAGCAT
AFL2G_00384	gi|156128410|gb|AAIH02000212.1|	16530	17973	+	16367	16399	33	131	175	ATGATGGCTACATTTAATTCAGTATTTAGTTAA
AFL2G_04524	gi|156128532|gb|AAIH02000090.1|	54208	55719	-	55792	55824	33	73	178	TCAAAGAGAATCGAGGAGGAAGGTGCACCTCAT
AFL2G_00805	gi|156128514|gb|AAIH02000108.1|	102322	104332	-	104426	104458	33	94	179	TTATTTAAGTTGGACCTCGCCCGTGCGTCTCAT
AFL2G_00093	gi|156128490|gb|AAIH02000132.1|	65850	67889	+	65690	65722	33	128	179	ATGATGCTTTGTGTTCCCAATTTGAAGCGTTGA
AFL2G_03061	gi|156128618|gb|AAIH02000004.1|	171561	172393	-	172430	172462	33	37	183	CTATGTATCTCCAACACCCAGACAAACAAACAT
AFL2G_04143	gi|156128538|gb|AAIH02000084.1|	102132	103326	+	101984	102016	33	116	185	ATGGTCCATCGACTCCAACAAAATGGCCGATAA
AFL2G_10343	gi|156128422|gb|AAIH02000200.1|	2441	3981	+	2279	2311	33	99	194	ATGGAACCGGCTTCGTCCGGGAGAGCTCAATAA
AFL2G_07007	gi|156128489|gb|AAIH02000133.1|	20145	23990	+	20009	20041	33	84	204	ATGACCCCCTTCTTAGGGATCGTCCGTCGTTGA
AFL2G_09004	gi|156128420|gb|AAIH02000202.1|	6951	8671	-	8721	8753	33	50	205	TCAGGAATGAAAGACGACCAGCCCACCGCCCAT
AFL2G_04713	gi|156128563|gb|AAIH02000059.1|	67218	68934	+	67020	67052	33	166	211	ATGCCTACCCCATTACCGGCCGAGAGGAGCTGA
AFL2G_09577	gi|156128553|gb|AAIH02000069.1|	94918	96638	-	96770	96802	33	132	213	CTATGGCCTACTGCCTGGCTGATTCAGGCGCAT
AFL2G_07444	gi|156128466|gb|AAIH02000156.1|	14165	14428	+	13957	13989	33	176	214	ATGCCGATACTGACTGGACTTGTCGCTACATAA
AFL2G_10749	gi|156128515|gb|AAIH02000107.1|	28821	31584	+	28608	28640	33	181	218	ATGCAGTGTGCCAAGTGGTCAGTTCTTGATTAA
AFL2G_08260	gi|156128444|gb|AAIH02000178.1|	19507	21197	-	21224	21256	33	27	221	TTAAGGATAGGTAAAATATAACAATGTACTCAT
AFL2G_09746	gi|156128569|gb|AAIH02000053.1|	71185	72636	+	71018	71050	33	135	222	ATGGAAGTGATGCAATTCTGGTTATCACGCTGA
AFL2G_10439	gi|156128324|gb|AAIH02000298.1|	26566	28746	-	28901	28933	33	155	223	TTAGAGACAGCCAAGGGGGAATTTGAAATTCAT
AFL2G_01738	gi|156128619|gb|AAIH02000003.1|	6764	8401	+	6614	6646	33	118	227	ATGAAAATCACACACAATAACCTCACCATCTAA
AFL2G_08520	gi|156128529|gb|AAIH02000093.1|	53156	55977	+	52980	53012	33	144	227	ATGGATAGAAGAGCAGCCCCTCGTCCATCGTAG
AFL2G_04583	gi|156128554|gb|AAIH02000068.1|	46717	47610	-	47651	47683	33	41	231	TTATAGTTGTTGACGAAGCTGAATGAGATGCAT
AFL2G_08601	gi|156128507|gb|AAIH02000115.1|	32422	34291	+	32304	32336	33	86	233	ATGGTTTTCTCACGAAACTGTCATCGGCGTTGA
AFL2G_02662	gi|156128603|gb|AAIH02000019.1|	132743	135934	+	132636	132668	33	75	235	ATGTCTTATCTGACTACGGTATTACGAAGCTAG
AFL2G_02376	gi|156128458|gb|AAIH02000164.1|	23769	24811	-	25013	25045	33	202	241	TCAAGTAAACGAATGGCTGAGCAAGAAGCCCAT
AFL2G_05857	gi|156128588|gb|AAIH02000034.1|	173197	174586	-	174691	174723	33	105	243	TTATGGTTTTGCCGGTTGCGGTCTAGCTTGCAT
AFL2G_11221	gi|156128611|gb|AAIH02000011.1|	154859	157644	+	154809	154841	33	18	251	ATGTTTGGCATCTCAATTGATTTCACCATCTAG
AFL2G_07666	gi|156128443|gb|AAIH02000179.1|	23093	24813	+	22846	22878	33	215	255	ATGAAACCAAGTCAGCCAATTCTTTTTTATTAA
AFL2G_06478	gi|156128103|gb|AAIH02000519.1|	4566	6305	-	6324	6356	33	19	258	TCAACAGGTAGACGAAAGGGGGAATAATGACAT
AFL2G_08428	gi|156128195|gb|AAIH02000427.1|	16904	17776	+	16698	16730	33	174	265	ATGGCGACATCGGACACTCTCCGACCCCAATGA
AFL2G_03501	gi|156128551|gb|AAIH02000071.1|	49290	50254	+	49101	49133	33	157	274	ATGGTGAGTTTTACTGTTATCTCAGACGGATGA
AFL2G_11580	gi|156128600|gb|AAIH02000022.1|	47455	48895	+	47181	47213	33	242	278	ATGGGACAAACCTTTACAATACAACATGAATAA
AFL2G_02588	gi|156128435|gb|AAIH02000187.1|	58117	61123	+	57906	57938	33	179	308	ATGGTTGGACCGTTAACGAATTTTGGCTGTTAG
AFL2G_02497	gi|156128571|gb|AAIH02000051.1|	3762	5541	-	5660	5692	33	119	310	CTAGAGAATCGCAACTGATAAAGGACAGCGCAT
AFL2G_10484	gi|156128591|gb|AAIH02000031.1|	43283	44090	-	44253	44285	33	163	310	TTATAGGTATCTTCTGAGAATGCCGTGAGTCAT
AFL2G_11514	gi|156128576|gb|AAIH02000046.1|	27987	32883	-	32953	32985	33	50	311	CTAGTGAGTTTCTACAAAAAGCGGGGAGCACAT
AFL2G_00410	gi|156128612|gb|AAIH02000010.1|	33154	34789	-	35007	35039	33	218	342	CTAAGGAGGGGCCCCGCAGAATTTCCTTTCCAT
AFL2G_12184	gi|156128475|gb|AAIH02000147.1|	57281	58108	-	58281	58313	33	173	351	CTATTGGTTCAAAGAACCTTCGAACGCCAACAT
AFL2G_02118	gi|156128586|gb|AAIH02000036.1|	10736	12501	+	10461	10493	33	243	354	ATGAACATCGTCGGAGGAATATCGGCGTGGTGA
AFL2G_01304	gi|156128072|gb|AAIH02000550.1|	2293	4019	-	4101	4133	33	82	357	CTAATTCGATCGTAAGGTGAAACGAGGGATCAT
AFL2G_07082	gi|156128404|gb|AAIH02000218.1|	16265	18181	-	18308	18340	33	127	374	TTAGGTATAGTAGCCACCGGTGCTGCTGCTCAT
AFL2G_12086	gi|156128424|gb|AAIH02000198.1|	27271	28206	+	26933	26965	33	306	379	ATGAATCAGCTATTTTCACGCCGCAAAATTTAA
AFL2G_11587	gi|156128600|gb|AAIH02000022.1|	66411	67082	-	67347	67379	33	265	381	TTATCGTTCAAACCCAAAACCCCGGAGTTCCAT
AFL2G_09925	gi|156128579|gb|AAIH02000043.1|	54376	58194	-	58391	58423	33	197	383	CTAGGACCCGTGCAACGGAGGGAACAGGAACAT
AFL2G_01732	gi|156128073|gb|AAIH02000549.1|	3902	5329	-	5470	5502	33	141	392	TCACATCCACCATAGAGGAGGTTCTGTGATCAT
AFL2G_02545	gi|156128571|gb|AAIH02000051.1|	154306	156078	-	156156	156188	33	78	398	TCAGGGTTCCCCGCTTGAGGTATGGTGGGCCAT
AFL2G_09963	gi|156128395|gb|AAIH02000227.1|	21458	22772	-	22814	22846	33	42	413	CTAAAGATCTACAAGAGTCCAAAACAACGGCAT
AFL2G_02241	gi|156128617|gb|AAIH02000005.1|	61393	63942	-	63976	64008	33	34	419	TTAAGGCAACACCTGCCAGGGCAGTCGACACAT
AFL2G_04454	gi|156128543|gb|AAIH02000079.1|	58917	60864	+	58498	58530	33	387	422	ATGTTCGAGCCGCATTCTTTATATCTGAGGTAA
AFL2G_02663	gi|156128603|gb|AAIH02000019.1|	136401	139258	+	136072	136104	33	297	423	ATGAAACGATTTCTATCTCACAGGTACTTTTAA
AFL2G_07081	gi|156128404|gb|AAIH02000218.1|	22412	23563	+	22324	22356	33	56	424	ATGTCATATCTCTTCATCGGACATACCAACTGA
AFL2G_10592	gi|156128577|gb|AAIH02000045.1|	126787	128731	-	128793	128825	33	62	427	TTAGAGCCGATAAGGGACGTAAATTATGATCAT
AFL2G_11053	gi|156128593|gb|AAIH02000029.1|	93281	94381	-	94421	94453	33	40	439	TTAGAATGAGCTCGACGACAATCCCAAATGCAT
AFL2G_05668	gi|156128445|gb|AAIH02000177.1|	50676	53470	+	50302	50334	33	342	439	ATGAACCTCCTCAAACAGAAGGCGGTGTGCTAG
AFL2G_00756	gi|156128257|gb|AAIH02000365.1|	20797	23158	-	23259	23291	33	101	465	CTAATAGATCCCCCACACCAGAGAATGCACCAT
AFL2G_11628	gi|156128600|gb|AAIH02000022.1|	176794	178173	+	176335	176367	33	427	479	ATGATCTCGAACAAAACATCCTATTTTCTGTAA
AFL2G_06015	gi|156128303|gb|AAIH02000319.1|	16381	17805	+	15908	15940	33	441	480	ATGACGAATGCTTCTGCCGTTAGCGGCGGTTGA
AFL2G_11181	gi|156128611|gb|AAIH02000011.1|	33613	36110	+	33139	33171	33	442	487	ATGGTACACTTCTCTCTCATATACAATCCTTAG
AFL2G_11910	gi|156128357|gb|AAIH02000265.1|	31003	35227	+	30617	30649	33	354	491	ATGATTCCTATATATGTTCATATCTCCCAATGA
AFL2G_07974	gi|156128552|gb|AAIH02000070.1|	70994	73395	-	73439	73471	33	44	511	TCACAGCTGGCATCCCCTGGAGTGCGGCTGCAT
AFL2G_10774	gi|156128515|gb|AAIH02000107.1|	90711	91979	+	90211	90243	33	468	513	ATGCTCCTGACGAAGGTTAGAGAGAAAGATTAA
AFL2G_01171	gi|156128447|gb|AAIH02000175.1|	33435	34996	-	35048	35080	33	52	520	TCAGTTCTGGAGATTTGGATTTAATCTCGTCAT
AFL2G_04523	gi|156128532|gb|AAIH02000090.1|	50898	53528	+	50719	50751	33	147	531	ATGATACCCTATTCGTTTGACACCTTGTGCTGA
AFL2G_08203	gi|156128605|gb|AAIH02000017.1|	188369	191442	+	187974	188006	33	363	537	ATGGGGGGTCTCGGGTCTTATCTGAGCGTCTAG
AFL2G_10816	gi|156128537|gb|AAIH02000085.1|	64113	64901	+	63613	63645	33	468	542	ATGATATCACTGGTGCCACTGAATTCATCCTGA
AFL2G_02936	gi|156128526|gb|AAIH02000096.1|	106878	110631	+	106502	106534	33	344	559	ATGAAATCCCCTCCCCCACCGCTCCAACTTTAG
AFL2G_01795	gi|156128619|gb|AAIH02000003.1|	165756	166880	-	166992	167024	33	112	576	CTAACAGCCGGGCTGCGAAGATGGACGATACAT
AFL2G_05990	gi|156128074|gb|AAIH02000548.1|	3375	4892	-	4972	5004	33	80	579	CTAGGAATTTATACTGTTGGGCAAGGCTACCAT
AFL2G_10296	gi|156128590|gb|AAIH02000032.1|	36526	38287	-	38481	38513	33	194	683	CTACACCCAAGAATAGTATAAACGAGGATGCAT
AFL2G_12311	gi|156128274|gb|AAIH02000348.1|	18168	21794	-	21942	21974	33	148	764	TCACTGAGATGGAAAGCAGAGTTGAGGACGCAT
AFL2G_05605	gi|156128545|gb|AAIH02000077.1|	103587	121015	-	121031	121063	33	16	773	TCAAGGCGATGCCCTAAAAAGCCAGGCAATCAT
AFL2G_06670	gi|156128556|gb|AAIH02000066.1|	3258	7073	-	7168	7200	33	15	791	CTAACCATCGGGATTATAGGAAGCTGACCCCAT
AFL2G_03510	gi|156128551|gb|AAIH02000071.1|	75458	77198	-	77328	77360	33	130	902	TTAGATAGCTCTAGACAGGGAATTAGATCTCAT
AFL2G_02748	gi|156128613|gb|AAIH02000009.1|	168045	168583	+	167992	168027	36	18	55	ATGTCATTGCTATTCGATCCCTCTCGACAACGATAG
AFL2G_08814	gi|156128315|gb|AAIH02000307.1|	8259	10007	-	10026	10061	36	19	74	TTATAGAGGTGGATGTTGTATATGGTACAATTTCAT
AFL2G_10301	gi|156128590|gb|AAIH02000032.1|	55169	57080	-	57114	57149	36	34	74	TTATGAACGAGGGACATGGTCAATGCCTGCATACAT
AFL2G_00603	gi|156128599|gb|AAIH02000023.1|	85203	86732	-	86767	86802	36	35	92	TTATACCGATTTTGCGGCGTCGTTATGTAGGAGCAT
AFL2G_11862	gi|156128584|gb|AAIH02000038.1|	59645	61248	-	61286	61321	36	38	94	TCAGTCAATAAGCAATACAGCAGTGACCGGAGACAT
AFL2G_01024	gi|156128361|gb|AAIH02000261.1|	34157	36474	+	34067	34102	36	55	98	ATGCCCACCACTCCCCCGTTCAAACTTATTTATTGA
AFL2G_00108	gi|156128530|gb|AAIH02000092.1|	10195	11527	+	10121	10156	36	39	99	ATGAACCTCCGAACGGGAATCATGAAACTTTTCTAA
AFL2G_06199	gi|156128585|gb|AAIH02000037.1|	78939	80204	+	78855	78890	36	49	110	ATGAATAGACTCATATTCTCATACCCTCCCAAATAA
AFL2G_10852	gi|156128502|gb|AAIH02000120.1|	46181	48202	-	48235	48270	36	33	112	TTAATGGCGGGACGTGGTAAATCGGGACTGTGGCAT
AFL2G_10167	gi|156128468|gb|AAIH02000154.1|	79904	80788	+	79830	79865	36	39	114	ATGGAATCAGCTTTTGGGGCCACACTGGCCGCATAA
AFL2G_05874	gi|156128604|gb|AAIH02000018.1|	204930	206964	+	204832	204867	36	63	115	ATGGCCCTGACAATCCCCACGACATTCGCTCCGTGA
AFL2G_08394	gi|156128565|gb|AAIH02000057.1|	50997	54461	+	50960	50995	36	2	117	ATGGGCTTATTTACATCGATCTTCTACACGACCTAA
AFL2G_08043	gi|156128615|gb|AAIH02000007.1|	4492	4809	-	4829	4864	36	20	117	CTAGGCGGCGTAGAATTCCTTGTGGAAGCCATCCAT
AFL2G_07953	gi|156128621|gb|AAIH02000001.1|	336992	339016	+	336889	336924	36	68	124	ATGCATCCGCCGGGCTATGATTTGACAGAACTTTGA
AFL2G_09932	gi|156128579|gb|AAIH02000043.1|	35211	37490	+	35103	35138	36	73	129	ATGGCATGCGACTATTTCAAGGTCAGAGCCAAATGA
AFL2G_01990	gi|156128323|gb|AAIH02000299.1|	29116	31489	-	31565	31600	36	76	134	CTATTGATGTCTTGATATGTCGATACACAATCTCAT
AFL2G_12341	gi|156128386|gb|AAIH02000236.1|	8447	10349	-	10401	10436	36	52	141	CTAAGAAGCGATTACAAGGAACTGCCAAGGATCCAT
AFL2G_05225	gi|156128546|gb|AAIH02000076.1|	58153	62056	+	58050	58085	36	68	141	ATGACCAAAAAGAACACCCTTAAAACCTACAATTAA
AFL2G_06085	gi|156128527|gb|AAIH02000095.1|	26813	27766	+	26694	26729	36	84	141	ATGGAGAGGTTCTCCGGTCTAGACATTCTTGTTTGA
AFL2G_03206	gi|156128602|gb|AAIH02000020.1|	73570	74370	-	74470	74505	36	100	146	CTATAAGTAGCTTATCCAGGATGGCAGTGATGTCAT
AFL2G_05282	gi|156128282|gb|AAIH02000340.1|	24824	26386	+	24706	24741	36	83	148	ATGGGGTCCTTTAGGGGTCCATTAAAGGGCTCTTGA
AFL2G_10356	gi|156128422|gb|AAIH02000200.1|	38602	41248	+	38561	38596	36	6	154	ATGAAGCTTGAAATCGCGAGTCAAGATCTGTTGTGA
AFL2G_00352	gi|156128484|gb|AAIH02000138.1|	70051	71262	+	69951	69986	36	65	154	ATGCAGTTCAAGGATGTCGTAACCGCGCTTTCATAG
AFL2G_07670	gi|156128443|gb|AAIH02000179.1|	10739	14852	+	10595	10630	36	109	160	ATGACAGGCGCAGCCACAATCATCCCCGATAGATGA
AFL2G_09221	gi|156128459|gb|AAIH02000163.1|	28907	30700	-	30737	30772	36	37	163	TTATCGGCTCAAGAATTTCCAGATGTTTGTATCCAT
AFL2G_01449	gi|156128594|gb|AAIH02000028.1|	89589	93318	-	93354	93389	36	36	169	TCATAGTCTGGTATACAATAATCCAATATAACGCAT
AFL2G_02027	gi|156128616|gb|AAIH02000006.1|	27149	28964	+	27022	27057	36	92	171	ATGGCCATACTTGGAATATCCAATTCTAACTGGTGA
AFL2G_03122	gi|156128580|gb|AAIH02000042.1|	14233	15788	-	15850	15885	36	62	176	CTAGTATGTACTGTCTTCCTTCACGAAGTCTTCCAT
AFL2G_05249	gi|156128546|gb|AAIH02000076.1|	117154	118911	+	117091	117126	36	28	179	ATGTTGACCCGAACCGCTTTACTCTACCGCGACTGA
AFL2G_03443	gi|156128388|gb|AAIH02000234.1|	22408	23967	-	23998	24033	36	31	180	TCAAATAATTCCAGAGTAACAAACAAATGCGATCAT
AFL2G_11957	gi|156128492|gb|AAIH02000130.1|	36942	38098	+	36781	36816	36	126	180	ATGTGTGCTGTGGCAGCTGGCCTCCCTAGGGACTAA
AFL2G_10125	gi|156128306|gb|AAIH02000316.1|	2889	5501	+	2797	2832	36	57	187	ATGTATCCTCGACTCATTATTAGTATAGCCAGATAA
AFL2G_02642	gi|156128603|gb|AAIH02000019.1|	68122	70059	-	70205	70240	36	146	187	TCACCGAGCTGGGATATGCTCGAATTGTAACCTCAT
AFL2G_04129	gi|156128538|gb|AAIH02000084.1|	53095	54274	+	52935	52970	36	125	196	ATGTCGTCATATCCGTCCTTCAAATTTGCCTCTTAA
AFL2G_07268	gi|156128592|gb|AAIH02000030.1|	38381	39892	-	39971	40006	36	79	197	TTATACTCCTTGTTTCTTGGAGCCTTGCCTACTCAT
AFL2G_10790	gi|156128272|gb|AAIH02000350.1|	25168	27160	+	24981	25016	36	152	198	ATGCATAAACGAAACAGGAGAAGAGGAAAAACCTAG
AFL2G_02808	gi|156128541|gb|AAIH02000081.1|	14531	15634	-	15635	15670	36	1	200	TTAAATGTAGGACGGGTCGCACGCAGCTCGATTCAT
AFL2G_02057	gi|156128616|gb|AAIH02000006.1|	110337	112819	+	110142	110177	36	160	204	ATGACTGTCAATTACGTAGGGGCTCCGATTAGATAA
AFL2G_07234	gi|156128581|gb|AAIH02000041.1|	114994	116361	+	114801	114836	36	158	205	ATGCCAAGGTGGAATGGATCAGGGATCGACAATTAG
AFL2G_12270	gi|156128561|gb|AAIH02000061.1|	30703	32582	-	32599	32634	36	17	208	CTACTGTAAACCGACTATTGCAGCAAGGGGCTTCAT
AFL2G_09095	gi|156128573|gb|AAIH02000049.1|	110232	112610	+	110087	110122	36	110	212	ATGCGCATGCAGAGTGATCGATTCGCCTCGGCTTGA
AFL2G_09097	gi|156128573|gb|AAIH02000049.1|	104215	105912	-	105961	105996	36	49	214	CTAAAGATTAAAGAGAGGATGCGACGAGATTATCAT
AFL2G_00359	gi|156128484|gb|AAIH02000138.1|	87332	88126	-	88143	88178	36	17	218	CTATTGCTGAATACTCCTGATATAGTCGGGCCACAT
AFL2G_02902	gi|156128526|gb|AAIH02000096.1|	9994	11388	+	9776	9811	36	183	220	ATGAATTCGATCCACGTCGCCCTGCATTTAAAATGA
AFL2G_04045	gi|156128559|gb|AAIH02000063.1|	68757	70097	+	68529	68564	36	193	231	ATGTGTTACACAGATAAACCCAAGGTCACGGGGTGA
AFL2G_05555	gi|156128326|gb|AAIH02000296.1|	11705	12736	-	12826	12861	36	90	237	TTATTCGCGAAGTATACAGGGTATAAAATAGAGCAT
AFL2G_05676	gi|156128445|gb|AAIH02000177.1|	35891	36241	-	36258	36293	36	17	239	TTAACTTCTCGTAAGCCATGAACTGAAGTGCACCAT
AFL2G_12240	gi|156128521|gb|AAIH02000101.1|	59233	60800	+	59064	59099	36	134	240	ATGCAAGGATGCGAAGGTATCACCTGTGCTATATAG
AFL2G_09361	gi|156128421|gb|AAIH02000201.1|	41321	43255	-	43404	43439	36	76	257	TCAGTTCCATTTCGTAAGGTTGTGTACCAGTGACAT
AFL2G_04785	gi|156128341|gb|AAIH02000281.1|	8023	10755	+	7838	7873	36	150	264	ATGGTCGCCCAAAGTGCATTGTCAATATCCGATTAG
AFL2G_09248	gi|156128491|gb|AAIH02000131.1|	33540	35705	+	33479	33514	36	26	271	ATGTGGTCTGAAGTTACTCCGACGAACTCTTTCTAG
AFL2G_01104	gi|156128367|gb|AAIH02000255.1|	6093	7251	+	5855	5890	36	203	273	ATGGATCGGATGTTTGAACAACTAGGCGTCATTTGA
AFL2G_01468	gi|156128594|gb|AAIH02000028.1|	144710	148112	-	148201	148236	36	89	276	CTAAATGACAGATGGGCTTAGTAGGTAAGATGACAT
AFL2G_09902	gi|156128579|gb|AAIH02000043.1|	130044	131296	-	131301	131336	36	5	286	CTACCTAATGAGACGGCTCAGAAAACGAGCGGTCAT
AFL2G_02775	gi|156128613|gb|AAIH02000009.1|	255300	255645	-	255670	255705	36	25	288	CTAGAAACAAGGGATCAATGGCGTTTTCTGGATCAT
AFL2G_03869	gi|156128418|gb|AAIH02000204.1|	15641	16601	+	15407	15442	36	199	290	ATGCCAAGAGCAAAGTTGTTGGGGGCTACTCCATGA
AFL2G_05451	gi|156128335|gb|AAIH02000287.1|	23764	28822	+	23574	23609	36	155	294	ATGTGGGATCTGGAGTGTGTTCGCCTTCTGCTGTAA
AFL2G_11018	gi|156128312|gb|AAIH02000310.1|	33612	35246	-	35474	35509	36	228	314	CTATAAAGATGGTTTATTAAGGTTGAGCCGGTGCAT
AFL2G_07714	gi|156128608|gb|AAIH02000014.1|	127323	128410	+	127220	127255	36	68	322	ATGCCGCCTCCACCCTCCACTCCCAATCCAACATAA
AFL2G_12353	gi|156128252|gb|AAIH02000370.1|	23234	24599	-	24756	24791	36	157	327	CTAACACGCAAAAGCGATGGGAGCAACCCGATTCAT
AFL2G_09124	gi|156128573|gb|AAIH02000049.1|	30142	33765	-	33978	34013	36	213	327	TCAAGAAAACACACAGCTCAAACGCAAGCTCAGCAT
AFL2G_00309	gi|156128471|gb|AAIH02000151.1|	42547	44166	-	44293	44328	36	127	328	TTAATGTTTGTTGAGGACAAGGTGTGAAGTTATCAT
AFL2G_06297	gi|156128215|gb|AAIH02000407.1|	3785	5611	+	3647	3682	36	103	330	ATGTTTCATATTGTCTACCAGTGTCTCCATCTCTGA
AFL2G_05563	gi|156128326|gb|AAIH02000296.1|	24461	26399	+	24236	24271	36	190	333	ATGCCTGTTGAACTGGATTTTTCTTATCCTATCTAA
AFL2G_03841	gi|156128609|gb|AAIH02000013.1|	186424	187666	+	186243	186278	36	146	335	ATGAATACCGAATTGGCCCGTGCCAAGTCTCAATGA
AFL2G_04432	gi|156128543|gb|AAIH02000079.1|	466	1227	-	1271	1306	36	44	350	CTATGGATGCGGAGATAGCTTGTAACTCGGGGTCAT
AFL2G_03465	gi|156128485|gb|AAIH02000137.1|	32906	34147	+	32632	32667	36	239	358	ATGTATCAACTGCTACTCCTTACGTCAATGCAGTAA
AFL2G_10219	gi|156128238|gb|AAIH02000384.1|	14118	15884	+	13750	13785	36	333	378	ATGATCTCCGCTCGATGTGCCTTGTTCTCTGCATAA
AFL2G_02203	gi|156128500|gb|AAIH02000122.1|	91459	94834	+	91132	91167	36	292	392	ATGACATTGAGGGGATATCACGCGGCGTCGCTCTGA
AFL2G_08252	gi|156128473|gb|AAIH02000149.1|	393	3053	-	3135	3170	36	82	400	TTACCAAACTATGGGGCCGCTGCAGAGTATTATCAT
AFL2G_09914	gi|156128579|gb|AAIH02000043.1|	94177	96757	-	96801	96836	36	44	415	CTATTGTGCCGATGTTATGCCAAAACGAGTGTGCAT
AFL2G_08458	gi|156128499|gb|AAIH02000123.1|	8019	10463	+	7604	7639	36	380	418	ATGGCCGACATCTGGACCGCAGTGGCGGATCCTTAA
AFL2G_06529	gi|156128430|gb|AAIH02000192.1|	22282	25142	+	21941	21976	36	306	427	ATGTCTTTCCTGTTCCAGGCCCGTGGACTCCATTGA
AFL2G_05653	gi|156128549|gb|AAIH02000073.1|	115717	117965	+	115281	115316	36	401	448	ATGGTGGGTTCTCATAATTTCAATGAAGCAGAATAA
AFL2G_09344	gi|156128321|gb|AAIH02000301.1|	32714	37014	+	32569	32604	36	110	459	ATGACTCTCCATTTGCCTGCGGTGGCCTCTCTATAG
AFL2G_11924	gi|156128338|gb|AAIH02000284.1|	11659	13268	-	13335	13370	36	31	472	TCACGATAGAGCCGCGGGGAGATAGTGAATGCCCAT
AFL2G_01045	gi|156128486|gb|AAIH02000136.1|	46231	48232	-	48307	48342	36	75	477	TCAAGCGATGTCGCAAATCCAGGCAATGTCAGTCAT
AFL2G_01461	gi|156128594|gb|AAIH02000028.1|	127339	128399	+	126938	126973	36	366	497	ATGATTGGGCCCATATCCTTGCCTTTGCTTACCTAG
AFL2G_02470	gi|156128300|gb|AAIH02000322.1|	21771	23432	-	23479	23514	36	47	512	CTATCGCAGGGCTCGACGCGCGATATTTATTCCCAT
AFL2G_01932	gi|156128566|gb|AAIH02000056.1|	94230	96658	+	94109	94144	36	86	538	ATGCTGTTGATGTTACTTGGTCAAAGGGACCTCTAA
AFL2G_06993	gi|156128518|gb|AAIH02000104.1|	81609	83265	-	83402	83437	36	137	542	TCAATTGCCTAGCTGTGGCTGGTGTCCTCGAACCAT
AFL2G_09809	gi|156128464|gb|AAIH02000158.1|	3504	4976	+	2990	3025	36	479	553	ATGGAGTGCGTGGTCCGTCCTCCGAAGGTTGTGTGA
AFL2G_11074	gi|156128593|gb|AAIH02000029.1|	151864	154206	+	151360	151395	36	469	582	ATGGTAGATTATCGTCTCTTACTCTTTTCTGATTAG
AFL2G_09233	gi|156128459|gb|AAIH02000163.1|	1842	3725	-	3892	3927	36	167	637	TCAATGCGATAGGAAATTGGAAGGGTAAAGGAGCAT
AFL2G_05518	gi|156128493|gb|AAIH02000129.1|	25826	27546	-	27752	27787	36	206	720	CTAAAGATGGATATCTGCAACCTTTGCCAAAACCAT
AFL2G_05778	gi|156128346|gb|AAIH02000276.1|	9281	10624	-	10638	10676	39	14	70	TTATGGAGTTTGTCCAAGGAAAGACAGTGTGGGAAACAT
AFL2G_12443	gi|156128449|gb|AAIH02000173.1|	68393	70636	+	68350	68388	39	5	73	ATGAAACAGTCAACAGTTGATAACCTGAACGTCGCATGA
AFL2G_01481	gi|156128594|gb|AAIH02000028.1|	181943	184354	+	181904	181942	39	1	90	ATGTTCAATGCACGAGATCACGAGATCACGAAATCCTGA
AFL2G_03336	gi|156128544|gb|AAIH02000078.1|	33445	34329	+	33353	33391	39	54	94	ATGAACTTCAAGAAGAGAGATTCTAGATGTAGTACATAA
AFL2G_04949	gi|156128534|gb|AAIH02000088.1|	101326	104285	+	101232	101270	39	56	102	ATGCGGACAACCCTTCACCGCCTGACCATCACACCTTAA
AFL2G_01508	gi|156128401|gb|AAIH02000221.1|	49237	52956	+	49161	49199	39	38	111	ATGTCTTTGAAAGCTACCTGCCTCTTTGAATCGTCATGA
AFL2G_05362	gi|156128463|gb|AAIH02000159.1|	9391	16671	+	9317	9355	39	36	113	ATGCTCAACTCGTGTCATCGTACATGCCCTAGAGGTTGA
AFL2G_08219	gi|156128017|gb|AAIH02000605.1|	2009	2961	+	1969	2007	39	2	115	ATGGTTACCTCGCTCGTCCAATCGGAAGTCGCATTGTAA
AFL2G_01294	gi|156128310|gb|AAIH02000312.1|	12922	14535	+	12812	12850	39	72	116	ATGCCTATACAAAACCAGCACGTAGACTTGCCCTGTTGA
AFL2G_09967	gi|156128395|gb|AAIH02000227.1|	11216	13353	-	13370	13408	39	17	125	TTAGGCGCGCTGCGAGATAATGAGTGTTCTTTTAGCCAT
AFL2G_00225	gi|156128578|gb|AAIH02000044.1|	162207	163760	-	163780	163818	39	20	129	CTAGCGGTATCCATCTTGTGATAAGTCGCATATTCTCAT
AFL2G_09727	gi|156128569|gb|AAIH02000053.1|	12929	13773	-	13824	13862	39	51	136	TTAGAGTTTATCTTGTAGAACACTTGTTTGAATGAACAT
AFL2G_07438	gi|156128466|gb|AAIH02000156.1|	224	1183	-	1222	1260	39	39	139	TTAGGATTTGAACTCTCTGTTGGAAAAAACAGAAGGCAT
AFL2G_04188	gi|156128396|gb|AAIH02000226.1|	10977	13424	-	13514	13552	39	90	139	CTAGAGCAAGGAGAATAGAAACTCAGGAATATTCTCCAT
AFL2G_00270	gi|156128568|gb|AAIH02000054.1|	124452	124897	-	124925	124963	39	28	140	CTACGCCCTGACCAAATCACAGCTGGGTCTGGCCCACAT
AFL2G_06276	gi|156128285|gb|AAIH02000337.1|	1779	4027	+	1676	1714	39	65	143	ATGTTGCCGTTCAACGGCACTTTTGCGTCGATTACTTAA
AFL2G_01504	gi|156128401|gb|AAIH02000221.1|	38150	39573	+	38048	38086	39	64	147	ATGTCGGGCTCAGCAGCACGCTTCTTCTCGTGCTTGTAG
AFL2G_04335	gi|156128483|gb|AAIH02000139.1|	4536	5721	+	4392	4430	39	106	151	ATGCTTGTCGCGTATATCTTGCTCTATATTTATACCTAG
AFL2G_11616	gi|156128600|gb|AAIH02000022.1|	136341	137753	+	136190	136228	39	113	153	ATGAATCGAACTGCAGGGCAAATACCTGCCCCTGTGTGA
AFL2G_00743	gi|156128208|gb|AAIH02000414.1|	18905	21542	+	18792	18830	39	75	162	ATGGTACAGGATACTCTTTCACAGTTTGAAATTTCTTAA
AFL2G_00950	gi|156128123|gb|AAIH02000499.1|	9202	10010	+	9126	9164	39	38	164	ATGATTCTGTTATTCCGACTCTCGTTACGCCCGTTTTGA
AFL2G_08091	gi|156128615|gb|AAIH02000007.1|	119061	119883	-	119904	119942	39	21	179	TCAAATGTTGTCTGCAGTGATTGTTTTGCTCGCCGACAT
AFL2G_01530	gi|156128376|gb|AAIH02000246.1|	22030	22311	+	21871	21909	39	121	180	ATGGAATATTATCCCCTTGCCCTCCCCCACGGTAGTTAG
AFL2G_03860	gi|156128154|gb|AAIH02000468.1|	1001	3720	-	3776	3814	39	56	183	TCAGAGTGATGGGTGATGAGATTGTACGTTAAATCGCAT
AFL2G_08381	gi|156128565|gb|AAIH02000057.1|	17021	18496	+	16848	16886	39	135	183	ATGCATTGTTGTTCCTGTTTTTGTTGGTACCTTACTTAG
AFL2G_08126	gi|156128615|gb|AAIH02000007.1|	222020	223999	+	221920	221958	39	62	187	ATGGCGACTGTACTTCGAATCTTGCCGAAACCCTTTTAA
AFL2G_11252	gi|156128174|gb|AAIH02000448.1|	11725	12327	+	11540	11578	39	147	187	ATGTTCTCAGGCAATTCCACCTATTATGCTCACCCATGA
AFL2G_06305	gi|156128446|gb|AAIH02000176.1|	19644	20693	-	20824	20862	39	131	189	TCAAAGGCAATCGCCGCCGAAGACAACCACTGTCAACAT
AFL2G_11502	gi|156128576|gb|AAIH02000046.1|	233	786	+	114	152	39	81	192	ATGTATAAAGAGCCCCAGCCCACTTTTTGCATTCAATAA
AFL2G_01434	gi|156128594|gb|AAIH02000028.1|	41849	43972	-	43989	44027	39	17	195	TTATGGCACTTCGGAGATCTCACTTTTAAGGATCGTCAT
AFL2G_06831	gi|156128570|gb|AAIH02000052.1|	27767	28557	+	27604	27642	39	125	196	ATGGCTACTACATGTGGGTCTGGCCGCGATAACCTATGA
AFL2G_06600	gi|156128564|gb|AAIH02000058.1|	127880	129212	-	129281	129319	39	69	198	CTATATAGAGAAAAAAGAGGAATTGAAGATCCAGTACAT
AFL2G_11293	gi|156128606|gb|AAIH02000016.1|	58628	59458	-	59542	59580	39	84	199	CTATGGGTCCTCAGGATAATTAATAGCGTGACTATGCAT
AFL2G_10017	gi|156128222|gb|AAIH02000400.1|	14179	15515	+	14007	14045	39	134	201	ATGAATCAGTACCTAGCAGGCAGCTATCTCTATACCTAG
AFL2G_05300	gi|156128562|gb|AAIH02000060.1|	42336	43646	-	43668	43706	39	22	207	CTATGGTCTGAATGTTCGAGCCGCTATCCATGGATACAT
AFL2G_03878	gi|156128418|gb|AAIH02000204.1|	41333	42226	+	41138	41176	39	157	209	ATGACCCATATAGCGGGACTAGGACGATTTTGTTTGTAG
AFL2G_10232	gi|156128344|gb|AAIH02000278.1|	24073	24663	-	24799	24837	39	136	218	TTATGGCGACCCCCAATGATTTATATTCCCCCGAGACAT
AFL2G_02831	gi|156128541|gb|AAIH02000081.1|	98816	100864	+	98613	98651	39	165	223	ATGACGGAAGAGTTGCTCCGTAAGCCCTTTCGGGTCTGA
AFL2G_04346	gi|156128483|gb|AAIH02000139.1|	48280	49903	+	48051	48089	39	191	231	ATGTCAATATCGACTACAACCCTCTTCCCGTTCTTGTAA
AFL2G_04234	gi|156128260|gb|AAIH02000362.1|	13202	14620	+	12974	13012	39	190	232	ATGCTGCTATCATCGCACAGGACGCTTCCCTTACACTGA
AFL2G_02179	gi|156128500|gb|AAIH02000122.1|	2300	4802	-	4863	4901	39	61	233	TCAACAACTACTCGCAGTGTTCAAAACAGAAGTCGACAT
AFL2G_10593	gi|156128577|gb|AAIH02000045.1|	130791	135123	-	135204	135242	39	81	235	TCACGAGGATGGGACGGGCAACGAAGTATATAAGCACAT
AFL2G_08247	gi|156128473|gb|AAIH02000149.1|	23822	25783	+	23620	23658	39	164	241	ATGTCTAGCAATCATCAATTACATTCTTTGTGGAAATGA
AFL2G_09199	gi|156128597|gb|AAIH02000025.1|	6075	11959	-	12000	12038	39	41	242	CTAGAAAGACGGTAGTCGGATTAAAAGACCAGTACTCAT
AFL2G_12409	gi|156128354|gb|AAIH02000268.1|	20657	21901	+	20464	20502	39	155	245	ATGACCAACTCAAACAGACCGGATGCATGCTTTGCTTGA
AFL2G_11715	gi|156128574|gb|AAIH02000048.1|	130253	131065	-	131181	131219	39	116	253	TTACCCGCTGGGTGCAACCGGGAGGGGAACTTTATTCAT
AFL2G_05208	gi|156128546|gb|AAIH02000076.1|	8722	11548	+	8635	8673	39	49	266	ATGCGGTGCCTCCCAGTGATATCGCATTCCTTTGATTAA
AFL2G_06910	gi|156128497|gb|AAIH02000125.1|	39421	41475	-	41615	41653	39	140	270	CTATGCTGCTGACTCAGCTGCCCAGAGAAGCGCTGTCAT
AFL2G_01590	gi|156128589|gb|AAIH02000033.1|	119718	121223	+	119502	119540	39	178	281	ATGCCCTACTCCAGCATTACGTCTCTTATCTGGGTGTAA
AFL2G_10485	gi|156128591|gb|AAIH02000031.1|	44644	46228	-	46358	46396	39	130	282	CTATAAATGTGCACAATTCAAACGCAAAAGATAGGGCAT
AFL2G_01808	gi|156128619|gb|AAIH02000003.1|	212696	214400	-	214419	214457	39	19	283	CTAAATGTCTGTCCTGGGATGTTTTCGGGAGTACTCCAT
AFL2G_07586	gi|156128392|gb|AAIH02000230.1|	44893	46809	-	46905	46943	39	96	283	TCACAGTCCTCCCAGCCGATAGGTGCAGTGGTGCAACAT
AFL2G_03877	gi|156128418|gb|AAIH02000204.1|	37860	40172	-	40355	40393	39	140	283	TCAGAGCCAGTGGTACGGGGAGGCTGGCAAGGAGGGCAT
AFL2G_03101	gi|156128618|gb|AAIH02000004.1|	271722	276420	+	271578	271616	39	106	287	ATGGGTGGCGGAGACCTAGAATTCTTTTGCGTTCCTTGA
AFL2G_01470	gi|156128594|gb|AAIH02000028.1|	150532	152660	+	150303	150341	39	191	294	ATGCTGGGTCCCCGTTTTCCGAGAGAGCCGGACCCATAA
AFL2G_08188	gi|156128605|gb|AAIH02000017.1|	151316	152693	-	152721	152759	39	28	300	TTATGCTCGTAAATGGCCAAGTAGTCCGATCGTGATCAT
AFL2G_05387	gi|156128250|gb|AAIH02000372.1|	12708	15286	+	12654	12692	39	16	313	ATGGGAACCGATCTTTCCAACGATGTCACCTTAGTCTAG
AFL2G_02078	gi|156128616|gb|AAIH02000006.1|	174597	175963	+	174310	174348	39	249	318	ATGCAAATCGCCCGCGCTAAAATGCCAATCCTCTCCTGA
AFL2G_06964	gi|156128362|gb|AAIH02000260.1|	25846	30821	-	30999	31037	39	178	321	TCAGCTATGGGCTTTTAGAGCGAGAGGGAAAAAGAGCAT
AFL2G_05704	gi|156128610|gb|AAIH02000012.1|	55752	57036	-	57125	57163	39	89	325	TTATACAAGAGTTTGACCACGTAATGTAGCAAAGTGCAT
AFL2G_01260	gi|156128498|gb|AAIH02000124.1|	62530	64481	+	62215	62253	39	277	340	ATGATTTCCTGCTGCAGGTCGACATTATCTGGTGTCTGA
AFL2G_00123	gi|156128530|gb|AAIH02000092.1|	44778	46569	-	46811	46849	39	242	352	CTAATATTTCTCGTCTCTAAAGACCTCAATTGGATTCAT
AFL2G_07806	gi|156128093|gb|AAIH02000529.1|	20	2363	-	2391	2429	39	28	353	TCAGTCGGAAGCGTTTGGTTGAGGACTAGTCAAAATCAT
AFL2G_04552	gi|156128220|gb|AAIH02000402.1|	3463	5181	+	3112	3150	39	313	361	ATGCTACCATGTGAATGCACCTCAGTAATGGCATCTTGA
AFL2G_05846	gi|156128588|gb|AAIH02000034.1|	138057	138617	+	137874	137912	39	145	366	ATGGTGATCCGCTTCGATAACTGTGGGACACCGGCGTGA
AFL2G_06626	gi|156128385|gb|AAIH02000237.1|	48992	51153	+	48637	48675	39	317	370	ATGTTCCCACCCCGGGTTGGAGAGGATAGTTTAAATTAA
AFL2G_04499	gi|156128365|gb|AAIH02000257.1|	23329	24699	+	23026	23064	39	265	372	ATGATGAAGGATCTGATCGGTTTTCTTCCTCCTATATAA
AFL2G_05909	gi|156128604|gb|AAIH02000018.1|	111192	115151	+	110968	111006	39	186	376	ATGGCTTCCCGACCGGCGGTATCTTTCCCCTCCGTCTAG
AFL2G_04602	gi|156128554|gb|AAIH02000068.1|	82800	83975	-	84057	84095	39	82	383	TCAAGAAAGATATACCGAGACAACACGATCACACAGCAT
AFL2G_01474	gi|156128594|gb|AAIH02000028.1|	162702	165191	+	162340	162378	39	324	398	ATGATAATTCCATACCATTCTTTCATGGTGGCGATGTAA
AFL2G_00865	gi|156128397|gb|AAIH02000225.1|	53026	54225	-	54314	54352	39	89	417	TTAGTCAACCTCGTGTCGGGGAATAAGCAGACCAATCAT
AFL2G_01488	gi|156128226|gb|AAIH02000396.1|	9419	11519	-	11538	11576	39	19	439	TTAGAGGTTCTGGGAAGACTGTAGGCCAGAAATGCACAT
AFL2G_09863	gi|156128305|gb|AAIH02000317.1|	32303	35851	+	31876	31914	39	389	439	ATGAGCCAATACCACCGTTTCCTTCTATCGAACCTATAG
AFL2G_01193	gi|156128286|gb|AAIH02000336.1|	3171	3750	-	4040	4078	39	290	449	CTAGAAGCTGGGTACCGTACACTTCCGCGGGCTTTCCAT
AFL2G_06341	gi|156128370|gb|AAIH02000252.1|	4607	7233	-	7357	7395	39	124	469	TCAAATTGTCAAATGATGCGCCGCGGGGCCCAGGTACAT
AFL2G_00985	gi|156128322|gb|AAIH02000300.1|	14374	15510	-	15551	15589	39	41	519	CTAGGAGTTGTAGGTCCTAATACACAGTCCTAAGTACAT
AFL2G_12404	gi|156128354|gb|AAIH02000268.1|	1577	2855	-	3210	3248	39	355	557	TTAAATTGCAGCACGAGAGACGGATCTCGGATCTTTCAT
AFL2G_02250	gi|156128617|gb|AAIH02000005.1|	97017	100365	+	96560	96598	39	419	569	ATGGTCATCATTTTGGGAATCTCCGCGGCCACTGTTTGA
AFL2G_00161	gi|156128368|gb|AAIH02000254.1|	28568	30947	-	31162	31200	39	215	618	TTAAGATAATCGACTATTGAACGTGACACTAAGAATCAT
AFL2G_10057	gi|156128130|gb|AAIH02000492.1|	6811	9240	+	6514	6552	39	259	644	ATGATTCAGTCTTTCCTCGCCGAGTGGCCTTGCCCCTAA
AFL2G_06680	gi|156128556|gb|AAIH02000066.1|	36373	37439	-	37583	37621	39	144	848	TCAAATCTTCTGATTGGTTTGGGGATAGGCGGTCGTCAT
AFL2G_10888	gi|156128620|gb|AAIH02000002.1|	62944	66691	-	67059	67097	39	368	897	CTAGTCCAGGGAGATGAGAATTTGCGGTGAAATTCGCAT
AFL2G_00616	gi|156128599|gb|AAIH02000023.1|	115962	119261	-	119268	119309	42	7	53	TTACGTCGACCAGTGAGGTGTATAGAAACAGACGGGCCTCAT
AFL2G_08884	gi|156128039|gb|AAIH02000583.1|	466	1785	-	1804	1845	42	19	69	TTATAGAGAACTTGGAAATTTGGCAATCAAGTTGGGTCGCAT
AFL2G_09301	gi|156128480|gb|AAIH02000142.1|	32954	34818	-	34846	34887	42	28	76	CTAGCCGGTTTCTATAGATGCAGATACAAAAGTGGAGGGCAT
AFL2G_12122	gi|156128423|gb|AAIH02000199.1|	54713	56334	-	56378	56419	42	11	81	TTATCTATGGTCGATCTCGTCACCCAGCCTTGGGTAAAACAT
AFL2G_02842	gi|156128100|gb|AAIH02000522.1|	7199	8582	+	7145	7186	42	13	82	ATGCAGCCCTGTCCAAGCTCTCTCTCCCTGGTTGCCATTTGA
AFL2G_00553	gi|156128517|gb|AAIH02000105.1|	48605	49300	-	49339	49380	42	39	82	CTAATGAGTAGGACAGATAGATACTCTGGGGCTTATATACAT
AFL2G_09112	gi|156128573|gb|AAIH02000049.1|	65650	67666	-	67757	67798	42	42	86	TCAGGGCAAGGTTGGGTTCGTAGTGGGAGATATCGCAGGCAT
AFL2G_05692	gi|156128610|gb|AAIH02000012.1|	17838	19593	-	19643	19684	42	50	96	CTAACTCCGCAACGAAGAGTTGATTATTTTGTGGGTCTTCAT
AFL2G_01729	gi|156128587|gb|AAIH02000035.1|	177177	178999	+	177082	177123	42	54	104	ATGGTCCATTCTAGTATAATTTTGTGCTACTGGAGATCATGA
AFL2G_03836	gi|156128609|gb|AAIH02000013.1|	174714	176051	+	174635	174676	42	38	117	ATGATCACATATACCCAATATCAAGATATAGTACTTTCTTGA
AFL2G_05804	gi|156128588|gb|AAIH02000034.1|	31395	32270	+	31290	31331	42	64	118	ATGATCGATCATGGCGGAGTTTACAAGTGCGAATCCGGCTAA
AFL2G_09615	gi|156128298|gb|AAIH02000324.1|	15102	18538	-	18591	18632	42	53	119	CTATGTGAAGAAGGGTTGGCGAGTCGTGAGAAACCAACACAT
AFL2G_06336	gi|156128370|gb|AAIH02000252.1|	21484	22885	-	22911	22952	42	26	122	CTAAGTATCAAAAGGGGATATCAGGTCACAATGGGCTTGCAT
AFL2G_07615	gi|156128519|gb|AAIH02000103.1|	6612	7786	+	6468	6509	42	78	124	ATGCATTGGTTACAACTCTTTATTTGTAGTCCCGAACGTTGA
AFL2G_10480	gi|156128591|gb|AAIH02000031.1|	22567	24275	-	24327	24368	42	52	126	TCAGAAGGAAGATATAGGAGCCTCGCGATCAAAGCCGAGCAT
AFL2G_04167	gi|156128366|gb|AAIH02000256.1|	14870	16644	-	16715	16756	42	71	130	TTATCCCGAACCCACTCGGTCCAGAAGAGCTAGGAGACACAT
AFL2G_08350	gi|156128328|gb|AAIH02000294.1|	38419	39587	-	39673	39714	42	86	141	TCAATTTCCGGAGCAATGAAAGTTGACTGATAAATGGAGCAT
AFL2G_10069	gi|156128452|gb|AAIH02000170.1|	23766	24524	-	24551	24592	42	27	142	CTACAGAAGAATACACGGGATCTGACTTGATGAAGAGGGCAT
AFL2G_09553	gi|156128375|gb|AAIH02000247.1|	18049	21674	+	17972	18013	42	36	152	ATGTACAATATTCTGTTCCATCTGACCGTTATCGGGCGATGA
AFL2G_05918	gi|156128604|gb|AAIH02000018.1|	81043	82401	-	82494	82535	42	93	161	TTACTGGAAATTCACCCGAAGTGTGGATCTGTGGCTAGTCAT
AFL2G_10793	gi|156128146|gb|AAIH02000476.1|	7637	7864	-	7916	7957	42	52	163	TCACAAATGTATATATTGCCTAGATGGAGGTCTCTGTGCCAT
AFL2G_05477	gi|156128411|gb|AAIH02000211.1|	62479	63249	-	63358	63399	42	109	171	CTATGTAGTGCTTCGCGTGCGCCTCAAGTCCACCGAGACCAT
AFL2G_05794	gi|156128297|gb|AAIH02000325.1|	3986	7402	-	7535	7576	42	133	178	CTAATAGTAGACCTGGGTGCAGAAATGGGCAAGGCCTGGCAT
AFL2G_07174	gi|156128575|gb|AAIH02000047.1|	41514	43256	+	41334	41375	42	139	193	ATGGAGGCACTAGTGTCAAGACACTGGACAAGATGGGGCTAA
AFL2G_04724	gi|156128563|gb|AAIH02000059.1|	97589	98232	+	97419	97460	42	129	194	ATGACAACGAAACTGACCGCATGCACTGTTAGATCACTATAA
AFL2G_10077	gi|156128452|gb|AAIH02000170.1|	53714	55633	-	55683	55724	42	50	198	TTATAAATAAGGAAACCAAAAATTTCTATAAACAAAGCACAT
AFL2G_03656	gi|156128400|gb|AAIH02000222.1|	4228	5268	-	5343	5384	42	75	200	TTATAGCCCTCGAGGAGATACACTCCGCTCCGGCCCAGACAT
AFL2G_10355	gi|156128422|gb|AAIH02000200.1|	33894	34874	+	33712	33753	42	141	202	ATGACGCAGTTTTGCATCCCACCCTCGGGGCATGGCCGATAA
AFL2G_00986	gi|156128322|gb|AAIH02000300.1|	16876	18140	+	16725	16766	42	110	205	ATGGTCCAGCGCCTAATGGTCAGTGACGACGGATCGAGGTGA
AFL2G_01491	gi|156128401|gb|AAIH02000221.1|	374	3131	+	191	232	42	142	207	ATGCCCAGTAATCTAGAGTATAGATTGACGCCGTTGGGCTAA
AFL2G_07786	gi|156128536|gb|AAIH02000086.1|	70268	72077	+	70155	70196	42	72	211	ATGCTGCTCAAGAATTTCTATGCTCAAATGTCCCTGTATTGA
AFL2G_08395	gi|156128565|gb|AAIH02000057.1|	56771	58338	-	58428	58469	42	90	211	TCACTTATAAACCTGAGGTCTGGACGTTATATCTATTTTCAT
AFL2G_10013	gi|156128434|gb|AAIH02000188.1|	62612	63575	+	62481	62522	42	90	212	ATGCACCGCAGTTTCCTTCAACAATCAGTAATCATACGTTGA
AFL2G_00413	gi|156128612|gb|AAIH02000010.1|	42460	45252	-	45360	45401	42	108	215	TTAAATCTCTAAGAGTCTCAGCTTCGCCGAATGAAATGGCAT
AFL2G_04345	gi|156128483|gb|AAIH02000139.1|	37274	40063	+	37170	37211	42	63	220	ATGAAGTTTTCTACGCCAGCAATTTGGTCCCTTTCTCAGTGA
AFL2G_02866	gi|156128325|gb|AAIH02000297.1|	27172	28541	-	28701	28742	42	160	225	CTAATGATACCCCGCGAGGATCTTCAACGAACAAGAGATCAT
AFL2G_02821	gi|156128541|gb|AAIH02000081.1|	62539	65333	-	65371	65412	42	38	229	TCAAGCGGGGTAGTGATGGGTTTTGAGATTTGGTCGCAGCAT
AFL2G_02416	gi|156128501|gb|AAIH02000121.1|	63140	66050	+	62917	62958	42	182	239	ATGTCAATCCACTGCGCCTCTTCTTCTGCTGTTGTTGATTAA
AFL2G_00275	gi|156128568|gb|AAIH02000054.1|	136961	140567	-	140663	140704	42	96	241	TCACGTTGCAATCAAACAGAGTCTCGCGGCGCCGCGTAGCAT
AFL2G_03831	gi|156128609|gb|AAIH02000013.1|	159356	161625	-	161752	161793	42	127	255	TCAAGATATGAAATAATGCAAGATAAGGATGGGCAGAATCAT
AFL2G_05796	gi|156128297|gb|AAIH02000325.1|	1192	1911	-	2104	2145	42	193	256	CTAACAGCCGCCCAAGGAGGAGACAGAAAGTGTCTGCCACAT
AFL2G_10381	gi|156128383|gb|AAIH02000239.1|	35935	38502	-	38535	38576	42	33	272	TCAGTAGTAAGGCGAGATGAGGACAAATAAGATAGTTGCCAT
AFL2G_03773	gi|156128472|gb|AAIH02000150.1|	85577	86662	+	85485	85526	42	51	276	ATGCGCGATGGATCACCGTTGACGAGCCTAAAGGTCACTTGA
AFL2G_00611	gi|156128599|gb|AAIH02000023.1|	104655	105912	-	106028	106069	42	116	286	TTATCGATAAAGAAGGCCGCTTTCGGCCCACTGAGTCACCAT
AFL2G_05793	gi|156128297|gb|AAIH02000325.1|	8200	9041	-	9215	9256	42	174	296	TCAATTTATATGCGAAGAGATGAATGAACAAGCAGATATCAT
AFL2G_04334	gi|156128483|gb|AAIH02000139.1|	500	3817	-	3904	3945	42	87	305	TTAGAAAATAAGTTCGATATGGAAGCCCGGTAATCGTCTCAT
AFL2G_00586	gi|156128599|gb|AAIH02000023.1|	36450	41727	-	41849	41890	42	122	310	TTATTCCTTTTCGCACGGTTGAGTACTCTTTCTCCAAGTCAT
AFL2G_05863	gi|156128212|gb|AAIH02000410.1|	7078	8345	-	8623	8664	42	278	331	TTAGAAAGATGCACCGCAGACCAAAAACGAATAAGCCGGCAT
AFL2G_03219	gi|156128602|gb|AAIH02000020.1|	115643	116688	-	116744	116785	42	56	336	CTAAGGTTGCTCACGATATACTGAGGAGATGGTGATAATCAT
AFL2G_10449	gi|156128431|gb|AAIH02000191.1|	20501	22528	-	22539	22580	42	11	337	CTATTTGCTTCTGCGGTCGTCGTGAAATAAGGCCTTACCCAT
AFL2G_05353	gi|156128448|gb|AAIH02000174.1|	60206	62448	-	62449	62490	42	1	338	TTAAGCCGCACATTTACTCTTCCAGGAGAAGGAGAAGATCAT
AFL2G_05149	gi|156128596|gb|AAIH02000026.1|	33042	33911	-	34095	34136	42	184	344	TTAGAGAACGAGAGAAAGGACGAGACGAGCGTTCTCACCCAT
AFL2G_01256	gi|156128498|gb|AAIH02000124.1|	54111	56856	-	56870	56911	42	14	352	TCAAACAATTGGCAACTGCGCAAATCTATGAAAGGTGGACAT
AFL2G_00738	gi|156128208|gb|AAIH02000414.1|	8434	11230	-	11271	11312	42	41	354	TCAAACACCGTGACACTCCGAGATCTTCCCCGCGATAGGCAT
AFL2G_03537	gi|156128469|gb|AAIH02000153.1|	28520	30455	-	30659	30700	42	204	356	TTACCCACACCCTTGGAGACGGAATGAACCAGCTGAGAGCAT
AFL2G_01244	gi|156128498|gb|AAIH02000124.1|	17407	18799	-	19040	19081	42	241	357	CTATTGAGTGCAAAAAAAGTCACGACGCGTGGCAGTGCACAT
AFL2G_06377	gi|156128607|gb|AAIH02000015.1|	94945	96166	-	96297	96338	42	131	364	TTAGCCAGCGATAAAAGCAGTGCTGTGCCTGGCCCCTGACAT
AFL2G_10247	gi|156128506|gb|AAIH02000116.1|	12827	13978	-	14155	14196	42	177	369	TCAATTTCGTAACCACGTCAGAAAGAATGTCAAAGCAAGCAT
AFL2G_04330	gi|156128614|gb|AAIH02000008.1|	246941	248668	+	246856	246897	42	44	370	ATGTCCTTTTATCCCATTCCTCAATCGTATATGGGGATTTAA
AFL2G_04089	gi|156128381|gb|AAIH02000241.1|	5787	6684	-	6936	6977	42	252	387	TTACACGGTAAATTGGCGGCCACGTGGAATTATTAGGAACAT
AFL2G_04466	gi|156128543|gb|AAIH02000079.1|	87773	89199	-	89322	89363	42	123	391	TTATAACAGTTTATAACAGATGGGCACGTCAACAAACGTCAT
AFL2G_00701	gi|156128503|gb|AAIH02000119.1|	45528	45779	-	46099	46140	42	320	401	TCAACTCAGTTTCCTTTTAAAGTGTAGATGCAAAGGGTCCAT
AFL2G_01072	gi|156128511|gb|AAIH02000111.1|	10416	12372	+	10027	10068	42	348	401	ATGTTCTGGATTTATTCTCCCCTATTTTTGACTTCGGTGTGA
AFL2G_07415	gi|156128442|gb|AAIH02000180.1|	6770	8104	+	6420	6461	42	309	405	ATGACCTTAGGTAACAAAACATGGGATATCGAGGGGTCATAG
AFL2G_10080	gi|156128452|gb|AAIH02000170.1|	61604	65771	+	61365	61406	42	198	413	ATGCCCCCCTTTCCTTCCTCCCTTCCTTGTTCGCGCGCATAA
AFL2G_10104	gi|156128474|gb|AAIH02000148.1|	15553	16140	-	16163	16204	42	23	425	TTATATCTTGTTGTTTCTGTCTCTGTTGTAGTCTTGTAGCAT
AFL2G_05497	gi|156128347|gb|AAIH02000275.1|	2834	4814	+	2561	2602	42	232	427	ATGTTTTTGAACCAAGGGGGCTCGTCTTTGTACCAGCCATAA
AFL2G_02154	gi|156128586|gb|AAIH02000036.1|	110749	112124	+	110350	110391	42	358	432	ATGGTCTTACTCTTCCAGAGCTCAGCTGGCTCAAGCAATTAA
AFL2G_10092	gi|156128197|gb|AAIH02000425.1|	17642	19706	-	20002	20043	42	296	459	TTATGTGGACCAATCAATAGAAATGGACACAGATGGTATCAT
AFL2G_11533	gi|156128576|gb|AAIH02000046.1|	71801	72972	+	71461	71502	42	299	459	ATGCTGTGCTGCATCAAATTCCCTAAGGGCTGTCCTAACTGA
AFL2G_02391	gi|156128458|gb|AAIH02000164.1|	77116	80644	-	80666	80707	42	22	468	CTATAGGTCCAAGACAAGGGAGAGTCCTGGAAAGATGCACAT
AFL2G_11175	gi|156128611|gb|AAIH02000011.1|	13664	16714	+	13213	13254	42	410	541	ATGCCAAACCAGGGCTGCCACCGGGACTACTCTCCGTCGTGA
AFL2G_12453	gi|156128426|gb|AAIH02000196.1|	17743	21334	+	17257	17298	42	445	618	ATGAGACTCGGATTTCTTGTCTTATCTCATGATCGGAACTAG
AFL2G_10781	gi|156128272|gb|AAIH02000350.1|	4837	5859	-	5998	6039	42	139	673	TCAGACAGGGCAGCTGGGATCGGTGAGAGGGACTACTACCAT
AFL2G_09674	gi|156128349|gb|AAIH02000273.1|	16985	19629	+	16798	16839	42	146	703	ATGTCATCGTGTGCTTCAGTATTTTTCCCGCCCAAGGAATGA
AFL2G_10471	gi|156128246|gb|AAIH02000376.1|	18470	22311	-	22368	22409	42	57	785	CTACCAAACACGCAGGACGCAGACGGACACACGTACACACAT
AFL2G_00769	gi|156128287|gb|AAIH02000335.1|	23075	24522	-	24730	24771	42	208	811	TCAACAAATTGACTGGCCACCAAGGATAGACCCAGATGTCAT
AFL2G_08614	gi|156128295|gb|AAIH02000327.1|	2356	3642	-	3687	3728	42	45	924	TCAAGAATCTTGAGAAGAATGATTGTTGAAGTGTAGAGGCAT
AFL2G_07104	gi|156128547|gb|AAIH02000075.1|	40452	41550	+	40405	40449	45	3	52	ATGTGCATCCATGTTTCTTTATACTCAGATTCACTGCCGCCATAA
AFL2G_06210	gi|156128585|gb|AAIH02000037.1|	110688	112471	-	112475	112519	45	4	70	CTACGTAGATATTCTTGTAAGAGTATGGATAGTCAGGGAAATCAT
AFL2G_12461	gi|156128426|gb|AAIH02000196.1|	44140	45101	-	45110	45154	45	9	78	TTAGCGGAAACAATTTTTTTTCTTCAGTCGAAGAGGTATTAGCAT
AFL2G_11988	gi|156128225|gb|AAIH02000397.1|	6464	7661	-	7666	7710	45	5	79	TTATTTGCTTGAGCACAAGCGCGACACGGATGCTCCCCCGAGCAT
AFL2G_04888	gi|156128455|gb|AAIH02000167.1|	3828	4778	-	4791	4835	45	13	79	TCAGTCAGGGTGAGAGTTTGGCAGTGGCAGTGGACTGGGCAACAT
AFL2G_02434	gi|156128407|gb|AAIH02000215.1|	6299	8647	+	6232	6276	45	23	81	ATGGCCCCCCAAGTCCCCCAGGGAAGCGCTGCTGAGCTCTCCTAG
AFL2G_03706	gi|156128531|gb|AAIH02000091.1|	23000	25385	+	22924	22968	45	32	86	ATGAGTCCGTCGTGGTACTTGGTTTCTTTCTGCTTTTACTCTTGA
AFL2G_03126	gi|156128580|gb|AAIH02000042.1|	28422	30065	-	30134	30178	45	19	90	TCATCTTGTCGAGACCCGAGGGGCCGAAAGAGCTCTTGACGACAT
AFL2G_08632	gi|156128334|gb|AAIH02000288.1|	26350	27909	+	26283	26327	45	23	96	ATGGTCTGGGACGATCGGCCTCTGTCGCTGAGCTTGTCTCGCTGA
AFL2G_12049	gi|156128558|gb|AAIH02000064.1|	80363	82207	+	80258	80302	45	2	98	ATGGCCCTGGCCCTATTATTCAGCAGCTCAATGGCCCTATATTGA
AFL2G_00877	gi|156128397|gb|AAIH02000225.1|	18134	19879	-	19882	19926	45	3	103	TCAAAGCAACTTGAGCGGTCGAGAAGAGCGAGGGTCGTTTGTCAT
AFL2G_01824	gi|156128619|gb|AAIH02000003.1|	256377	257799	-	257808	257852	45	9	104	TTATAGTGTGATATAAGTCCCTTCCTGGAGGTAGAAACGGGACAT
AFL2G_07710	gi|156128608|gb|AAIH02000014.1|	112119	113309	-	113370	113414	45	61	144	TTATATAGGATTGCTTTCGTCAGGTGCCTGCGTGGCTGGCACCAT
AFL2G_09704	gi|156128364|gb|AAIH02000258.1|	19024	19945	+	18877	18921	45	103	151	ATGAATACAATAACAGTAGGTGAGCCGGACTCGGAGACTGAATAG
AFL2G_11210	gi|156128611|gb|AAIH02000011.1|	118487	124738	+	118409	118453	45	34	156	ATGGGTAATGAACATGTTCTCGCTCCTGGCTGCCATTGCCAGTGA
AFL2G_07987	gi|156128552|gb|AAIH02000070.1|	33144	34990	-	35025	35069	45	35	160	TCAAGCAGAAAGAAGGAGATACTGAAGGGTGAGATACCGTAGCAT
AFL2G_06316	gi|156128446|gb|AAIH02000176.1|	46670	48129	-	48190	48234	45	61	164	TCAAGCGCTCAACTGAACAGGGACAATCCGGACTTGGCCAGCCAT
AFL2G_11867	gi|156128584|gb|AAIH02000038.1|	76748	77193	+	76631	76675	45	73	167	ATGCCTTGTCATTCAGACTATTTAACGGATCTTCTTATATCCTGA
AFL2G_11468	gi|156128582|gb|AAIH02000040.1|	86335	87442	-	87494	87538	45	52	174	TCAACTTTTACATACCGTATCGGCAATGTCGTCAGATGGTGTCAT
AFL2G_00915	gi|156128402|gb|AAIH02000220.1|	17949	18907	-	18912	18956	45	5	176	CTAGGCTTTGAAAAGATACTTGGGAGGTCTGTGAAGTCTATGCAT
AFL2G_08398	gi|156128565|gb|AAIH02000057.1|	74616	77582	+	74529	74573	45	43	176	ATGAATTGTATAGTCCAGAGATCTTCTGGACCTTTCCATCGCTGA
AFL2G_04008	gi|156128441|gb|AAIH02000181.1|	39217	41003	-	41023	41067	45	20	178	CTACCCCGCAGGAGACAAACAATCAACCGCAGACCTAATGGTCAT
AFL2G_07962	gi|156128552|gb|AAIH02000070.1|	111813	114069	-	114070	114114	45	1	191	TTACCGGTATGCTTTCAGACACGTGAAGCTCCTTCGGAGATACAT
AFL2G_00848	gi|156128271|gb|AAIH02000351.1|	18722	20869	-	20889	20933	45	20	193	CTACGAAGAATGAGGGACGAAGCAGAGAGTTATTAAATTGCACAT
AFL2G_01476	gi|156128594|gb|AAIH02000028.1|	166583	167712	-	167736	167780	45	24	195	TTAGATGCTCACTGAGAAGCAGCAGCAAAACCGCAGAATTTCCAT
AFL2G_02767	gi|156128613|gb|AAIH02000009.1|	216363	217870	+	216203	216247	45	116	200	ATGTCCGTGACTACCGGCAGGTCGCGACCGCCGTTAGTCTCATAA
AFL2G_06410	gi|156128607|gb|AAIH02000015.1|	202197	204317	+	202026	202070	45	127	207	ATGTCAACCTGGCCCCCGAGATTAAAAGGGCGTCACTCGCCCTGA
AFL2G_08551	gi|156128451|gb|AAIH02000171.1|	19343	21742	-	21759	21803	45	17	213	TCAATGTCCGCGCGGCTGCAGATTAATAGAAAAGGAGCCACGCAT
AFL2G_06922	gi|156128497|gb|AAIH02000125.1|	78657	82851	-	82892	82936	45	41	217	TTAGGAGATAACCAGACTAAGGAACGGTCTGGCAGCAACTATCAT
AFL2G_09066	gi|156128125|gb|AAIH02000497.1|	1530	8340	+	1344	1388	45	142	221	ATGCGACCAAGAGTTATCTATTTTTGCTTTGTTTTGACGAATTGA
AFL2G_02551	gi|156128379|gb|AAIH02000243.1|	11984	12859	-	12951	12995	45	92	233	TCACCGGAGCCAAACAGAGCTCAAGTAGAGGTCGCACAAGCTCAT
AFL2G_10046	gi|156128460|gb|AAIH02000162.1|	58486	59866	-	59886	59930	45	20	235	TTAACGTGGGCAGGGATAGATAGTAGTCAACTGGTTGTGTTGCAT
AFL2G_03727	gi|156128531|gb|AAIH02000091.1|	88129	91639	-	91693	91737	45	54	235	TCATAGGAAAGTTGACGTGGATAAAGGATAGCTTATTTGGGGCAT
AFL2G_00957	gi|156128378|gb|AAIH02000244.1|	1338	3731	+	1154	1198	45	140	235	ATGTTGGAGATGCTGCGGCAATGCCGACTTTTTATCCAGAGATAG
AFL2G_11414	gi|156128522|gb|AAIH02000100.1|	37397	38944	-	39003	39047	45	59	236	TTATCTTATAAGCAAGCAATTGGTAAGCCGGAGTATAGAAGCCAT
AFL2G_09529	gi|156128465|gb|AAIH02000157.1|	35250	36360	-	36478	36522	45	118	249	TCAGTGGTGCGGGGTAGAGCAAAGGAAAGAGGGGAAGACACGCAT
AFL2G_10288	gi|156128590|gb|AAIH02000032.1|	16132	17277	-	17369	17413	45	92	260	CTAGTTCGACAGACAGCACACCACTCTGGGGTTTGTTTTGCTCAT
AFL2G_05752	gi|156128610|gb|AAIH02000012.1|	191052	192653	+	190817	190861	45	191	275	ATGTTCTTGTGTTTGCTGGTACATACATCGAAAAGAGAACGATAA
AFL2G_08337	gi|156128462|gb|AAIH02000160.1|	48042	49604	+	47773	47817	45	225	281	ATGATTAATCTGCAGGGTGGTCGCGTCACCTGCTGGCCCAGCTGA
AFL2G_08367	gi|156128160|gb|AAIH02000462.1|	1697	2627	-	2830	2874	45	203	283	CTAAGGGTAGGAATATTTTTTGCAAGGAGGGCTCGAAGCGAACAT
AFL2G_02197	gi|156128500|gb|AAIH02000122.1|	64939	68182	-	68189	68233	45	7	298	TCATATATCACCTGACAACTGGTGTGATGGTAAACAAGGCACCAT
AFL2G_00137	gi|156128530|gb|AAIH02000092.1|	76409	78057	+	76162	76206	45	203	304	ATGCTGGGTTCATTCCTCTTACCACATAACTGCGATCATTGTTAA
AFL2G_02602	gi|156128406|gb|AAIH02000216.1|	20236	21289	-	21327	21371	45	38	354	TTATCGCAGGTTGGGTATAGCCTGCGTTGCTGATACTTCCTCCAT
AFL2G_01516	gi|156128224|gb|AAIH02000398.1|	9995	10886	+	9642	9686	45	309	356	ATGTACATACATACAAACACTCCGTACATATTCTCAGGCCCATGA
AFL2G_01337	gi|156128342|gb|AAIH02000280.1|	32502	33168	-	33480	33524	45	312	370	TTATTGAACCCGGAGTTTATCAGGAATCAGGCTCACAATCGACAT
AFL2G_08836	gi|156128513|gb|AAIH02000109.1|	33896	35451	-	35540	35584	45	89	420	TCATTTGGGAAACGGGCGCTCCGGGGATGTGCGATAGACACACAT
AFL2G_02438	gi|156128407|gb|AAIH02000215.1|	15065	18136	-	18149	18193	45	13	424	TTATGGTCGGTTAATCCTTCCGAGCTTTGGCCAGCCTTTGCTCAT
AFL2G_07948	gi|156128621|gb|AAIH02000001.1|	317085	319200	-	319225	319269	45	25	472	TCAAGCTTGCTTTTTGAACCCAATCGAGTTAATAAATTTTTTCAT
AFL2G_08410	gi|156128565|gb|AAIH02000057.1|	107724	108902	-	108971	109015	45	69	474	TCAGTTTGGGTTGAGAGGGGTGAGATGGTAAGTGTGAACATACAT
AFL2G_11097	gi|156128329|gb|AAIH02000293.1|	7084	9429	-	9580	9624	45	151	494	TCACAGAGGGTTGGATGAGTATATTTTGGGGGCACATAATGACAT
AFL2G_09928	gi|156128579|gb|AAIH02000043.1|	44421	49925	+	44327	44371	45	50	495	ATGTGCCTTTCGCCTCGGATGACTGCCCCCTTCCATCCGCGATAA
AFL2G_11485	gi|156128582|gb|AAIH02000040.1|	135023	136924	+	134556	134600	45	423	495	ATGAAAAGAAAATTTTCGACAGGGCGGCAAACTCCGACTGGTTAG
AFL2G_10393	gi|156128415|gb|AAIH02000207.1|	20387	22804	+	19926	19970	45	417	502	ATGTTTTGCTTGCCCAGATTGAATTTAGGAAGCAGACTTGTGTAG
AFL2G_05229	gi|156128546|gb|AAIH02000076.1|	70445	71898	+	70007	70051	45	394	503	ATGATCAGCGGTCTGCTGTGTGTATATCACTATAAGTATGTATAA
AFL2G_00482	gi|156128612|gb|AAIH02000010.1|	250033	251347	-	251426	251470	45	79	512	CTACACTCTGTCCCCCGACAGAAAACCTCCGAAGTGTTGCTCCAT
AFL2G_11576	gi|156128600|gb|AAIH02000022.1|	32575	39336	-	39349	39393	45	13	532	TCAAAACAAGAAGAAGTAGTTTGGATAGCAGATACAAGTTGTCAT
AFL2G_00598	gi|156128599|gb|AAIH02000023.1|	76219	78065	-	78179	78223	45	114	548	TCAAGCAGGAAGAAAACCGGGGAACAGTTGATGTTGAAATATCAT
AFL2G_03499	gi|156128551|gb|AAIH02000071.1|	38717	42390	-	42508	42552	45	118	561	TTAGTATGCGTGATGGTGATTCAGCGCAGACGGGTTCAAGAGCAT
AFL2G_01018	gi|156128361|gb|AAIH02000261.1|	12524	15766	-	16203	16247	45	437	565	CTATGGAAGAGAAAATACTGAGGAAGGGATGCAAAGAACAGTCAT
AFL2G_02440	gi|156128407|gb|AAIH02000215.1|	22217	23928	-	24010	24054	45	82	604	CTAGGATTTGTTTTTCCGGGATTTGCTCTTGATTGTGGTTTGCAT
AFL2G_02100	gi|156128616|gb|AAIH02000006.1|	243611	245015	+	243080	243124	45	487	688	ATGTGTAGGTGGAAACTCATTCCCTCTTCACCTTTTTCTGTTTAA
AFL2G_08177	gi|156128605|gb|AAIH02000017.1|	104245	105096	+	104083	104127	45	118	693	ATGAGAGCTTACATTCCATGTCTGACAAAAGTGGAGCTTCAATAG
AFL2G_02700	gi|156128613|gb|AAIH02000009.1|	16471	19586	-	19687	19731	45	101	722	TCAAGAAGGTAATGGGGGAGTGACTGATGCGATGCGGACGGCCAT
AFL2G_00899	gi|156128302|gb|AAIH02000320.1|	7023	8979	+	6970	7017	48	6	62	ATGTTTCAAAATGTGTCGTGTAATCTTCCACCTGCCACATCGAAATAG
AFL2G_11575	gi|156128600|gb|AAIH02000022.1|	31467	32258	-	32259	32306	48	1	66	TTAGGGAAGTCTGAAATTTCTTTGGTAAATAAGGAAACACTGGACCAT
AFL2G_03806	gi|156128609|gb|AAIH02000013.1|	72737	72898	+	72664	72711	48	10	66	ATGCTCCGAAATAATGCATTAAGCGCTATCCTCAACAGCTCCGGTTAG
AFL2G_06211	gi|156128585|gb|AAIH02000037.1|	112819	114075	-	114093	114140	48	18	78	TCAACACCCACTTCTGAGGGAGAAGAAATATACAGTGTAACTATACAT
AFL2G_00816	gi|156128390|gb|AAIH02000232.1|	24160	26265	+	24093	24140	48	20	79	ATGACGAGCATCGGGCAAAGTCTTCCTTCCTTCCAGCTGCATATCTGA
AFL2G_01750	gi|156128619|gb|AAIH02000003.1|	43995	45365	-	45367	45414	48	2	93	TTATTGTGTATATGGATGCTGGCAATTAGTTTGAATAGGAGCTGTCAT
AFL2G_00761	gi|156128287|gb|AAIH02000335.1|	6689	7901	-	7962	8009	48	61	124	TTATCTGCGAGCTAGATACCTAGTTCGCAGGGATGTTAGCGGGATCAT
AFL2G_08483	gi|156128499|gb|AAIH02000123.1|	78043	79408	-	79422	79469	48	14	127	TCAGTTAAAGTATAGTACAGTATGACAAAATGAGGGTTCGATTCCCAT
AFL2G_08516	gi|156128529|gb|AAIH02000093.1|	46682	47451	+	46556	46603	48	79	130	ATGGCTATTATCCAGCTATATATGAATGGTTACTTCGTTCGTTTGTGA
AFL2G_05166	gi|156128596|gb|AAIH02000026.1|	80687	81827	+	80560	80607	48	80	139	ATGATCCACTCTTTCTTGCAGTATATAGGAACCACAACTCGCAATTGA
AFL2G_06042	gi|156128412|gb|AAIH02000210.1|	44683	46611	-	46676	46723	48	65	146	TTAGTCGGGCGCAGAGAAAATATAGTTCAGAAACAGCCCAAATCGCAT
AFL2G_02317	gi|156128617|gb|AAIH02000005.1|	273695	275758	-	275849	275896	48	91	147	CTAACGGCGAGGTAGTGTTGAGGGAATCGGAGCTTTTGCTTTGATCAT
AFL2G_05231	gi|156128546|gb|AAIH02000076.1|	75730	76603	-	76642	76689	48	39	148	TCAATTGAACAACCGATGCTCCTCTCCCACAATATTCCAACACTTCAT
AFL2G_03847	gi|156128609|gb|AAIH02000013.1|	199868	202777	-	202821	202868	48	44	148	TTACCGGGAATTGAACGTGAAACACTCAGAGAGATCAACCCGACGCAT
AFL2G_01154	gi|156128331|gb|AAIH02000291.1|	15552	21561	+	15468	15515	48	37	194	ATGAGGATCGTAGAACTCGTTTATCCTTTACAACGCGGATTCGCATGA
AFL2G_07939	gi|156128621|gb|AAIH02000001.1|	286105	291723	+	285970	286017	48	88	195	ATGCCAAATTCCTTGTGGCATTCTAACTTACTTATAGCTACACGTTGA
AFL2G_11960	gi|156128492|gb|AAIH02000130.1|	43452	45819	+	43343	43390	48	62	197	ATGTCAGGTGCTACTCGAGGAGTAAAAGCAGCAGCAAGTGTTGCCTGA
AFL2G_05573	gi|156128545|gb|AAIH02000077.1|	16753	18843	-	18853	18900	48	10	201	CTATTCTCGGTTGTAAAGGAAAAGAAGCTCACGGAAGTTTGCGACCAT
AFL2G_11608	gi|156128600|gb|AAIH02000022.1|	113294	114998	+	113157	113204	48	90	201	ATGAACTCCTTCGACGGATTGATTCGTTTTATGGGGGTATTCTGGTAA
AFL2G_03610	gi|156128523|gb|AAIH02000099.1|	18818	19857	-	19874	19921	48	17	203	TCAGTGAATGAGGCTAATCTTGGATTCGGTGGCTATATCCTCTGGCAT
AFL2G_03881	gi|156128418|gb|AAIH02000204.1|	51333	52759	-	52859	52906	48	100	218	TTAAGATTTGTGAGGATAGTATGAGAGAATGTGATGGATAGAAAGCAT
AFL2G_05232	gi|156128546|gb|AAIH02000076.1|	78677	80148	+	78475	78522	48	155	223	ATGGGTGGGGATATTTTCTTGAGGCCTTGGGCATCAATTACTGTTTGA
AFL2G_09372	gi|156128223|gb|AAIH02000399.1|	7444	9983	+	7223	7270	48	174	224	ATGTCTTACTATCAATACCTACCTTACTCCATCCCCATGCCACCTTGA
AFL2G_04808	gi|156128278|gb|AAIH02000344.1|	22591	23403	+	22428	22475	48	116	225	ATGCTGATAGGAGACCAGGTTAACTGTGAAAACACCTGCAGTAGGTAA
AFL2G_03928	gi|156128416|gb|AAIH02000206.1|	32351	33361	+	32189	32236	48	115	227	ATGATGATATCTATCCCCGTGCGGCACAGGAAGCAGGCTGTCTTATGA
AFL2G_06588	gi|156128564|gb|AAIH02000058.1|	90043	91277	-	91320	91367	48	43	229	TTAGATTTGGTACAGATTCTTGGTGTCGTTAAAATCCGGGAACAACAT
AFL2G_02739	gi|156128613|gb|AAIH02000009.1|	138883	139996	-	140157	140204	48	161	229	TCAGATATTGCGCACATGATCGGCGGTGTTTTGGTCAGTTGCGGTCAT
AFL2G_08330	gi|156128462|gb|AAIH02000160.1|	24709	28198	-	28204	28251	48	6	237	TCACGGACGATTGTTCCTTAAGGCAGACAGTGCTTGAGAATTTGGCAT
AFL2G_05927	gi|156128604|gb|AAIH02000018.1|	49965	52276	+	49794	49841	48	124	253	ATGCGAGTCGAGGTTAATTCTGGTCAATCTTACCAGTATTGGGACTGA
AFL2G_05896	gi|156128604|gb|AAIH02000018.1|	148304	149473	+	148060	148107	48	197	255	ATGACCTCAAATTTCCATTTCAACCCCACCCTGGCATCCTGTGCCTAA
AFL2G_03871	gi|156128418|gb|AAIH02000204.1|	19786	20691	+	19728	19775	48	11	265	ATGCCCTGCCACAATCACAACTCACAAACCGAGTTCGGATGCTTTTAA
AFL2G_04273	gi|156128614|gb|AAIH02000008.1|	76184	78560	-	78648	78695	48	88	267	TCAGAGCGGAGTGAGTAAGAGGGGCAGTGGGGAAACCTGCAGTGGCAT
AFL2G_03154	gi|156128580|gb|AAIH02000042.1|	100495	101439	-	101529	101576	48	90	273	TCAATTAAAGATGAACGTTGAAGTGGGAAAGAGAAAAAAAAAGTTCAT
AFL2G_01384	gi|156128063|gb|AAIH02000559.1|	3296	6166	+	3039	3086	48	210	276	ATGCAACTTTTTGGGCCCAGGCTGACTTTGCATCTGGGGCCAAATTGA
AFL2G_09942	gi|156128579|gb|AAIH02000043.1|	11761	12728	+	11486	11533	48	228	278	ATGCCCACATTCAGAAGTATAGTCTCCATAGATCCGTTACATTGTTGA
AFL2G_07013	gi|156128489|gb|AAIH02000133.1|	38959	40430	+	38682	38729	48	230	281	ATGGTAATCCTTGCTATGGCTGCCGGCGGGCAAATAAGCCATGCATAA
AFL2G_08463	gi|156128499|gb|AAIH02000123.1|	24518	27912	-	28030	28077	48	118	289	TTAGCGGGTATTTATCAGGCACGATAGCACGCCTTCTCTCTCTCCCAT
AFL2G_04457	gi|156128543|gb|AAIH02000079.1|	67167	68689	-	68837	68884	48	148	291	TTAAATAGAGAACAAAGAATTCACGAGAATGAGATAGATGGTGGGCAT
AFL2G_04939	gi|156128534|gb|AAIH02000088.1|	77046	78544	+	76760	76807	48	239	295	ATGACTGCTATCAGCGTGCACGGTGCACTTTGCAGGTCCAAGCGATAG
AFL2G_07673	gi|156128443|gb|AAIH02000179.1|	2115	3191	-	3424	3471	48	233	296	TTAGGGCTGAGCTAGTTGGAGCAAGTGCTCCCTTTTGTAGTTCTGCAT
AFL2G_11753	gi|156128524|gb|AAIH02000098.1|	89934	90699	-	90724	90771	48	25	298	TCAATGCCTTGGTGTGAAAGAGGGGTGTTTTATTAGTTCGAGATTCAT
AFL2G_04187	gi|156128396|gb|AAIH02000226.1|	9495	10403	+	9207	9254	48	241	299	ATGACCATGTCCCAATGGCTCCAGGAATTTCTACTACCTTCTCGTTAA
AFL2G_02495	gi|156128391|gb|AAIH02000231.1|	54778	57003	+	54453	54500	48	278	328	ATGTCAAGTCTCTTTGTACTCCTTGGTAATATTCTATATAACATGTAA
AFL2G_12401	gi|156128156|gb|AAIH02000466.1|	4473	5531	-	5573	5620	48	42	345	TCAAGCCTCAAAAACAACTGTCCAGCAGTTCGGAAATAGGCGAAGCAT
AFL2G_00643	gi|156128548|gb|AAIH02000074.1|	9850	13821	-	13833	13880	48	12	370	TCAGTCGTGCACTGCGCCGCGAGCGCTTCCCTGGTCCTCTACCGTCAT
AFL2G_01817	gi|156128619|gb|AAIH02000003.1|	235741	236840	+	235690	235737	48	4	372	ATGCTTCTTCCGTCCAAAAAAATCCTACTTCACTACCTCACAACTTAA
AFL2G_01235	gi|156128143|gb|AAIH02000479.1|	4838	5701	+	4460	4507	48	331	385	ATGGAGAAGAAATCCCATTCGGGGAATGATACACAGGACTCAACCTGA
AFL2G_08292	gi|156128343|gb|AAIH02000279.1|	30964	32573	-	32725	32772	48	152	388	TCAATGAAACTTATTGTTCTTTGAGCGGAGGGGCACAACCGATCCCAT
AFL2G_03456	gi|156128485|gb|AAIH02000137.1|	10321	12332	-	12577	12624	48	245	390	TTATAAAGGAAAACAATGGTTGTCAGTGTTGCAGTATGGGGAAGGCAT
AFL2G_05382	gi|156128463|gb|AAIH02000159.1|	75434	79253	-	79554	79601	48	301	399	CTACAGTGAGCACTTCTGGAGACACCAAGAAACCAGGATAGACGACAT
AFL2G_07518	gi|156128583|gb|AAIH02000039.1|	122313	132840	+	121942	121989	48	324	399	ATGATTGACCGCAGGGCTACCCCGGCTGCTGCATTGGAACAAGTTTGA
AFL2G_02120	gi|156128586|gb|AAIH02000036.1|	16183	16957	-	17110	17157	48	153	406	CTAGAAACACACTGAACCGTGGTTTAATCTCCGGTTAATTCGGCACAT
AFL2G_02150	gi|156128586|gb|AAIH02000036.1|	100554	101654	-	101714	101761	48	60	408	TTAACAGCTGCTGTTTTCTGCTCCGAGATACGATTTTCCCGGCTCCAT
AFL2G_10061	gi|156128104|gb|AAIH02000518.1|	33	2252	-	2275	2322	48	23	436	TCAAAGGTCCCAGTACCCCTTTGGATGTAAGAATAGGGACAAAGCCAT
AFL2G_03404	gi|156128555|gb|AAIH02000067.1|	47943	51298	+	47554	47601	48	342	437	ATGACGATGACGATGACGAGGAAGATGAGGACGATGAGGAATGAGTGA
AFL2G_00415	gi|156128612|gb|AAIH02000010.1|	48031	48918	-	49027	49074	48	109	440	TTATATACTGATAGGGATTAGACAATAGATATAGTAGTCTTGTAGCAT
AFL2G_05604	gi|156128545|gb|AAIH02000077.1|	99657	102510	-	102648	102695	48	138	443	TCAACGTATATGCAGTTGTGATAGGCCCAGTGTAACAGAATCCAGCAT
AFL2G_08152	gi|156128605|gb|AAIH02000017.1|	32630	34341	-	34361	34408	48	20	450	TTATTTCTCCGTTTGTGAGGGGAAACGTAAATTGGAGCTGTTCCTCAT
AFL2G_03470	gi|156128485|gb|AAIH02000137.1|	48479	50491	+	48166	48213	48	266	472	ATGGCGGGCTCCGATCTCGTTGACCATTCCCCCCCACCATCCCACTAA
AFL2G_05917	gi|156128604|gb|AAIH02000018.1|	83004	83863	-	83998	84045	48	135	525	CTACAGATCCACCTTGTTAGCTGCGATCACATACGGACGGTTGAGCAT
AFL2G_02449	gi|156128407|gb|AAIH02000215.1|	50516	52813	+	49996	50043	48	473	529	ATGGGCTTTGTTACTGGAACAATACCTGCTAGGAGATTCCGGAGGTGA
AFL2G_02779	gi|156128478|gb|AAIH02000144.1|	10396	11316	+	9932	9979	48	417	538	ATGACTGGGGGCAAAAGCCACCTCAGCAACAATCGTCATCGTATTTGA
AFL2G_07770	gi|156128536|gb|AAIH02000086.1|	22368	29824	+	21911	21958	48	410	581	ATGAGCTCTATGACCTCTTTTTCGCTCCTTGTTTCTTCCTTCTGCTGA
AFL2G_04189	gi|156128396|gb|AAIH02000226.1|	14014	15195	-	15312	15359	48	117	585	TTACTGCGGAAATTTCTCGTTGGCGGTGAACAAACACTGTACGTACAT
AFL2G_10885	gi|156128620|gb|AAIH02000002.1|	47901	49856	-	50271	50318	48	415	598	TCACAGAGACTTTGTCGAAGAGAAGCAAGGAGAAAGATAATAAATCAT
AFL2G_05757	gi|156128610|gb|AAIH02000012.1|	203001	204437	-	204541	204588	48	104	609	TTATTCAACAAAGTAGTCACTCCCAACCCGCAGAAAGGAGGATAGCAT
AFL2G_02048	gi|156128616|gb|AAIH02000006.1|	80971	83653	-	84128	84175	48	475	614	TCAGTTCTTAATTCTCTCGCTCTGACTTTGAGGAGGGGAAAAGATCAT
AFL2G_05629	gi|156128549|gb|AAIH02000073.1|	43466	46718	-	47013	47060	48	295	914	TCAAAGCAAAAGCAAATTGGCAACGCGAAACGAGTGATAGATGCACAT
AFL2G_04476	gi|156128543|gb|AAIH02000079.1|	115176	118171	-	118292	118339	48	121	958	CTACCTCAGCAACGGCAGCAACAACGATTGCTGATGGAAGTGGCCCAT
AFL2G_08779	gi|156128516|gb|AAIH02000106.1|	28350	29042	-	29051	29101	51	9	71	CTAGTTGATTATATGCTGTACTCTGGAAATAATGGTTTTGCGCGGGTTCAT
AFL2G_03626	gi|156128523|gb|AAIH02000099.1|	63945	65549	-	65568	65618	51	19	87	TCAGAACAACCGAAAACAATACAACTCGCGGGGCCTAGGGCAAAAATGCAT
AFL2G_00212	gi|156128578|gb|AAIH02000044.1|	132647	134419	-	134446	134496	51	12	90	TCAACACGCAGGAAAGCGATCGGCGTCGACACCGAACACACGGAGGGCCAT
AFL2G_07020	gi|156128489|gb|AAIH02000133.1|	57542	58976	+	57398	57448	51	31	102	ATGGCGCAAGCCTTTGGCTATTGTTCATCTCCTCGTGGTTACATGGTTTGA
AFL2G_04144	gi|156128538|gb|AAIH02000084.1|	103619	104939	-	104948	104998	51	9	105	TCATTCGCGCGAGTTACTGTACTGCGATAGGCAAACCGCAGTATAGCACAT
AFL2G_03971	gi|156128440|gb|AAIH02000182.1|	51278	52087	+	51203	51253	51	25	105	ATGACCATGGAAAGCTGTCCAACATTGTCTGTGATTTCTGGCCAAAACTGA
AFL2G_10227	gi|156128344|gb|AAIH02000278.1|	12875	15029	-	15078	15128	51	49	118	TTACCCTGTCGAAAAGTAGGGAGAGTGTGTACACCGCACGAAACAAGTCAT
AFL2G_03757	gi|156128472|gb|AAIH02000150.1|	40503	42353	-	42419	42469	51	66	120	CTACTCCGCAACACTGTAAGAAGGATGACCGTCGAGGCAGCCGTGATTCAT
AFL2G_04571	gi|156128554|gb|AAIH02000068.1|	17244	19805	-	19821	19871	51	16	123	TTAAGAATGGGTGATGCAGTTATATAGGCCACGGTGCGAGATGGAAATCAT
AFL2G_01262	gi|156128498|gb|AAIH02000124.1|	67785	70329	+	67674	67724	51	61	123	ATGCGAGTCCAGTCCTATAGCCATAGTCTCTCCATTTCCGGGGCTATCTAA
AFL2G_06161	gi|156128409|gb|AAIH02000213.1|	30655	31564	+	30538	30588	51	67	123	ATGAGATGTAGTTCATCATCTTGGGCGATAAAAGAGGGGGGATTGCCCTAG
AFL2G_05817	gi|156128588|gb|AAIH02000034.1|	63692	65094	+	63609	63659	51	33	140	ATGCCCGATAACCTCCCCTCCCATCCAATGGCCCGCGACAACAAAATTTGA
AFL2G_00818	gi|156128390|gb|AAIH02000232.1|	29875	30888	-	30920	30970	51	32	149	TTAAGTTTTGGAGGATGTTGGAGAATCGGAAGGGAAAGGAAAGACGACCAT
AFL2G_11249	gi|156128174|gb|AAIH02000448.1|	167	2529	+	47	97	51	70	167	ATGAAAGGCCCCGGTTATCTTTGTCTGGATGCAATGATCAGCATTTCATAG
AFL2G_08082	gi|156128615|gb|AAIH02000007.1|	100003	100834	-	100840	100890	51	6	170	TCATTGAGTGACGAGTGGATGTATACTTTGTAGCAAGGCTGCGACGTTCAT
AFL2G_06263	gi|156128185|gb|AAIH02000437.1|	1385	4015	-	4100	4150	51	85	171	CTAGAAAAGTGTCTCGTGATGGGGGAGAGATTTCCAGTGTGAAGGACCCAT
AFL2G_07039	gi|156128279|gb|AAIH02000343.1|	9838	11343	-	11440	11490	51	97	171	TCATATGGGTTTGTGGTACGGGTTTTCAGGGGCTGATATATTGTGTTTCAT
AFL2G_04443	gi|156128543|gb|AAIH02000079.1|	25171	26370	+	25009	25059	51	112	171	ATGCAATGTTGGCAGCTGGAGGAGTATAATGTTTTGAGAACCAAATACTAA
AFL2G_11778	gi|156128524|gb|AAIH02000098.1|	29728	30646	-	30731	30781	51	85	173	TTATTTATCCTCAACTATAGCGGTTAGATAGATGTAAAGTAATGTTGTCAT
AFL2G_01951	gi|156128494|gb|AAIH02000128.1|	13934	16342	-	16447	16497	51	105	177	TTATTCTTTGACGAGATGGTGAGCGCGCGTGGTTGCGATCAAGCGAGGCAT
AFL2G_04913	gi|156128534|gb|AAIH02000088.1|	9023	9844	+	8883	8933	51	90	178	ATGGGAGAAAGAACAGATCAGAGCTCTCCATTCTTTTGGCAACGTTCTTAG
AFL2G_03937	gi|156128416|gb|AAIH02000206.1|	56989	59090	+	56824	56874	51	115	188	ATGGCTGGTCCTTGTATACAGTGGCATCGGAAGACCAGGTCCTCGTTTTAA
AFL2G_00158	gi|156128368|gb|AAIH02000254.1|	18208	21000	+	18037	18087	51	121	192	ATGGAGTTAGCAGCCGAGGTTCATTCGTCGCCTTGTCTTAGCGACCGCTGA
AFL2G_01542	gi|156128217|gb|AAIH02000405.1|	11750	13504	+	11543	11593	51	157	210	ATGATATGCCACGTAACAGAAATCGATCAGCCCTCGACCCGCTCACTGTAA
AFL2G_03363	gi|156128544|gb|AAIH02000078.1|	103092	106421	-	106538	106588	51	117	214	TCAACCGAGTGGCTTTCCTTTGCCTGGGATTAAACAAACTAGAGAAATCAT
AFL2G_11963	gi|156128492|gb|AAIH02000130.1|	53532	57430	-	57556	57606	51	126	217	TTATCCGCAGTCCTGGTGCGGGACGATGATAACGACAGCGGGACACACCAT
AFL2G_10292	gi|156128590|gb|AAIH02000032.1|	24881	26941	-	26992	27042	51	51	246	TCAACCACGATAGTGTCGAAGATCTGCAGATGGAGGGAAAGGGGCAAACAT
AFL2G_03515	gi|156128551|gb|AAIH02000071.1|	91939	93512	-	93636	93686	51	124	265	TCAGGCCAATCTTGACCTCTCTCGGCACCGCCGCTGCCGACCGACCGGCAT
AFL2G_07636	gi|156128519|gb|AAIH02000103.1|	58143	59211	-	59272	59322	51	61	270	TCAACAGAGTTCCTGCTTGCTTGAAGAGCTTTCGGGATCAGGCAACTTCAT
AFL2G_12335	gi|156128386|gb|AAIH02000236.1|	34017	35774	+	33854	33904	51	113	278	ATGGCCGACGGCCGACGGCCTCCATCACCGCATCTTCGTCCTCTAATTTAA
AFL2G_00052	gi|156128433|gb|AAIH02000189.1|	49744	50538	+	49580	49630	51	114	287	ATGTGTATCAAACAGGACAATATACCGAGGCATACGTGCTGGATGCTGTGA
AFL2G_05921	gi|156128604|gb|AAIH02000018.1|	74072	75432	+	73861	73911	51	161	292	ATGTCCGCCGGACCCAAAGGTTCCTATCGCGAGGACCTTCCCCCGCACTAG
AFL2G_09144	gi|156128597|gb|AAIH02000025.1|	176961	177453	+	176701	176751	51	210	305	ATGAGGCAAGAGGAATTGGGCCACAATAATTTTGTAGGGCCGAGTGCGTGA
AFL2G_05146	gi|156128596|gb|AAIH02000026.1|	23116	24593	+	22810	22860	51	256	319	ATGGACATTCCGGTATCCGAGTCGACCTTCGCTGTTGCATCGTCGGAGTAA
AFL2G_02354	gi|156128535|gb|AAIH02000087.1|	112910	116599	-	116659	116709	51	60	326	TCAGGTGCGGAGAGGTAGCAACAGGGCGGCTTGAGTGGCTGAAAAAAACAT
AFL2G_03518	gi|156128551|gb|AAIH02000071.1|	98914	101351	+	98601	98651	51	263	353	ATGTCGTTTCAGGCGCCTCATGACTCAATTATACTCTCGTCATCGAAATAG
AFL2G_01663	gi|156128438|gb|AAIH02000184.1|	3160	4588	-	4714	4764	51	126	381	TTAATACTTTTCGTCTACAGTGGTGCTTGGTGATCGCCAGCAAGTGATCAT
AFL2G_04202	gi|156128396|gb|AAIH02000226.1|	44646	45660	+	44404	44454	51	192	382	ATGATAGGCGGCAAAGCGAAAGTATCGAGAGGCGATCGCCGAACTCATTGA
AFL2G_02450	gi|156128407|gb|AAIH02000215.1|	53387	56215	-	56381	56431	51	166	410	TCAAGGCTTAAATCGACTATAAGACGAGCGTTCGGACCAGTAGATGACCAT
AFL2G_05730	gi|156128610|gb|AAIH02000012.1|	133292	134467	-	134586	134636	51	119	426	TCATAGGTGAAATGGGAGCCAAATCGTCTCCTGCTGTTGCTGGAGTCTCAT
AFL2G_01350	gi|156128509|gb|AAIH02000113.1|	11429	13449	+	11053	11103	51	326	428	ATGACCTCCACAAGTTGCTTGAATATCTTCAATCAGCATTCAGTCTGGTGA
AFL2G_04413	gi|156128598|gb|AAIH02000024.1|	149815	150855	-	151027	151077	51	172	435	TTAGATCTGGAGTGGTGAATGGCGTAAGGTTGAAGTGAACCACTGAATCAT
AFL2G_01269	gi|156128498|gb|AAIH02000124.1|	86382	88847	-	88910	88960	51	63	457	CTAGCCCAAGTCCAGGATAAGAACGTCTTGAATGGGATATATTGTAGTCAT
AFL2G_12297	gi|156128561|gb|AAIH02000061.1|	108814	111506	-	111805	111855	51	235	504	TCACGAAGCGGGCAATACGACTGTAAAGCGCTGCGGGAGAATGAACGGCAT
AFL2G_03606	gi|156128523|gb|AAIH02000099.1|	8728	10669	+	8295	8345	51	383	511	ATGCCTCGACTGGTCGCTGTCAATTGCGACTTCAAGTTTACGGTGTGCTAG
AFL2G_05505	gi|156128347|gb|AAIH02000275.1|	27627	29911	-	29991	30041	51	80	626	TCACAGTATTTCGCCGGGAGTGCAATCCGATGTAACGCAGCCACTAACCAT
AFL2G_04660	gi|156128572|gb|AAIH02000050.1|	90047	93199	-	93269	93319	51	70	655	TTAATGTGTTAAAATATCCACGAGACGGGCGAGAGAATCGAGGTGAAGCAT
AFL2G_06916	gi|156128497|gb|AAIH02000125.1|	51284	53878	-	54189	54239	51	311	716	TTACTGAGCCAGCGTCTGGTATCGTCCAAAGCCAGATGAGCGCAGGAGCAT
AFL2G_02852	gi|156128377|gb|AAIH02000245.1|	35530	36905	-	36998	37048	51	93	791	TTAGTAAGGCACAAGTACACCGTATGCGACACACACTGGAGCGTAAAACAT
AFL2G_07109	gi|156128547|gb|AAIH02000075.1|	51961	53613	-	53631	53681	51	18	903	TCAATCCGTCGAGCAAACAAATGATTGGAAAATGCCGCAACTGATTTGCAT
AFL2G_06895	gi|156128497|gb|AAIH02000125.1|	2193	2978	-	3088	3138	51	110	963	TTAGTGGTCCCACGTGACTATTTCCCGAAGTATATACTTCAGGGAGAACAT
AFL2G_02706	gi|156128613|gb|AAIH02000009.1|	37892	40934	-	40937	40990	54	3	62	TCACTCTTGTTTCTCAAAGGCATGGAATATCGGATCAACAGGCCTACAAGTCAT
AFL2G_04310	gi|156128614|gb|AAIH02000008.1|	191375	192056	-	192078	192131	54	22	80	TTAGTGGCGATGTCGGTGAGAGATGACAAGGTTGCTGAAGTTAACCCTCTCCAT
AFL2G_11087	gi|156128593|gb|AAIH02000029.1|	187851	189250	-	189268	189321	54	18	82	TCACGGGACTCTTGGATCGCGGATCTTCGTCGACAATGAAAGCACCCTTAACAT
AFL2G_11839	gi|156128584|gb|AAIH02000038.1|	7829	9402	+	7739	7792	54	37	96	ATGGACGAGGTAGGGCTTCATAAGTCACGACTGATGGATCTTCACAAAGCCTAA
AFL2G_03663	gi|156128400|gb|AAIH02000222.1|	18317	20287	-	20323	20376	54	36	106	CTAAACTTTGAAAGTAGTTGGCGGGGGACAGATGTTGGAAATTTTTAAAGTCAT
AFL2G_10994	gi|156128413|gb|AAIH02000209.1|	39374	41390	+	39281	39334	54	40	113	ATGGCCTGTGTGATCAACCCTAGTGTTTCTATAGGGCTGACTAATACTGAATGA
AFL2G_04850	gi|156128437|gb|AAIH02000185.1|	62453	64309	-	64332	64385	54	23	116	CTAAGTGGATGACTGAATGATTGATAGTTCATGGACTTGGGCGTAAAAGGTCAT
AFL2G_02213	gi|156128259|gb|AAIH02000363.1|	24034	26766	+	23976	24029	54	5	119	ATGGTTGAGAAATCCCAACACAGAATGTACCTTGGGTGTAAACTGAAGAGCTAA
AFL2G_05576	gi|156128545|gb|AAIH02000077.1|	23236	25683	+	23178	23231	54	5	134	ATGTTCTCTTTGCTACTTTGGCACCCGAAAGCGAAGCTTTATCAGGTCTTCTAG
AFL2G_09987	gi|156128356|gb|AAIH02000266.1|	35231	36373	+	35126	35179	54	52	136	ATGGTACCCCATGGAATTACAATCATTCGAGCAGTTAACGGCAGTTCCTCTTAA
AFL2G_07439	gi|156128466|gb|AAIH02000156.1|	1656	3068	+	1549	1602	54	54	148	ATGGCCTGCTCGCACCAGAGCGGCCTCCGTGCCGCTCTCAACTCTCCAGGTTGA
AFL2G_05841	gi|156128588|gb|AAIH02000034.1|	127672	129324	+	127547	127600	54	72	151	ATGACATTGGTTTTCTTCTCTTCGCACAACTTTCTGAGGCGTTTCCTGTTTTAA
AFL2G_08135	gi|156128615|gb|AAIH02000007.1|	250643	251785	-	251813	251866	54	28	158	CTATGCTGTAAAATGTTCAGTCCTTTCTGCGCGTTGAACACTTCTGTGAATCAT
AFL2G_09938	gi|156128579|gb|AAIH02000043.1|	21521	22822	-	22831	22884	54	9	159	TCAACACCCGATGAGGAGGAATGAAAGACGGCAGAGACAAGGGAGGGGATTCAT
AFL2G_02508	gi|156128571|gb|AAIH02000051.1|	38336	41731	-	41745	41798	54	14	167	TTACTCGAGGGACCACGCTAGGGTAGGCGTCAAAAGAAAGATGTAGCGGCTCAT
AFL2G_05680	gi|156128445|gb|AAIH02000177.1|	17139	20169	+	17013	17066	54	73	171	ATGTGTCTGTGGACGCACCTTTATGTGTCCCATCCACAGCATACAGCTTTATAG
AFL2G_08056	gi|156128615|gb|AAIH02000007.1|	41806	43010	+	41641	41694	54	112	172	ATGAGCTGGAACTCCGCCAAACAACAACTATGGGGAACACACATCCCACCATGA
AFL2G_02923	gi|156128526|gb|AAIH02000096.1|	76285	77085	-	77188	77241	54	103	173	TCAAAGCAGCAGCCACAAGCCTGAGACTGAATTGGCTTTATAATTCCAATACAT
AFL2G_05675	gi|156128445|gb|AAIH02000177.1|	38479	39655	+	38382	38435	54	44	178	ATGTACCATACTACCAACAATTTTACGTACTATCTTCTAGCTACTTTCTGCTAA
AFL2G_10076	gi|156128452|gb|AAIH02000170.1|	51118	52693	+	50938	50991	54	127	182	ATGGATTGTCATCATCATTGTTCTTCCTGGCAATTCCTCAGTTCTCTAATCTAA
AFL2G_05303	gi|156128562|gb|AAIH02000060.1|	54928	57320	+	54792	54845	54	83	184	ATGATGAGAGTGGCCAGAGTCCCCATCCTGCGGTGCCGACATGCTCTGAGCTGA
AFL2G_03117	gi|156128580|gb|AAIH02000042.1|	575	1202	+	454	507	54	68	188	ATGGCGCTTATGCTCAAATTTTGGAAGACACACTGGCCGATAGAGACCTCATAG
AFL2G_00337	gi|156128484|gb|AAIH02000138.1|	30441	31491	-	31557	31610	54	66	207	CTACATTCCCTTATATGGTCCGTGAAAGGGCAACGCACTGCTGGTACTGTTCAT
AFL2G_09921	gi|156128579|gb|AAIH02000043.1|	75064	76591	-	76681	76734	54	90	214	TTATGGAGTTAAATCACCCCGCCGGGCAATGTCGTGATCTACTACTAGTAACAT
AFL2G_04557	gi|156128220|gb|AAIH02000402.1|	15173	16405	-	16499	16552	54	94	216	TTATAAAGCTTCTGGAAGCCTGAATTCTTGACGTAAGTGGGCAGATCCCCACAT
AFL2G_03785	gi|156128609|gb|AAIH02000013.1|	27308	27994	-	28146	28199	54	152	218	TCAAACACGACAATGTCTGAGCGTTTTCTCAGAAAGTAATAATGAGCGTGACAT
AFL2G_10932	gi|156128620|gb|AAIH02000002.1|	194097	195002	+	193910	193963	54	134	219	ATGAGGAAGAGACCGAGTAAGGATTCTTCCTCGAATAACAGTGTCTGGAAGTAA
AFL2G_09158	gi|156128597|gb|AAIH02000025.1|	126863	128655	-	128679	128732	54	24	223	TCACCACAGCAAACTTTTATCGATAATGAAATGTAGGTGGGTGATGGATTTCAT
AFL2G_00793	gi|156128514|gb|AAIH02000108.1|	71992	72777	-	72895	72948	54	118	237	TCACGTTCCTTGGAGAAGATGGTCGACCACGAGGGGTTGGGGCTGCCCCTCCAT
AFL2G_05235	gi|156128546|gb|AAIH02000076.1|	84480	86129	-	86247	86300	54	118	243	TTAGTTGAGAATGAGTGTCGATGGAGGGAGAGAATGTAAAGAATGAACGACCAT
AFL2G_06492	gi|156128461|gb|AAIH02000161.1|	24486	26011	+	24382	24435	54	51	245	ATGCCGTTTGGTCGACGCTCGTGTCGAATGACAACCAGACAAAATATCCATTGA
AFL2G_03481	gi|156128485|gb|AAIH02000137.1|	77415	78390	-	78512	78565	54	122	282	CTAGTGATCAACTAAGGAAAACAACCAATTCAAGGGAGCTTGCAAAAATAGCAT
AFL2G_01631	gi|156128216|gb|AAIH02000406.1|	7005	8074	+	6726	6779	54	226	289	ATGATTAAAGGGGGAAGTATTCGAAAATGGAGAAAAAAAACTAGCTCTATATGA
AFL2G_01409	gi|156128353|gb|AAIH02000269.1|	19996	21454	-	21455	21508	54	1	296	TTAATTTCTTATCTTGTTTTTGTTATCCTTGCGGTTGGAGGTGGAAATGCCCAT
AFL2G_00185	gi|156128578|gb|AAIH02000044.1|	52415	54363	+	52134	52187	54	228	299	ATGATTTCTATGGCCCGGCCCATTCGCCGTTGCTGGTGGATATATTGCGGTTGA
AFL2G_03801	gi|156128609|gb|AAIH02000013.1|	61791	64337	-	64463	64516	54	126	306	TCAGAGTGACGCGAGGTCGCGAACACAGCGGAGATTGCGGAAGATGCAGCGCAT
AFL2G_02931	gi|156128526|gb|AAIH02000096.1|	94190	94501	+	94016	94069	54	121	309	ATGAGTTCAATCAGTAAGGTTCCTCGCCTTTTCGGTTTCCATGATCCTATATAA
AFL2G_09404	gi|156128496|gb|AAIH02000126.1|	31501	32759	-	32884	32937	54	125	325	CTATAAGGATCGTTTACCCACGGTGAGATTTGTAATCGACCTTGATATCGTCAT
AFL2G_09599	gi|156128553|gb|AAIH02000069.1|	31484	33202	-	33348	33401	54	146	331	CTAGTGGGGTGCTTCTGGTATTAGTCGGGAATCTTGTAGATTGAGTGGAAACAT
AFL2G_06886	gi|156128372|gb|AAIH02000250.1|	46634	50222	+	46355	46408	54	226	338	ATGTTTTCGGTTCTTTCTGGTCTTCTGATAAGCCAGCGATCGGATCGCTGGTGA
AFL2G_07700	gi|156128608|gb|AAIH02000014.1|	76151	78862	-	78890	78943	54	28	339	TCAGAGGCATGAATCAGCTACTCCTAGCAGCAAGTCCGACTGGCTTCCTGGCAT
AFL2G_03251	gi|156128602|gb|AAIH02000020.1|	201656	202524	+	201417	201470	54	186	370	ATGTTCCAGAAGTGGATCCAGACACTCGACCGAGTCAATGCTTGGCACCGATGA
AFL2G_01762	gi|156128619|gb|AAIH02000003.1|	70264	70461	+	69927	69980	54	284	382	ATGATGGTTCACCGACCCGTCAGACAGCATGGAGGGCTCGCCGCTCCACTGTAG
AFL2G_11586	gi|156128600|gb|AAIH02000022.1|	62176	62768	+	61859	61912	54	264	393	ATGTTGAGTGGCACCGGCTGTAGAAAGATGCACATCCGGCTGCAGCATACCTGA
AFL2G_06849	gi|156128570|gb|AAIH02000052.1|	91202	92599	+	90833	90886	54	316	398	ATGATATCAATGCGGGGGCCTTTCTTCTACCAGGCCAACCTTGTCCTCGTCTAA
AFL2G_09865	gi|156128305|gb|AAIH02000317.1|	25066	26947	+	24675	24728	54	338	398	ATGATTGAGTCTCTTCGCCTGTTTTTGGAAGGTTCCAATGAGTTCCCAATTTAA
AFL2G_00190	gi|156128578|gb|AAIH02000044.1|	67457	70030	+	67028	67081	54	376	447	ATGTCGCATGCCCCTCGACCGGTTTTTTCCTGGAGTGACTCAAACGCCGTGTGA
AFL2G_10192	gi|156128240|gb|AAIH02000382.1|	7851	8622	+	7649	7702	54	149	469	ATGCGTCTGTTTCACCTCAATCCTATCTGTTTAGAGCCTTTTCTCGGTCTATAA
AFL2G_00908	gi|156128302|gb|AAIH02000320.1|	32264	33605	-	33692	33745	54	87	490	TCACCGGACACAATCGTGTTCCACTCGTGAAGGAATTCCTAAAGAGGACTTCAT
AFL2G_05655	gi|156128549|gb|AAIH02000073.1|	121602	122928	+	121094	121147	54	455	521	ATGATGTCTCGTTTGGGTCAGCGCGTCTTCGATTCATTCTCCTCTCGATGTTGA
AFL2G_09677	gi|156128349|gb|AAIH02000273.1|	25626	27491	+	25092	25145	54	481	538	ATGAAGACCAGACCGTCCACGTTCCTCCCATCCGTTGTCCAATGGAGGGGCTGA
AFL2G_01593	gi|156128589|gb|AAIH02000033.1|	126294	133881	-	133911	133964	54	30	574	TCAAGTTGGCGACAAACCAAAAGATGCAAGCAATAATCGGTAATCCGCTATCAT
AFL2G_06816	gi|156128276|gb|AAIH02000346.1|	12868	15902	+	12799	12852	54	16	611	ATGGGATCCGAAGCTATAATATCACGGAACTCGGATACGTTGCGATTCGTCTAG
AFL2G_10018	gi|156128222|gb|AAIH02000400.1|	9652	12655	-	12716	12769	54	61	621	TCATATATCACCGGCGTTGAAACCTACTGAGACGATAACGAAAAGGAACGTCAT
AFL2G_06419	gi|156128607|gb|AAIH02000015.1|	225665	228091	-	228143	228196	54	52	775	TCAGACAACTAGCGACGTGAGAGAAGCAGTAAGGCTGTATATATGAGTGGTCAT
AFL2G_08176	gi|156128605|gb|AAIH02000017.1|	101799	102512	-	102551	102604	54	39	808	CTAGGAAGCGCCGGTCGTTCTCGATGTGTGGAGATGGGACGGACCGAATTTCAT
AFL2G_00994	gi|156128107|gb|AAIH02000515.1|	262	1864	-	1989	2042	54	125	836	TCAGGAGTAACTCGAGGGAGGAGAAAGGAAGAAAACAGAGATCCTGTACCACAT
AFL2G_00402	gi|156128612|gb|AAIH02000010.1|	10214	11401	+	10136	10192	57	22	106	ATGCAGTTGCACCTACTTGTTGGCAGCCCGACAAGAGCCCAGAGCAGGTTCTCATAA
AFL2G_05648	gi|156128549|gb|AAIH02000073.1|	96425	98448	+	96351	96407	57	18	110	ATGTACCTGCTTTCAGAAGACCGACTGTTTCTGCTTCGCATCCAATTTATGTTGTAG
AFL2G_02099	gi|156128616|gb|AAIH02000006.1|	233324	241045	+	233254	233310	57	14	113	ATGATTAAGATCGTGAATATATTCTTTATACGATCTTGCCTCTTAGCGTTTATATAA
AFL2G_06660	gi|156128255|gb|AAIH02000367.1|	16561	17328	-	17358	17414	57	30	118	CTAGGAGTTACGTCCCTTGAGACTGGCGAAATATGGGCAGACATTGGAGATGCTCAT
AFL2G_03132	gi|156128580|gb|AAIH02000042.1|	43260	46431	-	46440	46496	57	9	127	TCAGCAGAGCAAAATGTTGAAAAAGCGGCGAGGGATCAAGGGTAGGGGCAGAAGCAT
AFL2G_12450	gi|156128426|gb|AAIH02000196.1|	6150	8546	-	8550	8606	57	4	129	CTAACTGGCACTATAGCAGAGGCTATAGGGTAAGAGGAGCGAGATGCTCAGCAACAT
AFL2G_07650	gi|156128443|gb|AAIH02000179.1|	73211	75646	-	75659	75715	57	13	136	CTAGCAATTGATTCGAGATTGGGAAGTTTGATTCAAGTACCAATCGAGGTCTTCCAT
AFL2G_11822	gi|156128454|gb|AAIH02000168.1|	69335	69688	+	69183	69239	57	96	155	ATGCCAGCTCATGATGGGCCAGTTGATGCCCAGGAACTTCAACTAGGCGAGGTTTAA
AFL2G_05358	gi|156128463|gb|AAIH02000159.1|	70	2555	-	2628	2684	57	73	183	TCACACCGACACAGGATCTTCGTACTTAGTGAAGCACCGACTTATGCAACCTTTCAT
AFL2G_02771	gi|156128613|gb|AAIH02000009.1|	225592	227182	+	225411	225467	57	125	205	ATGGTCTGGCTATCCTTGACTCTTCATGATTGCTGGTTAGGGTTCCATCCAGATTAG
AFL2G_10242	gi|156128187|gb|AAIH02000435.1|	16846	18506	+	16687	16743	57	103	210	ATGAGTAATGAGACGGTCTCACGGCCAATCCGAAGAGCCGAAGGCCGAACAAGATGA
AFL2G_04578	gi|156128554|gb|AAIH02000068.1|	35281	37052	+	35112	35168	57	113	212	ATGAAAGGGGCCTTCAAATCCTTCAACTTCATCGTGTCGCCAGTTTCTCTTCAATAG
AFL2G_09328	gi|156128320|gb|AAIH02000302.1|	9158	10405	-	10426	10482	57	21	213	TTAGGGAGTGCGTGGCGCTGATGTAAAGTGTAGGTGAAAGTATCTAGTTGTTTGCAT
AFL2G_10879	gi|156128620|gb|AAIH02000002.1|	23482	24678	+	23285	23341	57	141	217	ATGCGACATCTACATGTGATATCTACCGACAACCCCTCGGGTAATCAATGTGGCTAA
AFL2G_08726	gi|156128439|gb|AAIH02000183.1|	4704	6102	-	6116	6172	57	14	226	TTAGGAAATTGCTATCTGATCACAAGTCCGGATCAGAGTGTCTGGTTTGGATATCAT
AFL2G_06568	gi|156128564|gb|AAIH02000058.1|	44608	45776	+	44418	44474	57	134	228	ATGTGCCCCCGTCTCAATGGGCTGATGTGTCCTGTCGTAAAAGTTTTTAGCTCATAG
AFL2G_04359	gi|156128598|gb|AAIH02000024.1|	438	3655	+	320	376	57	62	232	ATGGGACAGTGCCCAGAATCGGATACGAACGGAAAGAAACTATGTCGACATTGCTGA
AFL2G_02181	gi|156128500|gb|AAIH02000122.1|	11244	13454	+	11028	11084	57	160	257	ATGCCAAGCCCCTCTAAGCCCGTTCGCCACAGAGACCTGTGGCTGGTGGCCCCATGA
AFL2G_06315	gi|156128446|gb|AAIH02000176.1|	44950	45648	-	45759	45815	57	111	261	TTATTGCCTTCTCGGAGAAAATGTGAAGTAAGACGGTATATAAGCTCCAAACGCCAT
AFL2G_07619	gi|156128519|gb|AAIH02000103.1|	14043	14862	-	15095	15151	57	148	261	TCAGGTCACACGTGCCACGACTTTGTTTCTAAATAAATCAACAGTCGGACCAACCAT
AFL2G_05659	gi|156128445|gb|AAIH02000177.1|	72900	74489	+	72680	72736	57	164	263	ATGCCTTCTCGTTCCTCGAATTCTTTTCACCTTTCTTGGATTCTTGTCTCAACGTGA
AFL2G_02809	gi|156128541|gb|AAIH02000081.1|	16905	17285	-	17454	17510	57	169	264	TTATATGTAGGAGGATGCTCCAATCCAGGCTCCTGCGTCACGATGGGAAGTAGACAT
AFL2G_05528	gi|156128493|gb|AAIH02000129.1|	48019	52203	+	47854	47910	57	109	271	ATGATTATTGGTTTTTTCTCTTGCACTCCCTTGCGCAATCCAAAACCCCAGCTATAG
AFL2G_00365	gi|156128242|gb|AAIH02000380.1|	22715	26479	-	26651	26707	57	172	277	CTAGAAAAGGAGTCGAGAAAGGAATGTGGTCTGAGAACACCGAAAAACCAAAAACAT
AFL2G_09676	gi|156128349|gb|AAIH02000273.1|	22602	23403	+	22357	22413	57	189	281	ATGACAAGAGAGAGATTGACTTGGAAATCTGAGCGGAGAAGAAGAAAGGGACGCTGA
AFL2G_04515	gi|156128532|gb|AAIH02000090.1|	21407	22965	-	23054	23110	57	89	287	CTAGTGAAGCGGTAGTGTAGTGGGGGTGAAAGAGGATAAGCCTGCAGTGTAAGACAT
AFL2G_10363	gi|156128422|gb|AAIH02000200.1|	58194	60212	+	57904	57960	57	234	293	ATGGAGCTAAAAAGGTGGATTCAGGCATTGACAGAGCGGGGGAGAAGGCAGCCCTAA
AFL2G_09943	gi|156128579|gb|AAIH02000043.1|	9528	10814	-	10992	11048	57	178	294	CTACCTATCAGACAATGCTAATAGTTGGGTCTCTGAGCCACGTATACACACCCCCAT
AFL2G_05976	gi|156128542|gb|AAIH02000080.1|	91475	92735	+	91192	91248	57	227	324	ATGGGAGATATCATTGGCCTGTTATCGCGATTTTTACAGACTAATCCCCGCTATTGA
AFL2G_02486	gi|156128391|gb|AAIH02000231.1|	31201	32119	+	30968	31024	57	177	333	ATGACATCGTTTGCGGGGCCACTGCTCATCGGATCGACGCTCACCTTTTTTTATTAA
AFL2G_06715	gi|156128556|gb|AAIH02000066.1|	127660	130340	+	127374	127430	57	230	341	ATGACTCTTCTGCAACTCCTTTTCCCCTCTCTCATATTTTGTCCCCTCCGGTGCTGA
AFL2G_05011	gi|156128550|gb|AAIH02000072.1|	62233	63899	-	63936	63992	57	37	374	TCAGCCAAGGGGTGGACGAGTTGATTTGATGGGCAAGTGGTGTACCCTCCTGTCCAT
AFL2G_09318	gi|156128480|gb|AAIH02000142.1|	86684	87403	-	87696	87752	57	293	375	TTATTCCTCAACCACTACAACAACGCTTCCAGAAGAAGTGTTGGACTGAAGGATCAT
AFL2G_11092	gi|156128163|gb|AAIH02000459.1|	2158	3608	+	1829	1885	57	273	377	ATGATCCAGCCGTCACGATCTACTCGCCGCCATCGATTTATTTCCTCACGTACCTAG
AFL2G_03852	gi|156128609|gb|AAIH02000013.1|	223532	224715	+	223305	223361	57	171	386	ATGGCTTGCGGTTTAGGTCAATTGATCTTGAACATCCCAGAGAGAGCTGGTTCTTGA
AFL2G_01946	gi|156128566|gb|AAIH02000056.1|	145876	147019	-	147266	147322	57	247	387	CTAAACTCGAAGATACCAAGAGTACTCCGTCGAGAGAGTAAGTATATATAGTATCAT
AFL2G_10009	gi|156128434|gb|AAIH02000188.1|	51872	52960	-	53229	53285	57	269	407	TTAGCCGTTGAGGTGCGAGAATGAATCGGCTTCTTGAATGGAGATAATGGTTTGCAT
AFL2G_01435	gi|156128594|gb|AAIH02000028.1|	45187	47254	-	47377	47433	57	123	419	TCAACAGCTATCGTAGTTCAAAATTGATCTGTCGACACCGGCACTAACAACAGTCAT
AFL2G_01572	gi|156128589|gb|AAIH02000033.1|	68610	70523	+	68209	68265	57	345	425	ATGTGCAAGGTTTGTGCACGAGCTTCTTTGCGATCCGTGAAAAACCATGGCCCCTGA
AFL2G_01299	gi|156128310|gb|AAIH02000312.1|	26897	31015	+	26673	26729	57	168	440	ATGATCTGCTGCACCTCGTTCGATCCTGTCAAACAAAACTTAAAAAAGACAGGCTAA
AFL2G_08555	gi|156128451|gb|AAIH02000171.1|	36945	37931	-	38050	38106	57	119	485	TCATAGTTTTATAGTACGGATCAACAGGCAACGAGACTCGCATAACAAAGACCTCAT
AFL2G_08382	gi|156128565|gb|AAIH02000057.1|	19981	21588	-	21752	21808	57	164	495	TCAGGATACAGTGCGGTGTTGTATAAGTTGAGATGTGAGGCAGACAACCCAGAACAT
AFL2G_04463	gi|156128543|gb|AAIH02000079.1|	79593	82100	-	82218	82274	57	118	508	TCAGTGGCGACAGGTGACCTTGTGAGGGATAGAACGTTGAACCTGGCCAATCGTCAT
AFL2G_03217	gi|156128602|gb|AAIH02000020.1|	101656	103981	+	101149	101205	57	451	515	ATGTACCAAACAGAGGTTTTTCTTTTGGATAAAGACATGAAGCTGAAGAATATGTGA
AFL2G_09076	gi|156128214|gb|AAIH02000408.1|	4527	6537	+	4037	4093	57	434	522	ATGTGCGGGGCAAGAGATACAAAGCCTGAACAAATAGAAATTCCCGGCTATAGGTAA
AFL2G_03340	gi|156128544|gb|AAIH02000078.1|	45985	46794	+	45547	45603	57	382	548	ATGATGTTTATAGATACTACACTTCGAGTTTCGAATTCTGGATGGTTGCCTGTATGA
AFL2G_03487	gi|156128551|gb|AAIH02000071.1|	4741	6117	+	4678	4734	57	7	656	ATGCCGTTCACTTCCGCAGGCAGCTCATGGTTTAGTCGTTCGCTGTCTAGAATATAA
AFL2G_07223	gi|156128581|gb|AAIH02000041.1|	72747	74198	-	74244	74300	57	46	681	TTAGAAGTCCACCGGCAAATCGCCGTGCGGTGCAAGGAGAGCTACTGAACGTCCCAT
AFL2G_02880	gi|156128094|gb|AAIH02000528.1|	794	1888	+	337	393	57	401	728	ATGTTACATCCATATCTCGGCTACGGCACACGACTAATCAGTCCTTTTCCTCGATAG
AFL2G_07066	gi|156128427|gb|AAIH02000195.1|	11170	15040	-	15057	15113	57	17	736	CTAACGTGATTTAATGCACGAGAGCGACAATAAAACGTGTTGTAAATAGCTCAGCAT
AFL2G_06819	gi|156128276|gb|AAIH02000346.1|	24307	26551	+	23884	23940	57	367	737	ATGCGCATCGGGATCCAGAGTCCCGTCCACTCGTTCGTAGTCTTGTTTACATCTTGA
AFL2G_07465	gi|156128466|gb|AAIH02000156.1|	75973	77352	+	75897	75956	60	17	90	ATGGTCTGCACCTCTCATTCGGTTCATATCCAGTACTTCTCATACAGTAACAGTGAATGA
AFL2G_11824	gi|156128454|gb|AAIH02000168.1|	72262	74655	-	74661	74720	60	6	101	TTATAGGTGATTGAGCTGTAGAGGTGGCGGACTGAGATCCCGGAAAGGATGGGTATCCAT
AFL2G_04548	gi|156128152|gb|AAIH02000470.1|	9933	11132	-	11170	11229	60	38	104	TCAAGCGACGACCGAGGATAAGCCCGAATTCGAACAGATCCACAACAAAGGAGCGACCAT
AFL2G_12154	gi|156128389|gb|AAIH02000233.1|	36458	39581	+	36384	36443	60	15	105	ATGGTGTACATGATGAAGTTCAAAACAGGGAGAGACGAAAATAATCATTTCACGCAATAA
AFL2G_07453	gi|156128466|gb|AAIH02000156.1|	34016	36130	-	36139	36198	60	9	107	TTATGAGAAGGGAGCGGTTAGGGAATACAACAAAACCAGGTATATTTTGGCCGATACCAT
AFL2G_01982	gi|156128323|gb|AAIH02000299.1|	2637	4803	+	2538	2597	60	40	109	ATGCCCCAGCGATCGCGTTACTGGCGGGTCGTCAGCAGTGATTGCCTATTTCTTGATTGA
AFL2G_05237	gi|156128546|gb|AAIH02000076.1|	88566	90041	+	88471	88530	60	36	129	ATGCGCCATTCCCTCCTTGAGAACCTCCATCTTAGCTTCTCACCGTGGATACGTACATAA
[truncated: 601 more rows]

## Sheet: GO enrichment analysis
GO enrichment analysis of uORF-containing genes
GO-ID	GO term	Category	FDR	P-Value	#Test(genes with uORF)	#Ref(all A.flavus genes with GO ID)	#notAnnotTest	#notAnnotRef	Over/Under	TestSeqs	RefSeqs
GO:0031090	organelle membrane	C	2.68312e-05	2.76439e-08	95	154	1658	5745	over	AFL2G_03101, AFL2G_05632, AFL2G_07806, AFL2G_04540, AFL2G_10256, AFL2G_06700, AFL2G_05616, AFL2G_10219, AFL2G_10215, AFL2G_02677, AFL2G_00130, AFL2G_10550, AFL2G_11995, AFL2G_08292, AFL2G_10895, AFL2G_08260, AFL2G_00792, AFL2G_00743, AFL2G_00741, AFL2G_10803, AFL2G_09645, AFL2G_01820, AFL2G_05297, AFL2G_06377, AFL2G_08510, AFL2G_05235, AFL2G_09921, AFL2G_07733, AFL2G_06644, AFL2G_05548, AFL2G_011…	AFL2G_00866, AFL2G_08324, AFL2G_05682, AFL2G_03480, AFL2G_03460, AFL2G_01270, AFL2G_03449, AFL2G_05617, AFL2G_03403, AFL2G_08281, AFL2G_02957, AFL2G_00777, AFL2G_02926, AFL2G_08220, AFL2G_00733, AFL2G_06025, AFL2G_06007, AFL2G_06006, AFL2G_06005, AFL2G_07790, AFL2G_09953, AFL2G_03392, AFL2G_03391, AFL2G_09905, AFL2G_07719, AFL2G_07718, AFL2G_01178, AFL2G_07701, AFL2G_01168, AFL2G_05511, AFL2G_055…
GO:0006464	cellular protein modification process	P	9.03146e-05	1.6749e-07	127	242	1626	5657	over	AFL2G_05641, AFL2G_12443, AFL2G_05629, AFL2G_06704, AFL2G_00176, AFL2G_03434, AFL2G_02345, AFL2G_03788, AFL2G_03786, AFL2G_00159, AFL2G_00153, AFL2G_05918, AFL2G_05917, AFL2G_08298, AFL2G_11628, AFL2G_10895, AFL2G_08263, AFL2G_09338, AFL2G_09325, AFL2G_01863, AFL2G_01858, AFL2G_08224, AFL2G_00761, AFL2G_02936, AFL2G_09301, AFL2G_08555, AFL2G_02902, AFL2G_06377, AFL2G_06011, AFL2G_05283, AFL2G_085…	AFL2G_08396, AFL2G_10677, AFL2G_08371, AFL2G_08324, AFL2G_08321, AFL2G_08311, AFL2G_08309, AFL2G_06107, AFL2G_05681, AFL2G_03486, AFL2G_05633, AFL2G_03413, AFL2G_01217, AFL2G_08294, AFL2G_08290, AFL2G_08253, AFL2G_08251, AFL2G_08221, AFL2G_08214, AFL2G_08206, AFL2G_06007, AFL2G_06006, AFL2G_09988, AFL2G_07773, AFL2G_07764, AFL2G_03392, AFL2G_03391, AFL2G_03381, AFL2G_03378, AFL2G_09901, AFL2G_055…
GO:0044446	intracellular organelle part	C	0.00010389	2.35481e-07	187	404	1566	5495	over	AFL2G_03104, AFL2G_03101, AFL2G_05632, AFL2G_07806, AFL2G_04544, AFL2G_04540, AFL2G_10256, AFL2G_04531, AFL2G_03443, AFL2G_06700, AFL2G_05616, AFL2G_10219, AFL2G_02324, AFL2G_10215, AFL2G_02677, AFL2G_00130, AFL2G_10550, AFL2G_11995, AFL2G_05918, AFL2G_08292, AFL2G_10895, AFL2G_08284, AFL2G_10889, AFL2G_00456, AFL2G_00451, AFL2G_09352, AFL2G_08260, AFL2G_01526, AFL2G_00797, AFL2G_00792, AFL2G_093…	AFL2G_08396, AFL2G_00866, AFL2G_08334, AFL2G_00853, AFL2G_08329, AFL2G_08324, AFL2G_08314, AFL2G_08304, AFL2G_00804, AFL2G_05682, AFL2G_11095, AFL2G_03480, AFL2G_03477, AFL2G_07828, AFL2G_03460, AFL2G_01277, AFL2G_01276, AFL2G_01270, AFL2G_07805, AFL2G_03449, AFL2G_05617, AFL2G_03436, AFL2G_03416, AFL2G_11005, AFL2G_03403, AFL2G_01213, AFL2G_08295, AFL2G_08281, AFL2G_08278, AFL2G_08269, AFL2G_029…
GO:0004674	protein serine/threonine kinase activity	F	0.00126229	6.4823e-06	47	66	1706	5833	over	AFL2G_05641, AFL2G_05629, AFL2G_06704, AFL2G_02345, AFL2G_00159, AFL2G_08298, AFL2G_08224, AFL2G_00761, AFL2G_09613, AFL2G_06341, AFL2G_04168, AFL2G_06670, AFL2G_04476, AFL2G_06626, AFL2G_11245, AFL2G_03326, AFL2G_11213, AFL2G_05856, AFL2G_03310, AFL2G_02588, AFL2G_10116, AFL2G_02548, AFL2G_08178, AFL2G_03602, AFL2G_09248, AFL2G_10721, AFL2G_08118, AFL2G_02822, AFL2G_07020, AFL2G_07007, AFL2G_076…	AFL2G_08396, AFL2G_08321, AFL2G_08311, AFL2G_08309, AFL2G_05681, AFL2G_03486, AFL2G_03413, AFL2G_03400, AFL2G_01217, AFL2G_08290, AFL2G_08251, AFL2G_08214, AFL2G_08206, AFL2G_09988, AFL2G_09901, AFL2G_01175, AFL2G_02895, AFL2G_02879, AFL2G_10458, AFL2G_02836, AFL2G_00656, AFL2G_07660, AFL2G_05440, AFL2G_05413, AFL2G_04998, AFL2G_12573, AFL2G_08086, AFL2G_00570, AFL2G_02712, AFL2G_05323, AFL2G_048…
GO:0012505	endomembrane system	C	0.00144573	7.74554e-06	53	80	1700	5819	over	AFL2G_03101, AFL2G_05632, AFL2G_06700, AFL2G_05616, AFL2G_10219, AFL2G_10215, AFL2G_00456, AFL2G_00451, AFL2G_00797, AFL2G_00792, AFL2G_00743, AFL2G_10803, AFL2G_05297, AFL2G_06377, AFL2G_06304, AFL2G_09921, AFL2G_05548, AFL2G_01199, AFL2G_02275, AFL2G_01171, AFL2G_02594, AFL2G_02588, AFL2G_06922, AFL2G_01121, AFL2G_11897, AFL2G_02559, AFL2G_02552, AFL2G_09225, AFL2G_02812, AFL2G_05168, AFL2G_009…	AFL2G_08324, AFL2G_01270, AFL2G_07805, AFL2G_03449, AFL2G_05617, AFL2G_03403, AFL2G_08281, AFL2G_08269, AFL2G_00777, AFL2G_06025, AFL2G_06007, AFL2G_06006, AFL2G_09953, AFL2G_03392, AFL2G_03391, AFL2G_09905, AFL2G_07718, AFL2G_01178, AFL2G_10491, AFL2G_12604, AFL2G_10406, AFL2G_00627, AFL2G_07681, AFL2G_07667, AFL2G_07646, AFL2G_10361, AFL2G_10357, AFL2G_12504, AFL2G_04905, AFL2G_07592, AFL2G_075…
GO:0043231	intracellular membrane-bounded organelle	C	0.00351076	2.17026e-05	399	1078	1354	4821	over	AFL2G_03104, AFL2G_03101, AFL2G_02016, AFL2G_05632, AFL2G_07806, AFL2G_04544, AFL2G_07800, AFL2G_12434, AFL2G_04540, AFL2G_10256, AFL2G_09098, AFL2G_01279, AFL2G_12425, AFL2G_03443, AFL2G_06700, AFL2G_05616, AFL2G_04529, AFL2G_03799, AFL2G_10592, AFL2G_01256, AFL2G_03786, AFL2G_10219, AFL2G_10215, AFL2G_03402, AFL2G_00142, AFL2G_02317, AFL2G_02677, AFL2G_02314, AFL2G_01588, AFL2G_00130, AFL2G_059…	AFL2G_01301, AFL2G_10696, AFL2G_08396, AFL2G_10690, AFL2G_08390, AFL2G_10684, AFL2G_10682, AFL2G_10681, AFL2G_06193, AFL2G_10666, AFL2G_08369, AFL2G_06174, AFL2G_10642, AFL2G_08343, AFL2G_08342, AFL2G_00866, AFL2G_00863, AFL2G_00861, AFL2G_00860, AFL2G_08334, AFL2G_00859, AFL2G_00856, AFL2G_00853, AFL2G_08329, AFL2G_08327, AFL2G_10623, AFL2G_10622, AFL2G_08325, AFL2G_08324, AFL2G_06146, AFL2G_061…
GO:0044444	cytoplasmic part	C	0.00791591	6.19832e-05	192	467	1561	5432	over	AFL2G_03101, AFL2G_05632, AFL2G_07806, AFL2G_04540, AFL2G_05626, AFL2G_10256, AFL2G_03443, AFL2G_06700, AFL2G_05616, AFL2G_05610, AFL2G_12415, AFL2G_03791, AFL2G_09076, AFL2G_00153, AFL2G_10219, AFL2G_10215, AFL2G_02677, AFL2G_00130, AFL2G_10550, AFL2G_11995, AFL2G_11628, AFL2G_08292, AFL2G_05904, AFL2G_10895, AFL2G_00108, AFL2G_11612, AFL2G_04800, AFL2G_00446, AFL2G_08260, AFL2G_09349, AFL2G_015…	AFL2G_00898, AFL2G_08369, AFL2G_08366, AFL2G_08359, AFL2G_00866, AFL2G_00863, AFL2G_00859, AFL2G_08325, AFL2G_08324, AFL2G_00804, AFL2G_05696, AFL2G_05682, AFL2G_05660, AFL2G_03480, AFL2G_03460, AFL2G_05636, AFL2G_01277, AFL2G_01273, AFL2G_01270, AFL2G_03449, AFL2G_05617, AFL2G_11005, AFL2G_03403, AFL2G_01229, AFL2G_01212, AFL2G_08299, AFL2G_08295, AFL2G_08281, AFL2G_02957, AFL2G_00777, AFL2G_082…
GO:0005099	Ras GTPase activator activity	F	0.0136571	0.000121009	11	5	1742	5894	over	AFL2G_00161, AFL2G_08239, AFL2G_00768, AFL2G_01180, AFL2G_03699, AFL2G_03698, AFL2G_10471, AFL2G_05802, AFL2G_06249, AFL2G_04334, AFL2G_02078	AFL2G_00710, AFL2G_01891, AFL2G_09354, AFL2G_06671, AFL2G_12046
GO:0032320	positive regulation of Ras GTPase activity	P	0.0136571	0.000121009	11	5	1742	5894	over	AFL2G_00161, AFL2G_08239, AFL2G_00768, AFL2G_01180, AFL2G_03699, AFL2G_03698, AFL2G_10471, AFL2G_05802, AFL2G_06249, AFL2G_04334, AFL2G_02078	AFL2G_00710, AFL2G_01891, AFL2G_09354, AFL2G_06671, AFL2G_12046
GO:0016310	phosphorylation	P	0.0137563	0.00013606	105	228	1648	5671	over	AFL2G_05641, AFL2G_05640, AFL2G_12443, AFL2G_05629, AFL2G_04890, AFL2G_06704, AFL2G_00176, AFL2G_02345, AFL2G_12404, AFL2G_12401, AFL2G_00159, AFL2G_03401, AFL2G_05918, AFL2G_08298, AFL2G_10895, AFL2G_11612, AFL2G_00420, AFL2G_09325, AFL2G_08224, AFL2G_00761, AFL2G_00741, AFL2G_08555, AFL2G_07109, AFL2G_07104, AFL2G_01817, AFL2G_05283, AFL2G_09613, AFL2G_00704, AFL2G_00703, AFL2G_06341, AFL2G_041…	AFL2G_08396, AFL2G_10677, AFL2G_08371, AFL2G_08321, AFL2G_10612, AFL2G_08311, AFL2G_06136, AFL2G_08309, AFL2G_06107, AFL2G_07862, AFL2G_05683, AFL2G_05681, AFL2G_03486, AFL2G_05633, AFL2G_05612, AFL2G_03413, AFL2G_03400, AFL2G_01217, AFL2G_08290, AFL2G_08251, AFL2G_08246, AFL2G_00763, AFL2G_08221, AFL2G_06045, AFL2G_08214, AFL2G_08206, AFL2G_09988, AFL2G_07773, AFL2G_09948, AFL2G_07764, AFL2G_033…
GO:0006914	autophagy	P	0.0371516	0.000405735	15	13	1738	5886	over	AFL2G_02677, AFL2G_08292, AFL2G_10895, AFL2G_09372, AFL2G_05297, AFL2G_07109, AFL2G_05258, AFL2G_08510, AFL2G_04476, AFL2G_11264, AFL2G_10473, AFL2G_02544, AFL2G_04052, AFL2G_03208, AFL2G_02700	AFL2G_08220, AFL2G_05511, AFL2G_00624, AFL2G_10380, AFL2G_12343, AFL2G_09364, AFL2G_02294, AFL2G_09241, AFL2G_03808, AFL2G_02006, AFL2G_06311, AFL2G_08464, AFL2G_05799
GO:0005543	phospholipid binding	F	0.0381585	0.000424595	28	39	1725	5860	over	AFL2G_05626, AFL2G_08292, AFL2G_01526, AFL2G_01508, AFL2G_05258, AFL2G_06695, AFL2G_12395, AFL2G_05566, AFL2G_05535, AFL2G_02275, AFL2G_11231, AFL2G_10471, AFL2G_03642, AFL2G_11895, AFL2G_00367, AFL2G_01435, AFL2G_09554, AFL2G_04052, AFL2G_10061, AFL2G_06511, AFL2G_10363, AFL2G_01382, AFL2G_09108, AFL2G_08338, AFL2G_01957, AFL2G_06483, AFL2G_11012, AFL2G_10284	AFL2G_05651, AFL2G_05650, AFL2G_03450, AFL2G_08266, AFL2G_02927, AFL2G_08221, AFL2G_08220, AFL2G_10466, AFL2G_12601, AFL2G_02817, AFL2G_09892, AFL2G_10380, AFL2G_12544, AFL2G_05324, AFL2G_12498, AFL2G_10239, AFL2G_12398, AFL2G_12397, AFL2G_12010, AFL2G_02210, AFL2G_07062, AFL2G_07061, AFL2G_11429, AFL2G_03814, AFL2G_03810, AFL2G_10995, AFL2G_05903, AFL2G_09012, AFL2G_11239, AFL2G_11238, AFL2G_112…
GO:0015031	protein transport	P	0.0398755	0.000468351	57	109	1696	5790	over	AFL2G_05626, AFL2G_03443, AFL2G_06700, AFL2G_12415, AFL2G_03788, AFL2G_03786, AFL2G_00153, AFL2G_02677, AFL2G_00130, AFL2G_08292, AFL2G_09372, AFL2G_00451, AFL2G_08260, AFL2G_00433, AFL2G_00792, AFL2G_09684, AFL2G_01845, AFL2G_08564, AFL2G_00743, AFL2G_01829, AFL2G_05258, AFL2G_08510, AFL2G_09942, AFL2G_06304, AFL2G_04476, AFL2G_11264, AFL2G_05548, AFL2G_01199, AFL2G_05528, AFL2G_02588, AFL2G_101…	AFL2G_08342, AFL2G_00855, AFL2G_03460, AFL2G_01273, AFL2G_01270, AFL2G_07805, AFL2G_03403, AFL2G_08220, AFL2G_06025, AFL2G_06005, AFL2G_07790, AFL2G_09968, AFL2G_07718, AFL2G_03343, AFL2G_01168, AFL2G_01111, AFL2G_10491, AFL2G_10438, AFL2G_08123, AFL2G_10406, AFL2G_07667, AFL2G_01060, AFL2G_10380, AFL2G_12510, AFL2G_04905, AFL2G_02721, AFL2G_02713, AFL2G_07595, AFL2G_07594, AFL2G_09767, AFL2G_075…
