# Supplementary material for: Characterization of Natural Antisense Transcript, Sclerotia Development and Secondary Metabolism by Strand-Specific RNA Sequencing of Aspergillus flavus
Source: PLoS One. 2014 May 21;9(5):e97814. doi: 10.1371/journal.pone.0097814 (PMC4029826; doi:10.1371/journal.pone.0097814)
Supplement: Table S6 — Alternative splicing events in A. flavus CA43 mycelia state. (XLS) [file pone.0097814.s009.xls]

## Sheet: Retained intron
Events of retained intron
Gene	Contig	Chain	Retained intron
AFL2G_00132	gi|156128530|gb|AAIH02000092.1|	+	61277-61359
AFL2G_00153	gi|156128368|gb|AAIH02000254.1|	+	1452-1508
AFL2G_00363	gi|156128242|gb|AAIH02000380.1|	+	12930-12984
AFL2G_00595	gi|156128599|gb|AAIH02000023.1|	+	64771-64850
AFL2G_00595	gi|156128599|gb|AAIH02000023.1|	+	64940-65051
AFL2G_00645	gi|156128548|gb|AAIH02000074.1|	+	18804-18857
AFL2G_00645	gi|156128548|gb|AAIH02000074.1|	+	19159-19215
AFL2G_00645	gi|156128548|gb|AAIH02000074.1|	+	19457-19532
AFL2G_00796	gi|156128514|gb|AAIH02000108.1|	+	77880-77975
AFL2G_00796	gi|156128514|gb|AAIH02000108.1|	+	78001-78099
AFL2G_00824	gi|156128390|gb|AAIH02000232.1|	+	49856-49955
AFL2G_00841	gi|156128271|gb|AAIH02000351.1|	+	3784-3843
AFL2G_00884	gi|156128397|gb|AAIH02000225.1|	+	4884-4944
AFL2G_00919	gi|156128402|gb|AAIH02000220.1|	+	23281-23392
AFL2G_01046	gi|156128486|gb|AAIH02000136.1|	+	52770-52836
AFL2G_01118	gi|156128367|gb|AAIH02000255.1|	+	44800-44937
AFL2G_01164	gi|156128447|gb|AAIH02000175.1|	+	12951-13033
AFL2G_01192	gi|156128286|gb|AAIH02000336.1|	+	5676-5861
AFL2G_01261	gi|156128498|gb|AAIH02000124.1|	+	65489-65542
AFL2G_01299	gi|156128310|gb|AAIH02000312.1|	+	28685-28742
AFL2G_01345	gi|156128509|gb|AAIH02000113.1|	+	2335-2397
AFL2G_01368	gi|156128509|gb|AAIH02000113.1|	+	60944-61069
AFL2G_01425	gi|156128594|gb|AAIH02000028.1|	+	4536-4714
AFL2G_01464	gi|156128594|gb|AAIH02000028.1|	+	134758-134814
AFL2G_01469	gi|156128594|gb|AAIH02000028.1|	+	149248-149319
AFL2G_01521	gi|156128376|gb|AAIH02000246.1|	+	1234-1298
AFL2G_01521	gi|156128376|gb|AAIH02000246.1|	+	2040-2129
AFL2G_01535	gi|156128376|gb|AAIH02000246.1|	+	36548-36621
AFL2G_01668	gi|156128587|gb|AAIH02000035.1|	+	9958-10045
AFL2G_01669	gi|156128587|gb|AAIH02000035.1|	+	12213-12280
AFL2G_01695	gi|156128587|gb|AAIH02000035.1|	+	85103-85165
AFL2G_01793	gi|156128619|gb|AAIH02000003.1|	+	154302-154360
AFL2G_01834	gi|156128619|gb|AAIH02000003.1|	+	278816-278875
AFL2G_01918	gi|156128566|gb|AAIH02000056.1|	+	43758-43824
AFL2G_01957	gi|156128494|gb|AAIH02000128.1|	+	38141-38484
AFL2G_01992	gi|156128323|gb|AAIH02000299.1|	+	33261-33364
AFL2G_02049	gi|156128616|gb|AAIH02000006.1|	+	86233-86404
AFL2G_02066	gi|156128616|gb|AAIH02000006.1|	+	136107-136461
AFL2G_02085	gi|156128616|gb|AAIH02000006.1|	+	193315-193367
AFL2G_02085	gi|156128616|gb|AAIH02000006.1|	+	193423-193524
AFL2G_02205	gi|156128500|gb|AAIH02000122.1|	+	98015-98126
AFL2G_02212	gi|156128259|gb|AAIH02000363.1|	+	21580-21756
AFL2G_02216	gi|156128617|gb|AAIH02000005.1|	+	1636-1690
AFL2G_02262	gi|156128617|gb|AAIH02000005.1|	+	128262-128316
AFL2G_02323	gi|156128535|gb|AAIH02000087.1|	+	9425-9862
AFL2G_02380	gi|156128458|gb|AAIH02000164.1|	+	46468-46558
AFL2G_02396	gi|156128501|gb|AAIH02000121.1|	+	14751-14802
AFL2G_02405	gi|156128501|gb|AAIH02000121.1|	+	37644-37738
AFL2G_02405	gi|156128501|gb|AAIH02000121.1|	+	37857-37937
AFL2G_02444	gi|156128407|gb|AAIH02000215.1|	+	39204-39392
AFL2G_02612	gi|156128406|gb|AAIH02000216.1|	+	40990-41069
AFL2G_02663	gi|156128603|gb|AAIH02000019.1|	+	136755-136831
AFL2G_02671	gi|156128603|gb|AAIH02000019.1|	+	154386-154497
AFL2G_02677	gi|156128603|gb|AAIH02000019.1|	+	171840-171916
AFL2G_02715	gi|156128613|gb|AAIH02000009.1|	+	77255-77306
AFL2G_02725	gi|156128613|gb|AAIH02000009.1|	+	104527-104608
AFL2G_02754	gi|156128613|gb|AAIH02000009.1|	+	182986-183062
AFL2G_02810	gi|156128541|gb|AAIH02000081.1|	+	21109-21388
AFL2G_02815	gi|156128541|gb|AAIH02000081.1|	+	39051-39148
AFL2G_02842	gi|156128100|gb|AAIH02000522.1|	+	7293-7363
AFL2G_02902	gi|156128526|gb|AAIH02000096.1|	+	10110-10208
AFL2G_02902	gi|156128526|gb|AAIH02000096.1|	+	10246-10325
AFL2G_02929	gi|156128526|gb|AAIH02000096.1|	+	89714-89779
AFL2G_03136	gi|156128580|gb|AAIH02000042.1|	+	56813-56953
AFL2G_03158	gi|156128580|gb|AAIH02000042.1|	+	111804-111866
AFL2G_03194	gi|156128602|gb|AAIH02000020.1|	+	40104-40159
AFL2G_03194	gi|156128602|gb|AAIH02000020.1|	+	40195-40255
AFL2G_03213	gi|156128602|gb|AAIH02000020.1|	+	94748-94816
AFL2G_03245	gi|156128602|gb|AAIH02000020.1|	+	188894-188950
AFL2G_03484	gi|156128485|gb|AAIH02000137.1|	+	82875-82940
AFL2G_03524	gi|156128551|gb|AAIH02000071.1|	+	120261-120338
AFL2G_03546	gi|156128469|gb|AAIH02000153.1|	+	60206-60260
AFL2G_03602	gi|156128119|gb|AAIH02000503.1|	+	2434-2611
AFL2G_03736	gi|156128531|gb|AAIH02000091.1|	+	114779-114835
AFL2G_03836	gi|156128609|gb|AAIH02000013.1|	+	174936-174993
AFL2G_04236	gi|156128260|gb|AAIH02000362.1|	+	18234-18293
AFL2G_04307	gi|156128614|gb|AAIH02000008.1|	+	181075-181164
AFL2G_04307	gi|156128614|gb|AAIH02000008.1|	+	181365-181443
AFL2G_04320	gi|156128614|gb|AAIH02000008.1|	+	214819-214889
AFL2G_04356	gi|156128483|gb|AAIH02000139.1|	+	75402-75677
AFL2G_04361	gi|156128598|gb|AAIH02000024.1|	+	5331-5420
AFL2G_04454	gi|156128543|gb|AAIH02000079.1|	+	60230-60281
AFL2G_04540	gi|156128532|gb|AAIH02000090.1|	+	106152-106208
AFL2G_04554	gi|156128220|gb|AAIH02000402.1|	+	9254-9320
AFL2G_04576	gi|156128554|gb|AAIH02000068.1|	+	30549-30626
AFL2G_04576	gi|156128554|gb|AAIH02000068.1|	+	30727-30811
AFL2G_04591	gi|156128554|gb|AAIH02000068.1|	+	64066-64132
AFL2G_04720	gi|156128563|gb|AAIH02000059.1|	+	90541-90606
AFL2G_04753	gi|156128394|gb|AAIH02000228.1|	+	17402-17471
AFL2G_04777	gi|156128337|gb|AAIH02000285.1|	+	24196-24547
AFL2G_04806	gi|156128278|gb|AAIH02000344.1|	+	19728-19789
AFL2G_04828	gi|156128479|gb|AAIH02000143.1|	+	30264-30315
AFL2G_04849	gi|156128437|gb|AAIH02000185.1|	+	61759-61852
AFL2G_04897	gi|156128369|gb|AAIH02000253.1|	+	8826-8883
AFL2G_04944	gi|156128534|gb|AAIH02000088.1|	+	87753-87818
AFL2G_05215	gi|156128546|gb|AAIH02000076.1|	+	31433-31510
AFL2G_05242	gi|156128546|gb|AAIH02000076.1|	+	98964-99038
AFL2G_05263	gi|156128387|gb|AAIH02000235.1|	+	34340-34436
AFL2G_05313	gi|156128562|gb|AAIH02000060.1|	+	96960-97017
AFL2G_05314	gi|156128562|gb|AAIH02000060.1|	+	99976-100466
AFL2G_05365	gi|156128463|gb|AAIH02000159.1|	+	24393-24455
AFL2G_05445	gi|156128335|gb|AAIH02000287.1|	+	8563-8650
AFL2G_05637	gi|156128549|gb|AAIH02000073.1|	+	75230-75356
AFL2G_05642	gi|156128549|gb|AAIH02000073.1|	+	84209-84266
AFL2G_05648	gi|156128549|gb|AAIH02000073.1|	+	96569-96675
AFL2G_05658	gi|156128549|gb|AAIH02000073.1|	+	126746-126855
AFL2G_05665	gi|156128445|gb|AAIH02000177.1|	+	61169-61227
AFL2G_05665	gi|156128445|gb|AAIH02000177.1|	+	61882-61933
AFL2G_05668	gi|156128445|gb|AAIH02000177.1|	+	51785-51850
AFL2G_05752	gi|156128610|gb|AAIH02000012.1|	+	191068-191132
AFL2G_05830	gi|156128588|gb|AAIH02000034.1|	+	95372-95481
AFL2G_05846	gi|156128588|gb|AAIH02000034.1|	+	138194-138262
AFL2G_05871	gi|156128604|gb|AAIH02000018.1|	+	214104-214211
AFL2G_05905	gi|156128604|gb|AAIH02000018.1|	+	124201-124312
AFL2G_05927	gi|156128604|gb|AAIH02000018.1|	+	50073-50131
AFL2G_06002	gi|156128374|gb|AAIH02000248.1|	+	29206-29263
AFL2G_06269	gi|156128285|gb|AAIH02000337.1|	+	19942-20086
AFL2G_06281	gi|156128398|gb|AAIH02000224.1|	+	31390-31512
AFL2G_06333	gi|156128370|gb|AAIH02000252.1|	+	31168-31220
AFL2G_06481	gi|156128461|gb|AAIH02000161.1|	+	73649-73807
AFL2G_06590	gi|156128564|gb|AAIH02000058.1|	+	97744-97843
AFL2G_06645	gi|156128428|gb|AAIH02000194.1|	+	50469-50654
AFL2G_06681	gi|156128556|gb|AAIH02000066.1|	+	41234-41408
AFL2G_06721	gi|156128189|gb|AAIH02000433.1|	+	12959-13130
AFL2G_06783	gi|156128510|gb|AAIH02000112.1|	+	94116-94169
AFL2G_06851	gi|156128570|gb|AAIH02000052.1|	+	95917-96027
AFL2G_06973	gi|156128518|gb|AAIH02000104.1|	+	16771-16823
AFL2G_06983	gi|156128518|gb|AAIH02000104.1|	+	47894-47965
AFL2G_07020	gi|156128489|gb|AAIH02000133.1|	+	57611-57687
AFL2G_07147	gi|156128575|gb|AAIH02000047.1|	+	119506-119580
AFL2G_07446	gi|156128466|gb|AAIH02000156.1|	+	18841-18921
AFL2G_07518	gi|156128583|gb|AAIH02000039.1|	+	122950-123022
AFL2G_07699	gi|156128608|gb|AAIH02000014.1|	+	74928-74980
AFL2G_07699	gi|156128608|gb|AAIH02000014.1|	+	75241-75328
AFL2G_07730	gi|156128608|gb|AAIH02000014.1|	+	179918-179973
AFL2G_07772	gi|156128536|gb|AAIH02000086.1|	+	33764-33837
AFL2G_07786	gi|156128536|gb|AAIH02000086.1|	+	70398-70464
AFL2G_07786	gi|156128536|gb|AAIH02000086.1|	+	71176-71228
AFL2G_07909	gi|156128621|gb|AAIH02000001.1|	+	196385-196491
AFL2G_07937	gi|156128621|gb|AAIH02000001.1|	+	278961-279067
AFL2G_07943	gi|156128621|gb|AAIH02000001.1|	+	304791-304855
AFL2G_07951	gi|156128621|gb|AAIH02000001.1|	+	333133-333223
AFL2G_07969	gi|156128552|gb|AAIH02000070.1|	+	86016-86095
AFL2G_08045	gi|156128615|gb|AAIH02000007.1|	+	10582-10655
AFL2G_08105	gi|156128615|gb|AAIH02000007.1|	+	151360-151477
AFL2G_08515	gi|156128529|gb|AAIH02000093.1|	+	45215-45270
AFL2G_08521	gi|156128529|gb|AAIH02000093.1|	+	57172-57238
AFL2G_08747	gi|156128439|gb|AAIH02000183.1|	+	58077-58135
AFL2G_08837	gi|156128513|gb|AAIH02000109.1|	+	37949-38005
AFL2G_09116	gi|156128573|gb|AAIH02000049.1|	+	51497-51583
AFL2G_09378	gi|156128036|gb|AAIH02000586.1|	+	1629-1684
AFL2G_09505	gi|156128533|gb|AAIH02000089.1|	+	91052-91136
AFL2G_09554	gi|156128375|gb|AAIH02000247.1|	+	23579-23658
AFL2G_09704	gi|156128364|gb|AAIH02000258.1|	+	19134-19197
AFL2G_09716	gi|156128211|gb|AAIH02000411.1|	+	11986-12074
AFL2G_09729	gi|156128569|gb|AAIH02000053.1|	+	17453-17518
AFL2G_09766	gi|156128569|gb|AAIH02000053.1|	+	141291-141367
AFL2G_09911	gi|156128579|gb|AAIH02000043.1|	+	105481-105549
AFL2G_09989	gi|156128356|gb|AAIH02000266.1|	+	40333-40396
AFL2G_10001	gi|156128434|gb|AAIH02000188.1|	+	28766-29013
AFL2G_10017	gi|156128222|gb|AAIH02000400.1|	+	14623-14680
AFL2G_10024	gi|156128058|gb|AAIH02000564.1|	+	851-912
AFL2G_10044	gi|156128460|gb|AAIH02000162.1|	+	51316-51380
AFL2G_10084	gi|156128452|gb|AAIH02000170.1|	+	72048-72103
AFL2G_10259	gi|156128506|gb|AAIH02000116.1|	+	43911-43977
AFL2G_10318	gi|156128590|gb|AAIH02000032.1|	+	108719-109140
AFL2G_10382	gi|156128383|gb|AAIH02000239.1|	+	43391-43442
AFL2G_10389	gi|156128415|gb|AAIH02000207.1|	+	10243-10311
AFL2G_10443	gi|156128431|gb|AAIH02000191.1|	+	1299-1373
AFL2G_10443	gi|156128431|gb|AAIH02000191.1|	+	2592-2730
AFL2G_10448	gi|156128431|gb|AAIH02000191.1|	+	15631-15766
AFL2G_10450	gi|156128431|gb|AAIH02000191.1|	+	23756-23825
AFL2G_10829	gi|156128537|gb|AAIH02000085.1|	+	98258-98383
AFL2G_10829	gi|156128537|gb|AAIH02000085.1|	+	99007-99076
AFL2G_10875	gi|156128620|gb|AAIH02000002.1|	+	12619-12685
AFL2G_10898	gi|156128620|gb|AAIH02000002.1|	+	92680-92766
AFL2G_10899	gi|156128620|gb|AAIH02000002.1|	+	94711-94781
AFL2G_10902	gi|156128620|gb|AAIH02000002.1|	+	103102-103170
AFL2G_10970	gi|156128620|gb|AAIH02000002.1|	+	312249-312383
AFL2G_11020	gi|156128593|gb|AAIH02000029.1|	+	556-634
AFL2G_11096	gi|156128329|gb|AAIH02000293.1|	+	5642-5748
AFL2G_11096	gi|156128329|gb|AAIH02000293.1|	+	6287-6404
AFL2G_11140	gi|156128525|gb|AAIH02000097.1|	+	81515-81574
AFL2G_11175	gi|156128611|gb|AAIH02000011.1|	+	16135-16213
AFL2G_11229	gi|156128611|gb|AAIH02000011.1|	+	178725-178792
AFL2G_11267	gi|156128288|gb|AAIH02000334.1|	+	28400-28462
AFL2G_11327	gi|156128606|gb|AAIH02000016.1|	+	154617-154677
AFL2G_11354	gi|156128606|gb|AAIH02000016.1|	+	221684-221745
AFL2G_11484	gi|156128582|gb|AAIH02000040.1|	+	131111-131226
AFL2G_11570	gi|156128600|gb|AAIH02000022.1|	+	14651-14790
AFL2G_11577	gi|156128600|gb|AAIH02000022.1|	+	41217-41269
AFL2G_11632	gi|156128600|gb|AAIH02000022.1|	+	187330-187409
AFL2G_11786	gi|156128524|gb|AAIH02000098.1|	+	6214-6272
AFL2G_11909	gi|156128357|gb|AAIH02000265.1|	+	28061-28142
AFL2G_11910	gi|156128357|gb|AAIH02000265.1|	+	31390-31476
AFL2G_11920	gi|156128338|gb|AAIH02000284.1|	+	23924-23983
AFL2G_11923	gi|156128338|gb|AAIH02000284.1|	+	14508-14572
AFL2G_11953	gi|156128492|gb|AAIH02000130.1|	+	25913-25971
AFL2G_11960	gi|156128492|gb|AAIH02000130.1|	+	43820-43894
AFL2G_12154	gi|156128389|gb|AAIH02000233.1|	+	37482-37537
AFL2G_12226	gi|156128521|gb|AAIH02000101.1|	+	96055-96130
AFL2G_12398	gi|156128359|gb|AAIH02000263.1|	+	44647-44748
AFL2G_12405	gi|156128354|gb|AAIH02000268.1|	+	5234-5352
AFL2G_12443	gi|156128449|gb|AAIH02000173.1|	+	68936-69021
AFL2G_12471	gi|156128196|gb|AAIH02000426.1|	+	11253-11323
AFL2G_00240	gi|156128568|gb|AAIH02000054.1|	-	45501-45614
AFL2G_00356	gi|156128484|gb|AAIH02000138.1|	-	80408-80463
AFL2G_00495	gi|156128456|gb|AAIH02000166.1|	-	21472-21528
AFL2G_00508	gi|156128456|gb|AAIH02000166.1|	-	52822-52891
AFL2G_00536	gi|156128517|gb|AAIH02000105.1|	-	10534-10587
AFL2G_00559	gi|156128517|gb|AAIH02000105.1|	-	67145-67284
AFL2G_00655	gi|156128548|gb|AAIH02000074.1|	-	54873-54946
AFL2G_00691	gi|156128503|gb|AAIH02000119.1|	-	21742-21797
AFL2G_01170	gi|156128447|gb|AAIH02000175.1|	-	32928-33046
AFL2G_01201	gi|156128467|gb|AAIH02000155.1|	-	12672-12741
AFL2G_01202	gi|156128467|gb|AAIH02000155.1|	-	19537-19627
AFL2G_01292	gi|156128310|gb|AAIH02000312.1|	-	10069-10214
AFL2G_01312	gi|156128281|gb|AAIH02000341.1|	-	11712-11785
AFL2G_01320	gi|156128037|gb|AAIH02000585.1|	-	2243-2463
AFL2G_01338	gi|156128342|gb|AAIH02000280.1|	-	34674-34731
AFL2G_01357	gi|156128509|gb|AAIH02000113.1|	-	33450-33515
AFL2G_01488	gi|156128226|gb|AAIH02000396.1|	-	9796-9852
AFL2G_01503	gi|156128401|gb|AAIH02000221.1|	-	33885-34140
AFL2G_01507	gi|156128401|gb|AAIH02000221.1|	-	48461-48526
AFL2G_01523	gi|156128376|gb|AAIH02000246.1|	-	6064-6117
AFL2G_01534	gi|156128376|gb|AAIH02000246.1|	-	35728-35864
AFL2G_01621	gi|156128290|gb|AAIH02000332.1|	-	17915-17984
AFL2G_01651	gi|156128438|gb|AAIH02000184.1|	-	40064-40122
AFL2G_01890	gi|156128350|gb|AAIH02000272.1|	-	2741-2796
AFL2G_01953	gi|156128494|gb|AAIH02000128.1|	-	22776-22873
AFL2G_01956	gi|156128494|gb|AAIH02000128.1|	-	32784-32893
AFL2G_01993	gi|156128323|gb|AAIH02000299.1|	-	35199-35261
AFL2G_01993	gi|156128323|gb|AAIH02000299.1|	-	35393-35673
AFL2G_02194	gi|156128500|gb|AAIH02000122.1|	-	55438-55506
AFL2G_02233	gi|156128617|gb|AAIH02000005.1|	-	41753-41858
AFL2G_02357	gi|156128044|gb|AAIH02000578.1|	-	4827-4885
AFL2G_02359	gi|156128207|gb|AAIH02000415.1|	-	21123-21176
AFL2G_02576	gi|156128435|gb|AAIH02000187.1|	-	26424-26484
AFL2G_02584	gi|156128435|gb|AAIH02000187.1|	-	48800-48855
AFL2G_02609	gi|156128406|gb|AAIH02000216.1|	-	33584-33638
AFL2G_02615	gi|156128406|gb|AAIH02000216.1|	-	48847-48915
AFL2G_02799	gi|156128478|gb|AAIH02000144.1|	-	71983-72042
AFL2G_02800	gi|156128478|gb|AAIH02000144.1|	-	79874-79926
AFL2G_02930	gi|156128526|gb|AAIH02000096.1|	-	92560-92853
AFL2G_02950	gi|156128504|gb|AAIH02000118.1|	-	30382-30461
AFL2G_03047	gi|156128618|gb|AAIH02000004.1|	-	131407-131491
AFL2G_03165	gi|156128580|gb|AAIH02000042.1|	-	130920-131029
AFL2G_03218	gi|156128602|gb|AAIH02000020.1|	-	107379-107524
AFL2G_03329	gi|156128544|gb|AAIH02000078.1|	-	15705-15765
AFL2G_03453	gi|156128485|gb|AAIH02000137.1|	-	5621-5718
AFL2G_03456	gi|156128485|gb|AAIH02000137.1|	-	12094-12232
AFL2G_03464	gi|156128485|gb|AAIH02000137.1|	-	29405-29492
AFL2G_03581	gi|156128330|gb|AAIH02000292.1|	-	6472-6557
AFL2G_03693	gi|156128268|gb|AAIH02000354.1|	-	19584-19641
AFL2G_03732	gi|156128531|gb|AAIH02000091.1|	-	105175-105311
AFL2G_03740	gi|156128472|gb|AAIH02000150.1|	-	3791-4082
AFL2G_03829	gi|156128609|gb|AAIH02000013.1|	-	151619-151682
AFL2G_03830	gi|156128609|gb|AAIH02000013.1|	-	156849-156913
AFL2G_03870	gi|156128418|gb|AAIH02000204.1|	-	17205-17278
AFL2G_03884	gi|156128418|gb|AAIH02000204.1|	-	60127-60184
AFL2G_03935	gi|156128416|gb|AAIH02000206.1|	-	51767-51818
AFL2G_04008	gi|156128441|gb|AAIH02000181.1|	-	40766-40830
AFL2G_04022	gi|156128559|gb|AAIH02000063.1|	-	92-151
AFL2G_04250	gi|156128614|gb|AAIH02000008.1|	-	12116-12234
AFL2G_04304	gi|156128614|gb|AAIH02000008.1|	-	171488-171546
AFL2G_04381	gi|156128598|gb|AAIH02000024.1|	-	75015-75078
AFL2G_04461	gi|156128543|gb|AAIH02000079.1|	-	77272-77741
AFL2G_04543	gi|156128532|gb|AAIH02000090.1|	-	113711-113769
AFL2G_04570	gi|156128554|gb|AAIH02000068.1|	-	16831-16882
AFL2G_04589	gi|156128554|gb|AAIH02000068.1|	-	55990-56063
AFL2G_04666	gi|156128572|gb|AAIH02000050.1|	-	105561-105700
AFL2G_04697	gi|156128563|gb|AAIH02000059.1|	-	30504-30556
AFL2G_04697	gi|156128563|gb|AAIH02000059.1|	-	31063-31123
AFL2G_04723	gi|156128563|gb|AAIH02000059.1|	-	96381-96495
AFL2G_04749	gi|156128394|gb|AAIH02000228.1|	-	7395-7500
AFL2G_04752	gi|156128394|gb|AAIH02000228.1|	-	15292-15354
AFL2G_04789	gi|156128341|gb|AAIH02000281.1|	-	22265-22369
AFL2G_04805	gi|156128278|gb|AAIH02000344.1|	-	17522-17585
AFL2G_04898	gi|156128369|gb|AAIH02000253.1|	-	12176-12241
AFL2G_04900	gi|156128369|gb|AAIH02000253.1|	-	16589-16649
AFL2G_04900	gi|156128369|gb|AAIH02000253.1|	-	17194-17259
AFL2G_05112	gi|156128601|gb|AAIH02000021.1|	-	118550-118645
AFL2G_05214	gi|156128546|gb|AAIH02000076.1|	-	28107-28165
AFL2G_05248	gi|156128546|gb|AAIH02000076.1|	-	115388-115444
AFL2G_05308	gi|156128562|gb|AAIH02000060.1|	-	73130-73316
AFL2G_05337	gi|156128448|gb|AAIH02000174.1|	-	23753-23808
AFL2G_05411	gi|156128560|gb|AAIH02000062.1|	-	66051-66121
AFL2G_05442	gi|156128335|gb|AAIH02000287.1|	-	725-781
AFL2G_05448	gi|156128335|gb|AAIH02000287.1|	-	18483-18543
AFL2G_05467	gi|156128411|gb|AAIH02000211.1|	-	36999-37050
AFL2G_05525	gi|156128493|gb|AAIH02000129.1|	-	43025-43103
AFL2G_05525	gi|156128493|gb|AAIH02000129.1|	-	43293-43379
AFL2G_05604	gi|156128545|gb|AAIH02000077.1|	-	99728-99806
AFL2G_05605	gi|156128545|gb|AAIH02000077.1|	-	115703-115828
AFL2G_05608	gi|156128243|gb|AAIH02000379.1|	-	13477-13839
AFL2G_05621	gi|156128549|gb|AAIH02000073.1|	-	9151-9223
AFL2G_05635	gi|156128549|gb|AAIH02000073.1|	-	69447-69511
AFL2G_05664	gi|156128445|gb|AAIH02000177.1|	-	63868-63924
AFL2G_05690	gi|156128610|gb|AAIH02000012.1|	-	13090-13148
AFL2G_05721	gi|156128610|gb|AAIH02000012.1|	-	112148-112298
AFL2G_05743	gi|156128610|gb|AAIH02000012.1|	-	171890-171991
AFL2G_05788	gi|156128297|gb|AAIH02000325.1|	-	21255-21330
AFL2G_06047	gi|156128412|gb|AAIH02000210.1|	-	60201-60252
AFL2G_06072	gi|156128121|gb|AAIH02000501.1|	-	8279-8358
AFL2G_06158	gi|156128409|gb|AAIH02000213.1|	-	21945-22003
AFL2G_06197	gi|156128585|gb|AAIH02000037.1|	-	74388-74458
AFL2G_06210	gi|156128585|gb|AAIH02000037.1|	-	112095-112156
AFL2G_06212	gi|156128585|gb|AAIH02000037.1|	-	116416-116476
AFL2G_06220	gi|156128585|gb|AAIH02000037.1|	-	140341-140392
AFL2G_06319	gi|156128446|gb|AAIH02000176.1|	-	58710-58767
AFL2G_06319	gi|156128446|gb|AAIH02000176.1|	-	58795-58862
AFL2G_06329	gi|156128370|gb|AAIH02000252.1|	-	41120-41190
AFL2G_06422	gi|156128159|gb|AAIH02000463.1|	-	11828-11883
AFL2G_06429	gi|156128166|gb|AAIH02000456.1|	-	2268-2376
AFL2G_06479	gi|156128103|gb|AAIH02000519.1|	-	8247-8301
AFL2G_06522	gi|156128430|gb|AAIH02000192.1|	-	7279-7357
AFL2G_06554	gi|156128564|gb|AAIH02000058.1|	-	12209-12271
AFL2G_06654	gi|156128064|gb|AAIH02000558.1|	-	3565-3623
AFL2G_06654	gi|156128064|gb|AAIH02000558.1|	-	4195-4523
AFL2G_06670	gi|156128556|gb|AAIH02000066.1|	-	3530-3581
AFL2G_06692	gi|156128556|gb|AAIH02000066.1|	-	65422-65477
AFL2G_06775	gi|156128425|gb|AAIH02000197.1|	-	55214-55282
AFL2G_06781	gi|156128510|gb|AAIH02000112.1|	-	102331-102458
AFL2G_06815	gi|156128276|gb|AAIH02000346.1|	-	3091-3147
AFL2G_07090	gi|156128547|gb|AAIH02000075.1|	-	1574-1629
AFL2G_07091	gi|156128547|gb|AAIH02000075.1|	-	5360-5433
AFL2G_07264	gi|156128592|gb|AAIH02000030.1|	-	32957-33009
AFL2G_07268	gi|156128592|gb|AAIH02000030.1|	-	39769-39843
AFL2G_07449	gi|156128466|gb|AAIH02000156.1|	-	27309-27387
AFL2G_07472	gi|156128199|gb|AAIH02000423.1|	-	18396-18478
AFL2G_07621	gi|156128519|gb|AAIH02000103.1|	-	21598-21656
AFL2G_07662	gi|156128443|gb|AAIH02000179.1|	-	37646-37705
AFL2G_07800	gi|156128536|gb|AAIH02000086.1|	-	103888-103988
AFL2G_07859	gi|156128621|gb|AAIH02000001.1|	-	23168-23233
AFL2G_07945	gi|156128621|gb|AAIH02000001.1|	-	307890-307994
AFL2G_07948	gi|156128621|gb|AAIH02000001.1|	-	317898-318191
AFL2G_07966	gi|156128552|gb|AAIH02000070.1|	-	92058-92146
AFL2G_07968	gi|156128552|gb|AAIH02000070.1|	-	88932-88998
AFL2G_07975	gi|156128552|gb|AAIH02000070.1|	-	69032-69095
AFL2G_07975	gi|156128552|gb|AAIH02000070.1|	-	69791-69846
AFL2G_07977	gi|156128552|gb|AAIH02000070.1|	-	63269-63325
AFL2G_08112	gi|156128615|gb|AAIH02000007.1|	-	173055-173113
AFL2G_08196	gi|156128605|gb|AAIH02000017.1|	-	169361-169416
AFL2G_08302	gi|156128470|gb|AAIH02000152.1|	-	7371-7422
AFL2G_08311	gi|156128470|gb|AAIH02000152.1|	-	51323-51391
AFL2G_08376	gi|156128565|gb|AAIH02000057.1|	-	4265-4440
AFL2G_08433	gi|156128289|gb|AAIH02000333.1|	-	12026-12292
AFL2G_08563	gi|156128451|gb|AAIH02000171.1|	-	59769-60762
AFL2G_08792	gi|156128516|gb|AAIH02000106.1|	-	62048-62100
AFL2G_08840	gi|156128513|gb|AAIH02000109.1|	-	47047-47099
AFL2G_09079	gi|156128080|gb|AAIH02000542.1|	-	2912-2970
AFL2G_09173	gi|156128597|gb|AAIH02000025.1|	-	77219-77277
AFL2G_09176	gi|156128597|gb|AAIH02000025.1|	-	69440-69506
AFL2G_09176	gi|156128597|gb|AAIH02000025.1|	-	69831-69887
AFL2G_09199	gi|156128597|gb|AAIH02000025.1|	-	8342-9243
AFL2G_09244	gi|156128491|gb|AAIH02000131.1|	-	19880-19949
AFL2G_09368	gi|156128421|gb|AAIH02000201.1|	-	64298-64367
AFL2G_09368	gi|156128421|gb|AAIH02000201.1|	-	64787-64847
AFL2G_09373	gi|156128223|gb|AAIH02000399.1|	-	13165-13218
AFL2G_09377	gi|156128223|gb|AAIH02000399.1|	-	21243-21304
AFL2G_09562	gi|156128375|gb|AAIH02000247.1|	-	49557-50357
AFL2G_09600	gi|156128553|gb|AAIH02000069.1|	-	30815-30875
AFL2G_09659	gi|156128540|gb|AAIH02000082.1|	-	85889-85972
AFL2G_09702	gi|156128364|gb|AAIH02000258.1|	-	26501-26567
AFL2G_09864	gi|156128305|gb|AAIH02000317.1|	-	28865-28925
AFL2G_09916	gi|156128579|gb|AAIH02000043.1|	-	89783-89857
AFL2G_09963	gi|156128395|gb|AAIH02000227.1|	-	22490-22548
AFL2G_10066	gi|156128452|gb|AAIH02000170.1|	-	12013-12107
AFL2G_10066	gi|156128452|gb|AAIH02000170.1|	-	12159-12231
AFL2G_10069	gi|156128452|gb|AAIH02000170.1|	-	23924-23985
AFL2G_10077	gi|156128452|gb|AAIH02000170.1|	-	55347-55524
AFL2G_10094	gi|156128197|gb|AAIH02000425.1|	-	13541-13599
AFL2G_10100	gi|156128474|gb|AAIH02000148.1|	-	6657-6726
AFL2G_10100	gi|156128474|gb|AAIH02000148.1|	-	7657-7726
AFL2G_10134	gi|156128306|gb|AAIH02000316.1|	-	29665-29716
AFL2G_10166	gi|156128468|gb|AAIH02000154.1|	-	76273-76330
AFL2G_10170	gi|156128087|gb|AAIH02000535.1|	-	5110-5188
AFL2G_10191	gi|156128240|gb|AAIH02000382.1|	-	2755-2824
AFL2G_10288	gi|156128590|gb|AAIH02000032.1|	-	17068-17178
AFL2G_10305	gi|156128590|gb|AAIH02000032.1|	-	70136-70203
AFL2G_10371	gi|156128383|gb|AAIH02000239.1|	-	11512-11578
AFL2G_10391	gi|156128415|gb|AAIH02000207.1|	-	16833-16933
AFL2G_10410	gi|156128414|gb|AAIH02000208.1|	-	9263-9329
AFL2G_10439	gi|156128324|gb|AAIH02000298.1|	-	26616-26968
AFL2G_10467	gi|156128246|gb|AAIH02000376.1|	-	8741-8819
AFL2G_10729	gi|156128528|gb|AAIH02000094.1|	-	87859-87924
AFL2G_10762	gi|156128515|gb|AAIH02000107.1|	-	54055-54111
AFL2G_10830	gi|156128537|gb|AAIH02000085.1|	-	100138-100198
AFL2G_10882	gi|156128620|gb|AAIH02000002.1|	-	29778-29843
AFL2G_10883	gi|156128620|gb|AAIH02000002.1|	-	33216-33551
AFL2G_10888	gi|156128620|gb|AAIH02000002.1|	-	63144-63372
AFL2G_10972	gi|156128188|gb|AAIH02000434.1|	-	2829-2910
AFL2G_10972	gi|156128188|gb|AAIH02000434.1|	-	3208-3393
AFL2G_11068	gi|156128593|gb|AAIH02000029.1|	-	139360-139452
AFL2G_11109	gi|156128525|gb|AAIH02000097.1|	-	3445-3503
AFL2G_11155	gi|156128239|gb|AAIH02000383.1|	-	2016-2077
AFL2G_11196	gi|156128611|gb|AAIH02000011.1|	-	75435-75509
AFL2G_11234	gi|156128611|gb|AAIH02000011.1|	-	195004-195082
AFL2G_11240	gi|156128611|gb|AAIH02000011.1|	-	217019-217072
AFL2G_11240	gi|156128611|gb|AAIH02000011.1|	-	217324-217375
AFL2G_11245	gi|156128611|gb|AAIH02000011.1|	-	233780-233888
AFL2G_11247	gi|156128611|gb|AAIH02000011.1|	-	241186-241241
AFL2G_11328	gi|156128606|gb|AAIH02000016.1|	-	157578-157629
AFL2G_11486	gi|156128582|gb|AAIH02000040.1|	-	139634-139698
AFL2G_11642	gi|156128248|gb|AAIH02000374.1|	-	11478-11538
AFL2G_11792	gi|156128179|gb|AAIH02000443.1|	-	10950-11098
AFL2G_11924	gi|156128338|gb|AAIH02000284.1|	-	12317-12383
AFL2G_11997	gi|156128296|gb|AAIH02000326.1|	-	16789-16861
AFL2G_12038	gi|156128558|gb|AAIH02000064.1|	-	30886-30943
AFL2G_12052	gi|156128558|gb|AAIH02000064.1|	-	86923-86976
AFL2G_12082	gi|156128424|gb|AAIH02000198.1|	-	19401-19498
AFL2G_12310	gi|156128274|gb|AAIH02000348.1|	-	25668-25928
AFL2G_12343	gi|156128386|gb|AAIH02000236.1|	-	6078-6188
AFL2G_12344	gi|156128386|gb|AAIH02000236.1|	-	4735-4839
AFL2G_12445	gi|156128449|gb|AAIH02000173.1|	-	74421-74523
AFL2G_12447	gi|156128426|gb|AAIH02000196.1|	-	2081-2140
AFL2G_12454	gi|156128426|gb|AAIH02000196.1|	-	22841-22917

## Sheet: Skipped exon
Events of skipped exon
Gene	Contig	Chain	Constitutive exon	Skipped exon	Constitutive exon
AFL2G_01198	gi|156128467|gb|AAIH02000155.1|	-	1784-1892	1972-2043	2132-2461
AFL2G_03843	gi|156128609|gb|AAIH02000013.1|	+	192892-193012	193082-193113	193234-193315
AFL2G_04709	gi|156128563|gb|AAIH02000059.1|	-	57275-57777	57964-57994	58068-58156
AFL2G_04777	gi|156128337|gb|AAIH02000285.1|	+	23858-24195	24548-24576	24841-25063
AFL2G_05542	gi|156128316|gb|AAIH02000306.1|	+	4686-4740	4850-4980	5058-6293
AFL2G_05921	gi|156128604|gb|AAIH02000018.1|	+	74072-74354	74420-74515	74599-75002
AFL2G_07666	gi|156128443|gb|AAIH02000179.1|	+	23093-23231	23292-23348	23501-24813
AFL2G_07966	gi|156128552|gb|AAIH02000070.1|	-	91372-91959	92031-92057	92147-92155
AFL2G_08837	gi|156128513|gb|AAIH02000109.1|	+	38336-38464	38525-38585	38655-38799
AFL2G_09281	gi|156128294|gb|AAIH02000328.1|	+	9937-9974	10037-10062	10128-11620
AFL2G_09554	gi|156128375|gb|AAIH02000247.1|	+	22832-23578	23659-23780	23844-24437
AFL2G_10024	gi|156128058|gb|AAIH02000564.1|	+	266-623	679-850	913-964

## Sheet: Alternative 5' splice site
Events of alternative 5' splice site
Gene	Contig	Chain	Constitutive exon	5' exon	Alternative 5' exon
AFL2G_00408	gi|156128612|gb|AAIH02000010.1|	+	25310-27046	24999-25250	24999-25254
AFL2G_00595	gi|156128599|gb|AAIH02000023.1|	+	65956-66390	65052-65903	65052-65881
AFL2G_00657	gi|156128548|gb|AAIH02000074.1|	+	58113-58220	57991-58021	57991-58039
AFL2G_00716	gi|156128262|gb|AAIH02000360.1|	+	9336-10030	8898-9258	8898-9138
AFL2G_00743	gi|156128208|gb|AAIH02000414.1|	+	19589-20062	19232-19526	19232-19518
AFL2G_00807	gi|156128390|gb|AAIH02000232.1|	+	3635-3703	2907-3563	2907-3576
AFL2G_01005	gi|156128380|gb|AAIH02000242.1|	+	38808-38932	38660-38700	38660-38690
AFL2G_01277	gi|156128309|gb|AAIH02000313.1|	+	24682-24740	24501-24622	24501-24594
AFL2G_01302	gi|156128310|gb|AAIH02000312.1|	+	34258-35819	34070-34088	34070-34183
AFL2G_01336	gi|156128342|gb|AAIH02000280.1|	+	30752-30874	30595-30672	30595-30655
AFL2G_01361	gi|156128509|gb|AAIH02000113.1|	+	47637-48145	47435-47580	47435-47584
AFL2G_01391	gi|156128158|gb|AAIH02000464.1|	+	3416-4164	3271-3322	3271-3326
AFL2G_01441	gi|156128594|gb|AAIH02000028.1|	+	67517-68082	66519-66783	66519-67134
AFL2G_01537	gi|156128376|gb|AAIH02000246.1|	+	48304-48909	47351-48236	47351-48215
AFL2G_01633	gi|156128216|gb|AAIH02000406.1|	+	12328-12902	11618-12245	11618-12272
AFL2G_01860	gi|156128336|gb|AAIH02000286.1|	+	27283-27383	27030-27228	27030-27203
AFL2G_01948	gi|156128494|gb|AAIH02000128.1|	+	8320-8975	8167-8249	8167-8242
AFL2G_01959	gi|156128494|gb|AAIH02000128.1|	+	42465-42750	41896-42371	41896-42138
AFL2G_02027	gi|156128616|gb|AAIH02000006.1|	+	28756-28964	28175-28291	28175-28409
AFL2G_02066	gi|156128616|gb|AAIH02000006.1|	+	136639-136766	136462-136572	136462-136576
AFL2G_02089	gi|156128616|gb|AAIH02000006.1|	+	204014-204104	203818-203922	203818-203926
AFL2G_02126	gi|156128586|gb|AAIH02000036.1|	+	32124-32660	31819-32059	31819-32063
AFL2G_02416	gi|156128501|gb|AAIH02000121.1|	+	63361-63998	63140-63276	63140-63293
AFL2G_02492	gi|156128391|gb|AAIH02000231.1|	+	46461-47511	46006-46349	46006-46363
AFL2G_02505	gi|156128571|gb|AAIH02000051.1|	+	32981-33047	32781-32880	32781-32923
AFL2G_02810	gi|156128541|gb|AAIH02000081.1|	+	21389-21516	21002-21108	21002-21327
AFL2G_02846	gi|156128377|gb|AAIH02000245.1|	+	16515-16582	16207-16442	16207-16381
AFL2G_02846	gi|156128377|gb|AAIH02000245.1|	+	16640-16853	16515-16582	16515-16570
AFL2G_02916	gi|156128526|gb|AAIH02000096.1|	+	59362-59904	58690-59296	58690-59167
AFL2G_02959	gi|156128504|gb|AAIH02000118.1|	+	51079-51181	50728-51011	50728-50907
AFL2G_03115	gi|156128263|gb|AAIH02000359.1|	+	26720-27468	26566-26653	26566-26657
AFL2G_03370	gi|156128544|gb|AAIH02000078.1|	+	123831-124233	123502-123773	123502-123777
AFL2G_03507	gi|156128551|gb|AAIH02000071.1|	+	71411-71579	71133-71298	71133-71303
AFL2G_03600	gi|156128119|gb|AAIH02000503.1|	+	7035-9325	6864-6981	6864-6978
AFL2G_03602	gi|156128119|gb|AAIH02000503.1|	+	2612-3897	2379-2433	2379-2527
AFL2G_03789	gi|156128609|gb|AAIH02000013.1|	+	38198-39269	38050-38138	38050-38142
AFL2G_03797	gi|156128609|gb|AAIH02000013.1|	+	52606-52992	52407-52532	52407-52530
AFL2G_03836	gi|156128609|gb|AAIH02000013.1|	+	174994-175502	174714-174935	174714-174933
AFL2G_03843	gi|156128609|gb|AAIH02000013.1|	+	191723-192320	191134-191666	191134-191650
AFL2G_04341	gi|156128483|gb|AAIH02000139.1|	+	31341-31576	30937-31275	30937-31192
AFL2G_04581	gi|156128554|gb|AAIH02000068.1|	+	43505-44544	43128-43437	43128-43441
AFL2G_04678	gi|156128572|gb|AAIH02000050.1|	+	140862-141273	140452-140802	140452-140798
AFL2G_04750	gi|156128394|gb|AAIH02000228.1|	+	11671-12284	10796-11078	10796-11075
AFL2G_04750	gi|156128394|gb|AAIH02000228.1|	+	11671-12284	10796-11078	10796-11462
AFL2G_04777	gi|156128337|gb|AAIH02000285.1|	+	24548-24576	23858-24195	23858-24289
AFL2G_04790	gi|156128341|gb|AAIH02000281.1|	+	24187-24217	24006-24121	24006-24087
AFL2G_04808	gi|156128278|gb|AAIH02000344.1|	+	23066-23403	22591-22876	22591-23005
AFL2G_04991	gi|156128550|gb|AAIH02000072.1|	+	9486-10187	9165-9419	9165-9413
AFL2G_05132	gi|156128601|gb|AAIH02000021.1|	+	179528-179664	178857-179459	178857-179463
AFL2G_05146	gi|156128596|gb|AAIH02000026.1|	+	23699-24084	23116-23592	23116-23622
AFL2G_05239	gi|156128546|gb|AAIH02000076.1|	+	93655-94121	93446-93601	93446-93586
AFL2G_05291	gi|156128562|gb|AAIH02000060.1|	+	22363-22500	22156-22300	22156-22304
AFL2G_05428	gi|156128560|gb|AAIH02000062.1|	+	118803-119121	118407-118513	118407-118518
AFL2G_05568	gi|156128326|gb|AAIH02000296.1|	+	39538-39633	39361-39455	39361-39453
AFL2G_05598	gi|156128545|gb|AAIH02000077.1|	+	81194-81286	80607-80686	80607-80673
AFL2G_05643	gi|156128549|gb|AAIH02000073.1|	+	86111-86628	85655-86048	85655-86040
AFL2G_05672	gi|156128445|gb|AAIH02000177.1|	+	44392-44476	43956-44333	43956-44337
AFL2G_05677	gi|156128445|gb|AAIH02000177.1|	+	34781-34834	33945-34709	33945-34713
AFL2G_05678	gi|156128445|gb|AAIH02000177.1|	+	25276-25805	24885-25207	24885-25060
AFL2G_05678	gi|156128445|gb|AAIH02000177.1|	+	25276-25805	24885-25207	24885-25057
AFL2G_05681	gi|156128445|gb|AAIH02000177.1|	+	14208-14556	14049-14132	14049-14124
AFL2G_05896	gi|156128604|gb|AAIH02000018.1|	+	148392-148597	148304-148326	148304-148330
AFL2G_05906	gi|156128604|gb|AAIH02000018.1|	+	121982-122288	121492-121706	121492-121892
AFL2G_05985	gi|156128542|gb|AAIH02000080.1|	+	114107-114553	113907-114048	113907-114053
AFL2G_06226	gi|156128585|gb|AAIH02000037.1|	+	164384-164800	163829-164278	163829-164282
AFL2G_06279	gi|156128398|gb|AAIH02000224.1|	+	24559-24663	24298-24354	24298-24362
AFL2G_06376	gi|156128607|gb|AAIH02000015.1|	+	94517-94532	93500-94433	93500-94239
AFL2G_06432	gi|156128166|gb|AAIH02000456.1|	+	9011-9475	8875-8954	8875-8936
AFL2G_06497	gi|156128461|gb|AAIH02000161.1|	+	13956-14545	13336-13900	13336-13381
AFL2G_06578	gi|156128564|gb|AAIH02000058.1|	+	70013-70239	69670-69898	69670-69960
AFL2G_06976	gi|156128518|gb|AAIH02000104.1|	+	22474-23150	22131-22179	22131-22403
AFL2G_06989	gi|156128518|gb|AAIH02000104.1|	+	70740-70755	70645-70652	70645-70683
AFL2G_06995	gi|156128518|gb|AAIH02000104.1|	+	90901-91033	90106-90838	90106-90842
AFL2G_07400	gi|156128442|gb|AAIH02000180.1|	+	56097-56191	55717-56025	55717-56021
AFL2G_07574	gi|156128392|gb|AAIH02000230.1|	+	7004-7108	6551-6928	6551-6937
AFL2G_07580	gi|156128392|gb|AAIH02000230.1|	+	24205-24893	23941-24117	23941-24121
AFL2G_07659	gi|156128443|gb|AAIH02000179.1|	+	47736-48723	47340-47405	47340-47639
AFL2G_07699	gi|156128608|gb|AAIH02000014.1|	+	75329-75451	75112-75240	75112-75243
AFL2G_07709	gi|156128608|gb|AAIH02000014.1|	+	108924-109046	108522-108630	108522-108851
AFL2G_07741	gi|156128608|gb|AAIH02000014.1|	+	216836-221258	216178-216412	216178-216560
AFL2G_07787	gi|156128536|gb|AAIH02000086.1|	+	73611-74168	73337-73411	73337-73415
AFL2G_07916	gi|156128621|gb|AAIH02000001.1|	+	217089-219125	216416-216601	216416-217006
AFL2G_07941	gi|156128621|gb|AAIH02000001.1|	+	299150-300140	299060-299092	299060-299082
AFL2G_08045	gi|156128615|gb|AAIH02000007.1|	+	9608-9788	9355-9547	9355-9553
AFL2G_08105	gi|156128615|gb|AAIH02000007.1|	+	151478-151543	151145-151359	151145-151424
AFL2G_08224	gi|156128151|gb|AAIH02000471.1|	+	12403-12495	12081-12333	12081-12273
AFL2G_08251	gi|156128473|gb|AAIH02000149.1|	+	6635-6879	5871-6314	5871-6498
AFL2G_08332	gi|156128462|gb|AAIH02000160.1|	+	34607-34675	34479-34517	34479-34522
AFL2G_08533	gi|156128529|gb|AAIH02000093.1|	+	91515-92510	91329-91444	91329-91431
AFL2G_08834	gi|156128513|gb|AAIH02000109.1|	+	28606-29164	28149-28543	28149-28485
AFL2G_09111	gi|156128573|gb|AAIH02000049.1|	+	68666-68802	68322-68557	68322-68523
AFL2G_09127	gi|156128573|gb|AAIH02000049.1|	+	23890-23971	23587-23806	23587-23817
AFL2G_09156	gi|156128597|gb|AAIH02000025.1|	+	142596-143072	142124-142527	142124-142531
AFL2G_09171	gi|156128597|gb|AAIH02000025.1|	+	87019-87089	83419-86901	83419-86869
AFL2G_09300	gi|156128480|gb|AAIH02000142.1|	+	28633-31937	28407-28577	28407-28517
AFL2G_09335	gi|156128321|gb|AAIH02000301.1|	+	7825-10318	7613-7720	7613-7732
AFL2G_09347	gi|156128421|gb|AAIH02000201.1|	+	2957-2990	2796-2896	2796-2900
AFL2G_09349	gi|156128421|gb|AAIH02000201.1|	+	7014-7249	6766-6904	6766-6925
AFL2G_09355	gi|156128421|gb|AAIH02000201.1|	+	23958-24249	23855-23898	23855-23903
AFL2G_09356	gi|156128421|gb|AAIH02000201.1|	+	27030-27166	25956-26955	25956-26877
AFL2G_09362	gi|156128421|gb|AAIH02000201.1|	+	45288-45584	44745-45204	44745-45230
AFL2G_09372	gi|156128223|gb|AAIH02000399.1|	+	7726-7834	7444-7634	7444-7659
AFL2G_09561	gi|156128375|gb|AAIH02000247.1|	+	47807-48073	47454-47729	47454-47746
AFL2G_09660	gi|156128540|gb|AAIH02000082.1|	+	88072-88353	87941-88018	87941-88015
AFL2G_09906	gi|156128579|gb|AAIH02000043.1|	+	122115-122265	121830-121974	121830-122060
AFL2G_09959	gi|156128395|gb|AAIH02000227.1|	+	35042-35127	34467-34947	34467-34943
AFL2G_09988	gi|156128356|gb|AAIH02000266.1|	+	37099-37122	36824-37027	36824-37029
AFL2G_09995	gi|156128434|gb|AAIH02000188.1|	+	14317-15352	13643-14242	13643-14217
AFL2G_10013	gi|156128434|gb|AAIH02000188.1|	+	62996-63227	62612-62883	62612-62922
AFL2G_10216	gi|156128238|gb|AAIH02000384.1|	+	1725-2581	1404-1599	1404-1596
AFL2G_10219	gi|156128238|gb|AAIH02000384.1|	+	14292-14735	14118-14233	14118-14237
AFL2G_10243	gi|156128061|gb|AAIH02000561.1|	+	5999-6522	5896-5922	5896-5897
AFL2G_10363	gi|156128422|gb|AAIH02000200.1|	+	58291-58350	58194-58227	58194-58209
AFL2G_10363	gi|156128422|gb|AAIH02000200.1|	+	58414-58901	58291-58350	58291-58320
AFL2G_10383	gi|156128383|gb|AAIH02000239.1|	+	45780-46679	45683-45704	45683-45700
AFL2G_10383	gi|156128383|gb|AAIH02000239.1|	+	45780-46679	45683-45704	45683-45708
AFL2G_10854	gi|156128502|gb|AAIH02000120.1|	+	53339-53986	53207-53251	53207-53279
AFL2G_11233	gi|156128611|gb|AAIH02000011.1|	+	192930-193029	192709-192818	192709-192867
AFL2G_11242	gi|156128611|gb|AAIH02000011.1|	+	225011-225132	224702-224894	224702-224891
AFL2G_11882	gi|156128584|gb|AAIH02000038.1|	+	117434-117553	117064-117376	117064-117378
AFL2G_11882	gi|156128584|gb|AAIH02000038.1|	+	117434-117553	117064-117376	117064-117372
AFL2G_11905	gi|156128357|gb|AAIH02000265.1|	+	10230-10311	9993-10078	9993-10082
AFL2G_11923	gi|156128338|gb|AAIH02000284.1|	+	14573-15345	14126-14507	14126-14511
AFL2G_11968	gi|156128492|gb|AAIH02000130.1|	+	71270-71604	71099-71213	71099-71209
AFL2G_11984	gi|156128225|gb|AAIH02000397.1|	+	17131-18694	16961-17061	16961-17074
AFL2G_12076	gi|156128424|gb|AAIH02000198.1|	+	5974-5997	5779-5833	5779-5800
AFL2G_12226	gi|156128521|gb|AAIH02000101.1|	+	95835-95857	95733-95775	95733-95762
AFL2G_12439	gi|156128449|gb|AAIH02000173.1|	+	61367-61473	61114-61146	61114-61290
AFL2G_00105	gi|156128530|gb|AAIH02000092.1|	-	3941-4936	5068-5123	4997-5123
AFL2G_00116	gi|156128530|gb|AAIH02000092.1|	-	27348-27357	27424-27488	27420-27488
AFL2G_00116	gi|156128530|gb|AAIH02000092.1|	-	27348-27357	27424-27488	27418-27488
AFL2G_00161	gi|156128368|gb|AAIH02000254.1|	-	29224-29678	29744-30947	29748-30947
AFL2G_00171	gi|156128578|gb|AAIH02000044.1|	-	2800-2860	2915-3466	2918-3466
AFL2G_00503	gi|156128456|gb|AAIH02000166.1|	-	35996-36137	36196-36697	36192-36697
AFL2G_00630	gi|156128599|gb|AAIH02000023.1|	-	163460-163543	163600-163836	163596-163836
AFL2G_00643	gi|156128548|gb|AAIH02000074.1|	-	9850-10173	10232-11023	10402-11023
AFL2G_00708	gi|156128503|gb|AAIH02000119.1|	-	86667-87074	87218-87452	87154-87452
AFL2G_00877	gi|156128397|gb|AAIH02000225.1|	-	18741-19716	19808-19879	19828-19879
AFL2G_00877	gi|156128397|gb|AAIH02000225.1|	-	18741-19716	19808-19879	19795-19879
AFL2G_01091	gi|156128511|gb|AAIH02000111.1|	-	60995-61160	61218-61337	61214-61337
AFL2G_01337	gi|156128342|gb|AAIH02000280.1|	-	32692-32814	32893-32962	32889-32962
AFL2G_01381	gi|156128509|gb|AAIH02000113.1|	-	99823-100667	100744-100753	100742-100753
AFL2G_01451	gi|156128594|gb|AAIH02000028.1|	-	104643-104723	104793-104839	104804-104839
AFL2G_01458	gi|156128594|gb|AAIH02000028.1|	-	120657-121930	121993-122159	121989-122159
AFL2G_01462	gi|156128594|gb|AAIH02000028.1|	-	131226-131440	131636-131759	131653-131759
AFL2G_01490	gi|156128226|gb|AAIH02000396.1|	-	20020-21634	21816-22106	21806-22106
AFL2G_01507	gi|156128401|gb|AAIH02000221.1|	-	48309-48325	48421-48460	48417-48460
AFL2G_01515	gi|156128224|gb|AAIH02000398.1|	-	8725-8808	8873-8908	8885-8908
AFL2G_01515	gi|156128224|gb|AAIH02000398.1|	-	8725-8808	8873-8908	8866-8908
AFL2G_01527	gi|156128376|gb|AAIH02000246.1|	-	14509-14630	14736-14938	14768-14938
AFL2G_01527	gi|156128376|gb|AAIH02000246.1|	-	14736-14938	15021-15131	15001-15131
AFL2G_01528	gi|156128376|gb|AAIH02000246.1|	-	16858-17280	17337-17473	17339-17473
AFL2G_01536	gi|156128376|gb|AAIH02000246.1|	-	44285-44314	44439-44504	44392-44504
AFL2G_01546	gi|156128589|gb|AAIH02000033.1|	-	428-1027	1086-1345	1153-1345
AFL2G_01587	gi|156128589|gb|AAIH02000033.1|	-	110565-110855	110926-111059	111003-111059
AFL2G_01651	gi|156128438|gb|AAIH02000184.1|	-	39869-40063	40123-40209	40149-40209
AFL2G_01685	gi|156128587|gb|AAIH02000035.1|	-	47635-47774	47848-48630	47836-48630
AFL2G_01730	gi|156128587|gb|AAIH02000035.1|	-	179549-179661	179741-180015	179777-180015
AFL2G_01827	gi|156128619|gb|AAIH02000003.1|	-	264323-264564	264623-264662	264627-264662
AFL2G_01898	gi|156128333|gb|AAIH02000289.1|	-	15800-15887	15960-16366	15964-16366
AFL2G_01925	gi|156128566|gb|AAIH02000056.1|	-	66453-70252	70928-71018	70575-71018
AFL2G_01962	gi|156128494|gb|AAIH02000128.1|	-	51789-52299	52491-52531	52354-52531
AFL2G_01995	gi|156128360|gb|AAIH02000262.1|	-	1511-1864	1921-2009	1932-2009
AFL2G_02016	gi|156128616|gb|AAIH02000006.1|	-	3545-3582	3866-4560	3690-4560
AFL2G_02125	gi|156128586|gb|AAIH02000036.1|	-	27328-27820	27929-28044	27942-28044
AFL2G_02550	gi|156128379|gb|AAIH02000243.1|	-	10535-10652	10775-10838	10771-10838
AFL2G_02604	gi|156128406|gb|AAIH02000216.1|	-	25359-25441	25572-25611	25500-25611
AFL2G_02684	gi|156128603|gb|AAIH02000019.1|	-	188320-188810	188920-189106	188927-189106
AFL2G_02700	gi|156128613|gb|AAIH02000009.1|	-	19189-19287	19365-19586	19352-19586
AFL2G_02805	gi|156128541|gb|AAIH02000081.1|	-	8157-9482	9536-9638	9539-9638
AFL2G_02805	gi|156128541|gb|AAIH02000081.1|	-	9812-9980	10077-10185	10056-10185
AFL2G_02854	gi|156128377|gb|AAIH02000245.1|	-	42077-42139	42207-42226	42195-42226
AFL2G_02856	gi|156128377|gb|AAIH02000245.1|	-	49155-49262	49420-49551	49321-49551
AFL2G_03019	gi|156128618|gb|AAIH02000004.1|	-	51952-52313	52374-52794	52376-52794
AFL2G_03176	gi|156128580|gb|AAIH02000042.1|	-	165022-165030	165084-165171	165088-165171
AFL2G_03188	gi|156128602|gb|AAIH02000020.1|	-	18361-20684	20743-21118	20740-21118
AFL2G_03304	gi|156128512|gb|AAIH02000110.1|	-	47820-48477	48547-48779	48539-48779
AFL2G_03425	gi|156128555|gb|AAIH02000067.1|	-	112488-112765	113049-113286	113046-113286
AFL2G_03445	gi|156128388|gb|AAIH02000234.1|	-	26555-27660	27738-28254	27717-28254
AFL2G_03449	gi|156128388|gb|AAIH02000234.1|	-	37876-38254	38326-38350	38329-38350
AFL2G_03643	gi|156128265|gb|AAIH02000357.1|	-	2834-3346	3409-3554	3411-3554
AFL2G_03716	gi|156128531|gb|AAIH02000091.1|	-	53699-53766	53829-53962	53825-53962
AFL2G_03730	gi|156128531|gb|AAIH02000091.1|	-	95900-95911	96061-98244	96048-98244
AFL2G_03740	gi|156128472|gb|AAIH02000150.1|	-	4083-4233	4448-4568	4299-4568
AFL2G_03870	gi|156128418|gb|AAIH02000204.1|	-	18869-19029	19109-19173	19126-19173
AFL2G_03875	gi|156128418|gb|AAIH02000204.1|	-	29855-30055	30123-31228	30119-31228
AFL2G_03998	gi|156128441|gb|AAIH02000181.1|	-	6912-7171	7250-7757	7254-7757
AFL2G_04082	gi|156128319|gb|AAIH02000303.1|	-	27620-28388	28445-28497	28441-28497
AFL2G_04250	gi|156128614|gb|AAIH02000008.1|	-	11645-11785	11846-12115	11842-12115
AFL2G_04352	gi|156128483|gb|AAIH02000139.1|	-	63687-64158	64227-64603	64234-64603
AFL2G_04413	gi|156128598|gb|AAIH02000024.1|	-	149815-150228	150445-150855	150287-150855
AFL2G_04461	gi|156128543|gb|AAIH02000079.1|	-	75888-77271	77742-77845	77369-77845
AFL2G_04464	gi|156128543|gb|AAIH02000079.1|	-	83424-83954	84034-84108	84038-84108
AFL2G_04520	gi|156128532|gb|AAIH02000090.1|	-	43179-43314	43609-43683	43378-43683
AFL2G_04589	gi|156128554|gb|AAIH02000068.1|	-	55937-55989	56064-56109	56046-56109
AFL2G_04666	gi|156128572|gb|AAIH02000050.1|	-	105701-105870	105931-106248	105923-106248
AFL2G_04704	gi|156128563|gb|AAIH02000059.1|	-	46945-47288	47359-47443	47355-47443
AFL2G_04709	gi|156128563|gb|AAIH02000059.1|	-	57066-57215	57275-57777	57281-57777
AFL2G_04752	gi|156128394|gb|AAIH02000228.1|	-	15231-15291	15355-15492	15371-15492
AFL2G_04788	gi|156128341|gb|AAIH02000281.1|	-	20236-20271	20360-21016	20464-21016
AFL2G_04789	gi|156128341|gb|AAIH02000281.1|	-	22159-22264	22370-22776	22317-22776
AFL2G_04792	gi|156128341|gb|AAIH02000281.1|	-	29587-30147	30252-30543	30248-30543
AFL2G_04792	gi|156128341|gb|AAIH02000281.1|	-	30252-30543	30627-30825	30632-30825
AFL2G_05290	gi|156128562|gb|AAIH02000060.1|	-	20992-21291	21380-21497	21388-21497
AFL2G_05297	gi|156128562|gb|AAIH02000060.1|	-	35130-36749	36815-36970	36811-36970
AFL2G_05308	gi|156128562|gb|AAIH02000060.1|	-	73986-74166	74377-75063	74425-75063
AFL2G_05358	gi|156128463|gb|AAIH02000159.1|	-	84-627	689-2555	848-2555
AFL2G_05513	gi|156128493|gb|AAIH02000129.1|	-	12145-13978	14094-14344	14064-14344
AFL2G_05549	gi|156128316|gb|AAIH02000306.1|	-	30207-30616	30675-32654	30671-32654
AFL2G_05552	gi|156128326|gb|AAIH02000296.1|	-	5228-5728	5806-5814	5802-5814
AFL2G_05632	gi|156128549|gb|AAIH02000073.1|	-	59642-60294	60349-60461	60386-60461
AFL2G_05652	gi|156128549|gb|AAIH02000073.1|	-	112899-113649	113741-114377	113702-114377
AFL2G_05670	gi|156128445|gb|AAIH02000177.1|	-	48447-48659	48840-48930	48783-48930
AFL2G_05684	gi|156128610|gb|AAIH02000012.1|	-	1303-2009	2073-2193	2119-2193
AFL2G_05721	gi|156128610|gb|AAIH02000012.1|	-	111764-112147	112299-112391	112219-112391
AFL2G_05771	gi|156128346|gb|AAIH02000276.1|	-	22264-23588	23678-23848	23653-23848
AFL2G_05802	gi|156128588|gb|AAIH02000034.1|	-	23877-25257	25332-25487	25337-25487
AFL2G_05898	gi|156128604|gb|AAIH02000018.1|	-	142975-142983	143040-143221	143044-143221
AFL2G_05974	gi|156128542|gb|AAIH02000080.1|	-	81221-81682	81766-82125	81754-82125
AFL2G_05999	gi|156128374|gb|AAIH02000248.1|	-	19315-19545	19626-19905	19680-19905
AFL2G_06106	gi|156128527|gb|AAIH02000095.1|	-	76116-76589	76805-77068	76647-77068
AFL2G_06158	gi|156128409|gb|AAIH02000213.1|	-	20496-20888	20993-21374	21006-21374
AFL2G_06158	gi|156128409|gb|AAIH02000213.1|	-	20496-20888	20993-21374	20943-21374
AFL2G_06158	gi|156128409|gb|AAIH02000213.1|	-	20496-20888	20993-21374	20989-21374
AFL2G_06210	gi|156128585|gb|AAIH02000037.1|	-	110688-111587	111644-111780	111672-111780
AFL2G_06218	gi|156128585|gb|AAIH02000037.1|	-	132613-132826	132897-132936	132901-132936
AFL2G_06237	gi|156128476|gb|AAIH02000146.1|	-	66373-66766	66833-67289	66868-67289
AFL2G_06379	gi|156128607|gb|AAIH02000015.1|	-	99258-100240	100638-100737	100305-100737
AFL2G_06379	gi|156128607|gb|AAIH02000015.1|	-	99258-100240	100638-100737	100314-100737
AFL2G_06429	gi|156128166|gb|AAIH02000456.1|	-	1873-2267	2377-2641	2475-2641
AFL2G_06429	gi|156128166|gb|AAIH02000456.1|	-	1873-2267	2377-2641	2481-2641
AFL2G_06518	gi|156128419|gb|AAIH02000203.1|	-	54084-55108	55161-55344	55205-55344
AFL2G_06518	gi|156128419|gb|AAIH02000203.1|	-	54084-55108	55161-55344	55165-55344
AFL2G_06564	gi|156128564|gb|AAIH02000058.1|	-	35854-36071	36134-36142	36137-36142
AFL2G_06654	gi|156128064|gb|AAIH02000558.1|	-	3825-4194	4524-4528	4520-4528
AFL2G_06654	gi|156128064|gb|AAIH02000558.1|	-	3825-4194	4524-4528	4354-4528
AFL2G_06654	gi|156128064|gb|AAIH02000558.1|	-	3825-4194	4524-4528	4332-4528
AFL2G_06657	gi|156128255|gb|AAIH02000367.1|	-	24676-24698	24758-25445	24762-25445
AFL2G_06698	gi|156128556|gb|AAIH02000066.1|	-	77809-78111	78170-78315	78166-78315
AFL2G_06703	gi|156128556|gb|AAIH02000066.1|	-	89897-90135	90204-90350	90208-90350
AFL2G_06704	gi|156128556|gb|AAIH02000066.1|	-	92060-92156	92287-93316	92261-93316
AFL2G_06781	gi|156128510|gb|AAIH02000112.1|	-	102175-102330	102459-102493	102399-102493
AFL2G_07008	gi|156128489|gb|AAIH02000133.1|	-	24489-24994	25113-25707	25104-25707
AFL2G_07061	gi|156128427|gb|AAIH02000195.1|	-	22920-25652	25858-25923	25788-25923
AFL2G_07111	gi|156128547|gb|AAIH02000075.1|	-	61362-61630	61691-61935	61701-61935
AFL2G_07181	gi|156128575|gb|AAIH02000047.1|	-	26184-26317	26375-26469	26436-26469
AFL2G_07268	gi|156128592|gb|AAIH02000030.1|	-	38381-39768	39844-39892	39840-39892
AFL2G_07470	gi|156128162|gb|AAIH02000460.1|	-	12245-12883	12960-12995	12956-12995
AFL2G_07492	gi|156128583|gb|AAIH02000039.1|	-	34498-34659	34712-34864	34722-34864
AFL2G_07602	gi|156128258|gb|AAIH02000364.1|	-	6530-6839	6920-6950	6916-6950
AFL2G_07603	gi|156128258|gb|AAIH02000364.1|	-	7478-7482	7543-7573	7539-7573
AFL2G_07641	gi|156128519|gb|AAIH02000103.1|	-	72306-72493	72558-72765	72631-72765
AFL2G_07656	gi|156128443|gb|AAIH02000179.1|	-	59753-60296	60482-61041	60478-61041
AFL2G_07711	gi|156128608|gb|AAIH02000014.1|	-	114102-115904	115968-116297	115964-116297
AFL2G_07725	gi|156128608|gb|AAIH02000014.1|	-	157353-157709	157768-157905	157772-157905
AFL2G_07882	gi|156128621|gb|AAIH02000001.1|	-	113288-114862	115001-115069	114980-115069
AFL2G_07917	gi|156128621|gb|AAIH02000001.1|	-	219874-220398	220559-220807	220531-220807
AFL2G_07929	gi|156128621|gb|AAIH02000001.1|	-	256560-256711	256766-257254	256793-257254
AFL2G_07948	gi|156128621|gb|AAIH02000001.1|	-	317085-317198	317606-317897	317631-317897
AFL2G_07948	gi|156128621|gb|AAIH02000001.1|	-	317085-317198	317606-317897	317361-317897
AFL2G_07948	gi|156128621|gb|AAIH02000001.1|	-	317606-317897	318192-319061	318001-319061
AFL2G_07958	gi|156128552|gb|AAIH02000070.1|	-	121996-123397	123470-123519	123483-123519
AFL2G_07975	gi|156128552|gb|AAIH02000070.1|	-	70139-70423	70484-70772	70488-70772
AFL2G_08277	gi|156128444|gb|AAIH02000178.1|	-	68675-69158	69223-69752	69219-69752
AFL2G_08292	gi|156128343|gb|AAIH02000279.1|	-	32309-32463	32522-32573	32526-32573
AFL2G_08329	gi|156128462|gb|AAIH02000160.1|	-	21739-21871	21929-22060	21925-22060
AFL2G_08333	gi|156128462|gb|AAIH02000160.1|	-	37101-38963	39067-39201	39029-39201
AFL2G_08338	gi|156128462|gb|AAIH02000160.1|	-	50482-51225	51280-51519	51307-51519
AFL2G_08655	gi|156128453|gb|AAIH02000169.1|	-	32600-32775	32836-33106	32873-33106
AFL2G_08655	gi|156128453|gb|AAIH02000169.1|	-	32836-33106	33164-33658	33201-33658
AFL2G_09167	gi|156128597|gb|AAIH02000025.1|	-	94292-94375	94434-94607	94430-94607
AFL2G_09199	gi|156128597|gb|AAIH02000025.1|	-	6075-8341	9244-11051	9526-11051
AFL2G_09199	gi|156128597|gb|AAIH02000025.1|	-	6075-8341	9244-11051	8701-11051
AFL2G_09238	gi|156128491|gb|AAIH02000131.1|	-	4480-4639	4706-5274	4798-5274
AFL2G_09301	gi|156128480|gb|AAIH02000142.1|	-	34622-34649	34736-34818	34760-34818
AFL2G_09357	gi|156128421|gb|AAIH02000201.1|	-	28161-28480	28539-30080	28535-30080
AFL2G_09357	gi|156128421|gb|AAIH02000201.1|	-	28161-28480	28539-30080	28543-30080
AFL2G_09364	gi|156128421|gb|AAIH02000201.1|	-	50275-51965	52053-52209	52066-52209
AFL2G_09373	gi|156128223|gb|AAIH02000399.1|	-	11662-12817	12874-13164	12906-13164
AFL2G_09587	gi|156128553|gb|AAIH02000069.1|	-	62260-62338	62423-62499	62394-62499
AFL2G_09589	gi|156128553|gb|AAIH02000069.1|	-	52370-53350	53417-53728	53429-53728
AFL2G_09732	gi|156128569|gb|AAIH02000053.1|	-	22665-22739	22840-23065	22871-23065
AFL2G_09986	gi|156128356|gb|AAIH02000266.1|	-	33427-34537	34590-34645	34594-34645
AFL2G_09990	gi|156128356|gb|AAIH02000266.1|	-	43004-44276	44365-44507	44361-44507
AFL2G_10011	gi|156128434|gb|AAIH02000188.1|	-	59063-59487	59567-59736	59557-59736
AFL2G_10030	gi|156128460|gb|AAIH02000162.1|	-	14331-14481	14565-14610	14561-14610
AFL2G_10046	gi|156128460|gb|AAIH02000162.1|	-	59391-59561	59656-59866	59731-59866
AFL2G_10060	gi|156128104|gb|AAIH02000518.1|	-	5373-5487	5586-5739	5584-5739
AFL2G_10170	gi|156128087|gb|AAIH02000535.1|	-	4504-4756	4884-4916	4817-4916
AFL2G_10191	gi|156128240|gb|AAIH02000382.1|	-	2597-2754	2825-3373	2809-3373
AFL2G_10262	gi|156128506|gb|AAIH02000116.1|	-	48035-49998	50128-50221	50072-50221
AFL2G_10292	gi|156128590|gb|AAIH02000032.1|	-	26233-26699	26918-26941	26773-26941
AFL2G_10391	gi|156128415|gb|AAIH02000207.1|	-	16809-16832	16934-16945	16919-16945
AFL2G_10404	gi|156128415|gb|AAIH02000207.1|	-	55937-56254	56351-56477	56353-56477
AFL2G_10462	gi|156128431|gb|AAIH02000191.1|	-	62221-63400	63459-63521	63456-63521
AFL2G_10503	gi|156128591|gb|AAIH02000031.1|	-	88145-88244	88301-88508	88362-88508
AFL2G_10882	gi|156128620|gb|AAIH02000002.1|	-	28244-29777	29844-30156	29847-30156
AFL2G_10883	gi|156128620|gb|AAIH02000002.1|	-	32139-32341	32493-33215	32489-33215
AFL2G_10883	gi|156128620|gb|AAIH02000002.1|	-	32493-33215	33552-34607	33559-34607
AFL2G_10883	gi|156128620|gb|AAIH02000002.1|	-	34752-35016	35959-36033	35462-36033
AFL2G_10883	gi|156128620|gb|AAIH02000002.1|	-	34752-35016	35959-36033	35111-36033
AFL2G_10967	gi|156128620|gb|AAIH02000002.1|	-	304646-304846	304968-305049	304901-305049
AFL2G_10972	gi|156128188|gb|AAIH02000434.1|	-	2911-3207	3394-3580	3292-3580
AFL2G_10972	gi|156128188|gb|AAIH02000434.1|	-	2911-3207	3394-3580	3340-3580
AFL2G_10972	gi|156128188|gb|AAIH02000434.1|	-	2911-3207	3394-3580	3336-3580
AFL2G_11038	gi|156128593|gb|AAIH02000029.1|	-	51101-51439	51522-51659	51505-51659
AFL2G_11069	gi|156128593|gb|AAIH02000029.1|	-	141500-141525	141687-142032	141592-142032
AFL2G_11138	gi|156128525|gb|AAIH02000097.1|	-	70419-72868	72956-73001	72978-73001
AFL2G_11264	gi|156128288|gb|AAIH02000334.1|	-	21595-21763	21859-22155	21862-22155
AFL2G_11264	gi|156128288|gb|AAIH02000334.1|	-	21859-22155	22227-22383	22218-22383
AFL2G_11332	gi|156128606|gb|AAIH02000016.1|	-	169873-170384	170448-170661	170444-170661
AFL2G_11436	gi|156128522|gb|AAIH02000100.1|	-	101027-101271	101343-101698	101346-101698
AFL2G_11522	gi|156128576|gb|AAIH02000046.1|	-	47974-48799	48894-49160	48874-49160
AFL2G_11635	gi|156128248|gb|AAIH02000374.1|	-	26001-26940	27022-27100	27003-27100
AFL2G_11941	gi|156128345|gb|AAIH02000277.1|	-	30520-30662	30717-30930	30721-30930
AFL2G_12038	gi|156128558|gb|AAIH02000064.1|	-	30652-30885	30944-31104	30948-31104
AFL2G_12098	gi|156128424|gb|AAIH02000198.1|	-	63492-64016	64075-64283	64105-64283
AFL2G_12142	gi|156128389|gb|AAIH02000233.1|	-	3402-3777	3830-4348	4178-4348
AFL2G_12309	gi|156128561|gb|AAIH02000061.1|	-	140975-141131	141201-141329	141197-141329
AFL2G_12312	gi|156128274|gb|AAIH02000348.1|	-	13621-13884	13957-14708	13939-14708
AFL2G_12338	gi|156128386|gb|AAIH02000236.1|	-	24555-24671	24730-27242	24726-27242
AFL2G_12347	gi|156128252|gb|AAIH02000370.1|	-	2584-2957	3015-3252	3010-3252
AFL2G_12375	gi|156128348|gb|AAIH02000274.1|	-	17779-18099	18177-18723	18173-18723
AFL2G_12404	gi|156128354|gb|AAIH02000268.1|	-	1577-1810	1870-2616	1873-2616
AFL2G_12408	gi|156128354|gb|AAIH02000268.1|	-	17945-18114	18182-18585	18178-18585
AFL2G_12425	gi|156128449|gb|AAIH02000173.1|	-	25018-25726	25790-26282	25785-26282
AFL2G_12454	gi|156128426|gb|AAIH02000196.1|	-	21782-22840	22918-23475	22915-23475
AFL2G_12466	gi|156128426|gb|AAIH02000196.1|	-	65994-67556	67616-67632	67631-67632

## Sheet: Alternative 3' splice site
Events of alternative 3' splice site
Gene	Contig	Chain	Constitutive exon	3' exon	Alternative 3' exon
AFL2G_00106	gi|156128530|gb|AAIH02000092.1|	+	6922-7002	7068-7883	7071-7883
AFL2G_00110	gi|156128530|gb|AAIH02000092.1|	+	12994-13105	13280-14227	13263-14227
AFL2G_00137	gi|156128530|gb|AAIH02000092.1|	+	76409-76904	76967-78057	76958-78057
AFL2G_00196	gi|156128578|gb|AAIH02000044.1|	+	91452-91730	91785-92447	91789-92447
AFL2G_00370	gi|156128301|gb|AAIH02000321.1|	+	14608-14687	14756-15100	14763-15100
AFL2G_00406	gi|156128612|gb|AAIH02000010.1|	+	19852-19948	20065-20576	20083-20576
AFL2G_00593	gi|156128599|gb|AAIH02000023.1|	+	60534-60800	60899-61166	60904-61166
AFL2G_00716	gi|156128262|gb|AAIH02000360.1|	+	8898-9258	9336-10030	9333-10030
AFL2G_00734	gi|156128102|gb|AAIH02000520.1|	+	5653-5707	5864-6087	5856-6087
AFL2G_00743	gi|156128208|gb|AAIH02000414.1|	+	18905-18997	19050-19180	19054-19180
AFL2G_00767	gi|156128287|gb|AAIH02000335.1|	+	19094-19563	19638-20047	19644-20047
AFL2G_00834	gi|156128291|gb|AAIH02000331.1|	+	11245-11253	11313-11759	11307-11759
AFL2G_00836	gi|156128291|gb|AAIH02000331.1|	+	7117-7312	7373-7673	7507-7673
AFL2G_00909	gi|156128402|gb|AAIH02000220.1|	+	434-1401;983-1401	1458-1511;1458-1645	1462-1511;1462-1645
AFL2G_01069	gi|156128511|gb|AAIH02000111.1|	+	4738-4803	4870-4965	4889-4965
AFL2G_01105	gi|156128367|gb|AAIH02000255.1|	+	10234-10985	11057-11140	11050-11140
AFL2G_01192	gi|156128286|gb|AAIH02000336.1|	+	7508-7728	7795-8336	7797-8336
AFL2G_01226	gi|156128229|gb|AAIH02000393.1|	+	8817-8867	8924-9288	8931-9288
AFL2G_01345	gi|156128509|gb|AAIH02000113.1|	+	2243-2334	2398-3066	2402-3066
AFL2G_01388	gi|156128158|gb|AAIH02000464.1|	+	9907-10136	10347-10704	10305-10704
AFL2G_01400	gi|156128269|gb|AAIH02000353.1|	+	27626-28163	28225-28430	28219-28430
AFL2G_01429	gi|156128594|gb|AAIH02000028.1|	+	18449-19781	19839-21242	19855-21242
AFL2G_01441	gi|156128594|gb|AAIH02000028.1|	+	66519-66783	67517-68082	67520-68082
AFL2G_01493	gi|156128401|gb|AAIH02000221.1|	+	7967-8719	8781-9432	8797-9432
AFL2G_01506	gi|156128401|gb|AAIH02000221.1|	+	45216-45288	45360-45481	45366-45481
AFL2G_01645	gi|156128438|gb|AAIH02000184.1|	+	56312-56925	56979-57149	56984-57149
AFL2G_01664	gi|156128438|gb|AAIH02000184.1|	+	1397-1800	1853-2765	1875-2765
AFL2G_01695	gi|156128587|gb|AAIH02000035.1|	+	85325-85481	85560-85748	85543-85748
AFL2G_01860	gi|156128336|gb|AAIH02000286.1|	+	24923-26059	26124-26975	26120-26975
AFL2G_01868	gi|156128139|gb|AAIH02000483.1|	+	4029-4168	4232-5017	4240-5017
AFL2G_01895	gi|156128333|gb|AAIH02000289.1|	+	8074-8305	8447-8831	8455-8831
AFL2G_01904	gi|156128333|gb|AAIH02000289.1|	+	32395-36171	36231-39030	36240-39030
AFL2G_01904	gi|156128333|gb|AAIH02000289.1|	+	39349-40055	40112-40192	40121-40192
AFL2G_01948	gi|156128494|gb|AAIH02000128.1|	+	8320-8975	9096-9114	9034-9114
AFL2G_02002	gi|156128360|gb|AAIH02000262.1|	+	20872-20883	20952-21656	20962-21656
AFL2G_02012	gi|156128360|gb|AAIH02000262.1|	+	40554-40586	40675-40721	40654-40721
AFL2G_02030	gi|156128616|gb|AAIH02000006.1|	+	36602-36650	36717-36877	36723-36877
AFL2G_02033	gi|156128616|gb|AAIH02000006.1|	+	41079-41331	41423-41733	41420-41733
AFL2G_02049	gi|156128616|gb|AAIH02000006.1|	+	86221-86232	86405-87240	86398-87240
AFL2G_02259	gi|156128617|gb|AAIH02000005.1|	+	120989-123013	123068-123208	123076-123208
AFL2G_02285	gi|156128617|gb|AAIH02000005.1|	+	195051-195161	195230-195532	195238-195532
AFL2G_02323	gi|156128535|gb|AAIH02000087.1|	+	9391-9424	9863-10985	9911-10985
AFL2G_02323	gi|156128535|gb|AAIH02000087.1|	+	9391-9424	9863-10985	9588-10985
AFL2G_02405	gi|156128501|gb|AAIH02000121.1|	+	37494-37643	37739-37856	37729-37856
AFL2G_02405	gi|156128501|gb|AAIH02000121.1|	+	37739-37856	37938-38280	37941-38280
AFL2G_02444	gi|156128407|gb|AAIH02000215.1|	+	38054-38065	38172-39082	38161-39082
AFL2G_02468	gi|156128300|gb|AAIH02000322.1|	+	15672-15694	15881-16016	15876-16016
AFL2G_02492	gi|156128391|gb|AAIH02000231.1|	+	46006-46349	46461-47511	46439-47511
AFL2G_02505	gi|156128571|gb|AAIH02000051.1|	+	32781-32880	32981-33047	32990-33047
AFL2G_02661	gi|156128603|gb|AAIH02000019.1|	+	131016-131075	131134-131476	131128-131476
AFL2G_02686	gi|156128603|gb|AAIH02000019.1|	+	194884-194931	195031-195675	195012-195675
AFL2G_02797	gi|156128478|gb|AAIH02000144.1|	+	66526-67352	67409-67601	67422-67601
AFL2G_02803	gi|156128541|gb|AAIH02000081.1|	+	1964-1997	2067-2396	2069-2396
AFL2G_02815	gi|156128541|gb|AAIH02000081.1|	+	38942-39050	39149-39307	39155-39307
AFL2G_02831	gi|156128541|gb|AAIH02000081.1|	+	98816-98832	99214-99350	99163-99350
AFL2G_02921	gi|156128526|gb|AAIH02000096.1|	+	73699-74366	74471-74603	74478-74603
AFL2G_02957	gi|156128504|gb|AAIH02000118.1|	+	46423-46589	46653-47478	46665-47478
AFL2G_03081	gi|156128618|gb|AAIH02000004.1|	+	223364-223550	223628-224520	223631-224520
AFL2G_03115	gi|156128263|gb|AAIH02000359.1|	+	26566-26653	26720-27468	26706-27468
AFL2G_03245	gi|156128602|gb|AAIH02000020.1|	+	188813-188893	188951-189373	189096-189373
AFL2G_03314	gi|156128512|gb|AAIH02000110.1|	+	69437-69717	69787-71227	69806-71227
AFL2G_03351	gi|156128544|gb|AAIH02000078.1|	+	72298-72318	72404-72585	72410-72585
AFL2G_03370	gi|156128544|gb|AAIH02000078.1|	+	122309-122504	122573-122696	122577-122696
AFL2G_03370	gi|156128544|gb|AAIH02000078.1|	+	122309-122504	122573-122696	122567-122696
AFL2G_03424	gi|156128555|gb|AAIH02000067.1|	+	109333-109386	109680-109822	109588-109822
AFL2G_03507	gi|156128551|gb|AAIH02000071.1|	+	71133-71298	71411-71579	71418-71579
AFL2G_03527	gi|156128551|gb|AAIH02000071.1|	+	127157-127275	127341-127600	127334-127600
AFL2G_03528	gi|156128469|gb|AAIH02000153.1|	+	3934-4781	4858-5127	4888-5127
AFL2G_03619	gi|156128523|gb|AAIH02000099.1|	+	41816-41836	41891-42196	41922-42196
AFL2G_03641	gi|156128265|gb|AAIH02000357.1|	+	10988-11046	11100-11218	11108-11218
AFL2G_03687	gi|156128268|gb|AAIH02000354.1|	+	5784-5942	6007-6504	6015-6504
AFL2G_03687	gi|156128268|gb|AAIH02000354.1|	+	5784-5942	6007-6504	6009-6504
AFL2G_03736	gi|156128531|gb|AAIH02000091.1|	+	114693-114778	114836-115253	114844-115253
AFL2G_03828	gi|156128609|gb|AAIH02000013.1|	+	149406-149422	149496-149946	149485-149946
AFL2G_03882	gi|156128418|gb|AAIH02000204.1|	+	53594-53863	53931-54086	53936-54086
AFL2G_03893	gi|156128450|gb|AAIH02000172.1|	+	22701-22818	22884-23353	22909-23353
AFL2G_04106	gi|156128381|gb|AAIH02000241.1|	+	44430-44495	44583-45146	44569-45146
AFL2G_04526	gi|156128532|gb|AAIH02000090.1|	+	59950-60553	60612-60683	60615-60683
AFL2G_04581	gi|156128554|gb|AAIH02000068.1|	+	43128-43437	43505-44544	43513-44544
AFL2G_04591	gi|156128554|gb|AAIH02000068.1|	+	63822-64065	64133-64639	64139-64639
AFL2G_04639	gi|156128572|gb|AAIH02000050.1|	+	30870-30955	31248-31355	31055-31355
AFL2G_04639	gi|156128572|gb|AAIH02000050.1|	+	30870-30955	31248-31355	31252-31355
AFL2G_04678	gi|156128572|gb|AAIH02000050.1|	+	139942-140142	140452-140802	140363-140802
AFL2G_04720	gi|156128563|gb|AAIH02000059.1|	+	90418-90540	90607-90667	90604-90667
AFL2G_04787	gi|156128341|gb|AAIH02000281.1|	+	16933-17285	17378-18550	17361-18550
AFL2G_04897	gi|156128369|gb|AAIH02000253.1|	+	8790-8825	8884-8937	8893-8937
AFL2G_04899	gi|156128369|gb|AAIH02000253.1|	+	12992-13058	13124-13560	13127-13560
AFL2G_04899	gi|156128369|gb|AAIH02000253.1|	+	12992-13058	13124-13560	13136-13560
AFL2G_05159	gi|156128596|gb|AAIH02000026.1|	+	64943-65138	65196-65302	65193-65302
AFL2G_05169	gi|156128596|gb|AAIH02000026.1|	+	90107-90596	90662-91042	90669-91042
AFL2G_05236	gi|156128546|gb|AAIH02000076.1|	+	87070-87242	87296-87689	87352-87689
AFL2G_05236	gi|156128546|gb|AAIH02000076.1|	+	87070-87242	87296-87689	87348-87689
AFL2G_05237	gi|156128546|gb|AAIH02000076.1|	+	88780-89068	89142-89415	89144-89415
AFL2G_05239	gi|156128546|gb|AAIH02000076.1|	+	93655-94121	94193-94451	94178-94451
AFL2G_05295	gi|156128562|gb|AAIH02000060.1|	+	30052-30365	30449-30551	30453-30551
AFL2G_05335	gi|156128448|gb|AAIH02000174.1|	+	16788-17549	17613-17638	17606-17638
AFL2G_05445	gi|156128335|gb|AAIH02000287.1|	+	8167-8562	8651-9811	8661-9811
AFL2G_05451	gi|156128335|gb|AAIH02000287.1|	+	23764-24411	24740-28039	24743-28039
AFL2G_05598	gi|156128545|gb|AAIH02000077.1|	+	80607-80686	81194-81286	81166-81286
AFL2G_05622	gi|156128549|gb|AAIH02000073.1|	+	15397-15452	15512-15911	15518-15911
AFL2G_05655	gi|156128549|gb|AAIH02000073.1|	+	121774-122094	122172-122450	122167-122450
AFL2G_05658	gi|156128549|gb|AAIH02000073.1|	+	127148-127603	127678-127830	127682-127830
AFL2G_05665	gi|156128445|gb|AAIH02000177.1|	+	61149-61168	61228-61359	61232-61359
AFL2G_05677	gi|156128445|gb|AAIH02000177.1|	+	33945-34709	34781-34834	34790-34834
AFL2G_05680	gi|156128445|gb|AAIH02000177.1|	+	17979-18871	19035-19216	19003-19216
AFL2G_05685	gi|156128610|gb|AAIH02000012.1|	+	2604-2702	2763-4139	2759-4139
AFL2G_05685	gi|156128610|gb|AAIH02000012.1|	+	2604-2702	2763-4139	2770-4139
AFL2G_05717	gi|156128610|gb|AAIH02000012.1|	+	94983-95013	95248-95303	95097-95303
AFL2G_05854	gi|156128588|gb|AAIH02000034.1|	+	163311-163423	163485-164341	163489-164341
AFL2G_05906	gi|156128604|gb|AAIH02000018.1|	+	121982-122288	122348-122590	122351-122590
AFL2G_05916	gi|156128604|gb|AAIH02000018.1|	+	84750-84816	84875-85943	84884-85943
AFL2G_05916	gi|156128604|gb|AAIH02000018.1|	+	84750-84816	84875-85943	84878-85943
AFL2G_05951	gi|156128542|gb|AAIH02000080.1|	+	14354-14399	14531-14981	14470-14981
AFL2G_05951	gi|156128542|gb|AAIH02000080.1|	+	15060-15765	15824-16111	15826-16111
AFL2G_06006	gi|156128374|gb|AAIH02000248.1|	+	38986-39142	39362-39514	39373-39514
AFL2G_06094	gi|156128527|gb|AAIH02000095.1|	+	43897-43982	44062-44740	44053-44740
AFL2G_06176	gi|156128585|gb|AAIH02000037.1|	+	4591-4700	4775-5400	4756-5400
AFL2G_06337	gi|156128370|gb|AAIH02000252.1|	+	18164-19652	19727-20394	19730-20394
AFL2G_06474	gi|156128133|gb|AAIH02000489.1|	+	743-1074	1154-1812	1172-1812
AFL2G_06481	gi|156128461|gb|AAIH02000161.1|	+	73213-73648	73808-74052	73814-74052
AFL2G_06645	gi|156128428|gb|AAIH02000194.1|	+	50242-50468	50655-54477	50603-54477
AFL2G_06663	gi|156128255|gb|AAIH02000367.1|	+	11946-12013	12080-12283	12101-12283
AFL2G_06716	gi|156128556|gb|AAIH02000066.1|	+	130874-130975	131062-131639	131037-131639
AFL2G_06760	gi|156128425|gb|AAIH02000197.1|	+	4514-4613	4677-4708	4681-4708
AFL2G_07159	gi|156128575|gb|AAIH02000047.1|	+	84346-84743	84841-85170	84848-85170
AFL2G_07410	gi|156128442|gb|AAIH02000180.1|	+	31599-31703	31777-32162	31785-32162
AFL2G_07419	gi|156128384|gb|AAIH02000238.1|	+	51256-51358	51421-51826	51515-51826
AFL2G_07455	gi|156128466|gb|AAIH02000156.1|	+	41906-42529	42585-43489	42588-43489
AFL2G_07574	gi|156128392|gb|AAIH02000230.1|	+	6551-6928	7004-7108	7007-7108
AFL2G_07709	gi|156128608|gb|AAIH02000014.1|	+	108522-108630	108924-109046	108930-109046
AFL2G_07786	gi|156128536|gb|AAIH02000086.1|	+	70268-70397	70465-70943	70450-70943
AFL2G_07862	gi|156128621|gb|AAIH02000001.1|	+	42290-42849	42934-43419	42931-43419
AFL2G_07905	gi|156128621|gb|AAIH02000001.1|	+	186301-186411	186473-186597	186480-186597
AFL2G_07920	gi|156128621|gb|AAIH02000001.1|	+	228366-228445	228554-229254	228531-229254
AFL2G_07931	gi|156128621|gb|AAIH02000001.1|	+	261298-261441	261510-261555	261507-261555
AFL2G_08105	gi|156128615|gb|AAIH02000007.1|	+	151612-151695	151774-152123	151778-152123
AFL2G_08221	gi|156128151|gb|AAIH02000471.1|	+	3442-4044	4103-4334	4100-4334
AFL2G_08234	gi|156128473|gb|AAIH02000149.1|	+	66698-67039	67101-67460	67151-67460
AFL2G_08251	gi|156128473|gb|AAIH02000149.1|	+	5871-6314	6635-6879	6451-6879
AFL2G_08251	gi|156128473|gb|AAIH02000149.1|	+	5871-6314	6635-6879	6608-6879
AFL2G_08332	gi|156128462|gb|AAIH02000160.1|	+	34759-35018	35071-35714	35078-35714
AFL2G_08342	gi|156128462|gb|AAIH02000160.1|	+	62685-62966	63135-63393	63056-63393
AFL2G_08375	gi|156128565|gb|AAIH02000057.1|	+	2054-2128	2234-3214	2307-3214
AFL2G_08385	gi|156128565|gb|AAIH02000057.1|	+	30529-30766	30820-31499	30823-31499
AFL2G_08411	gi|156128565|gb|AAIH02000057.1|	+	121625-121712	121767-121838	121772-121838
AFL2G_08644	gi|156128453|gb|AAIH02000169.1|	+	3767-4062	4145-4416	4129-4416
AFL2G_08914	gi|156128595|gb|AAIH02000027.1|	+	36365-36682	36748-36969	36800-36969
AFL2G_09085	gi|156128573|gb|AAIH02000049.1|	+	141025-141086	141565-142815	141578-142815
AFL2G_09116	gi|156128573|gb|AAIH02000049.1|	+	51584-51719	51832-51889	51841-51889
AFL2G_09116	gi|156128573|gb|AAIH02000049.1|	+	51584-51719	51832-51889	51834-51889
AFL2G_09125	gi|156128573|gb|AAIH02000049.1|	+	28599-28940	29064-29942	29028-29942
AFL2G_09151	gi|156128597|gb|AAIH02000025.1|	+	153706-153815	153888-153994	153880-153994
AFL2G_09192	gi|156128597|gb|AAIH02000025.1|	+	24956-25063	25119-25480	25125-25480
AFL2G_09309	gi|156128480|gb|AAIH02000142.1|	+	54379-56242	56302-56741	56304-56741
AFL2G_09310	gi|156128480|gb|AAIH02000142.1|	+	61625-61833	61963-62022	61946-62022
AFL2G_09336	gi|156128321|gb|AAIH02000301.1|	+	14589-14697	14762-15093	14770-15093
AFL2G_09349	gi|156128421|gb|AAIH02000201.1|	+	7014-7249	7335-7541	7305-7541
AFL2G_09359	gi|156128421|gb|AAIH02000201.1|	+	35446-35944	36013-36889	36002-36889
AFL2G_09372	gi|156128223|gb|AAIH02000399.1|	+	7889-8667	8730-8874	8784-8874
AFL2G_09372	gi|156128223|gb|AAIH02000399.1|	+	7889-8667	8730-8874	8735-8874
AFL2G_09517	gi|156128465|gb|AAIH02000157.1|	+	3539-3819	3882-4111	3874-4111
AFL2G_09554	gi|156128375|gb|AAIH02000247.1|	+	22832-23578	23659-23780	23638-23780
AFL2G_09676	gi|156128349|gb|AAIH02000273.1|	+	22835-22934	22994-23403	23015-23403
AFL2G_09787	gi|156128539|gb|AAIH02000083.1|	+	46985-47008	47119-47457	47128-47457
AFL2G_09813	gi|156128464|gb|AAIH02000158.1|	+	19334-19384	19464-21572	19445-21572
AFL2G_09988	gi|156128356|gb|AAIH02000266.1|	+	36824-37027	37099-37122	37103-37122
AFL2G_09995	gi|156128434|gb|AAIH02000188.1|	+	14317-15352	15419-15945	15416-15945
AFL2G_10001	gi|156128434|gb|AAIH02000188.1|	+	30674-30878	30935-31248	30942-31248
AFL2G_10017	gi|156128222|gb|AAIH02000400.1|	+	14405-14622	14681-14987	14686-14987
AFL2G_10045	gi|156128460|gb|AAIH02000162.1|	+	54626-54737	54846-55002	54814-55002
AFL2G_10070	gi|156128452|gb|AAIH02000170.1|	+	25144-25238	25353-25422	25310-25422
AFL2G_10076	gi|156128452|gb|AAIH02000170.1|	+	51205-51252	51316-51388	51326-51388
AFL2G_10259	gi|156128506|gb|AAIH02000116.1|	+	42530-43910	43978-44625	44106-44625
AFL2G_10398	gi|156128415|gb|AAIH02000207.1|	+	38725-38870	38935-39246	38939-39246
AFL2G_10443	gi|156128431|gb|AAIH02000191.1|	+	1571-1757	1835-1959	1832-1959
AFL2G_10622	gi|156128505|gb|AAIH02000117.1|	+	58170-58602	58673-58714	58666-58714
AFL2G_10831	gi|156128537|gb|AAIH02000085.1|	+	103999-104038	104111-104478	104154-104478
AFL2G_10898	gi|156128620|gb|AAIH02000002.1|	+	93239-93285	93340-93379	93343-93379
AFL2G_10903	gi|156128620|gb|AAIH02000002.1|	+	106605-106659	106734-107564	106862-107564
AFL2G_11096	gi|156128329|gb|AAIH02000293.1|	+	5341-5641	5749-6082	5781-6082
AFL2G_11096	gi|156128329|gb|AAIH02000293.1|	+	5341-5641	5749-6082	5767-6082
AFL2G_11096	gi|156128329|gb|AAIH02000293.1|	+	6204-6286	6405-6456	6410-6456
AFL2G_11221	gi|156128611|gb|AAIH02000011.1|	+	154859-154993	155205-155376	155124-155376
AFL2G_11221	gi|156128611|gb|AAIH02000011.1|	+	154859-154993	155205-155376	155050-155376
AFL2G_11221	gi|156128611|gb|AAIH02000011.1|	+	154859-154993	155205-155376	155129-155376
AFL2G_11229	gi|156128611|gb|AAIH02000011.1|	+	178669-178724	178793-179519	178788-179519
AFL2G_11241	gi|156128611|gb|AAIH02000011.1|	+	219200-219309	219507-220242	219504-220242
AFL2G_11242	gi|156128611|gb|AAIH02000011.1|	+	224702-224894	225011-225132	224967-225132
AFL2G_11485	gi|156128582|gb|AAIH02000040.1|	+	135023-135054	135151-135697	135158-135697
AFL2G_11502	gi|156128576|gb|AAIH02000046.1|	+	233-492	559-658	556-658
AFL2G_11579	gi|156128600|gb|AAIH02000022.1|	+	44037-44148	44201-44437	44209-44437
AFL2G_11957	gi|156128492|gb|AAIH02000130.1|	+	37084-37266	37327-37902	37335-37902
AFL2G_11960	gi|156128492|gb|AAIH02000130.1|	+	43764-43819	43895-44019	43962-44019
AFL2G_11962	gi|156128492|gb|AAIH02000130.1|	+	50897-51001	51067-51277	51062-51277
AFL2G_12226	gi|156128521|gb|AAIH02000101.1|	+	95835-95857	95943-96054	96018-96054
AFL2G_12226	gi|156128521|gb|AAIH02000101.1|	+	96131-96314	96415-96817	96599-96817
AFL2G_12348	gi|156128252|gb|AAIH02000370.1|	+	8051-8514	8578-8890	8582-8890
AFL2G_12368	gi|156128348|gb|AAIH02000274.1|	+	111-477	558-1522	560-1522
AFL2G_12397	gi|156128359|gb|AAIH02000263.1|	+	40961-41061	41122-41257	41119-41257
AFL2G_12397	gi|156128359|gb|AAIH02000263.1|	+	41122-41257	41322-42848	41326-42848
AFL2G_12433	gi|156128449|gb|AAIH02000173.1|	+	45285-45466	45604-46114	45609-46114
AFL2G_12463	gi|156128426|gb|AAIH02000196.1|	+	49368-49426	49488-49798	49491-49798
AFL2G_12463	gi|156128426|gb|AAIH02000196.1|	+	56658-56776	56829-57020	56846-57020
AFL2G_12473	gi|156128196|gb|AAIH02000426.1|	+	15272-16745	16803-17149	16800-17149
AFL2G_00116	gi|156128530|gb|AAIH02000092.1|	-	27424-27488	27348-27357	27348-27350
AFL2G_00121	gi|156128530|gb|AAIH02000092.1|	-	39773-39976	39218-39713	39218-39711
AFL2G_00124	gi|156128530|gb|AAIH02000092.1|	-	48806-49058	48513-48746	48513-48749
AFL2G_00252	gi|156128568|gb|AAIH02000054.1|	-	76980-77068	76682-76904	76682-76896
AFL2G_00252	gi|156128568|gb|AAIH02000054.1|	-	76980-77068	76682-76904	76682-76887
AFL2G_00419	gi|156128612|gb|AAIH02000010.1|	-	63692-63787	63132-63613	63132-63609
AFL2G_00508	gi|156128456|gb|AAIH02000166.1|	-	52413-52634	52207-52349	52207-52337
AFL2G_00546	gi|156128517|gb|AAIH02000105.1|	-	35448-35811	35011-35294	35011-35286
AFL2G_00546	gi|156128517|gb|AAIH02000105.1|	-	35448-35811	35011-35294	35011-35220
AFL2G_00630	gi|156128599|gb|AAIH02000023.1|	-	163897-164511	163600-163836	163600-163822
AFL2G_00712	gi|156128503|gb|AAIH02000119.1|	-	100016-100420	98479-99960	98479-99963
AFL2G_00769	gi|156128287|gb|AAIH02000335.1|	-	24451-24522	24239-24395	24239-24388
AFL2G_00792	gi|156128514|gb|AAIH02000108.1|	-	69125-69236	68980-68987	68980-68983
AFL2G_00826	gi|156128390|gb|AAIH02000232.1|	-	56686-56715	55900-56333	55900-56324
AFL2G_00857	gi|156128267|gb|AAIH02000355.1|	-	11549-11993	10079-11475	10079-11478
AFL2G_00870	gi|156128397|gb|AAIH02000225.1|	-	39769-39905	39221-39670	39221-39658
AFL2G_01047	gi|156128486|gb|AAIH02000136.1|	-	56281-56528	56086-56202	56086-56206
AFL2G_01156	gi|156128331|gb|AAIH02000291.1|	-	25952-26092	25823-25885	25823-25876
AFL2G_01156	gi|156128331|gb|AAIH02000291.1|	-	26756-26805	26545-26689	26545-26681
AFL2G_01165	gi|156128447|gb|AAIH02000175.1|	-	17086-17743	16093-17025	16093-17020
AFL2G_01167	gi|156128447|gb|AAIH02000175.1|	-	23646-23766	22157-23538	22157-23552
AFL2G_01170	gi|156128447|gb|AAIH02000175.1|	-	33047-33171	32341-32927	32341-32989
AFL2G_01202	gi|156128467|gb|AAIH02000155.1|	-	19448-19536	18147-19345	18147-19348
AFL2G_01227	gi|156128229|gb|AAIH02000393.1|	-	12474-12615	10910-12417	10910-12405
AFL2G_01229	gi|156128229|gb|AAIH02000393.1|	-	15856-16025	15021-15606	15021-15718
AFL2G_01320	gi|156128037|gb|AAIH02000585.1|	-	2122-2242	1417-2037	1417-2031
AFL2G_01320	gi|156128037|gb|AAIH02000585.1|	-	2122-2242	1417-2037	1417-2040
AFL2G_01337	gi|156128342|gb|AAIH02000280.1|	-	32692-32814	32502-32633	32502-32620
AFL2G_01338	gi|156128342|gb|AAIH02000280.1|	-	34962-35249	34732-34896	34732-34865
AFL2G_01476	gi|156128594|gb|AAIH02000028.1|	-	167407-167587	167176-167300	167176-167344
AFL2G_01480	gi|156128594|gb|AAIH02000028.1|	-	178753-178803	177886-178676	177886-178619
AFL2G_01480	gi|156128594|gb|AAIH02000028.1|	-	178753-178803	177886-178676	177886-178607
AFL2G_01480	gi|156128594|gb|AAIH02000028.1|	-	178753-178803	177886-178676	177886-178599
AFL2G_01490	gi|156128226|gb|AAIH02000396.1|	-	21816-22106	20020-21634	20020-21626
AFL2G_01522	gi|156128376|gb|AAIH02000246.1|	-	4545-4632	4149-4300	4149-4483
AFL2G_01527	gi|156128376|gb|AAIH02000246.1|	-	15021-15131	14736-14938	14736-14943
AFL2G_01528	gi|156128376|gb|AAIH02000246.1|	-	15858-15869	15574-15792	15574-15797
AFL2G_01534	gi|156128376|gb|AAIH02000246.1|	-	35668-35727	35441-35577	35441-35574
AFL2G_01596	gi|156128589|gb|AAIH02000033.1|	-	144592-144726	144074-144533	144074-144529
AFL2G_01801	gi|156128619|gb|AAIH02000003.1|	-	192666-192866	190877-192597	190877-192594
AFL2G_01827	gi|156128619|gb|AAIH02000003.1|	-	264323-264564	264157-264257	264157-264253
AFL2G_01917	gi|156128566|gb|AAIH02000056.1|	-	42724-42733	42200-42650	42200-42642
AFL2G_01925	gi|156128566|gb|AAIH02000056.1|	-	70928-71018	66453-70252	66453-70667
AFL2G_01962	gi|156128494|gb|AAIH02000128.1|	-	52491-52531	51789-52299	51789-52433
AFL2G_01995	gi|156128360|gb|AAIH02000262.1|	-	1921-2009	1511-1864	1511-1844
AFL2G_02000	gi|156128360|gb|AAIH02000262.1|	-	13815-14118	12887-13752	12887-13743
AFL2G_02091	gi|156128616|gb|AAIH02000006.1|	-	211437-212457	210845-211377	210845-211382
AFL2G_02125	gi|156128586|gb|AAIH02000036.1|	-	27929-28044	27328-27820	27328-27859
AFL2G_02125	gi|156128586|gb|AAIH02000036.1|	-	27929-28044	27328-27820	27328-27863
AFL2G_02164	gi|156128586|gb|AAIH02000036.1|	-	140905-141132	140040-140804	140040-140835
AFL2G_02194	gi|156128500|gb|AAIH02000122.1|	-	55507-55862	55014-55437	55014-55426
AFL2G_02197	gi|156128500|gb|AAIH02000122.1|	-	67151-67333	66609-67092	66609-67073
AFL2G_02293	gi|156128617|gb|AAIH02000005.1|	-	217574-217751	217317-217488	217317-217503
AFL2G_02310	gi|156128617|gb|AAIH02000005.1|	-	258118-259186	257687-258065	257687-258052
AFL2G_02369	gi|156128458|gb|AAIH02000164.1|	-	4584-4737	4302-4503	4302-4515
AFL2G_02373	gi|156128458|gb|AAIH02000164.1|	-	18463-18499	18329-18394	18329-18397
AFL2G_02401	gi|156128501|gb|AAIH02000121.1|	-	24735-25362	24015-24655	24015-24647
AFL2G_02445	gi|156128407|gb|AAIH02000215.1|	-	42224-42582	41849-42147	41849-42136
AFL2G_02584	gi|156128435|gb|AAIH02000187.1|	-	48856-49018	48629-48799	48629-48795
AFL2G_02594	gi|156128406|gb|AAIH02000216.1|	-	2332-2344	1883-2177	1883-2188
AFL2G_02684	gi|156128603|gb|AAIH02000019.1|	-	188920-189106	188320-188810	188320-188865
AFL2G_02780	gi|156128478|gb|AAIH02000144.1|	-	13283-13342	13168-13224	13168-13207
AFL2G_02795	gi|156128478|gb|AAIH02000144.1|	-	61502-61568	60866-61343	60866-61419
AFL2G_02800	gi|156128478|gb|AAIH02000144.1|	-	80166-80241	79927-80103	79927-80110
AFL2G_02805	gi|156128541|gb|AAIH02000081.1|	-	9536-9638	8157-9482	8157-9464
AFL2G_02821	gi|156128541|gb|AAIH02000081.1|	-	63613-63771	62539-63546	62539-63526
AFL2G_02879	gi|156128230|gb|AAIH02000392.1|	-	1173-1578	526-1109	526-1106
AFL2G_02898	gi|156128089|gb|AAIH02000533.1|	-	6530-6616	6297-6429	6297-6425
AFL2G_02922	gi|156128526|gb|AAIH02000096.1|	-	75647-75676	75447-75594	75447-75589
AFL2G_02925	gi|156128526|gb|AAIH02000096.1|	-	79407-79482	78700-79349	78700-79343
AFL2G_03080	gi|156128618|gb|AAIH02000004.1|	-	221792-222099	221594-221727	221594-221723
AFL2G_03108	gi|156128263|gb|AAIH02000359.1|	-	1615-1749	1408-1542	1408-1536
AFL2G_03165	gi|156128580|gb|AAIH02000042.1|	-	131030-131305	130605-130919	130605-130958
AFL2G_03358	gi|156128544|gb|AAIH02000078.1|	-	93940-94025	93713-93886	93713-93875
AFL2G_03378	gi|156128432|gb|AAIH02000190.1|	-	20251-20385	20050-20174	20050-20177
AFL2G_03393	gi|156128432|gb|AAIH02000190.1|	-	66620-66992	65056-66539	65056-66546
AFL2G_03425	gi|156128555|gb|AAIH02000067.1|	-	113555-113735	113342-113489	113342-113482
AFL2G_03642	gi|156128265|gb|AAIH02000357.1|	-	10262-10339	7714-10209	7714-10196
AFL2G_03740	gi|156128472|gb|AAIH02000150.1|	-	4083-4233	3638-3790	3638-4018
AFL2G_03788	gi|156128609|gb|AAIH02000013.1|	-	35794-36207	35615-35728	35615-35721
AFL2G_03830	gi|156128609|gb|AAIH02000013.1|	-	157307-158346	156914-157245	156914-157179
AFL2G_03834	gi|156128609|gb|AAIH02000013.1|	-	170124-170712	169628-170057	169628-170054
AFL2G_03856	gi|156128609|gb|AAIH02000013.1|	-	232779-232801	232487-232664	232487-232632
AFL2G_03864	gi|156128154|gb|AAIH02000468.1|	-	11440-11492	11214-11368	11214-11371
AFL2G_04168	gi|156128366|gb|AAIH02000256.1|	-	18895-19504	18282-18823	18282-18836
AFL2G_04381	gi|156128598|gb|AAIH02000024.1|	-	75079-75186	74480-75014	74480-75017
AFL2G_04381	gi|156128598|gb|AAIH02000024.1|	-	75079-75186	74480-75014	74480-75022
AFL2G_04570	gi|156128554|gb|AAIH02000068.1|	-	16757-16830	16494-16694	16494-16686
AFL2G_04608	gi|156128554|gb|AAIH02000068.1|	-	100256-100282	100156-100164	100156-100196
AFL2G_04628	gi|156128572|gb|AAIH02000050.1|	-	807-821	514-696	514-724
AFL2G_04664	gi|156128572|gb|AAIH02000050.1|	-	102577-102738	102341-102362	102341-102414
AFL2G_04783	gi|156128337|gb|AAIH02000285.1|	-	40795-40966	40056-40732	40056-40724
AFL2G_04900	gi|156128369|gb|AAIH02000253.1|	-	16781-17193	16650-16717	16650-16706
AFL2G_05137	gi|156128601|gb|AAIH02000021.1|	-	194363-194642	192997-194281	192997-194258
AFL2G_05214	gi|156128546|gb|AAIH02000076.1|	-	28466-28752	28166-28412	28166-28395
AFL2G_05217	gi|156128546|gb|AAIH02000076.1|	-	39226-39244	38779-38957	38779-38954
AFL2G_05345	gi|156128448|gb|AAIH02000174.1|	-	46786-46897	46578-46726	46578-46718
AFL2G_05377	gi|156128463|gb|AAIH02000159.1|	-	68074-68113	67973-68019	67973-68011
AFL2G_05399	gi|156128560|gb|AAIH02000062.1|	-	39109-39815	38736-39053	38736-39050
AFL2G_05402	gi|156128560|gb|AAIH02000062.1|	-	47307-47325	47166-47228	47166-47222
AFL2G_05467	gi|156128411|gb|AAIH02000211.1|	-	37051-37140	36930-36998	36930-36977
AFL2G_05518	gi|156128493|gb|AAIH02000129.1|	-	27345-27546	25826-27282	25826-27246
AFL2G_05552	gi|156128326|gb|AAIH02000296.1|	-	5806-5814	5228-5728	5228-5746
AFL2G_05552	gi|156128326|gb|AAIH02000296.1|	-	5806-5814	5228-5728	5228-5724
AFL2G_05567	gi|156128326|gb|AAIH02000296.1|	-	38637-38722	38377-38580	38377-38566
AFL2G_05610	gi|156128243|gb|AAIH02000379.1|	-	19956-20162	19743-19840	19743-19890
AFL2G_05652	gi|156128549|gb|AAIH02000073.1|	-	113741-114377	112899-113649	112899-113672
AFL2G_05704	gi|156128610|gb|AAIH02000012.1|	-	56345-56725	55752-56279	55752-56263
AFL2G_05745	gi|156128610|gb|AAIH02000012.1|	-	175472-176196	174752-175361	174752-175364
AFL2G_05877	gi|156128604|gb|AAIH02000018.1|	-	200837-200873	200385-200775	200385-200773
AFL2G_06103	gi|156128527|gb|AAIH02000095.1|	-	69135-69446	67907-69060	67907-69050
AFL2G_06158	gi|156128409|gb|AAIH02000213.1|	-	20496-20888	20207-20423	20207-20399
AFL2G_06210	gi|156128585|gb|AAIH02000037.1|	-	111644-111780	110688-111587	110688-111567
AFL2G_06212	gi|156128585|gb|AAIH02000037.1|	-	116477-116569	115129-116415	115129-116412
AFL2G_06280	gi|156128398|gb|AAIH02000224.1|	-	28302-28531	28041-28231	28041-28227
AFL2G_06329	gi|156128370|gb|AAIH02000252.1|	-	41747-41785	41600-41650	41600-41653
AFL2G_06348	gi|156128607|gb|AAIH02000015.1|	-	20956-21197	20741-20873	20741-20869
AFL2G_06379	gi|156128607|gb|AAIH02000015.1|	-	100638-100737	99258-100240	99258-100274
AFL2G_06379	gi|156128607|gb|AAIH02000015.1|	-	100638-100737	99258-100240	99258-100304
AFL2G_06390	gi|156128607|gb|AAIH02000015.1|	-	136748-136953	136080-136684	136080-136677
AFL2G_06429	gi|156128166|gb|AAIH02000456.1|	-	2377-2641	1873-2267	1873-2323
AFL2G_06473	gi|156128133|gb|AAIH02000489.1|	-	3177-4634	2783-3101	2783-3091
AFL2G_06507	gi|156128419|gb|AAIH02000203.1|	-	12844-13492	12314-12776	12314-12771
AFL2G_06564	gi|156128564|gb|AAIH02000058.1|	-	36134-36142	35854-36071	35854-36068
AFL2G_06592	gi|156128564|gb|AAIH02000058.1|	-	105333-105637	104946-105255	104946-105242
AFL2G_06592	gi|156128564|gb|AAIH02000058.1|	-	105333-105637	104946-105255	104946-105155
AFL2G_06613	gi|156128385|gb|AAIH02000237.1|	-	13663-13753	13075-13446	13075-13610
AFL2G_06624	gi|156128385|gb|AAIH02000237.1|	-	38761-39414	37316-38692	37316-38701
AFL2G_06654	gi|156128064|gb|AAIH02000558.1|	-	4524-4528	3825-4194	3825-4166
AFL2G_06696	gi|156128556|gb|AAIH02000066.1|	-	74135-74391	72902-73970	72902-74039
AFL2G_06703	gi|156128556|gb|AAIH02000066.1|	-	90204-90350	89897-90135	89897-90144
AFL2G_06704	gi|156128556|gb|AAIH02000066.1|	-	92287-93316	92060-92156	92060-92169
AFL2G_06704	gi|156128556|gb|AAIH02000066.1|	-	93517-93528	93383-93455	93383-93462
AFL2G_06731	gi|156128382|gb|AAIH02000240.1|	-	10804-10855	10644-10713	10644-10725
AFL2G_06742	gi|156128382|gb|AAIH02000240.1|	-	34981-35063	34258-34843	34258-34865
AFL2G_06790	gi|156128510|gb|AAIH02000112.1|	-	76835-76928	76528-76775	76528-76763
AFL2G_06858	gi|156128570|gb|AAIH02000052.1|	-	123245-123386	122972-123162	122972-123152
AFL2G_06866	gi|156128570|gb|AAIH02000052.1|	-	154578-154722	153746-154496	153746-154503
AFL2G_06915	gi|156128497|gb|AAIH02000125.1|	-	49793-49891	49139-49682	49139-49677
AFL2G_06935	gi|156128283|gb|AAIH02000339.1|	-	13551-13973	9850-13488	9850-13497
AFL2G_06970	gi|156128518|gb|AAIH02000104.1|	-	10624-11677	9801-10567	9801-10558
AFL2G_06970	gi|156128518|gb|AAIH02000104.1|	-	10624-11677	9801-10567	9801-10564
AFL2G_07061	gi|156128427|gb|AAIH02000195.1|	-	25858-25923	22920-25652	22920-25773
AFL2G_07085	gi|156128404|gb|AAIH02000218.1|	-	8250-8490	7933-8191	7933-8186
AFL2G_07181	gi|156128575|gb|AAIH02000047.1|	-	27922-28053	27481-27857	27481-27839
AFL2G_07273	gi|156128592|gb|AAIH02000030.1|	-	56340-56619	56116-56280	56116-56264
AFL2G_07356	gi|156128567|gb|AAIH02000055.1|	-	57634-57978	57264-57581	57264-57388
AFL2G_07356	gi|156128567|gb|AAIH02000055.1|	-	57634-57978	57264-57581	57264-57363
AFL2G_07356	gi|156128567|gb|AAIH02000055.1|	-	58050-58382	57634-57978	57634-57974
AFL2G_07449	gi|156128466|gb|AAIH02000156.1|	-	27388-27882	27003-27308	27003-27275
AFL2G_07510	gi|156128583|gb|AAIH02000039.1|	-	104172-104321	104033-104106	104033-104097
AFL2G_07549	gi|156128477|gb|AAIH02000145.1|	-	37521-37731	36651-37423	36651-37456
AFL2G_07654	gi|156128443|gb|AAIH02000179.1|	-	63986-64465	63322-63849	63322-63860
AFL2G_07669	gi|156128443|gb|AAIH02000179.1|	-	15996-16421	15861-15927	15861-15936
AFL2G_07678	gi|156128608|gb|AAIH02000014.1|	-	7859-8173	7192-7778	7192-7783
AFL2G_07681	gi|156128608|gb|AAIH02000014.1|	-	25502-25736	23391-25448	23391-25445
AFL2G_07688	gi|156128608|gb|AAIH02000014.1|	-	46229-46385	45443-46170	45443-46167
AFL2G_07859	gi|156128621|gb|AAIH02000001.1|	-	23234-23395	22136-23167	22136-23178
AFL2G_08120	gi|156128615|gb|AAIH02000007.1|	-	194231-194248	193553-194160	193553-194151
AFL2G_08130	gi|156128615|gb|AAIH02000007.1|	-	238677-238795	237639-238619	237639-238623
AFL2G_08148	gi|156128605|gb|AAIH02000017.1|	-	18388-18702	17926-18321	17926-18319
AFL2G_08152	gi|156128605|gb|AAIH02000017.1|	-	33406-33459	33296-33315	33296-33318
AFL2G_08176	gi|156128605|gb|AAIH02000017.1|	-	102237-102512	101799-102029	101799-102025
AFL2G_08243	gi|156128473|gb|AAIH02000149.1|	-	40611-40861	40136-40488	40136-40483
AFL2G_08298	gi|156128095|gb|AAIH02000527.1|	-	1047-1109	826-970	826-979
AFL2G_08309	gi|156128470|gb|AAIH02000152.1|	-	48383-48419	48179-48257	48179-48292
AFL2G_08321	gi|156128470|gb|AAIH02000152.1|	-	84169-84582	83549-84086	83549-84089
AFL2G_08338	gi|156128462|gb|AAIH02000160.1|	-	51280-51519	50482-51225	50482-51217
AFL2G_08376	gi|156128565|gb|AAIH02000057.1|	-	4441-4513	3423-4264	3423-4371
AFL2G_08396	gi|156128565|gb|AAIH02000057.1|	-	61957-66163	60366-61890	60366-61894
AFL2G_08503	gi|156128529|gb|AAIH02000093.1|	-	13379-14092	12323-13269	12323-13306
AFL2G_08532	gi|156128529|gb|AAIH02000093.1|	-	90229-90335	88535-90155	88535-90149
AFL2G_08655	gi|156128453|gb|AAIH02000169.1|	-	32350-32530	32190-32291	32190-32289
AFL2G_08870	gi|156128314|gb|AAIH02000308.1|	-	9545-10747	9074-9490	9074-9471
AFL2G_08887	gi|156128129|gb|AAIH02000493.1|	-	6801-7468	5625-6741	5625-6729
AFL2G_09024	gi|156128075|gb|AAIH02000547.1|	-	1116-1202	800-1016	800-1011
AFL2G_09068	gi|156127923|gb|AAIH02000699.1|	-	1122-1215	313-1066	313-1057
AFL2G_09158	gi|156128597|gb|AAIH02000025.1|	-	127103-128655	126863-127001	126863-126981
AFL2G_09204	gi|156128459|gb|AAIH02000163.1|	-	76966-77610	76025-76906	76025-76902
AFL2G_09223	gi|156128459|gb|AAIH02000163.1|	-	26940-26946	26058-26824	26058-26821
AFL2G_09301	gi|156128480|gb|AAIH02000142.1|	-	34380-34414	33177-34327	33177-34325
AFL2G_09330	gi|156128320|gb|AAIH02000302.1|	-	5422-5722	4061-5363	4061-5313
AFL2G_09353	gi|156128421|gb|AAIH02000201.1|	-	19219-19601	16665-19098	16665-19129
AFL2G_09361	gi|156128421|gb|AAIH02000201.1|	-	42088-43255	41321-42000	41321-42007
AFL2G_09459	gi|156128436|gb|AAIH02000186.1|	-	45242-45364	45061-45173	45061-45163
AFL2G_09529	gi|156128465|gb|AAIH02000157.1|	-	36301-36360	35250-36218	35250-36233
AFL2G_09562	gi|156128375|gb|AAIH02000247.1|	-	50358-50401	49486-49556	49486-50166
AFL2G_09572	gi|156128553|gb|AAIH02000069.1|	-	108955-108965	108448-108898	108448-108901
AFL2G_09573	gi|156128553|gb|AAIH02000069.1|	-	106682-106791	106272-106602	106272-106625
AFL2G_09789	gi|156128539|gb|AAIH02000083.1|	-	63801-63827	63637-63735	63637-63722
AFL2G_09821	gi|156128464|gb|AAIH02000158.1|	-	38045-38983	37633-37986	37633-37945
AFL2G_09903	gi|156128579|gb|AAIH02000043.1|	-	128889-129028	128745-128814	128745-128809
AFL2G_09908	gi|156128579|gb|AAIH02000043.1|	-	114931-117015	114563-114877	114563-114873
AFL2G_09916	gi|156128579|gb|AAIH02000043.1|	-	89423-89782	88953-89363	88953-89351
AFL2G_09967	gi|156128395|gb|AAIH02000227.1|	-	13081-13219	11323-13016	11323-13007
AFL2G_09967	gi|156128395|gb|AAIH02000227.1|	-	13276-13353	13081-13219	13081-13176
AFL2G_09999	gi|156128434|gb|AAIH02000188.1|	-	26196-26280	26087-26134	26087-26139
AFL2G_10002	gi|156128434|gb|AAIH02000188.1|	-	33850-33899	33724-33778	33724-33774
AFL2G_10011	gi|156128434|gb|AAIH02000188.1|	-	59567-59736	59063-59487	59063-59439
AFL2G_10016	gi|156128222|gb|AAIH02000400.1|	-	16124-18005	15959-16061	15959-16067
AFL2G_10030	gi|156128460|gb|AAIH02000162.1|	-	16097-16403	15860-16013	15860-16023
AFL2G_10100	gi|156128474|gb|AAIH02000148.1|	-	6609-6656	6235-6552	6235-6544
AFL2G_10110	gi|156128474|gb|AAIH02000148.1|	-	34245-34439	34103-34150	34103-34141
AFL2G_10112	gi|156128474|gb|AAIH02000148.1|	-	39339-39743	38736-39286	38736-39283
AFL2G_10120	gi|156128474|gb|AAIH02000148.1|	-	62137-62429	61606-62047	61606-62065
AFL2G_10170	gi|156128087|gb|AAIH02000535.1|	-	5189-5237	4976-5109	4976-5113
AFL2G_10207	gi|156128127|gb|AAIH02000495.1|	-	599-617	13-545	13-533
AFL2G_10292	gi|156128590|gb|AAIH02000032.1|	-	26918-26941	26233-26699	26233-26696
AFL2G_10350	gi|156128422|gb|AAIH02000200.1|	-	24913-25007	24799-24855	24799-24848
AFL2G_10350	gi|156128422|gb|AAIH02000200.1|	-	25078-25090	24913-25007	24913-25013
AFL2G_10358	gi|156128422|gb|AAIH02000200.1|	-	47881-47919	47742-47801	47742-47806
AFL2G_10367	gi|156128422|gb|AAIH02000200.1|	-	67199-67794	65830-67142	65830-67139
AFL2G_10399	gi|156128415|gb|AAIH02000207.1|	-	42131-42635	41647-42068	41647-42057
AFL2G_10399	gi|156128415|gb|AAIH02000207.1|	-	42874-42966	42131-42635	42131-42816
AFL2G_10439	gi|156128324|gb|AAIH02000298.1|	-	26969-27328	26566-26615	26566-26841
AFL2G_10455	gi|156128431|gb|AAIH02000191.1|	-	48152-48227	48035-48082	48035-48073
AFL2G_10484	gi|156128591|gb|AAIH02000031.1|	-	44014-44090	43283-43877	43283-43884
AFL2G_10562	gi|156128577|gb|AAIH02000045.1|	-	40129-40199	39980-40051	39980-40045
AFL2G_10666	gi|156128508|gb|AAIH02000114.1|	-	77166-77444	76999-77097	76999-77102
AFL2G_10698	gi|156128528|gb|AAIH02000094.1|	-	1748-1900	1273-1645	1273-1691
AFL2G_10745	gi|156128515|gb|AAIH02000107.1|	-	16252-16342	15646-16081	15646-16076
AFL2G_10745	gi|156128515|gb|AAIH02000107.1|	-	16400-16576	16252-16342	16252-16331
AFL2G_10781	gi|156128272|gb|AAIH02000350.1|	-	5610-5859	5144-5527	5144-5522
AFL2G_10799	gi|156128537|gb|AAIH02000085.1|	-	10726-10973	9967-10626	9967-10635
AFL2G_10818	gi|156128537|gb|AAIH02000085.1|	-	67403-67488	66993-67341	66993-67325
AFL2G_10856	gi|156128502|gb|AAIH02000120.1|	-	57429-57612	57297-57343	57297-57335
AFL2G_10868	gi|156128502|gb|AAIH02000120.1|	-	87896-87911	87179-87750	87179-87538
AFL2G_10882	gi|156128620|gb|AAIH02000002.1|	-	29844-30156	28244-29777	28244-29785
AFL2G_10883	gi|156128620|gb|AAIH02000002.1|	-	34752-35016	33552-34607	33552-34583
AFL2G_10883	gi|156128620|gb|AAIH02000002.1|	-	35959-36033	34752-35016	34752-35493
AFL2G_10883	gi|156128620|gb|AAIH02000002.1|	-	35959-36033	34752-35016	34752-35625
AFL2G_10888	gi|156128620|gb|AAIH02000002.1|	-	64528-66495	63683-64431	63683-64425
AFL2G_10995	gi|156128413|gb|AAIH02000209.1|	-	42736-42813	42232-42553	42232-42665
AFL2G_10998	gi|156128413|gb|AAIH02000209.1|	-	48120-48730	47925-48040	47925-48046
AFL2G_11109	gi|156128525|gb|AAIH02000097.1|	-	3504-3509	3360-3444	3360-3441
AFL2G_11138	gi|156128525|gb|AAIH02000097.1|	-	72956-73001	70419-72868	70419-72861
AFL2G_11146	gi|156128525|gb|AAIH02000097.1|	-	93449-93800	92766-93379	92766-93372
AFL2G_11197	gi|156128611|gb|AAIH02000011.1|	-	81147-81329	80974-81090	80974-81003
AFL2G_11197	gi|156128611|gb|AAIH02000011.1|	-	81390-81448	81147-81329	81147-81326
AFL2G_11218	gi|156128611|gb|AAIH02000011.1|	-	148470-148586	147573-148413	147573-148409
AFL2G_11264	gi|156128288|gb|AAIH02000334.1|	-	21313-21396	20882-21242	20882-21240
AFL2G_11692	gi|156128574|gb|AAIH02000048.1|	-	66956-67154	66622-66896	66622-66889
AFL2G_11898	gi|156128584|gb|AAIH02000038.1|	-	163115-165280	162760-163011	162760-162990
AFL2G_11922	gi|156128338|gb|AAIH02000284.1|	-	18893-19243	18500-18832	18500-18815
AFL2G_11932	gi|156128345|gb|AAIH02000277.1|	-	4092-4196	3791-4020	3791-4017
AFL2G_11941	gi|156128345|gb|AAIH02000277.1|	-	32439-32555	32280-32386	32280-32380
AFL2G_11998	gi|156128296|gb|AAIH02000326.1|	-	18619-18660	18400-18464	18400-18526
AFL2G_11998	gi|156128296|gb|AAIH02000326.1|	-	18619-18660	18400-18464	18400-18496
AFL2G_12021	gi|156128091|gb|AAIH02000531.1|	-	1530-1871	941-1475	941-1466
AFL2G_12227	gi|156128521|gb|AAIH02000101.1|	-	93053-93132	92592-92992	92592-92935
AFL2G_12264	gi|156128561|gb|AAIH02000061.1|	-	14946-15026	14276-14884	14276-14870
AFL2G_12309	gi|156128561|gb|AAIH02000061.1|	-	141201-141329	140975-141131	140975-141125
AFL2G_12338	gi|156128386|gb|AAIH02000236.1|	-	27343-27439	24730-27242	24730-27236
AFL2G_12349	gi|156128252|gb|AAIH02000370.1|	-	13243-13723	12916-13184	12916-13173
AFL2G_12395	gi|156128359|gb|AAIH02000263.1|	-	34038-34144	32973-33755	32973-33745
AFL2G_12404	gi|156128354|gb|AAIH02000268.1|	-	2673-2855	1870-2616	1870-2586
AFL2G_12444	gi|156128449|gb|AAIH02000173.1|	-	72560-72643	71865-72505	71865-72501
AFL2G_12445	gi|156128449|gb|AAIH02000173.1|	-	74524-74852	74296-74420	74296-74413
AFL2G_12466	gi|156128426|gb|AAIH02000196.1|	-	67616-67632	65994-67556	65994-67539
