# Supplementary material for: Characterization of Natural Antisense Transcript, Sclerotia Development and Secondary Metabolism by Strand-Specific RNA Sequencing of Aspergillus flavus
Source: PLoS One. 2014 May 21;9(5):e97814. doi: 10.1371/journal.pone.0097814 (PMC4029826; doi:10.1371/journal.pone.0097814)
Supplement: Table S7 — Antisense transcripts of A. flavus in the mycelia and sclerotia states. (XLS) [file pone.0097814.s010.xls]

## Sheet: NATs in mycelia sample
Gene	Chain	Gene position	5'UTR position	3'UTR position	NAT position	NAT length (bp)	NAT coverage depth	NAT location
AFL2G_09968	+	(9269, 10913)	(9166, 9269)	(10913, 11191)	(10992, 11191)	200	3	downstream-79 bp
AFL2G_10049	-	(65372, 67065)	(67065, 67644)	(65003, 65372)	(65003, 65204)	202	3	downstream-168 bp
AFL2G_11646	-	(61, 3723)	-	(59, 61)	(2730, 2932)	203	3	inside
AFL2G_09370	-	(1377, 3169)	(3169, 3360)	(1218, 1377)	(3056, 3259)	204	3	intersected
AFL2G_10902	+	(103002, 106096)	-	(106096, 106279)	(103582, 103786)	205	3	inside
AFL2G_03433	-	(132595, 133509)	(133509, 133815)	(132400, 132595)	(133610, 133815)	206	3	upstream-101 bp
AFL2G_04793	-	(31481, 34194)	(34194, 35156)	(31173, 31481)	(34652, 34857)	206	3	upstream-458 bp
AFL2G_06640	-	(33439, 36263)	(36263, 36457)	(33320, 33439)	(35826, 36032)	207	3	inside
AFL2G_08179	+	(108783, 110852)	(108679, 108783)	(110852, 111149)	(110756, 110963)	208	3	intersected
AFL2G_11252	+	(11724, 12327)	(11539, 11725)	(12327, 12365)	(12158, 12365)	208	3	intersected
AFL2G_01463	+	(132262, 133625)	(132165, 132262)	(133625, 133862)	(133655, 133862)	208	3	downstream-30 bp
AFL2G_03646	-	(2870, 5372)	-	(2628, 2870)	(3943, 4150)	208	3	inside
AFL2G_03570	+	(7286, 8109)	(7043, 7286)	(8109, 8180)	(7430, 7637)	208	3	inside
AFL2G_10103	-	(13387, 14473)	-	-	(13965, 14172)	208	3	inside
AFL2G_10905	-	(110405, 111743)	(111743, 111961)	(110208, 110405)	(111172, 111382)	211	3	inside
AFL2G_00587	-	(43033, 45043)	(45043, 45697)	(42435, 43033)	(42443, 42653)	211	3	downstream-380 bp
AFL2G_06611	+	(9378, 10638)	(9318, 9379)	(10638, 10938)	(10001, 10212)	212	3	inside
AFL2G_10213	-	(27650, 29628)	(29628, 29840)	(27567, 27650)	(28438, 28649)	212	3	inside
AFL2G_11202	-	(95248, 97026)	(97026, 98116)	(94803, 95248)	(97905, 98116)	212	3	upstream-879 bp
AFL2G_08621	-	(19674, 20262)	(20262, 20304)	-	(20092, 20304)	213	3	intersected
AFL2G_11111	+	(5488, 7382)	(5411, 5488)	(7382, 7413)	(5746, 5960)	215	3	inside
AFL2G_02684	-	(188320, 189106)	-	-	(188320, 188534)	215	3	inside
AFL2G_05755	-	(196567, 197666)	(197666, 197764)	(196408, 196567)	(197133, 197348)	216	3	inside
AFL2G_01804	+	(199925, 201864)	(199839, 199925)	(201864, 201917)	(200109, 200325)	217	3	inside
AFL2G_11419	-	(53400, 55076)	(55076, 55223)	(53185, 53400)	(54458, 54674)	217	3	inside
AFL2G_12297	-	(108814, 111506)	(111570, 112073)	(108421, 108814)	(110836, 111054)	219	3	inside
AFL2G_02071	-	(149084, 152207)	(152207, 152390)	(148793, 149084)	(150943, 151162)	220	3	inside
AFL2G_04899	+	(12992, 15520)	(12958, 12992)	(15520, 15895)	(15676, 15895)	220	3	downstream-156 bp
AFL2G_11111	+	(5488, 7382)	(5411, 5488)	(7382, 7413)	(6032, 6251)	220	3	inside
AFL2G_04452	+	(53760, 54930)	(53171, 53761)	(54930, 55790)	(55566, 55790)	225	3	downstream-636 bp
AFL2G_11253	+	(12883, 16633)	-	-	(13252, 13477)	226	3	inside
AFL2G_07373	+	(26850, 28014)	(26045, 26850)	(28014, 28741)	(27130, 27356)	227	3	inside
AFL2G_05696	+	(28339, 30376)	(28001, 28340)	(30376, 30557)	(28001, 28227)	227	3	upstream-112 bp
AFL2G_00638	+	(195840, 197807)	(195709, 195840)	(197807, 198095)	(197804, 198031)	228	3	intersected
AFL2G_01858	-	(19597, 21367)	(21367, 21725)	(19400, 19597)	(21497, 21725)	229	3	upstream-130 bp
AFL2G_11111	+	(5488, 7382)	(5411, 5488)	(7382, 7413)	(6412, 6641)	230	3	inside
AFL2G_01199	+	(4615, 7937)	(4449, 4615)	(7937, 8381)	(6560, 6789)	230	3	inside
AFL2G_02402	-	(30847, 33364)	(33364, 33720)	(30738, 30847)	(31294, 31525)	232	3	inside
AFL2G_08479	+	(70165, 72517)	(69864, 70166)	(72517, 72792)	(71354, 71585)	232	3	inside
AFL2G_04900	-	(16226, 17630)	(17630, 17865)	(16057, 16226)	(16232, 16465)	234	3	inside
AFL2G_00366	+	(2697, 4706)	(2488, 2653)	(4706, 4776)	(4047, 4281)	235	3	inside
AFL2G_05323	-	(126244, 128400)	(128400, 128777)	(125874, 126244)	(128378, 128613)	236	3	intersected
AFL2G_07449	-	(27003, 27882)	(27882, 27920)	(26423, 27003)	(27387, 27622)	236	3	inside
AFL2G_10005	+	(41323, 43617)	(41299, 41323)	(43617, 43869)	(42006, 42241)	236	3	inside
AFL2G_02578	+	(31838, 32326)	(31702, 31838)	(32326, 33145)	(32605, 32841)	237	3	downstream-279 bp
AFL2G_04713	+	(67218, 68934)	(67008, 67218)	(68934, 69019)	(67387, 67625)	239	3	inside
AFL2G_02812	-	(28161, 30120)	(30120, 30611)	(28033, 28161)	(28033, 28272)	240	3	intersected
AFL2G_08495	+	(3441, 4095)	(3064, 3442)	(4095, 5184)	(4916, 5155)	240	3	downstream-821 bp
AFL2G_10096	-	(1333, 6618)	(6618, 6840)	(867, 1333)	(3578, 3817)	240	3	inside
AFL2G_10466	+	(3354, 5881)	(3084, 3354)	(5910, 6673)	(4512, 4756)	245	3	inside
AFL2G_11419	-	(53400, 55076)	(55076, 55223)	(53185, 53400)	(54150, 54395)	246	3	inside
AFL2G_06498	-	(9750, 12736)	(12736, 13132)	(9545, 9750)	(10447, 10692)	246	3	inside
AFL2G_00630	-	(163179, 164711)	(164711, 164841)	(162936, 163179)	(164595, 164841)	247	3	intersected
AFL2G_07607	+	(18326, 19544)	(18317, 18327)	-	(18382, 18628)	247	3	inside
AFL2G_10007	-	(45313, 46238)	(46238, 46380)	(44988, 45313)	(45842, 46091)	250	3	inside
AFL2G_04991	+	(9165, 10187)	(9122, 9165)	(10187, 12075)	(11350, 11600)	251	3	downstream-1163 bp
AFL2G_01597	+	(146473, 147316)	(145974, 146474)	(147316, 147380)	(147064, 147314)	251	3	inside
AFL2G_05335	+	(15921, 17638)	(15066, 15921)	(17638, 19001)	(17712, 17963)	252	3	downstream-74 bp
AFL2G_05566	+	(31752, 36032)	(31631, 31752)	(36032, 36423)	(35123, 35374)	252	3	inside
AFL2G_06862	-	(133639, 136829)	(136829, 136925)	-	(134303, 134554)	252	3	inside
AFL2G_05951	+	(14354, 16111)	(13792, 14354)	(16111, 16311)	(13863, 14116)	254	3	upstream-238 bp
AFL2G_09372	+	(7444, 9983)	(7221, 7444)	(9983, 10406)	(8935, 9188)	254	3	inside
AFL2G_02493	-	(49597, 51420)	(51420, 51765)	(49186, 49597)	(50332, 50586)	255	3	inside
AFL2G_02776	+	(1699, 6146)	-	(6146, 6236)	(5981, 6236)	256	3	intersected
AFL2G_07468	+	(5807, 7598)	(5776, 5807)	(7598, 8163)	(6130, 6385)	256	3	inside
AFL2G_07914	+	(210403, 211270)	(209874, 210403)	(211270, 211718)	(209924, 210180)	257	3	upstream-223 bp
AFL2G_05331	+	(3212, 3904)	(2944, 3053)	(3904, 4166)	(3895, 4151)	257	3	intersected
AFL2G_08723	-	(20923, 22219)	(22219, 22513)	(20625, 20923)	(21676, 21934)	259	3	inside
AFL2G_01829	-	(266811, 268181)	(268181, 268396)	(266790, 266811)	(266790, 267049)	260	3	intersected
AFL2G_10751	+	(34065, 36324)	(33664, 34065)	(36324, 36436)	(33691, 33950)	260	3	upstream-115 bp
AFL2G_02194	-	(54674, 55862)	(55862, 56687)	(54528, 54674)	(55014, 55275)	262	3	inside
AFL2G_09158	-	(126863, 128655)	(128655, 128877)	(126016, 126863)	(126035, 126297)	263	3	downstream-566 bp
AFL2G_10290	+	(18526, 23233)	-	(23233, 23412)	(22675, 22937)	263	3	inside
AFL2G_09787	+	(46985, 49378)	(46176, 46985)	(49378, 50097)	(48316, 48578)	263	3	inside
AFL2G_10054	+	(77455, 81932)	(76500, 77455)	-	(76877, 77139)	263	3	upstream-316 bp
AFL2G_03116	-	(27700, 28618)	(28618, 28803)	(27389, 27700)	(27389, 27652)	264	3	downstream-48 bp
AFL2G_00712	-	(98479, 100741)	(100741, 100746)	(98183, 98479)	(98183, 98446)	264	3	downstream-33 bp
AFL2G_03881	-	(51333, 52759)	(52759, 52976)	(51015, 51333)	(51015, 51281)	267	3	downstream-52 bp
AFL2G_03137	+	(57799, 58837)	(57728, 57799)	(58837, 59029)	(58454, 58720)	267	3	inside
AFL2G_01129	+	(3842, 6750)	(3515, 3842)	(6750, 6962)	(4295, 4564)	270	3	inside
AFL2G_09489	-	(45880, 47131)	(47131, 47152)	(45717, 45880)	(46882, 47152)	271	3	intersected
AFL2G_08314	+	(59632, 60794)	(59394, 59632)	(60794, 61508)	(61236, 61508)	273	3	downstream-442 bp
AFL2G_09505	+	(90626, 91490)	(90600, 90626)	(91490, 91689)	(90600, 90874)	275	3	intersected
AFL2G_02796	-	(62736, 64495)	(64495, 64680)	(62219, 62736)	(63214, 63489)	276	3	inside
AFL2G_03403	+	(43647, 47597)	-	-	(46643, 46920)	278	3	inside
AFL2G_08380	-	(12900, 14988)	(14988, 15218)	(12529, 12900)	(12555, 12833)	279	3	downstream-67 bp
AFL2G_07077	-	(32289, 35054)	-	(32180, 32289)	(34774, 35054)	281	3	inside
AFL2G_02504	-	(24768, 26005)	(26005, 27162)	(23881, 24768)	(26470, 26753)	284	3	upstream-465 bp
AFL2G_00404	-	(15921, 16155)	(16155, 16384)	(15394, 15922)	(15594, 15880)	287	3	downstream-41 bp
AFL2G_07077	-	(32289, 35054)	-	(32180, 32289)	(34465, 34751)	287	3	inside
AFL2G_01957	+	(36853, 40069)	(36404, 36853)	(40069, 40842)	(40483, 40769)	287	3	downstream-414 bp
AFL2G_03679	+	(56750, 57722)	(56479, 56750)	(57722, 58515)	(56547, 56836)	290	3	intersected
AFL2G_08312	-	(52578, 55278)	(55278, 55756)	(51961, 52578)	(51972, 52263)	292	3	downstream-315 bp
AFL2G_10160	+	(59100, 60771)	(58808, 59100)	(60771, 61132)	(58979, 59271)	293	3	intersected
AFL2G_01875	+	(35217, 37263)	(35096, 35218)	(37263, 37374)	(36918, 37211)	294	3	inside
AFL2G_07938	-	(279840, 285613)	-	(279644, 279840)	(285114, 285408)	295	3	inside
AFL2G_09570	-	(109962, 112985)	-	(109787, 109962)	(110799, 111094)	296	3	inside
AFL2G_06215	+	(121805, 123200)	(121688, 121805)	(123200, 123335)	(122380, 122675)	296	3	inside
AFL2G_05332	+	(5136, 6960)	(4764, 5136)	(6960, 7394)	(5782, 6078)	297	3	inside
AFL2G_08616	+	(6436, 8131)	(6395, 6437)	(8131, 8688)	(6412, 6711)	300	3	intersected
AFL2G_10435	-	(18034, 21696)	(21696, 21900)	(17493, 18034)	(18580, 18880)	301	3	inside
AFL2G_11061	+	(113279, 113864)	(113132, 113280)	(113864, 113925)	(113132, 113436)	305	3	intersected
AFL2G_11238	-	(205185, 210806)	(210806, 210826)	(204993, 205185)	(209545, 209849)	305	3	inside
AFL2G_07091	-	(4439, 5601)	(5601, 5687)	(4269, 4439)	(4698, 5002)	305	3	inside
AFL2G_09336	+	(14589, 16453)	(13091, 14589)	(16453, 16742)	(15181, 15486)	306	3	inside
AFL2G_02094	+	(219553, 220689)	(219497, 219553)	(220689, 220808)	(219497, 219803)	307	3	intersected
AFL2G_12264	-	(14276, 15026)	(15026, 15311)	(13880, 14276)	(15004, 15311)	308	3	intersected
AFL2G_03646	-	(2870, 5372)	-	(2628, 2870)	(3627, 3936)	310	3	inside
AFL2G_01167	-	(22157, 23766)	(23766, 23895)	(21778, 22157)	(21778, 22091)	314	3	downstream-66 bp
AFL2G_12396	-	(38826, 40472)	(40472, 40716)	(38453, 38826)	(40399, 40716)	318	3	intersected
AFL2G_06008	-	(44073, 45747)	(45747, 45901)	(43750, 44074)	(44381, 44698)	318	3	inside
AFL2G_06572	-	(53276, 54907)	(54907, 55051)	(53208, 53276)	(53269, 53587)	319	3	intersected
AFL2G_09338	+	(20191, 21379)	(19940, 20191)	(21379, 21451)	(19995, 20314)	320	3	intersected
AFL2G_06922	-	(78657, 82851)	(82851, 83067)	(78425, 78657)	(79733, 80052)	320	3	inside
AFL2G_12335	+	(34017, 35774)	(33740, 34017)	(35774, 36139)	(35713, 36035)	323	3	intersected
AFL2G_03183	-	(6433, 11233)	(11233, 11608)	-	(7674, 7997)	324	3	inside
AFL2G_10411	+	(9994, 11690)	(9645, 9994)	(11690, 12119)	(10225, 10549)	325	3	inside
AFL2G_05566	+	(31752, 36032)	(31631, 31752)	(36032, 36423)	(34670, 34994)	325	3	inside
AFL2G_05308	-	(73101, 75063)	(75063, 75939)	(72859, 73101)	(74674, 74998)	325	3	inside
AFL2G_09066	+	(1530, 8340)	(1310, 1530)	(8340, 8543)	(4590, 4914)	325	3	inside
AFL2G_10017	+	(14179, 15515)	(13979, 14179)	(15515, 15589)	(15108, 15434)	327	3	inside
AFL2G_11640	+	(16297, 17829)	(16218, 16297)	(17829, 17985)	(17655, 17985)	331	3	intersected
AFL2G_10047	-	(61515, 62857)	(62857, 63196)	(61057, 61515)	(62861, 63196)	336	3	upstream-4 bp
AFL2G_01314	-	(16640, 19702)	(19702, 20200)	(16302, 16640)	(19840, 20176)	337	3	upstream-138 bp
AFL2G_05323	-	(126244, 128400)	(128400, 128777)	(125874, 126244)	(127675, 128012)	338	3	intersected
AFL2G_07550	-	(38122, 40962)	(40962, 41278)	(37521, 38122)	(38684, 39021)	338	3	inside
AFL2G_02816	+	(45174, 47241)	(44205, 45174)	(47241, 47625)	(44446, 44783)	338	3	upstream-391 bp
AFL2G_02890	+	(19806, 21375)	(19405, 19806)	(21375, 21623)	(19587, 19930)	344	3	intersected
AFL2G_09916	-	(88805, 90373)	-	-	(89017, 89364)	348	3	inside
AFL2G_07063	-	(18976, 19802)	(19802, 19911)	(18914, 18976)	(19027, 19376)	350	3	inside
AFL2G_07324	-	(142248, 144021)	(144021, 144395)	(141975, 142248)	(142887, 143238)	352	3	inside
AFL2G_04336	-	(6320, 9157)	(9157, 9962)	(5935, 6320)	(7470, 7824)	355	3	inside
AFL2G_00859	+	(13821, 15409)	(13555, 13821)	(15409, 15717)	(15353, 15709)	357	3	intersected
AFL2G_09992	+	(1774, 3519)	(1615, 1774)	(3519, 4345)	(3989, 4345)	357	3	downstream-470 bp
AFL2G_06789	+	(77830, 79227)	(77691, 77830)	(79227, 79307)	(78313, 78669)	357	3	inside
AFL2G_07859	-	(22136, 23395)	-	-	(22807, 23168)	362	3	inside
AFL2G_06640	-	(33439, 36263)	(36263, 36457)	(33320, 33439)	(34500, 34865)	366	3	inside
AFL2G_10830	-	(99533, 102248)	(102248, 102364)	(98692, 99533)	(101495, 101860)	366	3	inside
AFL2G_12310	-	(24767, 29128)	(29128, 29229)	(24535, 24767)	(24923, 25289)	367	3	inside
AFL2G_02195	-	(57152, 62016)	(62016, 62379)	(56870, 57152)	(58628, 58994)	367	3	inside
AFL2G_09372	+	(7444, 9983)	(7221, 7444)	(9983, 10406)	(8286, 8652)	367	3	inside
AFL2G_05621	-	(8744, 13276)	(13276, 13389)	-	(10200, 10568)	369	3	inside
AFL2G_01162	+	(1614, 6692)	(1258, 1614)	(6692, 7086)	(4232, 4602)	371	3	inside
AFL2G_02582	+	(40522, 43242)	(40194, 40522)	-	(42212, 42584)	373	3	inside
AFL2G_07421	+	(40327, 45055)	-	(45055, 45409)	(41457, 41829)	373	3	inside
AFL2G_11467	-	(84220, 85592)	(85592, 85744)	(83616, 84220)	(83957, 84330)	374	3	intersected
AFL2G_03192	-	(36472, 37577)	(37577, 37650)	(35852, 36472)	(37063, 37438)	376	3	inside
AFL2G_11956	-	(34873, 35926)	(35926, 36057)	(34491, 34873)	(35678, 36057)	380	3	intersected
AFL2G_11765	+	(64548, 66108)	(63265, 64548)	(66108, 66287)	(63768, 64149)	382	3	upstream-399 bp
AFL2G_08114	+	(175975, 177547)	(175715, 175912)	(177547, 177702)	(176697, 177081)	385	3	inside
AFL2G_01042	+	(35925, 37293)	(35753, 35926)	(37293, 37560)	(35975, 36359)	385	3	inside
AFL2G_02745	-	(156081, 158455)	(158455, 158785)	(155794, 156081)	(156740, 157129)	390	3	inside
AFL2G_00821	+	(36612, 38305)	(36230, 36612)	(38305, 38547)	(37641, 38030)	390	3	inside
AFL2G_06473	-	(2522, 4634)	(4634, 5418)	(1927, 2522)	(3633, 4034)	402	3	inside
AFL2G_11911	-	(35650, 38166)	(38166, 38474)	(35465, 35650)	(36327, 36730)	404	3	inside
AFL2G_06648	+	(60262, 61766)	(60036, 60262)	(61766, 61926)	(60050, 60453)	404	3	intersected
AFL2G_05595	+	(74187, 75411)	(74136, 74187)	(75411, 75896)	(75408, 75812)	405	3	intersected
AFL2G_02266	+	(140470, 142216)	(140353, 140471)	(142216, 142384)	(141188, 141595)	408	3	inside
AFL2G_04026	-	(15684, 16352)	-	-	(15761, 16173)	413	3	inside
AFL2G_09203	-	(79326, 80559)	(80559, 80693)	(79163, 79326)	(79618, 80035)	418	3	inside
AFL2G_07374	-	(24692, 25614)	(25614, 25785)	-	(25366, 25785)	420	3	intersected
AFL2G_06871	-	(5270, 8048)	(8048, 8516)	(5066, 5271)	(6318, 6741)	424	3	inside
AFL2G_02861	-	(8212, 9253)	(9253, 9720)	(7973, 8212)	(8434, 8859)	426	3	inside
AFL2G_10751	+	(34065, 36324)	(33664, 34065)	(36324, 36436)	(34499, 34926)	428	3	upstream-115 bp
AFL2G_06806	+	(28356, 31805)	(28246, 28356)	(31805, 32323)	(30890, 31318)	429	3	inside
AFL2G_10067	-	(15385, 16989)	(16989, 17473)	(14259, 15385)	(16849, 17286)	438	3	intersected
AFL2G_00973	+	(46734, 48476)	(46489, 46734)	(48476, 48872)	(48105, 48548)	444	3	intersected
AFL2G_02637	-	(56695, 57982)	(57982, 58335)	(56551, 56695)	(57608, 58072)	465	3	intersected
AFL2G_01845	+	(28151, 30271)	(27820, 28151)	(30271, 30388)	(29918, 30388)	471	3	intersected
AFL2G_00773	+	(6222, 9896)	(5737, 6222)	-	(7682, 8154)	473	3	inside
AFL2G_02597	-	(6624, 8590)	(8590, 9186)	(6195, 6624)	(6855, 7328)	474	3	inside
AFL2G_06008	-	(44073, 45747)	(45747, 45901)	(43750, 44074)	(45323, 45797)	475	3	inside
AFL2G_04747	+	(2367, 3727)	(2015, 2367)	(3727, 4144)	(2851, 3330)	480	3	inside
AFL2G_06607	+	(6145, 7597)	(5565, 6145)	(7597, 8236)	(7741, 8229)	489	3	downstream-144 bp
AFL2G_08112	-	(170514, 173125)	-	(170483, 170514)	(170892, 171386)	495	3	inside
AFL2G_04058	-	(110883, 115292)	(115292, 115762)	(110601, 110883)	(112353, 112858)	506	3	inside
AFL2G_04452	+	(53760, 54930)	(53171, 53761)	(54930, 55790)	(53300, 53806)	507	3	downstream-636 bp
AFL2G_02756	-	(186519, 189731)	(189731, 190656)	(186222, 186519)	(190148, 190656)	509	3	upstream-417 bp
AFL2G_10009	-	(51872, 52960)	(52960, 53366)	(51669, 51872)	(52044, 52553)	510	3	inside
AFL2G_11467	-	(84220, 85592)	(85592, 85744)	(83616, 84220)	(84528, 85040)	513	3	intersected
AFL2G_09578	-	(89480, 94069)	(94069, 94266)	(88986, 89480)	(89929, 90442)	514	3	inside
AFL2G_04278	+	(89977, 91763)	(89788, 89977)	(91763, 92004)	(90960, 91482)	523	3	inside
AFL2G_05649	-	(98861, 102655)	(102655, 103515)	(98433, 98861)	(99566, 100089)	524	3	inside
AFL2G_07948	-	(317085, 319200)	(319200, 319671)	(316208, 317085)	(318483, 319009)	527	3	inside
AFL2G_11958	-	(39233, 40517)	-	-	(39463, 39989)	527	3	inside
AFL2G_12048	+	(74548, 79846)	(74352, 74548)	(79846, 80016)	(77875, 78407)	533	3	inside
AFL2G_06592	-	(104566, 105637)	(105637, 105888)	(103660, 104566)	(103680, 104221)	542	3	downstream-345 bp
AFL2G_02117	+	(8817, 10218)	(8731, 8818)	-	(8757, 9299)	543	3	intersected
AFL2G_07268	-	(38381, 39892)	(39892, 40088)	(38294, 38381)	(39213, 39763)	551	3	inside
AFL2G_00630	-	(163179, 164711)	(164711, 164841)	(162936, 163179)	(163897, 164460)	564	3	intersected
AFL2G_05697	+	(31107, 34379)	(30821, 31107)	(34379, 35115)	(33012, 33578)	567	3	inside
AFL2G_05547	+	(17305, 19272)	(16865, 17305)	(19272, 19793)	(19219, 19793)	575	3	intersected
AFL2G_02521	-	(71417, 73230)	(73230, 73413)	(71048, 71417)	(72839, 73413)	575	3	intersected
AFL2G_02321	-	(3443, 4579)	(4579, 4876)	(3130, 3443)	(4192, 4772)	581	3	intersected
AFL2G_00134	+	(67078, 68994)	(66674, 67078)	(68994, 69222)	(68291, 68874)	584	3	inside
AFL2G_05235	-	(84480, 86129)	(86129, 86371)	(84157, 84480)	(85093, 85678)	586	3	inside
AFL2G_00146	+	(99632, 100914)	(99144, 99632)	(100914, 101069)	(100269, 100863)	595	3	inside
AFL2G_09232	-	(4251, 8480)	-	-	(4898, 5492)	595	3	inside
AFL2G_05739	+	(156081, 157075)	(155986, 156081)	(157075, 157264)	(155986, 156592)	607	3	intersected
AFL2G_10057	+	(6811, 9240)	(6168, 6811)	(9240, 11077)	(10154, 10768)	615	3	downstream-914 bp
AFL2G_10056	+	(10094, 11070)	-	-	(10154, 10768)	615	3	inside
AFL2G_02319	-	(282912, 283640)	(283640, 283843)	(282276, 282912)	(282276, 282891)	616	3	downstream-21 bp
AFL2G_06392	-	(140469, 142152)	(142152, 142289)	(140273, 140470)	(140447, 141085)	639	3	intersected
AFL2G_00859	+	(13821, 15409)	(13555, 13821)	(15409, 15717)	(14460, 15099)	640	3	intersected
AFL2G_07860	-	(23637, 27376)	(27376, 27881)	(22010, 23637)	(22807, 23446)	640	3	downstream-191 bp
AFL2G_06871	-	(5270, 8048)	(8048, 8516)	(5066, 5271)	(5066, 5706)	641	3	inside
AFL2G_06871	-	(5270, 8048)	(8048, 8516)	(5066, 5271)	(6821, 7462)	642	3	inside
AFL2G_10411	+	(9994, 11690)	(9645, 9994)	(11690, 12119)	(10555, 11223)	669	3	inside
AFL2G_05697	+	(31107, 34379)	(30821, 31107)	(34379, 35115)	(32318, 32988)	671	3	inside
AFL2G_11910	+	(31003, 35227)	(30513, 31003)	(35227, 35454)	(32593, 33264)	672	3	inside
AFL2G_03185	-	(13293, 14524)	(14524, 14684)	(13099, 13293)	(13099, 13787)	689	3	intersected
AFL2G_03604	+	(403, 1934)	(302, 403)	(1934, 2101)	(1370, 2063)	694	3	intersected
AFL2G_05253	-	(125583, 126631)	(126631, 126673)	(125412, 125583)	(125423, 126129)	707	3	intersected
AFL2G_05819	-	(69500, 71363)	(71363, 71385)	(69266, 69500)	(69266, 70023)	758	3	intersected
AFL2G_02099	+	(233324, 241045)	(233212, 233324)	(241045, 241261)	(235231, 236048)	818	3	inside
AFL2G_11536	+	(78375, 78627)	(77986, 78376)	(78627, 79005)	(78059, 78969)	911	3	intersected
AFL2G_06862	-	(133639, 136829)	(136829, 136925)	-	(134867, 135831)	965	3	inside
AFL2G_09310	+	(61625, 62873)	(61060, 61625)	(62873, 63342)	(62164, 63180)	1017	3	intersected
AFL2G_10290	+	(18526, 23233)	-	(23233, 23412)	(19362, 20685)	1324	3	inside
AFL2G_04512	-	(13417, 15601)	(15601, 15671)	-	(14592, 14794)	203	4	inside
AFL2G_02290	-	(208595, 210113)	(210113, 211290)	(208438, 208595)	(211088, 211290)	203	4	upstream-975 bp
AFL2G_06789	+	(77830, 79227)	(77691, 77830)	(79227, 79307)	(78688, 78890)	203	4	inside
AFL2G_05572	-	(13405, 15649)	(15649, 15764)	(13202, 13405)	(13202, 13406)	205	4	intersected
AFL2G_05672	+	(43443, 44872)	(43276, 43443)	(44872, 45472)	(43956, 44161)	206	4	inside
AFL2G_10067	-	(15385, 16989)	(16989, 17473)	(14259, 15385)	(15828, 16034)	207	4	intersected
AFL2G_11020	+	(343, 2085)	(201, 343)	(2085, 2167)	(1458, 1668)	211	4	inside
AFL2G_07964	-	(96701, 102394)	(102394, 102654)	(96468, 96701)	(96468, 96679)	212	4	downstream-22 bp
AFL2G_10830	-	(99533, 102248)	(102248, 102364)	(98692, 99533)	(101866, 102078)	213	4	inside
AFL2G_05151	-	(38163, 40944)	(40944, 41006)	-	(39880, 40094)	215	4	inside
AFL2G_06509	-	(18842, 21495)	(21495, 21542)	(18442, 18842)	(18444, 18660)	217	4	downstream-182 bp
AFL2G_02780	-	(11832, 13342)	(13342, 13548)	(11481, 11832)	(11481, 11698)	218	4	downstream-134 bp
AFL2G_12354	-	(26630, 28311)	(28311, 28358)	(26223, 26630)	(28111, 28328)	218	4	intersected
AFL2G_10991	+	(30089, 31238)	(30006, 30089)	(31238, 31534)	(31317, 31534)	218	4	downstream-79 bp
AFL2G_10979	-	(4821, 5716)	(5716, 5776)	(4276, 4821)	(4276, 4493)	218	4	downstream-328 bp
AFL2G_07701	+	(79448, 83450)	(79334, 79448)	-	(79521, 79739)	219	4	inside
AFL2G_03512	+	(84072, 87047)	(83804, 84072)	(87047, 87220)	(85820, 86038)	219	4	inside
AFL2G_00368	+	(10444, 11579)	(10154, 10444)	(11579, 12044)	(10748, 10972)	225	4	inside
AFL2G_02456	-	(21781, 23834)	(23834, 24517)	(21497, 21781)	(24293, 24517)	225	4	upstream-459 bp
AFL2G_03599	+	(1252, 3059)	(599, 1252)	(3059, 3083)	(663, 887)	225	4	upstream-365 bp
AFL2G_01969	-	(77180, 79086)	(79086, 79802)	(76957, 77180)	(77220, 77444)	225	4	inside
AFL2G_02685	-	(189594, 194085)	(194085, 194385)	(188921, 189594)	(189648, 189876)	229	4	inside
AFL2G_07938	-	(279840, 285613)	-	(279644, 279840)	(279644, 279872)	229	4	inside
AFL2G_03570	+	(7286, 8109)	(7043, 7286)	(8109, 8180)	(7952, 8180)	229	4	inside
AFL2G_02401	-	(24015, 25362)	(25362, 26180)	(23706, 24015)	(25850, 26079)	230	4	upstream-488 bp
AFL2G_02366	+	(4803, 6163)	(4629, 4803)	(6163, 6406)	(5700, 5930)	231	4	inside
AFL2G_10111	+	(35175, 36760)	(34800, 35175)	(36760, 37171)	(36940, 37171)	232	4	downstream-180 bp
AFL2G_09066	+	(1530, 8340)	(1310, 1530)	(8340, 8543)	(1370, 1601)	232	4	inside
AFL2G_01154	+	(15552, 21561)	(15359, 15552)	(21561, 21883)	(21646, 21883)	238	4	downstream-85 bp
AFL2G_02099	+	(233324, 241045)	(233212, 233324)	(241045, 241261)	(240716, 240956)	241	4	inside
AFL2G_10160	+	(59100, 60771)	(58808, 59100)	(60771, 61132)	(59293, 59533)	241	4	intersected
AFL2G_10665	-	(75694, 76660)	(76660, 77105)	(75333, 75695)	(75448, 75689)	242	4	downstream-5 bp
AFL2G_03839	+	(181749, 184141)	(181439, 181749)	(184141, 184737)	(181439, 181682)	244	4	upstream-67 bp
AFL2G_04029	-	(32270, 33614)	(33614, 33808)	(31882, 32271)	(31887, 32140)	254	4	downstream-130 bp
AFL2G_09489	-	(45880, 47131)	(47131, 47152)	(45717, 45880)	(46351, 46605)	255	4	intersected
AFL2G_01876	+	(33632, 34389)	(33596, 33632)	(34389, 34551)	(34294, 34551)	258	4	intersected
AFL2G_10990	+	(28499, 29697)	(28365, 28499)	(29697, 29795)	(28581, 28839)	259	4	inside
AFL2G_09359	+	(35288, 36889)	(35160, 35288)	(36889, 37156)	(36897, 37156)	260	4	downstream-8 bp
AFL2G_05556	+	(13137, 14025)	(13131, 13137)	(14025, 14166)	(13444, 13705)	262	4	inside
AFL2G_11488	-	(142947, 144017)	(144017, 144272)	(142482, 142947)	(142619, 142880)	262	4	downstream-67 bp
AFL2G_03857	-	(233298, 234594)	-	(233061, 233298)	(233061, 233322)	262	4	intersected
AFL2G_00866	+	(48988, 52542)	-	(52542, 52974)	(49927, 50189)	263	4	inside
AFL2G_10909	-	(120416, 121942)	(121942, 122445)	(119968, 120416)	(122182, 122445)	264	4	upstream-240 bp
AFL2G_03600	+	(6864, 9716)	-	-	(9060, 9326)	267	4	inside
AFL2G_09066	+	(1530, 8340)	(1310, 1530)	(8340, 8543)	(3070, 3348)	279	4	inside
AFL2G_05696	+	(28339, 30376)	(28001, 28340)	(30376, 30557)	(30059, 30344)	286	4	upstream-112 bp
AFL2G_02007	+	(32473, 33637)	(32345, 32473)	(33637, 33692)	(33362, 33647)	286	4	intersected
AFL2G_02262	+	(128091, 129431)	(127947, 128091)	(129431, 129532)	(128825, 129111)	287	4	inside
AFL2G_01453	-	(107948, 108584)	(108584, 109545)	(107183, 107948)	(109231, 109521)	291	4	upstream-647 bp
AFL2G_08375	+	(2054, 3214)	(1807, 2054)	(3214, 3609)	(1833, 2129)	297	4	intersected
AFL2G_02523	-	(81321, 82788)	(82788, 83013)	(81008, 81321)	(81008, 81307)	300	4	downstream-14 bp
AFL2G_11231	-	(186083, 190350)	(190350, 190733)	(185737, 186083)	(188926, 189232)	307	4	inside
AFL2G_06245	+	(36616, 40534)	(36498, 36616)	(40534, 40686)	(37652, 37959)	308	4	inside
AFL2G_04516	-	(24737, 25760)	(25760, 26852)	(23767, 24738)	(23767, 24076)	310	4	downstream-661 bp
AFL2G_10058	+	(42, 2791)	-	(2791, 2980)	(1381, 1691)	311	4	inside
AFL2G_03512	+	(84072, 87047)	(83804, 84072)	(87047, 87220)	(86909, 87220)	312	4	inside
AFL2G_12466	-	(65527, 67632)	-	(65400, 65527)	(65994, 66306)	313	4	inside
AFL2G_11228	+	(175426, 176509)	(175345, 175426)	(176509, 177096)	(175599, 175914)	316	4	inside
AFL2G_10665	-	(75694, 76660)	(76660, 77105)	(75333, 75695)	(75699, 76014)	316	4	downstream-5 bp
AFL2G_01059	-	(12538, 15095)	(15095, 15374)	(11690, 12538)	(11690, 12007)	318	4	downstream-531 bp
AFL2G_02493	-	(49597, 51420)	(51420, 51765)	(49186, 49597)	(49316, 49637)	322	4	inside
AFL2G_09370	-	(1377, 3169)	(3169, 3360)	(1218, 1377)	(2652, 2974)	323	4	intersected
AFL2G_05422	-	(90515, 92077)	(92077, 92463)	(90347, 90515)	(90779, 91101)	323	4	inside
AFL2G_04413	-	(149815, 150855)	(150855, 151289)	(149305, 149815)	(150444, 150770)	327	4	inside
AFL2G_12398	+	(43266, 45300)	-	-	(44946, 45274)	329	4	inside
AFL2G_03724	-	(77981, 79673)	(79673, 79857)	(77773, 77981)	(79501, 79831)	331	4	intersected
AFL2G_10093	-	(14728, 17187)	-	(14469, 14728)	(16007, 16340)	334	4	inside
AFL2G_11114	+	(13190, 14320)	(13034, 13190)	(14320, 14398)	(13578, 13912)	335	4	inside
AFL2G_01098	-	(81262, 83278)	(83278, 83948)	(80748, 81262)	(83587, 83924)	338	4	upstream-309 bp
AFL2G_00611	-	(104655, 105912)	(105912, 106197)	(104258, 104655)	(104258, 104599)	342	4	downstream-56 bp
AFL2G_04808	+	(22591, 23403)	(22367, 22591)	(23403, 23670)	(22367, 22708)	342	4	intersected
AFL2G_03598	-	(114, 2217)	(2217, 2272)	(38, 114)	(1416, 1757)	342	4	inside
AFL2G_11227	+	(171274, 172308)	(170600, 171274)	(172308, 173107)	(172745, 173088)	344	4	downstream-437 bp
AFL2G_07897	+	(160126, 163965)	(159903, 160126)	(163965, 164269)	(162016, 162361)	346	4	inside
AFL2G_10096	-	(1333, 6618)	(6618, 6840)	(867, 1333)	(2474, 2819)	346	4	inside
AFL2G_10213	-	(27650, 29628)	(29628, 29840)	(27567, 27650)	(28019, 28365)	347	4	inside
AFL2G_02312	+	(262937, 264049)	(262688, 262937)	(264049, 264093)	(263745, 264093)	349	4	intersected
AFL2G_01426	-	(8221, 9717)	(9717, 10170)	(7145, 8221)	(7202, 7557)	356	4	downstream-664 bp
AFL2G_04168	-	(18282, 19683)	(19683, 19996)	(17921, 18282)	(18312, 18668)	357	4	inside
AFL2G_09370	-	(1377, 3169)	(3169, 3360)	(1218, 1377)	(2284, 2642)	359	4	intersected
AFL2G_07885	+	(121922, 124361)	(121627, 121922)	(124361, 125070)	(121627, 121985)	359	4	intersected
AFL2G_05110	+	(113981, 115451)	(113796, 113981)	(115451, 115556)	(113838, 114197)	360	4	intersected
AFL2G_10290	+	(18526, 23233)	-	(23233, 23412)	(21038, 21398)	361	4	inside
AFL2G_09370	-	(1377, 3169)	(3169, 3360)	(1218, 1377)	(1744, 2110)	367	4	intersected
AFL2G_08526	-	(69225, 70343)	(70343, 70560)	(68376, 69185)	(70193, 70560)	368	4	intersected
AFL2G_09216	+	(39558, 42696)	(39476, 39559)	(42696, 42848)	(41129, 41499)	371	4	inside
AFL2G_05397	-	(34188, 35468)	(35468, 35667)	(33932, 34188)	(33932, 34306)	375	4	intersected
AFL2G_01027	+	(42827, 43673)	(42816, 42827)	(43673, 43766)	(43268, 43643)	376	4	inside
AFL2G_06798	+	(51040, 53238)	-	(53238, 53536)	(51190, 51566)	377	4	inside
AFL2G_07528	+	(160549, 162017)	(160276, 160549)	(162017, 162229)	(161808, 162189)	382	4	intersected
AFL2G_02745	-	(156081, 158455)	(158455, 158785)	(155794, 156081)	(157477, 157863)	387	4	inside
AFL2G_11956	-	(34873, 35926)	(35926, 36057)	(34491, 34873)	(34762, 35153)	392	4	intersected
AFL2G_06893	-	(1428, 2481)	(2481, 2775)	(1013, 1428)	(1661, 2055)	395	4	inside
AFL2G_03538	+	(34366, 36051)	(34094, 34366)	(36051, 36244)	(34094, 34491)	398	4	intersected
AFL2G_06812	-	(5074, 6710)	(6710, 7331)	-	(6641, 7039)	399	4	intersected
AFL2G_03789	+	(38050, 39269)	(37600, 38050)	(39269, 39362)	(37740, 38139)	400	4	intersected
AFL2G_07054	-	(53820, 54741)	(54741, 55185)	(53649, 53821)	(53818, 54219)	402	4	intersected
AFL2G_02099	+	(233324, 241045)	(233212, 233324)	(241045, 241261)	(239975, 240379)	405	4	inside
AFL2G_02312	+	(262937, 264049)	(262688, 262937)	(264049, 264093)	(263278, 263688)	411	4	intersected
AFL2G_09489	-	(45880, 47131)	(47131, 47152)	(45717, 45880)	(45717, 46134)	418	4	intersected
AFL2G_11253	+	(12883, 16633)	-	-	(13498, 13915)	418	4	inside
AFL2G_08614	-	(2355, 3642)	(3642, 4565)	(1984, 2356)	(3075, 3496)	422	4	inside
AFL2G_11236	-	(198554, 201543)	(201543, 202252)	(198047, 198554)	(198945, 199367)	423	4	inside
AFL2G_06348	-	(18931, 21253)	(21253, 21678)	(18669, 18931)	(19193, 19616)	424	4	inside
AFL2G_09338	+	(20191, 21379)	(19940, 20191)	(21379, 21451)	(20908, 21333)	426	4	intersected
AFL2G_02402	-	(30847, 33364)	(33364, 33720)	(30738, 30847)	(31576, 32002)	427	4	inside
AFL2G_09991	+	(62, 474)	-	(474, 916)	(480, 916)	437	4	downstream-6 bp
AFL2G_10213	-	(27650, 29628)	(29628, 29840)	(27567, 27650)	(28708, 29155)	448	4	inside
AFL2G_07662	-	(35710, 37911)	(37911, 37966)	(35350, 35710)	(36995, 37442)	448	4	inside
AFL2G_11238	-	(205185, 210806)	(210806, 210826)	(204993, 205185)	(210378, 210826)	449	4	inside
AFL2G_10076	+	(51118, 52693)	(50937, 51118)	(52693, 53134)	(52642, 53091)	450	4	intersected
AFL2G_06482	+	(69196, 71307)	(69147, 69196)	(71307, 71920)	(70797, 71251)	455	4	inside
AFL2G_05390	-	(26831, 27577)	(27798, 28038)	(26685, 26832)	(26685, 27152)	468	4	intersected
AFL2G_12345	+	(1036, 2500)	(790, 1036)	(2500, 2691)	(2198, 2691)	494	4	intersected
AFL2G_12311	-	(18167, 21794)	(21794, 22557)	(17740, 18168)	(21328, 21829)	502	4	intersected
AFL2G_04465	-	(85075, 86331)	(86331, 86421)	(84802, 85075)	(85919, 86421)	503	4	intersected
AFL2G_05003	-	(43209, 44718)	(44718, 45696)	(43072, 43210)	(45006, 45509)	504	4	upstream-288 bp
AFL2G_09152	-	(151467, 152916)	(152916, 153040)	(151313, 151467)	(151833, 152353)	521	4	inside
AFL2G_05929	-	(46197, 46967)	(46967, 49392)	(46034, 46197)	(48489, 49012)	524	4	upstream-1522 bp
AFL2G_00691	-	(20928, 22999)	(22999, 23479)	(19798, 20928)	(19798, 20324)	527	4	downstream-604 bp
AFL2G_07897	+	(160126, 163965)	(159903, 160126)	(163965, 164269)	(162565, 163098)	534	4	inside
AFL2G_08510	+	(30737, 32781)	(30172, 30737)	(32781, 33321)	(30356, 30889)	534	4	intersected
AFL2G_00854	+	(1999, 3411)	(1995, 1999)	(3411, 3719)	(2825, 3368)	544	4	inside
AFL2G_12466	-	(65527, 67632)	-	(65400, 65527)	(66851, 67401)	551	4	inside
AFL2G_08203	+	(188369, 191442)	(187833, 188369)	(191442, 191611)	(189860, 190411)	552	4	inside
AFL2G_00821	+	(36612, 38305)	(36230, 36612)	(38305, 38547)	(37075, 37638)	564	4	inside
AFL2G_05725	-	(122118, 122925)	(122925, 123088)	(121605, 122118)	(122100, 122667)	568	4	intersected
AFL2G_11646	-	(61, 3723)	-	(59, 61)	(3092, 3669)	578	4	inside
AFL2G_04713	+	(67218, 68934)	(67008, 67218)	(68934, 69019)	(67895, 68482)	588	4	inside
AFL2G_04703	-	(43994, 45939)	(45939, 46017)	(43858, 43994)	(44173, 44771)	599	4	inside
AFL2G_08026	+	(42647, 43442)	(42375, 42648)	(43442, 43620)	(42816, 43422)	607	4	inside
AFL2G_07735	-	(203349, 204734)	(204734, 204770)	(203214, 203349)	(203214, 203833)	620	4	intersected
AFL2G_04307	+	(178322, 182303)	-	(182303, 182426)	(178957, 179582)	626	4	inside
AFL2G_06297	+	(3785, 5611)	(3456, 3785)	(5611, 5952)	(5195, 5822)	628	4	intersected
AFL2G_02000	-	(12887, 15548)	(15548, 15629)	(12523, 12887)	(14904, 15546)	643	4	inside
AFL2G_04614	-	(112884, 118313)	(118313, 118503)	(112526, 112884)	(112526, 113238)	713	4	intersected
AFL2G_01138	-	(10832, 12434)	(12434, 12879)	(10443, 10832)	(11043, 11775)	733	4	inside
AFL2G_02937	-	(112125, 113322)	(113322, 113781)	(111866, 112126)	(112967, 113737)	771	4	intersected
AFL2G_08834	+	(28149, 29164)	(28014, 28149)	(29164, 29418)	(28605, 29408)	804	4	intersected
AFL2G_01162	+	(1614, 6692)	(1258, 1614)	(6692, 7086)	(4759, 5637)	879	4	inside
AFL2G_09782	+	(32126, 34460)	-	(34460, 34693)	(32504, 33499)	996	4	inside
AFL2G_01162	+	(1614, 6692)	(1258, 1614)	(6692, 7086)	(3047, 4112)	1066	4	inside
AFL2G_06639	-	(28994, 31653)	(31653, 31943)	(28368, 28994)	(30165, 31406)	1242	4	inside
AFL2G_06348	-	(18931, 21253)	(21253, 21678)	(18669, 18931)	(20163, 20364)	202	5	inside
AFL2G_10017	+	(14179, 15515)	(13979, 14179)	(15515, 15589)	(14133, 14336)	204	5	inside
AFL2G_04310	-	(191375, 192056)	(192056, 192135)	(190963, 191375)	(190963, 191167)	205	5	downstream-208 bp
AFL2G_06847	+	(82565, 83396)	(82503, 82565)	(83396, 83873)	(83651, 83855)	205	5	downstream-255 bp
AFL2G_09489	-	(45880, 47131)	(47131, 47152)	(45717, 45880)	(46663, 46869)	207	5	intersected
AFL2G_06641	+	(36862, 39300)	(36780, 36862)	(39300, 39575)	(39315, 39524)	210	5	downstream-15 bp
AFL2G_06847	+	(82565, 83396)	(82503, 82565)	(83396, 83873)	(83418, 83629)	212	5	downstream-255 bp
AFL2G_09668	-	(110552, 112055)	(112119, 112293)	(110244, 110552)	(110895, 111108)	214	5	inside
AFL2G_10003	+	(35518, 36120)	(34714, 35518)	(36120, 36504)	(36237, 36452)	216	5	downstream-117 bp
AFL2G_05929	-	(46197, 46967)	(46967, 49392)	(46034, 46197)	(48269, 48484)	216	5	upstream-1522 bp
AFL2G_07715	-	(128888, 130671)	(130671, 131491)	(128738, 128888)	(129341, 129561)	221	5	inside
AFL2G_06671	-	(9556, 12028)	-	(9519, 9556)	(9529, 9754)	226	5	intersected
AFL2G_10868	-	(86009, 87911)	(87911, 88237)	(85589, 86009)	(86209, 86436)	228	5	inside
AFL2G_12311	-	(18167, 21794)	(21794, 22557)	(17740, 18168)	(17740, 17968)	229	5	intersected
AFL2G_10744	-	(10863, 11801)	(11801, 11893)	(10625, 10863)	(10625, 10863)	239	5	intersected
AFL2G_10910	-	(122980, 124658)	(124658, 124666)	(122782, 122980)	(124162, 124400)	239	5	inside
AFL2G_03096	-	(257110, 258218)	(258218, 258488)	(257058, 257110)	(257930, 258168)	239	5	inside
AFL2G_04464	-	(83424, 84108)	(84108, 84391)	(83011, 83424)	(84150, 84391)	242	5	upstream-42 bp
AFL2G_06916	-	(51284, 53878)	(53878, 54593)	(50470, 51284)	(54349, 54593)	245	5	upstream-471 bp
AFL2G_00416	+	(49746, 50638)	(49218, 49746)	(50638, 50934)	(50048, 50293)	246	5	inside
AFL2G_05214	-	(27199, 28752)	(28752, 29409)	(27127, 27199)	(28166, 28413)	248	5	inside
AFL2G_00509	+	(54287, 56314)	-	(56314, 56495)	(55014, 55261)	248	5	inside
AFL2G_05940	+	(12955, 14523)	(12855, 12955)	(14523, 15091)	(14841, 15091)	251	5	downstream-318 bp
AFL2G_09368	-	(64081, 64880)	(64880, 65259)	(64039, 64081)	(64048, 64298)	251	5	intersected
AFL2G_05602	+	(91444, 93265)	(90717, 91445)	(93265, 94276)	(90765, 91016)	252	5	upstream-428 bp
AFL2G_07421	+	(40327, 45055)	-	(45055, 45409)	(43854, 44109)	256	5	inside
AFL2G_07885	+	(121922, 124361)	(121627, 121922)	(124361, 125070)	(124629, 124889)	261	5	intersected
AFL2G_08534	+	(94024, 95400)	(93896, 94024)	(95400, 95519)	(93896, 94156)	261	5	intersected
AFL2G_03423	+	(104325, 107147)	(103965, 104325)	(107147, 107340)	(106328, 106594)	267	5	inside
AFL2G_10982	-	(2330, 4624)	(4624, 4700)	(1513, 2330)	(3412, 3678)	267	5	inside
AFL2G_12056	+	(101653, 102351)	(101347, 101653)	(102351, 102870)	(102067, 102334)	268	5	inside
AFL2G_01670	-	(13339, 15271)	(15271, 15286)	(13314, 13340)	(14887, 15164)	278	5	inside
AFL2G_07590	+	(2000, 2730)	(1727, 2000)	(2730, 3067)	(2457, 2735)	279	5	intersected
AFL2G_02269	-	(148288, 150175)	(150175, 150498)	(147738, 148288)	(148802, 149081)	280	5	inside
AFL2G_05721	-	(111764, 112391)	-	-	(111865, 112148)	284	5	inside
AFL2G_10957	-	(277980, 279792)	(279792, 279890)	(277868, 277980)	(278924, 279209)	286	5	inside
AFL2G_06024	+	(7972, 10520)	-	(10520, 10845)	(10559, 10845)	287	5	downstream-39 bp
AFL2G_10751	+	(34065, 36324)	(33664, 34065)	(36324, 36436)	(35564, 35850)	287	5	upstream-115 bp
AFL2G_07701	+	(79448, 83450)	(79334, 79448)	-	(80472, 80759)	288	5	inside
AFL2G_09133	-	(11215, 12942)	(12942, 13082)	(10914, 11215)	(10914, 11201)	288	5	downstream-14 bp
AFL2G_02925	-	(78592, 79482)	(79482, 79511)	(78397, 78592)	(78700, 78988)	289	5	inside
AFL2G_09232	-	(4251, 8480)	-	-	(5509, 5809)	301	5	inside
AFL2G_07897	+	(160126, 163965)	(159903, 160126)	(163965, 164269)	(161220, 161523)	304	5	inside
AFL2G_07953	+	(336992, 339016)	(336869, 336992)	(339016, 339240)	(337332, 337635)	304	5	inside
AFL2G_10300	-	(52685, 54241)	-	-	(53555, 53860)	306	5	inside
AFL2G_10093	-	(14728, 17187)	-	(14469, 14728)	(16351, 16667)	317	5	inside
AFL2G_03512	+	(84072, 87047)	(83804, 84072)	(87047, 87220)	(85475, 85791)	317	5	inside
AFL2G_08249	-	(15739, 19815)	-	(15176, 15739)	(19475, 19815)	341	5	inside
AFL2G_10213	-	(27650, 29628)	(29628, 29840)	(27567, 27650)	(29499, 29840)	342	5	inside
AFL2G_08486	-	(82404, 84055)	(84055, 84099)	(82210, 82404)	(82217, 82561)	345	5	intersected
AFL2G_10781	-	(4837, 5859)	(5859, 6531)	(4719, 4837)	(4719, 5064)	346	5	intersected
AFL2G_08375	+	(2054, 3214)	(1807, 2054)	(3214, 3609)	(2233, 2591)	359	5	intersected
AFL2G_02195	-	(57152, 62016)	(62016, 62379)	(56870, 57152)	(59067, 59425)	359	5	inside
AFL2G_07897	+	(160126, 163965)	(159903, 160126)	(163965, 164269)	(161646, 162008)	363	5	inside
AFL2G_08112	-	(170514, 173125)	-	(170483, 170514)	(170483, 170858)	376	5	inside
AFL2G_09555	+	(26990, 30134)	(26554, 26991)	(30134, 30647)	(26554, 26936)	383	5	upstream-54 bp
AFL2G_09959	+	(34467, 35435)	(34348, 34467)	(35435, 35675)	(34555, 34948)	394	5	inside
AFL2G_08169	+	(75488, 79933)	(75148, 75488)	-	(76557, 76953)	397	5	inside
AFL2G_01463	+	(132262, 133625)	(132165, 132262)	(133625, 133862)	(132480, 132882)	403	5	downstream-30 bp
AFL2G_03081	+	(223364, 224520)	(223327, 223364)	(224520, 224682)	(223627, 224030)	404	5	inside
AFL2G_09822	+	(41174, 42335)	(40996, 41174)	(42335, 42433)	(42026, 42433)	408	5	intersected
AFL2G_00821	+	(36612, 38305)	(36230, 36612)	(38305, 38547)	(38082, 38494)	413	5	inside
AFL2G_00134	+	(67078, 68994)	(66674, 67078)	(68994, 69222)	(67446, 67864)	419	5	inside
AFL2G_01488	-	(9419, 11519)	(11519, 11957)	(8195, 9419)	(8532, 8954)	423	5	downstream-465 bp
AFL2G_02117	+	(8817, 10218)	(8731, 8818)	-	(9308, 9744)	437	5	intersected
AFL2G_02622	-	(9069, 10816)	(10816, 11619)	(8657, 9069)	(8657, 9098)	442	5	intersected
AFL2G_06399	+	(164174, 164810)	(164140, 164175)	(164810, 165002)	(164545, 165001)	457	5	intersected
AFL2G_08203	+	(188369, 191442)	(187833, 188369)	(191442, 191611)	(190460, 190919)	460	5	inside
AFL2G_01486	+	(3667, 4795)	(3584, 3668)	(4795, 5437)	(4955, 5437)	483	5	downstream-160 bp
AFL2G_10774	+	(90711, 91979)	(90199, 90711)	(91979, 92314)	(90303, 90788)	486	5	intersected
AFL2G_04783	-	(40056, 40966)	(40966, 41364)	(39543, 40056)	(39710, 40201)	492	5	intersected
AFL2G_04336	-	(6320, 9157)	(9157, 9962)	(5935, 6320)	(7975, 8474)	500	5	inside
AFL2G_01378	-	(89356, 91585)	(91585, 92808)	(88999, 89356)	(92293, 92808)	516	5	upstream-708 bp
AFL2G_09338	+	(20191, 21379)	(19940, 20191)	(21379, 21451)	(20371, 20895)	525	5	intersected
AFL2G_06482	+	(69196, 71307)	(69147, 69196)	(71307, 71920)	(70188, 70715)	528	5	inside
AFL2G_06338	+	(14983, 16089)	(14137, 14983)	(16089, 16133)	(15570, 16105)	536	5	intersected
AFL2G_05657	-	(124669, 126135)	(126135, 126376)	(124625, 124669)	(125834, 126376)	543	5	intersected
AFL2G_07517	-	(120600, 121419)	(121419, 121544)	(120249, 120600)	(120620, 121185)	566	5	inside
AFL2G_07421	+	(40327, 45055)	-	(45055, 45409)	(44843, 45409)	567	5	inside
AFL2G_06871	-	(5270, 8048)	(8048, 8516)	(5066, 5271)	(5721, 6294)	574	5	inside
AFL2G_11474	+	(98544, 103357)	-	(103357, 103450)	(102869, 103450)	582	5	intersected
AFL2G_10751	+	(34065, 36324)	(33664, 34065)	(36324, 36436)	(34950, 35535)	586	5	upstream-115 bp
AFL2G_05264	-	(35536, 37099)	(37099, 37689)	(35261, 35536)	(36642, 37229)	588	5	intersected
AFL2G_06916	-	(51284, 53878)	(53878, 54593)	(50470, 51284)	(50556, 51164)	609	5	upstream-471 bp
AFL2G_00896	-	(1269, 2199)	(2199, 2359)	(706, 1269)	(1738, 2353)	616	5	intersected
AFL2G_08164	-	(59413, 61456)	(61456, 61465)	(59257, 59413)	(59656, 60291)	636	5	inside
AFL2G_11906	-	(11163, 17190)	-	(10944, 11163)	(16536, 17174)	639	5	inside
AFL2G_05819	-	(69500, 71363)	(71363, 71385)	(69266, 69500)	(70079, 70767)	689	5	intersected
AFL2G_01420	-	(15281, 17030)	(17030, 17712)	(14474, 15281)	(17017, 17712)	696	5	intersected
AFL2G_01162	+	(1614, 6692)	(1258, 1614)	(6692, 7086)	(5650, 6366)	717	5	inside
AFL2G_03512	+	(84072, 87047)	(83804, 84072)	(87047, 87220)	(86167, 86892)	726	5	inside
AFL2G_12264	-	(14276, 15026)	(15026, 15311)	(13880, 14276)	(13910, 14663)	754	5	intersected
AFL2G_01740	-	(12910, 13922)	(13922, 14418)	(12551, 12910)	(12786, 13560)	775	5	intersected
AFL2G_11012	+	(14891, 17416)	(14479, 14891)	-	(16258, 17039)	782	5	inside
AFL2G_02094	+	(219553, 220689)	(219497, 219553)	(220689, 220808)	(220012, 220808)	797	5	intersected
AFL2G_10833	-	(109919, 111228)	(111228, 111621)	(109402, 109919)	(110774, 111620)	847	5	intersected
AFL2G_02456	-	(21781, 23834)	(23834, 24517)	(21497, 21781)	(21933, 22827)	895	5	upstream-459 bp
AFL2G_00877	-	(18134, 19879)	(19879, 19981)	-	(18741, 19656)	916	5	inside
AFL2G_00594	+	(62271, 63881)	(62183, 62271)	(63881, 64275)	(63309, 64262)	954	5	intersected
AFL2G_12354	-	(26630, 28311)	(28311, 28358)	(26223, 26630)	(26920, 27976)	1057	5	intersected
AFL2G_02099	+	(233324, 241045)	(233212, 233324)	(241045, 241261)	(233293, 234613)	1321	5	inside
AFL2G_05621	-	(8744, 13276)	(13276, 13389)	-	(9350, 9550)	201	6	inside
AFL2G_10383	+	(45683, 46879)	(45221, 45683)	(46879, 47231)	(47021, 47231)	211	6	downstream-142 bp
AFL2G_04168	-	(18282, 19683)	(19683, 19996)	(17921, 18282)	(19293, 19505)	213	6	inside
AFL2G_05397	-	(34188, 35468)	(35468, 35667)	(33932, 34188)	(35455, 35667)	213	6	intersected
AFL2G_10436	+	(22385, 23168)	(22152, 22386)	(23168, 23545)	(23332, 23545)	214	6	downstream-164 bp
AFL2G_06742	-	(34258, 35063)	(35063, 35613)	(33833, 34238)	(33833, 34047)	215	6	downstream-211 bp
AFL2G_06473	-	(2522, 4634)	(4634, 5418)	(1927, 2522)	(4429, 4652)	224	6	inside
AFL2G_06606	-	(145366, 145594)	-	-	(145366, 145594)	229	6	inside
AFL2G_03150	-	(89146, 89977)	(89977, 91226)	(88356, 89147)	(90958, 91190)	233	6	upstream-981 bp
AFL2G_11213	-	(131222, 132971)	(132971, 133444)	(130422, 131222)	(130422, 130658)	237	6	downstream-564 bp
AFL2G_00949	-	(6639, 8306)	(8306, 8849)	(6034, 6639)	(6246, 6482)	237	6	downstream-157 bp
AFL2G_04341	+	(30569, 31576)	(30328, 30569)	(31576, 31926)	(31689, 31926)	238	6	downstream-113 bp
AFL2G_06789	+	(77830, 79227)	(77691, 77830)	(79227, 79307)	(77691, 77931)	241	6	inside
AFL2G_10443	+	(1079, 3865)	(1009, 1079)	-	(2731, 2971)	241	6	inside
AFL2G_01731	-	(6466, 7201)	(7201, 7208)	(6290, 6466)	(6290, 6539)	250	6	intersected
AFL2G_02822	-	(66841, 68046)	(68046, 68398)	(66736, 66841)	(66736, 66987)	252	6	intersected
AFL2G_00416	+	(49746, 50638)	(49218, 49746)	(50638, 50934)	(49218, 49474)	257	6	inside
AFL2G_05636	+	(72568, 74331)	(72448, 72568)	(74331, 74563)	(72983, 73252)	270	6	inside
AFL2G_08835	-	(31303, 33211)	(33211, 33799)	(31046, 31303)	(31540, 31812)	273	6	inside
AFL2G_05819	-	(69500, 71363)	(71363, 71385)	(69266, 69500)	(71109, 71385)	277	6	intersected
AFL2G_11193	-	(66824, 69492)	-	(66512, 66824)	(66512, 66789)	278	6	downstream-35 bp
AFL2G_02428	+	(94125, 94552)	-	-	(94125, 94408)	284	6	inside
AFL2G_10283	-	(4289, 6177)	(6177, 6244)	(4149, 4289)	(4188, 4480)	293	6	intersected
AFL2G_09578	-	(89480, 94069)	(94069, 94266)	(88986, 89480)	(89630, 89926)	297	6	inside
AFL2G_07517	-	(120600, 121419)	(121419, 121544)	(120249, 120600)	(121242, 121544)	303	6	inside
AFL2G_10085	-	(74212, 77114)	(77114, 77389)	(73369, 74212)	(73369, 73683)	315	6	downstream-529 bp
AFL2G_00866	+	(48988, 52542)	-	(52542, 52974)	(50239, 50563)	325	6	inside
AFL2G_01907	+	(8901, 10098)	(8299, 8901)	(10098, 10815)	(8818, 9144)	327	6	intersected
AFL2G_02133	+	(52476, 54135)	(52437, 52476)	(54135, 54245)	(52437, 52770)	334	6	intersected
AFL2G_02312	+	(262937, 264049)	(262688, 262937)	(264049, 264093)	(262688, 263024)	337	6	intersected
AFL2G_10329	+	(147009, 149890)	(146981, 147009)	(149890, 150054)	(148803, 149153)	351	6	inside
AFL2G_09555	+	(26990, 30134)	(26554, 26991)	(30134, 30647)	(29523, 29873)	351	6	upstream-54 bp
AFL2G_04706	-	(51081, 52471)	(52471, 52587)	-	(51370, 51721)	352	6	inside
AFL2G_06429	-	(1873, 2641)	(2641, 2743)	(1618, 1873)	(2376, 2743)	368	6	intersected
AFL2G_06399	+	(164174, 164810)	(164140, 164175)	(164810, 165002)	(164140, 164508)	369	6	intersected
AFL2G_02937	-	(112125, 113322)	(113322, 113781)	(111866, 112126)	(111866, 112239)	374	6	intersected
AFL2G_06530	+	(25677, 27249)	(25615, 25677)	-	(26561, 26936)	376	6	inside
AFL2G_08251	+	(5871, 8101)	(5115, 5871)	(8101, 8558)	(5116, 5496)	381	6	upstream-375 bp
AFL2G_05980	+	(103902, 105374)	(103879, 103902)	-	(103879, 104259)	381	6	intersected
AFL2G_07936	+	(275187, 276897)	(275101, 275187)	(276897, 277569)	(277181, 277569)	389	6	downstream-284 bp
AFL2G_05663	+	(65762, 66785)	(65691, 65762)	(66785, 68146)	(67624, 68014)	391	6	downstream-839 bp
AFL2G_05291	+	(22156, 23206)	(22053, 22156)	(23206, 23367)	(22563, 22990)	428	6	inside
AFL2G_10329	+	(147009, 149890)	(146981, 147009)	(149890, 150054)	(149162, 149594)	433	6	inside
AFL2G_11114	+	(13190, 14320)	(13034, 13190)	(14320, 14398)	(13963, 14398)	436	6	inside
AFL2G_00459	-	(179787, 181123)	(181123, 181135)	(179460, 179787)	(179997, 180455)	459	6	inside
AFL2G_08692	+	(5165, 6773)	(4819, 5166)	(6773, 7235)	(6715, 7176)	462	6	intersected
AFL2G_05725	-	(122118, 122925)	(122925, 123088)	(121605, 122118)	(121605, 122078)	474	6	intersected
AFL2G_10443	+	(1079, 3865)	(1009, 1079)	-	(2975, 3449)	475	6	inside
AFL2G_05422	-	(90515, 92077)	(92077, 92463)	(90347, 90515)	(91822, 92297)	476	6	inside
AFL2G_06482	+	(69196, 71307)	(69147, 69196)	(71307, 71920)	(71417, 71902)	486	6	inside
AFL2G_01162	+	(1614, 6692)	(1258, 1614)	(6692, 7086)	(6459, 6950)	492	6	inside
AFL2G_11020	+	(343, 2085)	(201, 343)	(2085, 2167)	(1674, 2167)	494	6	inside
AFL2G_12450	-	(6149, 8546)	(8546, 8674)	(6033, 6150)	(8168, 8674)	507	6	intersected
AFL2G_00059	-	(66805, 69309)	(69309, 69347)	(66356, 66805)	(68082, 68598)	517	6	inside
AFL2G_01898	-	(15800, 16606)	(16606, 16984)	(15257, 15800)	(15257, 15791)	535	6	downstream-9 bp
AFL2G_08534	+	(94024, 95400)	(93896, 94024)	(95400, 95519)	(94699, 95236)	538	6	intersected
AFL2G_05235	-	(84480, 86129)	(86129, 86371)	(84157, 84480)	(84524, 85065)	542	6	inside
AFL2G_01433	+	(38895, 39868)	(38159, 38895)	(39868, 40227)	(39550, 40122)	573	6	intersected
AFL2G_04850	-	(62453, 64309)	(64309, 64424)	(62194, 62453)	(62218, 62794)	577	6	intersected
AFL2G_00773	+	(6222, 9896)	(5737, 6222)	-	(5737, 6327)	591	6	inside
AFL2G_10830	-	(99533, 102248)	(102248, 102364)	(98692, 99533)	(100415, 101006)	592	6	inside
AFL2G_04784	-	(5753, 7146)	(7146, 7508)	(5052, 5753)	(5052, 5645)	594	6	downstream-108 bp
AFL2G_02772	-	(237260, 239076)	(239076, 239871)	(236448, 237260)	(236525, 237129)	605	6	downstream-131 bp
AFL2G_06893	-	(1428, 2481)	(2481, 2775)	(1013, 1428)	(2145, 2775)	631	6	inside
AFL2G_10077	-	(53714, 55633)	(55633, 55830)	(53400, 53714)	(53988, 54630)	643	6	inside
AFL2G_08616	+	(6436, 8131)	(6395, 6437)	(8131, 8688)	(7961, 8626)	666	6	intersected
AFL2G_09119	-	(43515, 45309)	(45309, 45730)	(43034, 43515)	(43034, 43744)	711	6	intersected
AFL2G_10752	+	(37010, 38211)	-	-	(37247, 37976)	730	6	inside
AFL2G_05109	+	(109905, 113456)	(109290, 109905)	(113456, 113601)	(109290, 110036)	747	6	intersected
AFL2G_10224	+	(4033, 5191)	(3829, 4034)	(5191, 5749)	(4122, 4869)	748	6	inside
AFL2G_05566	+	(31752, 36032)	(31631, 31752)	(36032, 36423)	(32293, 33051)	759	6	inside
AFL2G_02133	+	(52476, 54135)	(52437, 52476)	(54135, 54245)	(53471, 54232)	762	6	intersected
AFL2G_03154	-	(100494, 101439)	(101439, 101711)	(100365, 100495)	(100606, 101380)	775	6	inside
AFL2G_05344	-	(40175, 41514)	(41514, 41670)	(39926, 40175)	(39926, 40766)	841	6	intersected
AFL2G_08203	+	(188369, 191442)	(187833, 188369)	(191442, 191611)	(188963, 189854)	892	6	inside
AFL2G_05587	+	(56315, 58675)	(55858, 56315)	(58675, 59009)	(57612, 58578)	967	6	inside
AFL2G_07421	+	(40327, 45055)	-	(45055, 45409)	(42726, 43796)	1071	6	inside
AFL2G_00059	-	(66805, 69309)	(69309, 69347)	(66356, 66805)	(66694, 67798)	1105	6	inside
AFL2G_09216	+	(39558, 42696)	(39476, 39559)	(42696, 42848)	(41521, 42720)	1200	6	inside
AFL2G_05696	+	(28339, 30376)	(28001, 28340)	(30376, 30557)	(28389, 30027)	1639	6	upstream-112 bp
AFL2G_02902	+	(9994, 11388)	(9775, 9994)	(11388, 11508)	(11308, 11508)	201	7	intersected
AFL2G_10017	+	(14179, 15515)	(13979, 14179)	(15515, 15589)	(14423, 14623)	201	7	inside
AFL2G_05856	+	(167977, 172941)	(167752, 167977)	(172941, 173196)	(172982, 173196)	215	7	downstream-41 bp
AFL2G_02773	-	(251257, 253486)	-	(251060, 251257)	(251060, 251283)	224	7	intersected
AFL2G_02099	+	(233324, 241045)	(233212, 233324)	(241045, 241261)	(241028, 241261)	234	7	inside
AFL2G_05211	+	(21474, 22600)	(21423, 21474)	(22600, 23197)	(22963, 23197)	235	7	downstream-363 bp
AFL2G_01932	+	(94230, 96658)	(93693, 94230)	(96658, 97116)	(96866, 97116)	251	7	downstream-208 bp
AFL2G_00366	+	(2697, 4706)	(2488, 2653)	(4706, 4776)	(4414, 4665)	252	7	inside
AFL2G_08343	+	(64667, 66112)	(64447, 64667)	(66112, 66612)	(66360, 66612)	253	7	downstream-248 bp
AFL2G_04087	-	(3019, 4196)	-	(2926, 3019)	(3941, 4196)	256	7	inside
AFL2G_02815	+	(38830, 39307)	(38668, 38830)	(39307, 40062)	(39247, 39506)	260	7	intersected
AFL2G_12473	+	(15272, 17149)	(15057, 15272)	(17149, 17554)	(16802, 17063)	262	7	inside
AFL2G_08526	-	(69225, 70343)	(70343, 70560)	(68376, 69185)	(69732, 69993)	262	7	intersected
AFL2G_05397	-	(34188, 35468)	(35468, 35667)	(33932, 34188)	(35098, 35360)	263	7	intersected
AFL2G_09544	+	(73589, 74933)	(73165, 73589)	(74933, 75203)	(74941, 75203)	263	7	downstream-8 bp
AFL2G_08348	-	(80120, 81496)	(81496, 81720)	(79945, 80120)	(79945, 80227)	283	7	intersected
AFL2G_07590	+	(2000, 2730)	(1727, 2000)	(2730, 3067)	(2775, 3067)	293	7	intersected
AFL2G_01103	+	(2681, 5258)	(2257, 2682)	(5260, 5567)	(2257, 2553)	297	7	upstream-128 bp
AFL2G_03819	+	(126896, 128439)	(126512, 126896)	(128439, 128935)	(128632, 128935)	304	7	downstream-193 bp
AFL2G_09232	-	(4251, 8480)	-	-	(5818, 6122)	305	7	inside
AFL2G_02133	+	(52476, 54135)	(52437, 52476)	(54135, 54245)	(53113, 53431)	319	7	intersected
AFL2G_02256	+	(114269, 116551)	(114257, 114269)	(116551, 116807)	(116478, 116807)	330	7	intersected
AFL2G_03538	+	(34366, 36051)	(34094, 34366)	(36051, 36244)	(34740, 35085)	346	7	intersected
AFL2G_08175	-	(97188, 99255)	(99255, 99481)	(96797, 97188)	(96797, 97146)	350	7	downstream-42 bp
AFL2G_05980	+	(103902, 105374)	(103879, 103902)	-	(104506, 104861)	356	7	intersected
AFL2G_07590	+	(2000, 2730)	(1727, 2000)	(2730, 3067)	(1929, 2305)	377	7	intersected
AFL2G_10007	-	(45313, 46238)	(46238, 46380)	(44988, 45313)	(45211, 45599)	389	7	inside
AFL2G_05587	+	(56315, 58675)	(55858, 56315)	(58675, 59009)	(58605, 59009)	405	7	inside
AFL2G_04798	+	(2239, 5823)	(2173, 2239)	(5823, 6310)	(5900, 6310)	411	7	downstream-77 bp
AFL2G_08398	+	(74616, 77582)	(74441, 74616)	(77582, 77861)	(76580, 77003)	424	7	inside
AFL2G_11200	+	(90240, 91777)	(90104, 90240)	(91777, 91895)	(90658, 91083)	426	7	inside
AFL2G_08222	-	(5685, 9397)	(9397, 9981)	(5081, 5685)	(5157, 5596)	440	7	downstream-89 bp
AFL2G_10435	-	(18034, 21696)	(21696, 21900)	(17493, 18034)	(17705, 18148)	444	7	inside
AFL2G_01463	+	(132262, 133625)	(132165, 132262)	(133625, 133862)	(133183, 133627)	445	7	downstream-30 bp
AFL2G_10077	-	(53714, 55633)	(55633, 55830)	(53400, 53714)	(53414, 53876)	463	7	inside
AFL2G_06742	-	(34258, 35063)	(35063, 35613)	(33833, 34238)	(34175, 34652)	478	7	downstream-211 bp
AFL2G_06215	+	(121805, 123200)	(121688, 121805)	(123200, 123335)	(122846, 123335)	490	7	inside
AFL2G_11220	+	(151337, 153473)	(151013, 151338)	(153473, 154057)	(153328, 153844)	517	7	intersected
AFL2G_07897	+	(160126, 163965)	(159903, 160126)	(163965, 164269)	(160145, 160664)	520	7	inside
AFL2G_00612	-	(106849, 108941)	(108941, 110382)	(106462, 106849)	(109309, 109866)	558	7	upstream-368 bp
AFL2G_04465	-	(85075, 86331)	(86331, 86421)	(84802, 85075)	(85241, 85800)	560	7	intersected
AFL2G_08138	+	(257029, 258792)	(256939, 257029)	(258792, 258877)	(258316, 258877)	562	7	intersected
AFL2G_09554	+	(22266, 24712)	(21965, 22266)	(24712, 24838)	(23844, 24438)	595	7	inside
AFL2G_03536	+	(27147, 28168)	(26955, 27147)	-	(27572, 28168)	597	7	inside
AFL2G_08138	+	(257029, 258792)	(256939, 257029)	(258792, 258877)	(257222, 257837)	616	7	intersected
AFL2G_08616	+	(6436, 8131)	(6395, 6437)	(8131, 8688)	(6733, 7353)	621	7	intersected
AFL2G_10957	-	(277980, 279792)	(279792, 279890)	(277868, 277980)	(278233, 278867)	635	7	inside
AFL2G_00446	+	(143344, 144782)	(142847, 143344)	(144782, 145045)	(142949, 143585)	637	7	intersected
AFL2G_05449	+	(19761, 20850)	(19315, 19761)	(20850, 21004)	(20368, 21004)	637	7	intersected
AFL2G_11197	-	(80974, 82209)	(82209, 82338)	(80447, 80974)	(80447, 81091)	645	7	intersected
AFL2G_05214	-	(27199, 28752)	(28752, 29409)	(27127, 27199)	(27150, 27836)	687	7	inside
AFL2G_05288	-	(15225, 17527)	(17527, 17763)	(14325, 15225)	(14325, 15026)	702	7	downstream-199 bp
AFL2G_01907	+	(8901, 10098)	(8299, 8901)	(10098, 10815)	(9238, 9951)	714	7	intersected
AFL2G_00875	+	(26800, 28046)	-	(28046, 28682)	(27952, 28682)	731	7	intersected
AFL2G_01907	+	(8901, 10098)	(8299, 8901)	(10098, 10815)	(10013, 10815)	803	7	intersected
AFL2G_07516	-	(119052, 120084)	(120084, 120199)	(118826, 119053)	(118998, 119886)	889	7	intersected
AFL2G_00289	+	(1134, 2157)	(1081, 1135)	(2157, 2247)	(1270, 2247)	978	7	intersected
AFL2G_05111	+	(116081, 117077)	(115859, 116081)	(117077, 117361)	(116308, 117361)	1054	7	intersected
AFL2G_00687	+	(8493, 15126)	(8409, 8494)	(15126, 15152)	(14097, 15152)	1056	7	intersected
AFL2G_02413	-	(56095, 57094)	(57094, 57279)	(55942, 56095)	(55942, 56998)	1057	7	intersected
AFL2G_02904	-	(14041, 15659)	(15659, 16461)	(13752, 14041)	(13752, 14954)	1203	7	intersected
AFL2G_02195	-	(57152, 62016)	(62016, 62379)	(56870, 57152)	(57311, 58624)	1314	7	inside
AFL2G_01103	+	(2681, 5258)	(2257, 2682)	(5260, 5567)	(2558, 4030)	1473	7	upstream-128 bp
AFL2G_03600	+	(6864, 9716)	-	-	(7035, 8778)	1744	7	inside
AFL2G_03598	-	(114, 2217)	(2217, 2272)	(38, 114)	(1812, 2015)	204	8	inside
AFL2G_05519	-	(28571, 29589)	(29589, 29717)	(28501, 28571)	(28501, 28705)	205	8	intersected
AFL2G_10009	-	(51872, 52960)	(52960, 53366)	(51669, 51872)	(52566, 52775)	210	8	inside
AFL2G_01463	+	(132262, 133625)	(132165, 132262)	(133625, 133862)	(132953, 133181)	229	8	downstream-30 bp
AFL2G_06492	+	(24486, 26011)	(24242, 24486)	(26011, 26587)	(26356, 26587)	232	8	downstream-345 bp
AFL2G_05474	-	(55805, 57446)	(57446, 57484)	(55387, 55806)	(55387, 55625)	239	8	downstream-180 bp
AFL2G_06703	-	(89281, 90350)	(90350, 90432)	(89129, 89281)	(89897, 90136)	240	8	inside
AFL2G_06005	-	(36456, 36955)	(36955, 37099)	(36390, 36456)	(36410, 36651)	242	8	intersected
AFL2G_00854	+	(1999, 3411)	(1995, 1999)	(3411, 3719)	(2530, 2774)	245	8	inside
AFL2G_12466	-	(65527, 67632)	-	(65400, 65527)	(65516, 65771)	256	8	inside
AFL2G_05239	+	(92783, 94758)	(92222, 92783)	(94758, 95042)	(94193, 94452)	260	8	inside
AFL2G_02898	-	(5850, 6616)	(6616, 6886)	(4980, 5850)	(5486, 5756)	271	8	downstream-94 bp
AFL2G_11227	+	(171274, 172308)	(170600, 171274)	(172308, 173107)	(172443, 172719)	277	8	downstream-437 bp
AFL2G_04991	+	(9165, 10187)	(9122, 9165)	(10187, 12075)	(9139, 9420)	282	8	downstream-1163 bp
AFL2G_01433	+	(38895, 39868)	(38159, 38895)	(39868, 40227)	(38997, 39281)	285	8	intersected
AFL2G_04515	-	(21407, 22965)	(22965, 23251)	(20915, 21407)	(20915, 21211)	297	8	downstream-196 bp
AFL2G_09570	-	(109962, 112985)	-	(109787, 109962)	(110473, 110778)	306	8	inside
AFL2G_02321	-	(3443, 4579)	(4579, 4876)	(3130, 3443)	(3160, 3486)	327	8	intersected
AFL2G_05566	+	(31752, 36032)	(31631, 31752)	(36032, 36423)	(35503, 35860)	358	8	inside
AFL2G_02922	-	(74779, 75676)	(75676, 75819)	(74665, 74779)	(74665, 75038)	374	8	intersected
AFL2G_10448	+	(15463, 19925)	(15012, 15463)	(19925, 20370)	(19969, 20370)	402	8	downstream-44 bp
AFL2G_01001	+	(29485, 30637)	(28675, 29485)	(30637, 30875)	(28675, 29079)	405	8	upstream-406 bp
AFL2G_02576	-	(25568, 26722)	(26722, 27045)	(25171, 25568)	(25171, 25578)	408	8	intersected
AFL2G_08417	-	(134771, 136658)	(136658, 136703)	(134715, 134771)	(136020, 136440)	421	8	inside
AFL2G_10329	+	(147009, 149890)	(146981, 147009)	(149890, 150054)	(149622, 150054)	433	8	inside
AFL2G_06945	-	(7909, 8955)	(8955, 9046)	(7246, 7909)	(7344, 7777)	434	8	downstream-132 bp
AFL2G_00773	+	(6222, 9896)	(5737, 6222)	-	(6481, 6914)	434	8	inside
AFL2G_02321	-	(3443, 4579)	(4579, 4876)	(3130, 3443)	(3699, 4134)	436	8	intersected
AFL2G_09668	-	(110552, 112055)	(112119, 112293)	(110244, 110552)	(110244, 110698)	455	8	inside
AFL2G_10833	-	(109919, 111228)	(111228, 111621)	(109402, 109919)	(109418, 109875)	458	8	intersected
AFL2G_08931	+	(80348, 81565)	(80217, 80348)	(81565, 82063)	(80950, 81410)	461	8	inside
AFL2G_04520	-	(42199, 43683)	(43683, 43947)	(41987, 42199)	(41987, 42495)	509	8	intersected
AFL2G_02623	-	(12236, 14663)	-	(12181, 12236)	(12406, 12916)	511	8	inside
AFL2G_06592	-	(104566, 105637)	(105637, 105888)	(103660, 104566)	(105332, 105856)	525	8	downstream-345 bp
AFL2G_05664	-	(62974, 64264)	(64264, 64561)	(62746, 62974)	(63298, 63868)	571	8	inside
AFL2G_12271	-	(33152, 33728)	-	-	(33152, 33728)	577	8	inside
AFL2G_08616	+	(6436, 8131)	(6395, 6437)	(8131, 8688)	(7369, 7952)	584	8	intersected
AFL2G_07913	+	(207127, 208348)	(207043, 207127)	(208348, 208436)	(207838, 208436)	599	8	intersected
AFL2G_06640	-	(33439, 36263)	(36263, 36457)	(33320, 33439)	(33808, 34454)	647	8	inside
AFL2G_03436	-	(1552, 3794)	-	-	(1916, 2588)	673	8	inside
AFL2G_10885	-	(47901, 49856)	(49856, 50453)	(47382, 47901)	(48889, 49611)	723	8	inside
AFL2G_01943	-	(128580, 130299)	(130299, 130767)	(128082, 128581)	(130039, 130765)	727	8	intersected
AFL2G_05937	-	(22693, 23215)	(23215, 23685)	(22537, 22694)	(22537, 23318)	782	8	intersected
AFL2G_03226	-	(139401, 141793)	(141793, 143105)	-	(142293, 143105)	813	8	upstream-500 bp
AFL2G_06995	+	(90106, 94550)	-	(94550, 94599)	(93548, 94499)	952	8	inside
AFL2G_12460	+	(42124, 43743)	(41934, 42124)	(43743, 43908)	(42918, 43904)	987	8	intersected
AFL2G_11914	+	(638, 2297)	(242, 639)	-	(851, 1984)	1134	8	inside
AFL2G_04771	+	(9471, 10693)	-	(10693, 10759)	(9567, 10759)	1193	8	intersected
AFL2G_01457	+	(117994, 119812)	(117579, 117995)	(119812, 120508)	(120308, 120508)	201	9	downstream-496 bp
AFL2G_05566	+	(31752, 36032)	(31631, 31752)	(36032, 36423)	(31631, 31842)	212	9	inside
AFL2G_09782	+	(32126, 34460)	-	(34460, 34693)	(33967, 34219)	253	9	inside
AFL2G_01949	-	(9545, 11377)	(11377, 12766)	(9459, 9545)	(9712, 9964)	253	9	inside
AFL2G_02393	+	(4355, 5408)	(4172, 4356)	(5408, 5862)	(5601, 5862)	262	9	downstream-193 bp
AFL2G_09561	+	(47165, 48188)	(46531, 47165)	(48188, 48593)	(47807, 48074)	268	9	inside
AFL2G_09561	+	(47165, 48188)	(46531, 47165)	(48188, 48593)	(47454, 47730)	277	9	inside
AFL2G_10910	-	(122980, 124658)	(124658, 124666)	(122782, 122980)	(123643, 123924)	282	9	inside
AFL2G_02117	+	(8817, 10218)	(8731, 8818)	-	(9922, 10218)	297	9	intersected
AFL2G_01065	+	(32308, 34182)	(32061, 32308)	(34182, 35291)	(34874, 35179)	306	9	downstream-692 bp
AFL2G_09117	+	(48462, 50506)	(48348, 48462)	(50506, 50705)	(50393, 50705)	313	9	intersected
AFL2G_06338	+	(14983, 16089)	(14137, 14983)	(16089, 16133)	(14794, 15118)	325	9	intersected
AFL2G_06862	-	(133639, 136829)	(136829, 136925)	-	(136212, 136563)	352	9	inside
AFL2G_08367	-	(1697, 2627)	(2627, 2909)	(1457, 1697)	(2552, 2909)	358	9	intersected
AFL2G_05636	+	(72568, 74331)	(72448, 72568)	(74331, 74563)	(72467, 72828)	362	9	inside
AFL2G_09204	-	(76025, 78927)	-	(75596, 76025)	(77936, 78300)	365	9	inside
AFL2G_10077	-	(53714, 55633)	(55633, 55830)	(53400, 53714)	(54961, 55347)	387	9	inside
AFL2G_09411	+	(46888, 47314)	-	-	(46907, 47314)	408	9	inside
AFL2G_02670	-	(151725, 152154)	-	-	(151725, 152154)	430	9	inside
AFL2G_12226	+	(95733, 96817)	(95528, 95733)	(96817, 96965)	(96414, 96877)	464	9	intersected
AFL2G_11612	-	(127326, 129787)	(129787, 130043)	(126703, 127326)	(126703, 127232)	530	9	downstream-94 bp
AFL2G_09119	-	(43515, 45309)	(45309, 45730)	(43034, 43515)	(43777, 44315)	539	9	intersected
AFL2G_11020	+	(343, 2085)	(201, 343)	(2085, 2167)	(852, 1394)	543	9	inside
AFL2G_08931	+	(80348, 81565)	(80217, 80348)	(81565, 82063)	(81463, 82008)	546	9	inside
AFL2G_02623	-	(12236, 14663)	-	(12181, 12236)	(12975, 13570)	596	9	inside
AFL2G_11236	-	(198554, 201543)	(201543, 202252)	(198047, 198554)	(198122, 198721)	600	9	inside
AFL2G_07709	+	(108522, 111146)	(107401, 108522)	(111146, 112039)	(107401, 108038)	638	9	upstream-484 bp
AFL2G_10830	-	(99533, 102248)	(102248, 102364)	(98692, 99533)	(99318, 100011)	694	9	inside
AFL2G_06349	-	(22695, 24839)	-	(22117, 22695)	(23537, 24244)	708	9	inside
AFL2G_02266	+	(140470, 142216)	(140353, 140471)	(142216, 142384)	(140353, 141161)	809	9	inside
AFL2G_10976	+	(10041, 11728)	(9721, 10041)	(11728, 11915)	(10513, 11367)	855	9	inside
AFL2G_04538	+	(100546, 101800)	(99916, 100546)	(101800, 102827)	(99916, 100841)	926	9	intersected
AFL2G_08479	+	(70165, 72517)	(69864, 70166)	(72517, 72792)	(69864, 70815)	952	9	inside
AFL2G_06987	-	(56650, 58386)	(58386, 58457)	(56547, 56650)	(57450, 58457)	1008	9	intersected
AFL2G_04536	+	(91360, 94324)	-	(94324, 94488)	(93388, 94488)	1101	9	intersected
AFL2G_08377	+	(6235, 7665)	-	(7665, 7936)	(6640, 7857)	1218	9	intersected
AFL2G_05532	-	(62295, 63249)	(63249, 63371)	(61853, 62296)	(62027, 63371)	1345	9	intersected
AFL2G_00446	+	(143344, 144782)	(142847, 143344)	(144782, 145045)	(143652, 145045)	1394	9	intersected
AFL2G_03815	+	(117637, 119047)	(117538, 117637)	(119047, 119372)	(119161, 119372)	212	10	downstream-114 bp
AFL2G_08534	+	(94024, 95400)	(93896, 94024)	(95400, 95519)	(95287, 95504)	218	10	intersected
AFL2G_08164	-	(59413, 61456)	(61456, 61465)	(59257, 59413)	(60456, 60674)	219	10	inside
AFL2G_10466	+	(3354, 5881)	(3084, 3354)	(5910, 6673)	(3084, 3312)	229	10	inside
AFL2G_12353	-	(23234, 24599)	(24599, 24925)	(22665, 23234)	(22665, 22896)	232	10	downstream-338 bp
AFL2G_05638	-	(76332, 77392)	(77392, 77575)	(75709, 76332)	(76040, 76281)	242	10	downstream-51 bp
AFL2G_10443	+	(1079, 3865)	(1009, 1079)	-	(3594, 3845)	252	10	inside
AFL2G_00869	+	(40639, 43064)	(40630, 40639)	(43064, 43316)	(43059, 43315)	257	10	intersected
AFL2G_07517	-	(120600, 121419)	(121419, 121544)	(120249, 120600)	(120353, 120617)	265	10	inside
AFL2G_11910	+	(31003, 35227)	(30513, 31003)	(35227, 35454)	(32303, 32567)	265	10	inside
AFL2G_10018	-	(9652, 12655)	(12655, 13275)	(9020, 9652)	(12906, 13170)	265	10	upstream-251 bp
AFL2G_09377	-	(20463, 23522)	-	(20162, 20463)	(20162, 20439)	278	10	downstream-24 bp
AFL2G_02936	+	(106878, 110631)	(106320, 106878)	(110631, 111035)	(110172, 110464)	293	10	inside
AFL2G_02269	-	(148288, 150175)	(150175, 150498)	(147738, 148288)	(147874, 148168)	295	10	inside
AFL2G_12073	-	(6635, 7905)	(7905, 8111)	(6204, 6635)	(7676, 7973)	298	10	intersected
AFL2G_10411	+	(9994, 11690)	(9645, 9994)	(11690, 12119)	(9645, 9946)	302	10	inside
AFL2G_11012	+	(14891, 17416)	(14479, 14891)	-	(17104, 17416)	313	10	inside
AFL2G_10976	+	(10041, 11728)	(9721, 10041)	(11728, 11915)	(9772, 10085)	314	10	inside
AFL2G_06348	-	(18931, 21253)	(21253, 21678)	(18669, 18931)	(18669, 18989)	321	10	inside
AFL2G_11259	+	(14169, 15010)	(14065, 14169)	(15010, 15259)	(14390, 14737)	348	10	inside
AFL2G_10297	-	(45847, 47554)	-	(45453, 45847)	(46117, 46474)	358	10	inside
AFL2G_12326	+	(11145, 13158)	(11073, 11146)	(13158, 13781)	(13338, 13722)	385	10	downstream-180 bp
AFL2G_03882	+	(53356, 56764)	-	(56764, 56922)	(55183, 55573)	391	10	inside
AFL2G_07421	+	(40327, 45055)	-	(45055, 45409)	(42109, 42531)	423	10	inside
AFL2G_07520	+	(137211, 138264)	(136636, 137211)	(138264, 138717)	(138193, 138618)	426	10	intersected
AFL2G_10833	-	(109919, 111228)	(111228, 111621)	(109402, 109919)	(110158, 110584)	427	10	intersected
AFL2G_02467	-	(10158, 11409)	(11409, 12508)	(9578, 10159)	(9616, 10042)	427	10	downstream-116 bp
AFL2G_07956	+	(184, 2470)	(15, 184)	(2470, 2624)	(1193, 1621)	429	10	inside
AFL2G_05660	+	(70711, 71608)	-	-	(71159, 71608)	450	10	inside
AFL2G_05449	+	(19761, 20850)	(19315, 19761)	(20850, 21004)	(19315, 19790)	476	10	intersected
AFL2G_08398	+	(74616, 77582)	(74441, 74616)	(77582, 77861)	(75669, 76215)	547	10	inside
AFL2G_00896	-	(1269, 2199)	(2199, 2359)	(706, 1269)	(706, 1264)	559	10	intersected
AFL2G_00459	-	(179787, 181123)	(181123, 181135)	(179460, 179787)	(180507, 181135)	629	10	inside
AFL2G_11425	+	(67498, 68740)	(65215, 67498)	(68740, 68898)	(65983, 66737)	755	10	upstream-761 bp
AFL2G_06213	+	(116739, 118506)	-	-	(117090, 117871)	782	10	inside
AFL2G_07662	-	(35710, 37911)	(37911, 37966)	(35350, 35710)	(35608, 36847)	1240	10	inside
AFL2G_03724	-	(77981, 79673)	(79673, 79857)	(77773, 77981)	(78151, 79444)	1294	10	intersected
AFL2G_08495	+	(3441, 4095)	(3064, 3442)	(4095, 5184)	(3082, 4448)	1367	10	downstream-821 bp
AFL2G_11012	+	(14891, 17416)	(14479, 14891)	-	(14479, 15932)	1454	10	inside
AFL2G_04991	+	(9165, 10187)	(9122, 9165)	(10187, 12075)	(9485, 11035)	1551	10	downstream-1163 bp
AFL2G_07956	+	(184, 2470)	(15, 184)	(2470, 2624)	(2421, 2624)	204	11	inside
AFL2G_09554	+	(22266, 24712)	(21965, 22266)	(24712, 24838)	(24630, 24838)	209	11	inside
AFL2G_07866	-	(58076, 60009)	(60009, 60085)	(57656, 58076)	(57656, 57882)	227	11	downstream-194 bp
AFL2G_00971	+	(41193, 42504)	(41072, 41193)	(42504, 42996)	(42751, 42996)	246	11	downstream-247 bp
AFL2G_01428	-	(15441, 17151)	(17151, 17781)	(15196, 15441)	(17502, 17781)	280	11	upstream-351 bp
AFL2G_07674	+	(116, 1829)	-	(1829, 2257)	(1964, 2257)	294	11	downstream-135 bp
AFL2G_11169	+	(1001, 2073)	(578, 1002)	(2073, 2427)	(2085, 2427)	343	11	downstream-12 bp
AFL2G_09782	+	(32126, 34460)	-	(34460, 34693)	(33516, 33907)	392	11	inside
AFL2G_07669	-	(15861, 16495)	(16495, 16578)	(15192, 15861)	(15192, 15614)	423	11	downstream-247 bp
AFL2G_06473	-	(2522, 4634)	(4634, 5418)	(1927, 2522)	(1927, 2352)	426	11	inside
AFL2G_03685	-	(14572, 16574)	(16574, 17208)	(14109, 14572)	(14109, 14535)	427	11	downstream-37 bp
AFL2G_07656	-	(59753, 61193)	(61193, 61348)	(59673, 59753)	(59845, 60297)	453	11	inside
AFL2G_01858	-	(19597, 21367)	(21367, 21725)	(19400, 19597)	(21029, 21487)	459	11	upstream-130 bp
AFL2G_01468	-	(144710, 148112)	(148112, 148387)	(144330, 144710)	(144330, 144821)	492	11	intersected
AFL2G_01816	+	(230768, 232043)	(230372, 230768)	(232043, 232394)	(230419, 230942)	524	11	intersected
AFL2G_09570	-	(109962, 112985)	-	(109787, 109962)	(111761, 112371)	611	11	inside
AFL2G_04747	+	(2367, 3727)	(2015, 2367)	(3727, 4144)	(3436, 4093)	658	11	inside
AFL2G_06391	+	(138667, 139462)	(138392, 138668)	(139462, 139494)	(138770, 139476)	707	11	intersected
AFL2G_08203	+	(188369, 191442)	(187833, 188369)	(191442, 191611)	(187833, 188571)	739	11	inside
AFL2G_10064	+	(5442, 7461)	(5315, 5442)	(7461, 8383)	(7612, 8383)	772	11	downstream-151 bp
AFL2G_10910	-	(122980, 124658)	(124658, 124666)	(122782, 122980)	(122782, 123593)	812	11	inside
AFL2G_01433	+	(38895, 39868)	(38159, 38895)	(39868, 40227)	(38159, 38988)	830	11	intersected
AFL2G_08479	+	(70165, 72517)	(69864, 70166)	(72517, 72792)	(71953, 72792)	840	11	inside
AFL2G_09216	+	(39558, 42696)	(39476, 39559)	(42696, 42848)	(39476, 40857)	1382	11	inside
AFL2G_10093	-	(14728, 17187)	-	(14469, 14728)	(14477, 15952)	1476	11	inside
AFL2G_01914	+	(37474, 37995)	(37386, 37474)	(37995, 38291)	(38090, 38291)	202	12	downstream-95 bp
AFL2G_06390	-	(126414, 137528)	-	(125859, 126414)	(136748, 136954)	207	12	inside
AFL2G_02927	+	(83728, 87524)	(83011, 83728)	(87532, 88134)	(87909, 88134)	226	12	downstream-385 bp
AFL2G_06703	-	(89281, 90350)	(90350, 90432)	(89129, 89281)	(90203, 90432)	230	12	inside
AFL2G_03192	-	(36472, 37577)	(37577, 37650)	(35852, 36472)	(35852, 36107)	256	12	inside
AFL2G_11955	+	(32317, 34320)	(31916, 32317)	(34320, 34742)	(34466, 34742)	277	12	downstream-146 bp
AFL2G_10220	-	(16555, 18063)	-	(16192, 16555)	(16192, 16475)	284	12	downstream-80 bp
AFL2G_04644	+	(42282, 43020)	(42232, 42282)	(43020, 43292)	(42993, 43292)	300	12	intersected
AFL2G_02813	+	(30934, 32399)	(30611, 30934)	(32399, 33589)	(30665, 30977)	313	12	intersected
AFL2G_05636	+	(72568, 74331)	(72448, 72568)	(74331, 74563)	(73713, 74032)	320	12	inside
AFL2G_10028	+	(8339, 10079)	(8163, 8339)	(10079, 10440)	(8257, 8623)	367	12	intersected
AFL2G_05676	-	(35890, 36241)	(36241, 36479)	(35641, 35891)	(36034, 36479)	446	12	intersected
AFL2G_09959	+	(34467, 35435)	(34348, 34467)	(35435, 35675)	(35228, 35675)	448	12	inside
AFL2G_10781	-	(4837, 5859)	(5859, 6531)	(4719, 4837)	(5609, 6060)	452	12	intersected
AFL2G_04481	-	(14906, 17087)	(17087, 17443)	-	(14906, 15465)	560	12	inside
AFL2G_05325	+	(131509, 132475)	(131507, 131509)	(132475, 132566)	(131879, 132444)	566	12	inside
AFL2G_10590	-	(120441, 121275)	(121275, 121424)	(120255, 120442)	(120255, 120913)	659	12	intersected
AFL2G_12299	+	(115008, 115951)	(114489, 115008)	(115951, 116089)	(115429, 116089)	661	12	intersected
AFL2G_00595	+	(64620, 66390)	(64486, 64620)	(66390, 66505)	(65052, 65904)	853	12	inside
AFL2G_05335	+	(15921, 17638)	(15066, 15921)	(17638, 19001)	(18027, 19001)	975	12	downstream-74 bp
AFL2G_04927	-	(46142, 47205)	(47205, 47594)	(46100, 46142)	(46349, 47439)	1091	12	intersected
AFL2G_04123	-	(35088, 37182)	(37182, 37507)	(34562, 35089)	(34562, 37386)	2825	12	intersected
AFL2G_10833	-	(109919, 111228)	(111228, 111621)	(109402, 109919)	(109899, 110100)	202	13	intersected
AFL2G_10957	-	(277980, 279792)	(279792, 279890)	(277868, 277980)	(277868, 278078)	211	13	inside
AFL2G_06391	+	(138667, 139462)	(138392, 138668)	(139462, 139494)	(138524, 138766)	243	13	intersected
AFL2G_10255	+	(33457, 35476)	(32804, 33457)	(35476, 35796)	(35549, 35796)	248	13	downstream-73 bp
AFL2G_02651	+	(98231, 99553)	(98147, 98231)	(99553, 99669)	(98877, 99138)	262	13	inside
AFL2G_07948	-	(317085, 319200)	(319200, 319671)	(316208, 317085)	(317606, 317898)	293	13	inside
AFL2G_04088	+	(4423, 5619)	(3948, 4423)	(5619, 5718)	(3948, 4242)	295	13	upstream-181 bp
AFL2G_04912	+	(259, 4806)	-	-	(3282, 3591)	310	13	inside
AFL2G_02569	+	(8798, 9701)	(8562, 8798)	(9701, 10087)	(9776, 10087)	312	13	downstream-75 bp
AFL2G_00777	+	(20169, 20469)	(20144, 20169)	(20469, 20593)	(20280, 20593)	314	13	intersected
AFL2G_08534	+	(94024, 95400)	(93896, 94024)	(95400, 95519)	(94315, 94629)	315	13	intersected
AFL2G_10831	+	(102960, 104657)	(101868, 102960)	(104657, 104876)	(102122, 102478)	357	13	upstream-482 bp
AFL2G_05785	-	(25681, 26574)	(26574, 26650)	(25571, 25681)	(25802, 26208)	407	13	inside
AFL2G_06640	-	(33439, 36263)	(36263, 36457)	(33320, 33439)	(33320, 33730)	411	13	inside
AFL2G_11265	+	(23453, 25576)	(23326, 23453)	(25576, 25737)	(25320, 25737)	418	13	intersected
AFL2G_12468	-	(3470, 5594)	(5594, 5826)	(3346, 3471)	(3346, 3771)	426	13	intersected
AFL2G_03869	+	(15641, 16601)	(15352, 15641)	(16601, 16873)	(16418, 16873)	456	13	intersected
AFL2G_02241	-	(61393, 63942)	(63942, 64360)	-	(63816, 64360)	545	13	intersected
AFL2G_08346	-	(70014, 71360)	(71360, 71671)	(69005, 70014)	(69005, 69581)	577	13	downstream-433 bp
AFL2G_09554	+	(22266, 24712)	(21965, 22266)	(24712, 24838)	(22832, 23575)	744	13	inside
AFL2G_01403	+	(5083, 6218)	-	(6218, 6359)	(5564, 6359)	796	13	intersected
AFL2G_06027	-	(1065, 2049)	(2049, 2170)	(848, 1066)	(848, 2143)	1296	13	intersected
AFL2G_08417	-	(134771, 136658)	(136658, 136703)	(134715, 134771)	(134715, 136018)	1304	13	inside
AFL2G_02241	-	(61393, 63942)	(63942, 64360)	-	(62077, 63730)	1654	13	intersected
AFL2G_04097	+	(27935, 29264)	(27488, 27935)	(29264, 29713)	(29509, 29713)	205	14	downstream-245 bp
AFL2G_10830	-	(99533, 102248)	(102248, 102364)	(98692, 99533)	(102137, 102364)	228	14	inside
AFL2G_05683	-	(283, 4159)	-	(2, 283)	(2364, 2598)	235	14	inside
AFL2G_05929	-	(46197, 46967)	(46967, 49392)	(46034, 46197)	(47844, 48079)	236	14	upstream-1522 bp
AFL2G_11956	-	(34873, 35926)	(35926, 36057)	(34491, 34873)	(34491, 34743)	253	14	intersected
AFL2G_09681	-	(37651, 39257)	(39257, 39452)	(37409, 37651)	(39148, 39452)	305	14	intersected
AFL2G_10811	-	(39102, 40461)	(40461, 40694)	(38645, 39102)	(38645, 38963)	319	14	downstream-139 bp
AFL2G_07862	+	(38059, 43419)	-	(43419, 43847)	(43522, 43847)	326	14	downstream-103 bp
AFL2G_10297	-	(45847, 47554)	-	(45453, 45847)	(46543, 46881)	339	14	inside
AFL2G_06748	+	(48113, 49965)	(47918, 48113)	(49965, 50374)	(50007, 50374)	368	14	downstream-42 bp
AFL2G_10976	+	(10041, 11728)	(9721, 10041)	(11728, 11915)	(11381, 11757)	377	14	inside
AFL2G_01949	-	(9545, 11377)	(11377, 12766)	(9459, 9545)	(10084, 10537)	454	14	inside
AFL2G_02099	+	(233324, 241045)	(233212, 233324)	(241045, 241261)	(234745, 235208)	464	14	inside
AFL2G_06349	-	(22695, 24839)	-	(22117, 22695)	(23005, 23473)	469	14	inside
AFL2G_12235	+	(72037, 73094)	(71974, 72037)	(73094, 73212)	(72346, 72825)	480	14	inside
AFL2G_02651	+	(98231, 99553)	(98147, 98231)	(99553, 99669)	(99189, 99669)	481	14	inside
AFL2G_05742	+	(168077, 170050)	(167911, 168077)	(170050, 170406)	(168374, 168857)	484	14	inside
AFL2G_03646	-	(2870, 5372)	-	(2628, 2870)	(2628, 3284)	657	14	inside
AFL2G_11228	+	(175426, 176509)	(175345, 175426)	(176509, 177096)	(176004, 177078)	1075	14	inside
AFL2G_11236	-	(198554, 201543)	(201543, 202252)	(198047, 198554)	(199394, 201024)	1631	14	inside
AFL2G_12406	+	(11615, 13719)	(10855, 11615)	-	(10866, 12655)	1790	14	intersected
AFL2G_09555	+	(26990, 30134)	(26554, 26991)	(30134, 30647)	(26970, 28977)	2008	14	upstream-54 bp
AFL2G_05662	-	(67233, 68253)	(68253, 68294)	-	(68045, 68294)	250	15	intersected
AFL2G_00105	-	(3941, 5230)	(5230, 5500)	(3606, 3941)	(3606, 3856)	251	15	downstream-85 bp
AFL2G_09901	-	(132596, 135167)	(135167, 136273)	(132415, 132596)	(132528, 132804)	277	15	intersected
AFL2G_10829	+	(97883, 99363)	(97807, 97883)	(99363, 99544)	(98590, 98883)	294	15	inside
AFL2G_02651	+	(98231, 99553)	(98147, 98231)	(99553, 99669)	(98164, 98507)	344	15	inside
AFL2G_01907	+	(8901, 10098)	(8299, 8901)	(10098, 10815)	(8341, 8691)	351	15	intersected
AFL2G_07373	+	(26850, 28014)	(26045, 26850)	(28014, 28741)	(28144, 28494)	351	15	inside
AFL2G_09372	+	(7444, 9983)	(7221, 7444)	(9983, 10406)	(9454, 9817)	364	15	inside
AFL2G_10375	+	(18730, 19788)	(18330, 18730)	(19788, 20326)	(19911, 20326)	416	15	downstream-123 bp
AFL2G_10296	-	(36526, 38287)	(38287, 38969)	(36026, 36526)	(36032, 36467)	436	15	downstream-59 bp
AFL2G_05235	-	(84480, 86129)	(86129, 86371)	(84157, 84480)	(85767, 86300)	534	15	inside
AFL2G_00595	+	(64620, 66390)	(64486, 64620)	(66390, 66505)	(65955, 66505)	551	15	inside
AFL2G_09117	+	(48462, 50506)	(48348, 48462)	(50506, 50705)	(49647, 50309)	663	15	intersected
AFL2G_10300	-	(52685, 54241)	-	-	(52685, 53498)	814	15	inside
AFL2G_10885	-	(47901, 49856)	(49856, 50453)	(47382, 47901)	(49616, 50450)	835	15	inside
AFL2G_01969	-	(77180, 79086)	(79086, 79802)	(76957, 77180)	(77729, 78724)	996	15	inside
AFL2G_05573	-	(16753, 18843)	(18843, 19043)	(16617, 16753)	(16617, 17660)	1044	15	intersected
AFL2G_01997	-	(6359, 7640)	(7640, 7854)	(6169, 6359)	(6169, 7531)	1363	15	intersected
AFL2G_02623	-	(12236, 14663)	-	(12181, 12236)	(12181, 12388)	208	16	inside
AFL2G_01969	-	(77180, 79086)	(79086, 79802)	(76957, 77180)	(76957, 77193)	237	16	inside
AFL2G_02932	-	(95225, 96218)	(96218, 96568)	(94839, 95225)	(94839, 95103)	265	16	downstream-122 bp
AFL2G_05538	-	(88051, 89059)	(89059, 89290)	(87685, 88052)	(87685, 87952)	268	16	downstream-99 bp
AFL2G_04538	+	(100546, 101800)	(99916, 100546)	(101800, 102827)	(100897, 101167)	271	16	intersected
AFL2G_08931	+	(80348, 81565)	(80217, 80348)	(81565, 82063)	(80581, 80878)	298	16	inside
AFL2G_05502	+	(14696, 16501)	-	(16501, 16649)	(14696, 15041)	346	16	inside
AFL2G_05397	-	(34188, 35468)	(35468, 35667)	(33932, 34188)	(34531, 35033)	503	16	intersected
AFL2G_06311	+	(33586, 36329)	-	(36329, 36349)	(33912, 34550)	639	16	inside
AFL2G_05742	+	(168077, 170050)	(167911, 168077)	(170050, 170406)	(169271, 169913)	643	16	inside
AFL2G_09204	-	(76025, 78927)	-	(75596, 76025)	(76253, 76907)	655	16	inside
AFL2G_01793	+	(153834, 156148)	(152996, 153834)	(156148, 156441)	(152996, 153653)	658	16	upstream-181 bp
AFL2G_00959	-	(9175, 10594)	-	-	(9175, 9902)	728	16	inside
AFL2G_05702	-	(49832, 52893)	-	(49591, 49832)	(49591, 50603)	1013	16	intersected
AFL2G_08376	-	(3423, 4513)	(4513, 4712)	(3230, 3423)	(3230, 4265)	1036	16	intersected
AFL2G_09570	-	(109962, 112985)	-	(109787, 109962)	(112436, 112635)	200	17	inside
AFL2G_02651	+	(98231, 99553)	(98147, 98231)	(99553, 99669)	(98559, 98825)	267	17	inside
AFL2G_10073	-	(39819, 40918)	(40918, 41253)	(39492, 39819)	(39492, 39770)	279	17	downstream-49 bp
AFL2G_09663	+	(95273, 97847)	(95217, 95273)	-	(95693, 95977)	285	17	inside
AFL2G_10868	-	(86009, 87911)	(87911, 88237)	(85589, 86009)	(87179, 87527)	349	17	inside
AFL2G_06607	+	(6145, 7597)	(5565, 6145)	(7597, 8236)	(5868, 6253)	386	17	downstream-144 bp
AFL2G_08523	+	(64447, 66003)	(63626, 64447)	(66003, 66247)	(65850, 66247)	398	17	intersected
AFL2G_10897	+	(90413, 91306)	(90312, 90413)	(91306, 91443)	(91044, 91443)	400	17	intersected
AFL2G_01415	+	(45396, 45705)	(44938, 45396)	(45705, 45759)	(45033, 45481)	449	17	intersected
AFL2G_05675	+	(38479, 39655)	(38302, 38479)	(39655, 40252)	(39664, 40252)	589	17	downstream-9 bp
AFL2G_12073	-	(6635, 7905)	(7905, 8111)	(6204, 6635)	(6695, 7327)	633	17	intersected
AFL2G_09346	-	(4628, 5655)	(5655, 5757)	(3396, 4628)	(3396, 4237)	842	17	downstream-391 bp
AFL2G_11151	+	(103369, 105842)	(103051, 103369)	(105842, 106039)	(103456, 106039)	2584	17	intersected
AFL2G_11200	+	(90240, 91777)	(90104, 90240)	(91777, 91895)	(91207, 91486)	280	18	inside
AFL2G_09517	+	(3539, 4544)	(3475, 3539)	(4544, 4983)	(4686, 4983)	298	18	downstream-142 bp
AFL2G_07639	-	(65879, 67959)	(67959, 68061)	-	(67751, 68061)	311	18	intersected
AFL2G_05678	+	(24376, 26916)	(23885, 24376)	(26916, 27324)	(26891, 27324)	434	18	intersected
AFL2G_08344	-	(66896, 67830)	(67830, 68504)	(66477, 66896)	(68068, 68504)	437	18	upstream-238 bp
AFL2G_09597	+	(36993, 38674)	(36779, 36993)	(38674, 39436)	(38794, 39361)	568	18	downstream-120 bp
AFL2G_10885	-	(47901, 49856)	(49856, 50453)	(47382, 47901)	(48136, 48878)	743	18	inside
AFL2G_03454	+	(7289, 8227)	(6647, 7289)	(8227, 8383)	(6647, 7632)	986	18	intersected
AFL2G_02813	+	(30934, 32399)	(30611, 30934)	(32399, 33589)	(31255, 32319)	1065	18	intersected
AFL2G_07520	+	(137211, 138264)	(136636, 137211)	(138264, 138717)	(136647, 137789)	1143	18	intersected
AFL2G_07963	+	(103090, 111443)	-	(111443, 111671)	(111471, 111671)	201	19	downstream-28 bp
AFL2G_08269	+	(44031, 46247)	(43810, 44031)	(46247, 46498)	(46287, 46498)	212	19	downstream-40 bp
AFL2G_06452	-	(8300, 9536)	(9536, 9698)	(8200, 8300)	(8553, 8779)	227	19	inside
AFL2G_05556	+	(13137, 14025)	(13131, 13137)	(14025, 14166)	(13831, 14166)	336	19	inside
AFL2G_01065	+	(32308, 34182)	(32061, 32308)	(34182, 35291)	(34432, 34788)	357	19	downstream-692 bp
AFL2G_00575	-	(4469, 8162)	(8162, 8170)	(4071, 4469)	(4071, 4463)	393	19	downstream-6 bp
AFL2G_01298	+	(23426, 25896)	(23188, 23426)	(25896, 26169)	(25641, 26169)	529	19	intersected
AFL2G_10002	-	(31705, 33899)	(33899, 34105)	-	(32512, 33081)	570	19	inside
AFL2G_10830	-	(99533, 102248)	(102248, 102364)	(98692, 99533)	(98692, 99271)	580	19	inside
AFL2G_09597	+	(36993, 38674)	(36779, 36993)	(38674, 39436)	(38131, 38792)	662	19	downstream-120 bp
AFL2G_09667	-	(106341, 108664)	(108664, 109075)	(106291, 106341)	(107134, 107814)	681	19	inside
AFL2G_01453	-	(107948, 108584)	(108584, 109545)	(107183, 107948)	(107183, 107905)	723	19	upstream-647 bp
AFL2G_06995	+	(90106, 94550)	-	(94550, 94599)	(90106, 90839)	734	19	inside
AFL2G_09151	+	(153706, 155055)	(153693, 153706)	(155055, 155237)	(154109, 154930)	822	19	inside
AFL2G_09667	-	(106341, 108664)	(108664, 109075)	(106291, 106341)	(108048, 109075)	1028	19	inside
AFL2G_07639	-	(65879, 67959)	(67959, 68061)	-	(66430, 67702)	1273	19	intersected
AFL2G_07889	-	(136579, 141468)	(141468, 142525)	(136010, 136579)	(136010, 137908)	1899	19	intersected
AFL2G_03333	+	(26196, 27220)	(26098, 26196)	(27220, 27465)	(27264, 27465)	202	20	downstream-44 bp
AFL2G_11014	-	(22184, 24131)	(24131, 24210)	(21971, 22184)	(21971, 22246)	276	20	intersected
AFL2G_08249	-	(15739, 19815)	-	(15176, 15739)	(18818, 19237)	420	20	inside
AFL2G_10743	-	(4140, 5671)	(5671, 5870)	(3772, 4140)	(3772, 4781)	1010	20	intersected
AFL2G_01816	+	(230768, 232043)	(230372, 230768)	(232043, 232394)	(231282, 232394)	1113	20	intersected
AFL2G_09978	-	(14041, 14714)	-	(13724, 14041)	(13724, 13942)	219	21	downstream-99 bp
AFL2G_09586	+	(63164, 64619)	-	(64619, 65067)	(64793, 65067)	275	21	downstream-174 bp
AFL2G_01298	+	(23426, 25896)	(23188, 23426)	(25896, 26169)	(25236, 25597)	362	21	intersected
AFL2G_09667	-	(106341, 108664)	(108664, 109075)	(106291, 106341)	(106652, 107014)	363	21	inside
AFL2G_04849	+	(59796, 62024)	(58870, 59796)	(62024, 62199)	(59369, 59796)	428	21	intersected
AFL2G_10247	-	(12827, 13978)	(13978, 14346)	(12432, 12827)	(12432, 12913)	482	21	intersected
AFL2G_06390	-	(126414, 137528)	-	(125859, 126414)	(136080, 136685)	606	21	inside
AFL2G_00761	-	(6689, 7901)	(7901, 8024)	(6419, 6689)	(6663, 7389)	727	21	intersected
AFL2G_01969	-	(77180, 79086)	(79086, 79802)	(76957, 77180)	(78814, 79764)	951	21	inside
AFL2G_03885	-	(61637, 62819)	(62819, 63542)	(61159, 61638)	(61159, 63542)	2384	21	intersected
AFL2G_00761	-	(6689, 7901)	(7901, 8024)	(6419, 6689)	(7802, 8024)	223	22	intersected
AFL2G_02196	+	(63541, 64628)	(63453, 63541)	(64628, 64843)	(64620, 64843)	224	22	intersected
AFL2G_00762	+	(8479, 9293)	(6708, 8479)	(9293, 9383)	(7797, 8024)	228	22	upstream-455 bp
AFL2G_10829	+	(97883, 99363)	(97807, 97883)	(99363, 99544)	(97807, 98060)	254	22	inside
AFL2G_02601	-	(17724, 19545)	(19545, 20065)	(17167, 17724)	(17167, 17426)	260	22	downstream-298 bp
AFL2G_10028	+	(8339, 10079)	(8163, 8339)	(10079, 10440)	(8684, 8970)	287	22	intersected
AFL2G_07520	+	(137211, 138264)	(136636, 137211)	(138264, 138717)	(137843, 138133)	291	22	intersected
AFL2G_05742	+	(168077, 170050)	(167911, 168077)	(170050, 170406)	(167911, 168236)	326	23	inside
AFL2G_00607	-	(97301, 100800)	-	(96644, 97301)	(96644, 96972)	329	23	downstream-329 bp
AFL2G_03416	+	(85241, 86113)	(85135, 85241)	(86113, 86342)	(85733, 86342)	610	23	intersected
AFL2G_07956	+	(184, 2470)	(15, 184)	(2470, 2624)	(15, 856)	842	23	inside
AFL2G_10743	-	(4140, 5671)	(5671, 5870)	(3772, 4140)	(4845, 5793)	949	23	intersected
AFL2G_10982	-	(2330, 4624)	(4624, 4700)	(1513, 2330)	(1971, 3179)	1209	23	inside
AFL2G_10910	-	(122980, 124658)	(124658, 124666)	(122782, 122980)	(124427, 124666)	240	24	inside
AFL2G_06452	-	(8300, 9536)	(9536, 9698)	(8200, 8300)	(8823, 9079)	257	24	inside
AFL2G_10002	-	(31705, 33899)	(33899, 34105)	-	(33135, 33495)	361	24	inside
AFL2G_00432	+	(103889, 104302)	(103620, 103889)	(104302, 105267)	(104776, 105246)	471	24	downstream-474 bp
AFL2G_07421	+	(40327, 45055)	-	(45055, 45409)	(40969, 41180)	212	25	inside
AFL2G_07956	+	(184, 2470)	(15, 184)	(2470, 2624)	(909, 1137)	229	25	inside
AFL2G_12406	+	(11615, 13719)	(10855, 11615)	-	(13466, 13719)	254	25	intersected
AFL2G_06474	+	(44, 1812)	(13, 44)	(1812, 2241)	(1926, 2241)	316	25	downstream-114 bp
AFL2G_05264	-	(35536, 37099)	(37099, 37689)	(35261, 35536)	(37236, 37689)	454	25	intersected
AFL2G_11223	-	(159814, 160498)	(160498, 160659)	(159175, 159815)	(159175, 159772)	598	25	downstream-42 bp
AFL2G_03454	+	(7289, 8227)	(6647, 7289)	(8227, 8383)	(7694, 8296)	603	25	intersected
AFL2G_07934	+	(270275, 271040)	(269908, 270276)	(271040, 271045)	(270291, 270925)	635	25	inside
AFL2G_06213	+	(116739, 118506)	-	-	(117952, 118173)	222	26	inside
AFL2G_11212	+	(127645, 130064)	(127457, 127645)	(130064, 130631)	(130390, 130631)	242	26	downstream-326 bp
AFL2G_08176	-	(101799, 102512)	(102512, 103319)	(100873, 101799)	(100873, 101131)	259	26	downstream-668 bp
AFL2G_05742	+	(168077, 170050)	(167911, 168077)	(170050, 170406)	(168921, 169218)	298	26	inside
AFL2G_11577	+	(40059, 41582)	(39973, 40059)	(41582, 41604)	(41269, 41576)	308	26	inside
AFL2G_05653	+	(115717, 117965)	(115270, 115717)	(117965, 118312)	(117983, 118312)	330	26	downstream-18 bp
AFL2G_01522	-	(4149, 4632)	(4632, 4667)	(3733, 4149)	(3733, 4126)	394	26	downstream-23 bp
AFL2G_00959	-	(9175, 10594)	-	-	(10148, 10594)	447	26	inside
AFL2G_02427	-	(91909, 92977)	(92977, 93038)	(91064, 91909)	(91064, 91360)	297	27	downstream-549 bp
AFL2G_02323	+	(9391, 11348)	(8162, 9391)	(11348, 11998)	(8162, 8575)	414	27	upstream-816 bp
AFL2G_01033	+	(5233, 6440)	(4981, 5233)	(6440, 6632)	(4981, 5400)	420	27	intersected
AFL2G_02813	+	(30934, 32399)	(30611, 30934)	(32399, 33589)	(32377, 33126)	750	27	intersected
AFL2G_02266	+	(140470, 142216)	(140353, 140471)	(142216, 142384)	(141598, 142384)	787	27	inside
AFL2G_10058	+	(42, 2791)	-	(2791, 2980)	(1701, 2980)	1280	27	inside
AFL2G_08367	-	(1697, 2627)	(2627, 2909)	(1457, 1697)	(2268, 2483)	216	28	intersected
AFL2G_03449	-	(37169, 38350)	(38350, 38412)	(36329, 37169)	(36329, 36598)	270	28	downstream-571 bp
AFL2G_09372	+	(7444, 9983)	(7221, 7444)	(9983, 10406)	(10001, 10374)	374	28	inside
AFL2G_05657	-	(124669, 126135)	(126135, 126376)	(124625, 124669)	(124625, 125000)	376	28	intersected
AFL2G_11765	+	(64548, 66108)	(63265, 64548)	(66108, 66287)	(63265, 63717)	453	28	upstream-399 bp
AFL2G_04849	+	(59796, 62024)	(58870, 59796)	(62024, 62199)	(58870, 59332)	463	28	intersected
AFL2G_04538	+	(100546, 101800)	(99916, 100546)	(101800, 102827)	(101231, 102085)	855	28	intersected
AFL2G_01644	-	(58441, 59164)	(59164, 59423)	(58393, 58442)	(58393, 59403)	1011	28	intersected
AFL2G_11203	-	(99698, 100562)	(100562, 100856)	(98976, 99698)	(98976, 100175)	1200	28	intersected
AFL2G_02771	+	(225592, 227182)	(225388, 225592)	(227182, 227235)	(225853, 227235)	1383	28	intersected
AFL2G_05742	+	(168077, 170050)	(167911, 168077)	(170050, 170406)	(170192, 170406)	215	29	inside
AFL2G_05638	-	(76332, 77392)	(77392, 77575)	(75709, 76332)	(75709, 76037)	329	29	downstream-51 bp
AFL2G_04565	+	(2042, 3718)	(1702, 2042)	(3718, 4000)	(3664, 4000)	337	29	intersected
AFL2G_09644	+	(32367, 34032)	(31856, 32367)	(34032, 34363)	(33957, 34363)	407	29	intersected
AFL2G_11203	-	(99698, 100562)	(100562, 100856)	(98976, 99698)	(100250, 100856)	607	29	intersected
AFL2G_09663	+	(95273, 97847)	(95217, 95273)	-	(96053, 96352)	300	30	inside
AFL2G_03882	+	(53356, 56764)	-	(56764, 56922)	(55624, 56223)	600	30	inside
AFL2G_04444	-	(28009, 29915)	(29915, 30180)	(27350, 28009)	(27350, 28032)	683	30	intersected
AFL2G_09168	+	(92186, 93071)	(89587, 92186)	(93071, 93231)	(89587, 91984)	2398	30	upstream-202 bp
AFL2G_07969	+	(85798, 87137)	(85413, 85798)	(87137, 87323)	(85427, 85670)	244	31	upstream-128 bp
AFL2G_02578	+	(31838, 32326)	(31702, 31838)	(32326, 33145)	(32898, 33145)	248	31	downstream-279 bp
AFL2G_00432	+	(103889, 104302)	(103620, 103889)	(104302, 105267)	(104290, 104774)	485	31	downstream-474 bp
AFL2G_03675	+	(47492, 48198)	(47332, 47492)	(48198, 48514)	(47332, 47870)	539	31	intersected
AFL2G_05542	+	(4686, 6293)	-	(6293, 6439)	(5057, 6439)	1383	31	intersected
AFL2G_01524	+	(8758, 9600)	(8671, 8758)	(9600, 9943)	(9732, 9943)	212	33	downstream-132 bp
AFL2G_09570	-	(109962, 112985)	-	(109787, 109962)	(109787, 110391)	605	33	inside
AFL2G_09297	-	(23038, 24143)	(24143, 24232)	(22962, 23038)	(22962, 23567)	606	33	intersected
AFL2G_12346	+	(77, 2420)	(6, 77)	(2420, 2542)	(1857, 2542)	686	33	intersected
AFL2G_05771	-	(21028, 24347)	(24347, 24526)	(20050, 21028)	(20050, 20887)	838	33	downstream-141 bp
AFL2G_02925	-	(78592, 79482)	(79482, 79511)	(78397, 78592)	(78397, 78649)	253	34	inside
AFL2G_00141	+	(87836, 90048)	(87775, 87836)	(90048, 90532)	(90277, 90532)	256	34	downstream-229 bp
AFL2G_01451	-	(103102, 105168)	(105168, 105308)	(102618, 103102)	(105044, 105308)	265	34	intersected
AFL2G_06607	+	(6145, 7597)	(5565, 6145)	(7597, 8236)	(5565, 5839)	275	34	downstream-144 bp
AFL2G_11008	+	(4804, 7689)	-	(7689, 7945)	(5291, 5576)	286	34	inside
AFL2G_02898	-	(5850, 6616)	(6616, 6886)	(4980, 5850)	(4980, 5365)	386	34	downstream-94 bp
AFL2G_02427	-	(91909, 92977)	(92977, 93038)	(91064, 91909)	(91407, 91906)	500	34	downstream-549 bp
AFL2G_03675	+	(47492, 48198)	(47332, 47492)	(48198, 48514)	(47994, 48514)	521	34	intersected
AFL2G_08328	+	(15665, 17223)	(15318, 15665)	(17223, 18050)	(15767, 16668)	902	34	inside
AFL2G_06491	-	(26714, 29362)	(29402, 29505)	(26356, 26714)	(26356, 26590)	235	35	downstream-124 bp
AFL2G_02429	-	(95100, 96525)	(96525, 96655)	(94254, 95101)	(94839, 95118)	280	35	intersected
AFL2G_11207	+	(111113, 113455)	(110580, 111113)	(113455, 113988)	(113557, 113988)	432	35	downstream-102 bp
AFL2G_03868	-	(13801, 14851)	-	-	(13801, 14276)	476	35	inside
AFL2G_10885	-	(47901, 49856)	(49856, 50453)	(47382, 47901)	(47382, 48086)	705	35	inside
AFL2G_07457	+	(55429, 56888)	(55418, 55429)	(56888, 57054)	(55418, 56423)	1006	35	intersected
AFL2G_01001	+	(29485, 30637)	(28675, 29485)	(30637, 30875)	(30667, 30875)	209	36	upstream-406 bp
AFL2G_11249	+	(167, 2529)	(1, 167)	(2529, 3015)	(2556, 3015)	460	36	downstream-27 bp
AFL2G_06429	-	(1873, 2641)	(2641, 2743)	(1618, 1873)	(1624, 2268)	645	36	intersected
AFL2G_12330	-	(47065, 49860)	(49860, 50111)	(46756, 47065)	(46756, 48527)	1772	36	intersected
AFL2G_05739	+	(156081, 157075)	(155986, 156081)	(157075, 157264)	(156983, 157264)	282	37	intersected
AFL2G_06592	-	(104566, 105637)	(105637, 105888)	(103660, 104566)	(104946, 105256)	311	37	downstream-345 bp
AFL2G_03682	+	(6265, 7906)	(6105, 6265)	(7906, 8338)	(6817, 7411)	595	37	inside
AFL2G_09561	+	(47165, 48188)	(46531, 47165)	(48188, 48593)	(46691, 47354)	664	37	inside
AFL2G_05687	+	(6981, 8256)	(6637, 6981)	(8256, 8791)	(7669, 8491)	823	37	intersected
AFL2G_10720	+	(59555, 62132)	-	(62132, 62319)	(61489, 62319)	831	37	intersected
AFL2G_10866	+	(82099, 83595)	(81261, 82099)	(83595, 83917)	(83683, 83917)	235	38	downstream-88 bp
AFL2G_10288	-	(16132, 17277)	(17277, 17536)	(14450, 16132)	(15193, 17068)	1876	38	intersected
AFL2G_09917	-	(86944, 88423)	(88423, 89374)	(86497, 86945)	(88729, 89003)	275	39	upstream-306 bp
AFL2G_10297	-	(45847, 47554)	-	(45453, 45847)	(45453, 45867)	415	39	inside
AFL2G_05649	-	(98861, 102655)	(102655, 103515)	(98433, 98861)	(98433, 99026)	594	39	inside
AFL2G_05672	+	(43443, 44872)	(43276, 43443)	(44872, 45472)	(44731, 45472)	742	39	inside
AFL2G_10160	+	(59100, 60771)	(58808, 59100)	(60771, 61132)	(60740, 61132)	393	40	intersected
AFL2G_03449	-	(37169, 38350)	(38350, 38412)	(36329, 37169)	(36691, 37105)	415	40	downstream-571 bp
AFL2G_02267	-	(142459, 144256)	(144256, 144431)	(141821, 142459)	(141821, 142384)	564	40	downstream-75 bp
AFL2G_11221	+	(154859, 157644)	(154609, 154859)	(157644, 159772)	(159125, 159772)	648	40	downstream-1481 bp
AFL2G_10415	-	(19904, 20909)	-	-	(19904, 20105)	202	41	inside
AFL2G_10449	-	(20501, 22528)	(22528, 22864)	(19977, 20501)	(19977, 20372)	396	41	downstream-129 bp
AFL2G_00801	-	(93070, 94631)	(94631, 94651)	(92840, 93070)	(92840, 93056)	217	42	downstream-14 bp
AFL2G_05448	-	(17700, 18609)	(18609, 20233)	(17468, 17700)	(19315, 19866)	552	42	upstream-706 bp
AFL2G_01451	-	(103102, 105168)	(105168, 105308)	(102618, 103102)	(102618, 103348)	731	42	intersected
AFL2G_07969	+	(85798, 87137)	(85413, 85798)	(87137, 87323)	(86095, 87323)	1229	42	upstream-128 bp
AFL2G_03358	-	(91522, 94025)	(94025, 94075)	-	(91522, 91780)	259	43	inside
AFL2G_08520	+	(53156, 55977)	(52930, 53156)	-	(55705, 55977)	273	43	inside
AFL2G_11151	+	(103369, 105842)	(103051, 103369)	(105842, 106039)	(103051, 103392)	342	43	intersected
AFL2G_10455	-	(47302, 48227)	(48227, 48265)	(47145, 47302)	(47145, 47532)	388	43	intersected
AFL2G_05750	+	(187449, 189242)	(187293, 187449)	(189242, 189614)	(189084, 189614)	531	43	intersected
AFL2G_01517	+	(11774, 13796)	(11425, 11774)	(13796, 14805)	(12476, 14805)	2330	43	intersected
AFL2G_10831	+	(102960, 104657)	(101868, 102960)	(104657, 104876)	(101868, 102084)	217	44	upstream-482 bp
AFL2G_05643	+	(85528, 86628)	(84755, 85528)	(86628, 86941)	(86663, 86941)	279	44	downstream-35 bp
AFL2G_05112	-	(117518, 118801)	(118801, 119078)	(116671, 117518)	(116671, 117403)	733	44	downstream-115 bp
AFL2G_10829	+	(97883, 99363)	(97807, 97883)	(99363, 99544)	(99331, 99544)	214	45	inside
AFL2G_06452	-	(8300, 9536)	(9536, 9698)	(8200, 8300)	(8200, 8501)	302	45	inside
AFL2G_08328	+	(15665, 17223)	(15318, 15665)	(17223, 18050)	(17197, 17651)	455	45	inside
AFL2G_05239	+	(92783, 94758)	(92222, 92783)	(94758, 95042)	(94515, 95042)	528	45	inside
AFL2G_10041	-	(44269, 44422)	(44422, 44797)	(43939, 44270)	(43939, 44491)	553	45	intersected
AFL2G_01513	-	(2133, 3320)	(3320, 3396)	(1542, 2133)	(1542, 1972)	431	47	downstream-161 bp
AFL2G_11266	-	(25980, 27513)	-	(25320, 25980)	(25320, 25776)	457	47	downstream-204 bp
AFL2G_08367	-	(1697, 2627)	(2627, 2909)	(1457, 1697)	(1457, 2214)	758	47	intersected
AFL2G_05644	-	(86955, 89474)	(89474, 89523)	(86663, 86955)	(86663, 86969)	307	48	intersected
AFL2G_03537	-	(28520, 30455)	(30455, 30810)	(27995, 28520)	(28055, 28303)	249	49	downstream-217 bp
AFL2G_01389	-	(7958, 8849)	(8849, 9168)	(7332, 7959)	(7332, 9168)	1837	49	intersected
AFL2G_10589	+	(118256, 120310)	(118159, 118256)	(120310, 120913)	(120219, 120913)	695	50	intersected
AFL2G_10018	-	(9652, 12655)	(12655, 13275)	(9020, 9652)	(10269, 12604)	2336	50	upstream-251 bp
AFL2G_12352	+	(21198, 22600)	(21050, 21198)	(22600, 22876)	(22665, 22876)	212	51	downstream-65 bp
AFL2G_02683	+	(186535, 188060)	(185825, 186535)	(188060, 188528)	(188074, 188528)	455	51	downstream-14 bp
AFL2G_06349	-	(22695, 24839)	-	(22117, 22695)	(22117, 22943)	827	51	inside
AFL2G_11577	+	(40059, 41582)	(39973, 40059)	(41582, 41604)	(40289, 41217)	929	52	inside
AFL2G_10217	+	(7577, 9272)	(5994, 7578)	(9272, 9824)	(6112, 6630)	519	53	upstream-947 bp
AFL2G_07670	+	(10739, 14852)	(10580, 10739)	(14852, 15562)	(15043, 15562)	520	56	downstream-191 bp
AFL2G_00250	-	(71445, 73323)	(73370, 73474)	(71079, 71445)	(72666, 72871)	206	57	inside
AFL2G_05664	-	(62974, 64264)	(64264, 64561)	(62746, 62974)	(62746, 62995)	250	57	inside
AFL2G_03879	-	(42611, 45090)	(45090, 45549)	(42327, 42611)	(42327, 42750)	424	58	intersected
AFL2G_10160	+	(59100, 60771)	(58808, 59100)	(60771, 61132)	(59992, 60682)	691	58	intersected
AFL2G_05803	+	(25808, 30661)	-	(30661, 30851)	(30605, 30851)	247	60	intersected
AFL2G_11957	+	(36942, 38098)	(36763, 36942)	(38098, 38473)	(37998, 38473)	476	60	intersected
AFL2G_00878	+	(17153, 17671)	(16869, 17153)	(17671, 18099)	(17245, 17449)	205	61	inside
AFL2G_03591	-	(24359, 25164)	-	(23886, 24359)	(23886, 24287)	402	61	downstream-72 bp
AFL2G_01451	-	(103102, 105168)	(105168, 105308)	(102618, 103102)	(103546, 104380)	835	61	intersected
AFL2G_10818	-	(66993, 67488)	(67488, 67851)	(66505, 66993)	(66505, 66916)	412	63	downstream-77 bp
AFL2G_02771	+	(225592, 227182)	(225388, 225592)	(227182, 227235)	(225388, 225787)	400	64	intersected
AFL2G_05684	-	(1303, 2193)	(2193, 2361)	(845, 1303)	(845, 1492)	648	64	intersected
AFL2G_03882	+	(53356, 56764)	-	(56764, 56922)	(56272, 56922)	651	64	inside
AFL2G_04800	+	(7811, 8760)	(7665, 7811)	(8760, 8955)	(8674, 8955)	282	65	intersected
AFL2G_08328	+	(15665, 17223)	(15318, 15665)	(17223, 18050)	(15318, 15730)	413	65	inside
AFL2G_12471	+	(10594, 11516)	(10075, 10594)	(11516, 11934)	(11323, 11934)	612	65	intersected
AFL2G_10867	-	(83942, 84623)	(84623, 85104)	(83683, 83943)	(83683, 83994)	312	70	intersected
AFL2G_00762	+	(8479, 9293)	(6708, 8479)	(9293, 9383)	(6708, 7784)	1077	70	upstream-455 bp
AFL2G_01518	-	(14134, 15451)	(15451, 15725)	(13084, 14135)	(13084, 15532)	2449	71	intersected
AFL2G_00761	-	(6689, 7901)	(7901, 8024)	(6419, 6689)	(7449, 7745)	297	72	intersected
AFL2G_12347	-	(2584, 3252)	(3252, 3310)	(1828, 2584)	(1853, 2551)	699	73	downstream-33 bp
AFL2G_11260	-	(15269, 16867)	(16867, 16894)	(14761, 15269)	(14761, 15260)	500	74	downstream-9 bp
AFL2G_06065	+	(18820, 20678)	-	(20678, 21506)	(19910, 21506)	1597	74	intersected
AFL2G_07968	-	(87254, 89180)	(89180, 89219)	(86077, 87254)	(86077, 87324)	1248	76	intersected
AFL2G_02903	-	(11719, 12768)	(12768, 12917)	(11308, 11719)	(11308, 11517)	210	77	downstream-202 bp
AFL2G_11259	+	(14169, 15010)	(14065, 14169)	(15010, 15259)	(14757, 15259)	503	77	inside
AFL2G_05665	+	(60070, 62821)	(59837, 60070)	(62821, 63226)	(62742, 63226)	485	80	intersected
AFL2G_08375	+	(2054, 3214)	(1807, 2054)	(3214, 3609)	(3230, 3609)	380	84	intersected
AFL2G_02407	+	(41801, 42826)	(41499, 41801)	(42826, 43188)	(42937, 43188)	252	87	downstream-111 bp
AFL2G_05789	-	(16923, 19387)	(19387, 19419)	(16800, 16923)	(16800, 17172)	373	88	intersected
AFL2G_02493	-	(49597, 51420)	(51420, 51765)	(49186, 49597)	(51402, 51765)	364	90	inside
AFL2G_11013	+	(19431, 21888)	(19215, 19431)	(21888, 22131)	(21925, 22131)	207	93	downstream-37 bp
AFL2G_03682	+	(6265, 7906)	(6105, 6265)	(7906, 8338)	(6105, 6703)	599	95	inside
AFL2G_01521	+	(809, 3506)	(695, 809)	(3506, 4081)	(3733, 4081)	349	96	downstream-227 bp
AFL2G_00878	+	(17153, 17671)	(16869, 17153)	(17671, 18099)	(16869, 17190)	322	98	inside
AFL2G_01163	+	(7567, 9316)	(7404, 7568)	(9316, 9381)	(7404, 9376)	1973	101	intersected
AFL2G_07962	-	(111813, 114069)	(114069, 114259)	(111498, 111813)	(111498, 111722)	225	105	downstream-91 bp
AFL2G_08195	-	(165319, 166354)	(166354, 166442)	(165028, 165319)	(165028, 165301)	274	105	downstream-18 bp
AFL2G_10380	-	(33872, 35441)	(35441, 35611)	(33606, 33872)	(33606, 33944)	339	105	intersected
AFL2G_02019	-	(7896, 9253)	(9253, 9318)	(7164, 7896)	(7164, 7477)	314	107	downstream-419 bp
AFL2G_02394	-	(6134, 9080)	(9080, 9510)	(5601, 6134)	(5601, 5863)	263	108	downstream-271 bp
AFL2G_02019	-	(7896, 9253)	(9253, 9318)	(7164, 7896)	(7529, 7885)	357	111	downstream-419 bp
AFL2G_05778	-	(9281, 10624)	(10624, 10693)	(8129, 9281)	(8129, 8925)	797	111	downstream-356 bp
AFL2G_11264	-	(20882, 22383)	(22383, 22666)	(20689, 20882)	(20689, 21016)	328	112	intersected
AFL2G_02322	-	(5396, 6766)	(6766, 6993)	(5063, 5396)	(5063, 5695)	633	112	intersected
AFL2G_05663	+	(65762, 66785)	(65691, 65762)	(66785, 68146)	(66503, 67020)	518	113	downstream-839 bp
AFL2G_08615	+	(4385, 6053)	(4302, 4386)	(6053, 6147)	(4302, 6147)	1846	116	intersected
AFL2G_03715	-	(49765, 50869)	(50869, 51350)	(49422, 49766)	(49432, 51350)	1919	117	intersected
AFL2G_11175	+	(13664, 16714)	(13124, 13664)	(16714, 17070)	(16766, 17070)	305	119	downstream-52 bp
AFL2G_00878	+	(17153, 17671)	(16869, 17153)	(17671, 18099)	(17513, 18000)	488	122	inside
AFL2G_01941	+	(123615, 124467)	(123544, 123616)	(124467, 124658)	(123544, 124658)	1115	131	intersected
AFL2G_11691	+	(64067, 65052)	(63958, 64067)	(65052, 65339)	(65134, 65339)	206	140	downstream-82 bp
AFL2G_02936	+	(106878, 110631)	(106320, 106878)	(110631, 111035)	(110527, 111035)	509	141	inside
AFL2G_05658	+	(126599, 128390)	(125954, 126599)	(128390, 128613)	(125954, 126509)	556	148	upstream-90 bp
AFL2G_06639	-	(28994, 31653)	(31653, 31943)	(28368, 28994)	(28368, 28793)	426	149	inside
AFL2G_02429	-	(95100, 96525)	(96525, 96655)	(94254, 95101)	(94254, 94837)	584	149	intersected
AFL2G_10018	-	(9652, 12655)	(12655, 13275)	(9020, 9652)	(9134, 10221)	1088	153	upstream-251 bp
AFL2G_08837	+	(36665, 39559)	(36287, 36665)	(39559, 40050)	(39595, 40050)	456	157	downstream-36 bp
AFL2G_05240	-	(95236, 96634)	-	(94216, 95236)	(94216, 95128)	913	180	downstream-108 bp
AFL2G_08614	-	(2355, 3642)	(3642, 4565)	(1984, 2356)	(4296, 4565)	270	193	inside
AFL2G_07687	-	(41605, 44753)	(44753, 44931)	-	(42506, 43141)	636	194	inside
AFL2G_03878	+	(41333, 42226)	(41125, 41333)	(42226, 42707)	(42050, 42707)	658	195	intersected
AFL2G_05663	+	(65762, 66785)	(65691, 65762)	(66785, 68146)	(67065, 67603)	539	198	downstream-839 bp
AFL2G_10360	-	(50021, 51950)	(51950, 52078)	(49164, 50021)	(49164, 50015)	852	205	downstream-6 bp
AFL2G_00250	-	(71445, 73323)	(73370, 73474)	(71079, 71445)	(72926, 73474)	549	221	inside
AFL2G_12473	+	(15272, 17149)	(15057, 15272)	(17149, 17554)	(17252, 17554)	303	228	inside
AFL2G_00643	-	(9850, 13821)	(13821, 14190)	(9493, 9850)	(9493, 9922)	430	275	intersected
AFL2G_08203	+	(188369, 191442)	(187833, 188369)	(191442, 191611)	(191347, 191611)	265	333	inside
AFL2G_01313	-	(13124, 15336)	(15336, 15758)	(12776, 13124)	(15015, 15758)	744	396	intersected
AFL2G_04409	-	(138337, 140687)	(140687, 141370)	(137771, 138337)	(137771, 138275)	505	472	downstream-62 bp
AFL2G_08837	+	(36665, 39559)	(36287, 36665)	(39559, 40050)	(39355, 39574)	220	491	downstream-36 bp
AFL2G_12354	-	(26630, 28311)	(28311, 28358)	(26223, 26630)	(26223, 26564)	342	543	intersected
AFL2G_07224	+	(74936, 76271)	(74898, 74936)	(76271, 76404)	(74898, 75978)	1081	12	intersected

## Sheet: NATs in sclerotia sample
Gene	Chain	Gene position	5'UTR position	3'UTR position	NAT position	NAT length (bp)	NAT coverage depth	NAT location
AFL2G_02575	-	(22485, 24255)	(24255, 24939)	(22155, 22485)	(23068, 23269)	202	3	inside
AFL2G_05602	+	(91444, 93265)	(90710, 91445)	(93265, 94368)	(90765, 90966)	202	3	upstream-478 bp
AFL2G_04681	-	(145398, 147014)	-	(145388, 145398)	(146812, 147014)	203	3	inside
AFL2G_06349	-	(22695, 24839)	-	(22112, 22695)	(22741, 22943)	203	3	inside
AFL2G_08799	+	(83076, 84204)	(82944, 83076)	(84204, 84333)	(83870, 84072)	203	3	inside
AFL2G_04645	-	(43335, 44740)	-	(42999, 43335)	(44537, 44740)	204	3	inside
AFL2G_04981	+	(39482, 40567)	(38750, 39482)	(40567, 41388)	(39959, 40164)	206	3	inside
AFL2G_09336	+	(14589, 16453)	(13716, 14589)	(16453, 16679)	(15533, 15745)	213	3	inside
AFL2G_10829	+	(97883, 99363)	(97807, 97883)	(99363, 99543)	(99331, 99543)	213	3	intersected
AFL2G_01416	-	(2413, 3731)	(3731, 3965)	(1414, 2413)	(3244, 3457)	214	3	inside
AFL2G_02900	+	(3221, 5791)	(2821, 3221)	(5791, 6078)	(5698, 5919)	222	3	intersected
AFL2G_03141	+	(68118, 69209)	(67179, 68118)	(69209, 69249)	(69018, 69240)	223	3	intersected
AFL2G_05541	+	(3359, 3895)	(3303, 3359)	(3895, 4237)	(3919, 4142)	224	3	downstream-24 bp
AFL2G_00933	-	(720, 3878)	(3878, 4585)	(525, 720)	(3767, 3990)	224	3	intersected
AFL2G_06024	+	(7972, 10520)	-	(10520, 10848)	(10609, 10834)	226	3	downstream-89 bp
AFL2G_07691	-	(52577, 54299)	(54299, 54474)	(52204, 52577)	(52900, 53125)	226	3	inside
AFL2G_12354	-	(26630, 28311)	(28311, 28356)	(26390, 26630)	(28097, 28323)	227	3	intersected
AFL2G_00435	-	(112142, 113321)	(113321, 113447)	(111709, 112142)	(112180, 112407)	228	3	inside
AFL2G_08458	+	(8019, 10463)	(7635, 8019)	(10463, 10896)	(8565, 8793)	229	3	inside
AFL2G_09901	-	(132596, 135167)	(135167, 135271)	(132418, 132596)	(132576, 132804)	229	3	intersected
AFL2G_11634	+	(196141, 199066)	(195603, 196142)	(199066, 199210)	(195603, 195831)	229	3	upstream-310 bp
AFL2G_01334	-	(20561, 22897)	(22897, 23120)	(20316, 20561)	(20418, 20647)	230	3	intersected
AFL2G_02745	-	(156081, 158455)	(158455, 158832)	(155812, 156081)	(158512, 158742)	231	3	upstream-57 bp
AFL2G_06353	+	(34147, 35035)	(33440, 34147)	(35050, 36313)	(35698, 35928)	231	3	downstream-663 bp
AFL2G_09604	-	(19694, 23467)	-	-	(23052, 23282)	231	3	inside
AFL2G_11056	-	(102237, 103990)	-	(101872, 102237)	(101980, 102211)	232	3	downstream-26 bp
AFL2G_03473	+	(54094, 57375)	(53761, 54094)	(57375, 57928)	(55849, 56081)	233	3	inside
AFL2G_08180	+	(126091, 127128)	(125636, 126091)	(127128, 127649)	(126657, 126891)	235	3	inside
AFL2G_08329	-	(21003, 24365)	(24365, 24491)	(20552, 21003)	(21299, 21533)	235	3	inside
AFL2G_09763	-	(135887, 136637)	(136637, 136840)	(135630, 135888)	(136448, 136684)	237	3	intersected
AFL2G_02126	+	(29027, 32891)	-	(32891, 33076)	(31822, 32060)	239	3	inside
AFL2G_02415	+	(61514, 62357)	(61111, 61515)	(62357, 62895)	(61942, 62180)	239	3	inside
AFL2G_02670	-	(151725, 152154)	-	-	(151725, 151963)	239	3	inside
AFL2G_09336	+	(14589, 16453)	(13716, 14589)	(16453, 16679)	(14855, 15094)	240	3	inside
AFL2G_10313	+	(97890, 98934)	(97075, 97891)	(98934, 100072)	(97392, 97633)	242	3	upstream-257 bp
AFL2G_08085	+	(104921, 106368)	(104910, 104921)	(106368, 106471)	(106107, 106349)	243	3	inside
AFL2G_10032	+	(22531, 27586)	(22181, 22531)	(27586, 27816)	(23174, 23416)	243	3	inside
AFL2G_02133	+	(52476, 54135)	(52235, 52476)	(54135, 54246)	(53113, 53357)	245	3	inside
AFL2G_08329	-	(21003, 24365)	(24365, 24491)	(20552, 21003)	(23971, 24218)	248	3	inside
AFL2G_11913	+	(43217, 46358)	(42770, 43217)	(46358, 46402)	(44971, 45219)	249	3	inside
AFL2G_01951	-	(13934, 16342)	(16342, 16518)	(13784, 13934)	(14381, 14631)	251	3	inside
AFL2G_03832	+	(161750, 165263)	-	(165263, 166353)	(162367, 162618)	252	3	inside
AFL2G_03081	+	(223364, 224520)	(223313, 223364)	(224520, 224688)	(224360, 224611)	252	3	intersected
AFL2G_10292	-	(24881, 26941)	(26941, 27168)	(24654, 24881)	(26917, 27168)	252	3	intersected
AFL2G_02402	-	(30847, 33364)	(33364, 33464)	(30743, 30847)	(32708, 32959)	252	3	inside
AFL2G_11001	-	(54189, 55664)	(55664, 57321)	(53800, 54189)	(53948, 54199)	252	3	intersected
AFL2G_02797	+	(66006, 67601)	(65885, 66006)	(67601, 67795)	(66929, 67180)	252	3	inside
AFL2G_01426	-	(8221, 9717)	(9717, 10182)	(7197, 8221)	(7307, 7558)	252	3	downstream-663 bp
AFL2G_03220	-	(118218, 119185)	(119185, 119341)	(117925, 118218)	(118565, 118817)	253	3	inside
AFL2G_09156	+	(141356, 143072)	(140936, 141356)	(143072, 143294)	(141201, 141453)	253	3	intersected
AFL2G_10003	+	(35518, 36120)	(34790, 35518)	(36120, 36548)	(34790, 35042)	253	3	upstream-476 bp
AFL2G_11634	+	(196141, 199066)	(195603, 196142)	(199066, 199210)	(195901, 196156)	256	3	upstream-310 bp
AFL2G_09986	-	(33427, 34645)	(34645, 34843)	(33133, 33427)	(33133, 33388)	256	3	downstream-39 bp
AFL2G_05647	-	(93376, 94519)	(94519, 95076)	(93230, 93377)	(93484, 93739)	256	3	inside
AFL2G_04601	+	(81248, 82565)	(80327, 81249)	(82565, 82731)	(81116, 81375)	260	3	intersected
AFL2G_10994	+	(39374, 41390)	(39262, 39374)	(41390, 41742)	(39287, 39548)	262	3	intersected
AFL2G_02651	+	(98231, 99553)	(98104, 98231)	(99553, 99670)	(98877, 99138)	262	3	inside
AFL2G_07621	-	(20119, 22266)	(22266, 23171)	(19875, 20119)	(21163, 21428)	266	3	inside
AFL2G_05604	-	(99657, 102510)	(102510, 102942)	(99478, 99657)	(100062, 100327)	266	3	inside
AFL2G_11055	+	(99591, 100708)	(99218, 99591)	(100708, 100965)	(100265, 100531)	267	3	inside
AFL2G_09245	+	(20606, 21461)	(20418, 20606)	(21461, 21583)	(20913, 21180)	268	3	inside
AFL2G_09331	+	(2305, 3943)	(2075, 2305)	(3943, 4426)	(3117, 3384)	268	3	inside
AFL2G_07942	+	(301755, 303898)	(301512, 301755)	-	(302557, 302824)	268	3	inside
AFL2G_00973	+	(46734, 48476)	(46478, 46734)	(48476, 48871)	(48601, 48871)	271	3	downstream-125 bp
AFL2G_04713	+	(67218, 68934)	(67010, 67218)	(68934, 69844)	(67312, 67582)	271	3	inside
AFL2G_00435	-	(112142, 113321)	(113321, 113447)	(111709, 112142)	(112920, 113191)	272	3	inside
AFL2G_08329	-	(21003, 24365)	(24365, 24491)	(20552, 21003)	(20758, 21029)	272	3	inside
AFL2G_05377	-	(66875, 68284)	(68284, 69894)	(66837, 66875)	(67325, 67599)	275	3	inside
AFL2G_09551	+	(9439, 13101)	(9224, 9439)	(13101, 14464)	(12517, 12793)	277	3	inside
AFL2G_00911	-	(7590, 10635)	(10635, 10921)	(7483, 7591)	(7483, 7759)	277	3	intersected
AFL2G_02046	+	(74009, 75618)	(73804, 74009)	(75618, 76346)	(74194, 74473)	280	3	inside
AFL2G_05274	-	(1806, 3795)	(3795, 3941)	(1521, 1806)	(1521, 1804)	284	3	downstream-2 bp
AFL2G_11418	+	(50127, 52664)	(49907, 50127)	(52664, 52781)	(49907, 50190)	284	3	intersected
AFL2G_03878	+	(41333, 42226)	(41210, 41333)	(42226, 42696)	(42050, 42334)	285	3	intersected
AFL2G_02451	-	(57438, 59060)	(59060, 59200)	(56928, 57438)	(56944, 57228)	285	3	downstream-210 bp
AFL2G_07787	+	(73337, 74937)	(73011, 73337)	-	(73093, 73377)	285	3	intersected
AFL2G_01416	-	(2413, 3731)	(3731, 3965)	(1414, 2413)	(3680, 3965)	286	3	inside
AFL2G_03192	-	(36472, 37577)	(37577, 37641)	(35852, 36472)	(37033, 37318)	286	3	inside
AFL2G_12055	-	(95859, 97901)	(97901, 98317)	(95736, 95859)	(96830, 97117)	288	3	inside
AFL2G_07915	+	(212907, 215285)	(212405, 212907)	(215285, 215601)	(215214, 215503)	290	3	intersected
AFL2G_01415	+	(45396, 45705)	(44951, 45396)	(45705, 45766)	(44992, 45285)	294	3	upstream-111 bp
AFL2G_10224	+	(4033, 5191)	(3977, 4034)	(5191, 5697)	(5403, 5697)	295	3	downstream-212 bp
AFL2G_03355	-	(84047, 85813)	(85813, 85957)	(83608, 84047)	(83617, 83911)	295	3	downstream-136 bp
AFL2G_00994	-	(262, 1864)	(1864, 2803)	(7, 262)	(2133, 2428)	296	3	upstream-269 bp
AFL2G_07516	-	(119052, 120084)	(120084, 120201)	(119025, 119053)	(119560, 119856)	297	3	inside
AFL2G_09130	+	(17740, 19957)	(17670, 17741)	(19957, 20069)	(19008, 19306)	299	3	inside
AFL2G_04980	-	(36758, 38009)	(38009, 38494)	(36604, 36759)	(38196, 38494)	299	3	upstream-187 bp
AFL2G_04779	-	(27472, 28515)	(28515, 28727)	-	(28095, 28393)	299	3	inside
AFL2G_09060	+	(89596, 90961)	(87722, 89597)	(90961, 90998)	(87722, 88024)	303	3	upstream-1572 bp
AFL2G_05595	+	(74187, 75411)	(74136, 74187)	(75411, 75972)	(75504, 75807)	304	3	downstream-93 bp
AFL2G_10323	-	(128104, 130036)	(130036, 130219)	-	(129189, 129492)	304	3	inside
AFL2G_10031	+	(19803, 21302)	(19644, 19803)	(21302, 21766)	(21372, 21681)	310	3	downstream-70 bp
AFL2G_09589	-	(52370, 53728)	(53728, 53982)	(52178, 52370)	(53500, 53809)	310	3	intersected
AFL2G_00658	+	(61779, 62851)	(61724, 61779)	(62851, 63031)	(62375, 62686)	312	3	inside
AFL2G_12465	-	(63544, 64283)	(64283, 64823)	(63087, 63544)	(63360, 63672)	313	3	intersected
AFL2G_06338	+	(14983, 16089)	(14132, 14983)	(16089, 16119)	(15570, 15886)	317	3	inside
AFL2G_04123	-	(35088, 37182)	(37182, 37383)	(34658, 35089)	(36818, 37138)	321	3	inside
AFL2G_07621	-	(20119, 22266)	(22266, 23171)	(19875, 20119)	(21996, 22317)	322	3	inside
AFL2G_05565	-	(28981, 30775)	(30775, 30925)	(28817, 28982)	(30602, 30925)	324	3	intersected
AFL2G_02621	-	(5644, 7249)	-	(4853, 5644)	(5057, 5380)	324	3	downstream-264 bp
AFL2G_08085	+	(104921, 106368)	(104910, 104921)	(106368, 106471)	(105112, 105437)	326	3	inside
AFL2G_04187	+	(9494, 10403)	(9196, 9495)	(10403, 10561)	(9380, 9709)	330	3	intersected
AFL2G_00869	+	(40639, 43064)	-	(43064, 43315)	(42194, 42523)	330	3	inside
AFL2G_01571	+	(66036, 67320)	(64621, 66036)	(67320, 67755)	(66284, 66620)	337	3	inside
AFL2G_12311	-	(18167, 21794)	(21794, 22594)	(17726, 18168)	(21412, 21749)	338	3	inside
AFL2G_11212	+	(127645, 130064)	(127489, 127645)	(130064, 130527)	(129279, 129617)	339	3	inside
AFL2G_02303	+	(235536, 236313)	(235409, 235537)	(236313, 236762)	(236423, 236762)	340	3	downstream-110 bp
AFL2G_04981	+	(39482, 40567)	(38750, 39482)	(40567, 41388)	(39342, 39682)	341	3	inside
AFL2G_08410	-	(107724, 108902)	(108902, 109336)	(107508, 107724)	(108693, 109036)	344	3	intersected
AFL2G_05602	+	(91444, 93265)	(90710, 91445)	(93265, 94368)	(93145, 93491)	347	3	upstream-478 bp
AFL2G_06995	+	(90106, 94550)	-	(94550, 94601)	(93685, 94032)	348	3	inside
AFL2G_02446	-	(43069, 44436)	(44436, 44525)	(42700, 43069)	(43424, 43772)	349	3	inside
AFL2G_07607	+	(18326, 19544)	(18312, 18327)	(19544, 20149)	(18735, 19085)	351	3	inside
AFL2G_09147	+	(171399, 172956)	(171180, 171399)	(172956, 173169)	(171951, 172302)	352	3	inside
AFL2G_05395	-	(27370, 28474)	(28474, 28516)	(27031, 27370)	(27762, 28114)	353	3	inside
AFL2G_06642	-	(39840, 42033)	(42033, 42131)	(39641, 39841)	(41777, 42131)	355	3	intersected
AFL2G_08419	-	(141304, 142261)	(142261, 142905)	(140828, 141305)	(141266, 141624)	359	3	intersected
AFL2G_10206	-	(23668, 26335)	(26335, 26676)	(23061, 23668)	(26306, 26664)	359	3	intersected
AFL2G_06871	-	(5270, 8048)	(8048, 8520)	(5188, 5271)	(5188, 5546)	359	3	intersected
AFL2G_08054	+	(34030, 35443)	(34010, 34031)	(35443, 35658)	(35185, 35548)	364	3	intersected
AFL2G_11750	-	(99357, 101246)	-	(99237, 99357)	(100183, 100547)	365	3	inside
AFL2G_00704	+	(66585, 72529)	(65754, 66585)	(72529, 73309)	(72760, 73126)	367	3	downstream-231 bp
AFL2G_02745	-	(156081, 158455)	(158455, 158832)	(155812, 156081)	(156231, 156600)	370	3	upstream-57 bp
AFL2G_10906	-	(112828, 115087)	-	(112556, 112828)	(113901, 114272)	372	3	inside
AFL2G_01526	+	(12443, 13758)	(12270, 12443)	(13758, 14156)	(13239, 13612)	374	3	inside
AFL2G_10032	+	(22531, 27586)	(22181, 22531)	(27586, 27816)	(26405, 26778)	374	3	inside
AFL2G_06024	+	(7972, 10520)	-	(10520, 10848)	(9430, 9806)	377	3	downstream-89 bp
AFL2G_07155	-	(95682, 96444)	(96444, 96505)	-	(95716, 96093)	378	3	inside
AFL2G_03832	+	(161750, 165263)	-	(165263, 166353)	(163303, 163683)	381	3	inside
AFL2G_12240	+	(59233, 60800)	(59117, 59233)	(60800, 61093)	(59117, 59500)	384	3	intersected
AFL2G_11207	+	(111113, 113455)	(110595, 111113)	(113455, 113965)	(113575, 113965)	391	3	downstream-120 bp
AFL2G_07590	+	(2000, 2730)	(1729, 2000)	(2730, 2930)	(2354, 2744)	391	3	intersected
AFL2G_04668	+	(110220, 111398)	(110169, 110221)	(111398, 111544)	(110169, 110562)	394	3	intersected
AFL2G_10882	-	(28047, 30156)	(30156, 30883)	(27675, 28047)	(30442, 30844)	403	3	upstream-286 bp
AFL2G_03789	+	(38050, 39269)	(37768, 38050)	(39269, 39365)	(38197, 38600)	404	3	inside
AFL2G_03081	+	(223364, 224520)	(223313, 223364)	(224520, 224688)	(223678, 224083)	406	3	intersected
AFL2G_06522	-	(5523, 7521)	(7521, 7576)	(5436, 5523)	(5576, 5984)	409	3	inside
AFL2G_11253	+	(12883, 16633)	(12741, 12883)	-	(13744, 14152)	409	3	inside
AFL2G_06510	-	(23975, 25079)	(25079, 26804)	(23100, 23976)	(26206, 26620)	415	3	upstream-1127 bp
AFL2G_11055	+	(99591, 100708)	(99218, 99591)	(100708, 100965)	(100550, 100965)	416	3	inside
AFL2G_12406	+	(11615, 13719)	(10878, 11615)	(13719, 14155)	(13466, 13885)	420	3	intersected
AFL2G_05916	+	(84750, 88293)	-	(88293, 88408)	(87404, 87823)	420	3	inside
AFL2G_10407	-	(60692, 64301)	(64301, 64457)	(60130, 60692)	(63702, 64122)	421	3	inside
AFL2G_01331	-	(8005, 10028)	(10028, 10175)	(7549, 8005)	(9256, 9682)	427	3	inside
AFL2G_04550	+	(5696, 7120)	(5660, 5696)	(7120, 7372)	(5676, 6110)	435	3	intersected
AFL2G_07550	-	(38122, 40962)	(40962, 41277)	(38014, 38122)	(40286, 40721)	436	3	inside
AFL2G_08486	-	(82404, 84055)	-	(82212, 82404)	(83448, 83887)	440	3	inside
AFL2G_12406	+	(11615, 13719)	(10878, 11615)	(13719, 14155)	(10954, 11394)	441	3	intersected
AFL2G_08486	-	(82404, 84055)	-	(82212, 82404)	(82952, 83393)	442	3	inside
AFL2G_06893	-	(1428, 2481)	(2481, 3400)	(1013, 1428)	(2339, 2786)	448	3	intersected
AFL2G_00587	-	(43033, 45043)	(45043, 45877)	(42434, 43033)	(42434, 42892)	459	3	downstream-141 bp
AFL2G_03816	-	(119382, 120999)	(120999, 121070)	(119161, 119383)	(120381, 120841)	461	3	inside
AFL2G_01571	+	(66036, 67320)	(64621, 66036)	(67320, 67755)	(67290, 67755)	466	3	inside
AFL2G_02026	-	(23940, 24685)	(24685, 25115)	(23319, 23940)	(24457, 24924)	468	3	intersected
AFL2G_07645	-	(86187, 87876)	(87876, 88096)	(85591, 86188)	(86530, 87000)	471	3	inside
AFL2G_11947	-	(4764, 5464)	(5464, 5560)	(4716, 4764)	(4805, 5288)	484	3	inside
AFL2G_08269	+	(44031, 46247)	(43830, 44031)	(46247, 46481)	(44774, 45262)	489	3	inside
AFL2G_10314	+	(100546, 102598)	(100295, 100547)	(102598, 102768)	(100795, 101285)	491	3	inside
AFL2G_01093	+	(64807, 66836)	(64658, 64807)	(66836, 67230)	(64658, 65153)	496	3	intersected
AFL2G_10408	-	(1825, 2962)	(2962, 3753)	(1631, 1826)	(2304, 2812)	509	3	inside
AFL2G_07969	+	(85798, 87137)	(85447, 85798)	(87137, 87514)	(86436, 86950)	515	3	inside
AFL2G_06654	-	(3390, 4528)	(4528, 5045)	-	(4523, 5037)	515	3	intersected
AFL2G_01571	+	(66036, 67320)	(64621, 66036)	(67320, 67755)	(64621, 65149)	529	3	inside
AFL2G_04747	+	(2367, 3727)	(2104, 2367)	(3727, 4073)	(3539, 4073)	535	3	intersected
AFL2G_04017	+	(63713, 64685)	(63669, 63714)	(64685, 64738)	(64046, 64595)	550	3	inside
AFL2G_00588	+	(46856, 47867)	(46364, 46857)	(47867, 48041)	(47400, 47954)	555	3	intersected
AFL2G_05394	-	(16243, 17713)	(17713, 17882)	(15375, 16244)	(17023, 17579)	557	3	inside
AFL2G_08389	+	(38748, 40549)	(38459, 38748)	(40549, 40679)	(39129, 39685)	557	3	inside
AFL2G_01997	-	(6359, 7640)	(7640, 7996)	(6206, 6359)	(6271, 6906)	636	3	intersected
AFL2G_06871	-	(5270, 8048)	(8048, 8520)	(5188, 5271)	(5976, 6627)	652	3	intersected
AFL2G_05636	+	(72568, 74331)	(72450, 72568)	(74331, 74614)	(72983, 73660)	678	3	inside
AFL2G_07518	+	(122313, 132840)	-	-	(128817, 129494)	678	3	inside
AFL2G_09411	+	(46888, 47314)	(46813, 46889)	(47314, 47499)	(46813, 47499)	687	3	intersected
AFL2G_01571	+	(66036, 67320)	(64621, 66036)	(67320, 67755)	(65515, 66206)	692	3	inside
AFL2G_00758	+	(27600, 28653)	(27106, 27600)	-	(27527, 28221)	695	3	intersected
AFL2G_01145	-	(34014, 39147)	-	(33847, 34015)	(36161, 36919)	759	3	inside
AFL2G_03185	-	(13293, 14524)	(14524, 14753)	(13099, 13293)	(13099, 13921)	823	3	intersected
AFL2G_07550	-	(38122, 40962)	(40962, 41277)	(38014, 38122)	(39405, 40231)	827	3	inside
AFL2G_07550	-	(38122, 40962)	(40962, 41277)	(38014, 38122)	(38486, 39389)	904	3	inside
AFL2G_06348	-	(18931, 21253)	(21253, 21673)	(18670, 18931)	(18670, 19599)	930	3	intersected
AFL2G_03395	-	(69022, 70660)	(70660, 70697)	(68671, 69022)	(69238, 70215)	978	3	inside
AFL2G_10054	+	(77455, 81932)	(76518, 77455)	-	(77405, 78387)	983	3	intersected
AFL2G_07662	-	(35710, 37911)	(37911, 37970)	(35544, 35710)	(35570, 36565)	996	3	intersected
AFL2G_09987	+	(35230, 36373)	(35107, 35231)	(36373, 36433)	(35107, 36212)	1106	3	intersected
AFL2G_08495	+	(3441, 4095)	(3146, 3442)	(4095, 5186)	(3196, 4323)	1128	3	intersected
AFL2G_11212	+	(127645, 130064)	(127489, 127645)	(130064, 130527)	(127500, 128771)	1272	3	inside
AFL2G_07643	+	(76037, 77072)	(75442, 76037)	(77072, 77260)	(76359, 76561)	203	4	inside
AFL2G_01186	+	(22282, 24326)	(21742, 22282)	(24326, 25088)	(21750, 21963)	214	4	upstream-319 bp
AFL2G_09940	+	(14136, 16473)	(14097, 14136)	(16473, 16558)	(16125, 16341)	217	4	inside
AFL2G_05785	-	(25681, 26574)	(26574, 26650)	(25553, 25681)	(25991, 26208)	218	4	inside
AFL2G_10411	+	(9994, 11690)	(9645, 9994)	(11690, 12386)	(9709, 9928)	220	4	upstream-66 bp
AFL2G_11039	-	(52945, 54576)	(54576, 54933)	(52610, 52945)	(54414, 54635)	222	4	intersected
AFL2G_10411	+	(9994, 11690)	(9645, 9994)	(11690, 12386)	(12163, 12386)	224	4	upstream-66 bp
AFL2G_03818	-	(123963, 126334)	(126334, 126407)	(123773, 123963)	(124211, 124434)	224	4	inside
AFL2G_09939	+	(17922, 21165)	(17729, 17922)	(21165, 21359)	(18442, 18666)	225	4	inside
AFL2G_02637	-	(56695, 57982)	(57982, 58312)	(56579, 56695)	(56579, 56806)	228	4	intersected
AFL2G_03699	-	(2141, 4502)	(4502, 4970)	(1636, 2142)	(1636, 1866)	231	4	downstream-275 bp
AFL2G_06930	+	(30149, 30893)	(29728, 30150)	(30893, 31188)	(29955, 30189)	235	4	intersected
AFL2G_03186	-	(15131, 16637)	-	(14814, 15131)	(15914, 16153)	240	4	inside
AFL2G_00973	+	(46734, 48476)	(46478, 46734)	(48476, 48871)	(48331, 48571)	241	4	downstream-125 bp
AFL2G_10763	-	(55295, 58358)	(58358, 58592)	(55082, 55295)	(56135, 56377)	243	4	inside
AFL2G_10045	+	(54626, 56409)	(54513, 54626)	(56409, 56642)	(56070, 56314)	245	4	inside
AFL2G_03146	+	(78378, 80709)	(77988, 78378)	(80709, 81108)	(80864, 81108)	245	4	downstream-155 bp
AFL2G_00833	-	(13107, 14472)	(14472, 14623)	(13021, 13108)	(14263, 14511)	249	4	intersected
AFL2G_03379	+	(20689, 22214)	(20578, 20689)	(22214, 22548)	(21532, 21780)	249	4	inside
AFL2G_08798	+	(79471, 80338)	(79411, 79471)	(80338, 80623)	(79475, 79723)	249	4	inside
AFL2G_07861	+	(33106, 36644)	(32606, 33106)	(36644, 37175)	(36899, 37150)	252	4	downstream-255 bp
AFL2G_02404	-	(34869, 36588)	(36588, 36668)	(34580, 34869)	(36415, 36668)	254	4	intersected
AFL2G_00432	+	(103889, 104302)	(103721, 103889)	(104302, 105284)	(104399, 104655)	257	4	downstream-97 bp
AFL2G_09372	+	(7444, 9983)	(7204, 7444)	(9983, 10167)	(8393, 8652)	260	4	inside
AFL2G_03304	-	(47820, 48779)	(48779, 49046)	(47673, 47820)	(47673, 47933)	261	4	intersected
AFL2G_07862	+	(38059, 43419)	-	(43419, 43723)	(43461, 43723)	263	4	downstream-42 bp
AFL2G_02118	+	(10736, 12501)	(10276, 10736)	(12501, 12593)	(10276, 10542)	267	4	upstream-194 bp
AFL2G_01174	+	(43372, 44932)	(43211, 43372)	(44932, 45170)	(43600, 43866)	267	4	inside
AFL2G_02411	+	(50896, 52981)	(50477, 50897)	(52981, 53531)	(50477, 50745)	269	4	upstream-151 bp
AFL2G_06982	+	(44870, 45760)	(44499, 44870)	(45760, 46726)	(45789, 46060)	272	4	downstream-29 bp
AFL2G_01907	+	(8901, 10098)	(8298, 8901)	(10098, 10814)	(8870, 9144)	275	4	intersected
AFL2G_10304	-	(66060, 67211)	(67211, 67322)	(65686, 66060)	(66527, 66801)	275	4	inside
AFL2G_12299	+	(115008, 115951)	(114481, 115008)	(115951, 116089)	(115813, 116089)	277	4	intersected
AFL2G_05664	-	(62974, 64264)	(64264, 64578)	(62940, 62974)	(63298, 63574)	277	4	inside
AFL2G_04479	-	(1682, 3565)	(3565, 4336)	(917, 1682)	(917, 1193)	277	4	downstream-489 bp
AFL2G_10831	+	(102960, 104657)	(102038, 102960)	(104657, 104846)	(102140, 102419)	280	4	upstream-541 bp
AFL2G_07457	+	(55429, 56888)	(55419, 55429)	(56888, 57054)	(56144, 56423)	280	4	inside
AFL2G_10910	-	(122980, 124658)	(124658, 124666)	(122786, 122980)	(123643, 123924)	282	4	inside
AFL2G_02745	-	(156081, 158455)	(158455, 158832)	(155812, 156081)	(157399, 157687)	289	4	upstream-57 bp
AFL2G_02196	+	(63541, 64628)	(63460, 63541)	(64628, 64770)	(63562, 63853)	292	4	inside
AFL2G_01816	+	(230768, 232043)	(230362, 230768)	(232043, 232382)	(230595, 230888)	294	4	intersected
AFL2G_07956	+	(184, 2470)	(7, 184)	(2470, 2595)	(1193, 1488)	296	4	inside
AFL2G_12055	-	(95859, 97901)	(97901, 98317)	(95736, 95859)	(98021, 98317)	297	4	inside
AFL2G_09992	+	(1774, 3519)	(1545, 1774)	(3519, 4345)	(1790, 2089)	300	4	inside
AFL2G_08613	-	(811, 1586)	(1586, 1692)	-	(903, 1206)	304	4	inside
AFL2G_01774	-	(101001, 101961)	(101961, 102091)	(100900, 101002)	(101786, 102091)	306	4	intersected
AFL2G_02900	+	(3221, 5791)	(2821, 3221)	(5791, 6078)	(4533, 4839)	307	4	intersected
AFL2G_07324	-	(142248, 144021)	(144021, 144405)	(141933, 142248)	(142873, 143184)	312	4	inside
AFL2G_07457	+	(55429, 56888)	(55419, 55429)	(56888, 57054)	(56483, 56796)	314	4	inside
AFL2G_07886	-	(125289, 127815)	(127815, 127881)	(125185, 125289)	(127561, 127881)	321	4	intersected
AFL2G_00446	+	(143344, 144782)	(142861, 143344)	(144782, 145045)	(143652, 143972)	321	4	inside
AFL2G_05468	-	(38153, 38945)	(38945, 39013)	(38035, 38153)	(38427, 38749)	323	4	inside
AFL2G_06750	-	(28393, 29841)	(29841, 29884)	(28111, 28393)	(28674, 28998)	325	4	inside
AFL2G_00866	+	(48988, 52542)	-	(52542, 52979)	(50239, 50563)	325	4	inside
AFL2G_09130	+	(17740, 19957)	(17670, 17741)	(19957, 20069)	(19357, 19682)	326	4	inside
AFL2G_04790	+	(23886, 25115)	(23660, 23812)	(25115, 25327)	(24790, 25123)	334	4	intersected
AFL2G_10045	+	(54626, 56409)	(54513, 54626)	(56409, 56642)	(55366, 55699)	334	4	inside
AFL2G_12414	+	(33224, 34073)	(32945, 33225)	(34073, 34177)	(33571, 33905)	335	4	inside
AFL2G_09336	+	(14589, 16453)	(13716, 14589)	(16453, 16679)	(15153, 15492)	340	4	inside
AFL2G_05210	-	(15719, 19708)	(19708, 20646)	(15271, 15719)	(19984, 20324)	341	4	upstream-276 bp
AFL2G_01844	-	(24554, 26012)	(26012, 26901)	(24127, 24555)	(26560, 26901)	342	4	upstream-548 bp
AFL2G_08798	+	(79471, 80338)	(79411, 79471)	(80338, 80623)	(80088, 80439)	352	4	inside
AFL2G_10028	+	(8339, 10079)	(8243, 8339)	(10079, 10416)	(8258, 8623)	366	4	intersected
AFL2G_08433	-	(11363, 12553)	(12553, 13895)	(10677, 11363)	(13462, 13831)	370	4	upstream-909 bp
AFL2G_04452	+	(53760, 54930)	(53174, 53761)	(54930, 55699)	(55328, 55699)	372	4	downstream-398 bp
AFL2G_11614	-	(132608, 133354)	(133354, 133895)	(132424, 132608)	(132833, 133205)	373	4	inside
AFL2G_03715	-	(49765, 50869)	(50869, 51302)	(49446, 49766)	(49546, 49924)	379	4	intersected
AFL2G_04731	+	(114392, 117208)	(114150, 114392)	(117208, 117434)	(116931, 117315)	385	4	intersected
AFL2G_00701	-	(45527, 45779)	(45779, 46140)	(45403, 45528)	(45711, 46099)	389	4	intersected
AFL2G_07926	+	(240482, 241377)	(240265, 240482)	(241377, 241717)	(240418, 240807)	390	4	intersected
AFL2G_01059	-	(12538, 15095)	(15095, 15368)	(11822, 12538)	(12014, 12413)	400	4	downstream-125 bp
AFL2G_11810	+	(40174, 42073)	-	(42073, 42219)	(41417, 41818)	402	4	inside
AFL2G_08389	+	(38748, 40549)	(38459, 38748)	(40549, 40679)	(39815, 40217)	403	4	inside
AFL2G_01571	+	(66036, 67320)	(64621, 66036)	(67320, 67755)	(66683, 67085)	403	4	inside
AFL2G_03380	-	(22588, 23352)	(23352, 23402)	(22221, 22588)	(22633, 23041)	409	4	inside
AFL2G_07091	-	(4439, 5601)	(5601, 5663)	(4296, 4439)	(4945, 5360)	416	4	inside
AFL2G_05697	+	(31107, 34379)	(30786, 31107)	(34379, 35098)	(34241, 34658)	418	4	intersected
AFL2G_01093	+	(64807, 66836)	(64658, 64807)	(66836, 67230)	(66250, 66683)	434	4	intersected
AFL2G_08031	+	(28726, 30590)	(28282, 28726)	-	(28617, 29052)	436	4	intersected
AFL2G_00348	+	(58866, 60405)	(58837, 58867)	(60405, 60458)	(60013, 60458)	446	4	intersected
AFL2G_11646	-	(61, 3723)	-	-	(3098, 3551)	454	4	inside
AFL2G_03641	+	(10809, 11658)	(10778, 10809)	(11658, 11882)	(11339, 11793)	455	4	intersected
AFL2G_02463	-	(4115, 5880)	(5880, 6041)	(3869, 4115)	(4496, 4950)	455	4	inside
AFL2G_10054	+	(77455, 81932)	(76518, 77455)	-	(78416, 78873)	458	4	intersected
AFL2G_02861	-	(8212, 9253)	(9253, 9437)	(8143, 8212)	(8922, 9389)	468	4	intersected
AFL2G_01145	-	(34014, 39147)	-	(33847, 34015)	(34215, 34687)	473	4	inside
AFL2G_11634	+	(196141, 199066)	(195603, 196142)	(199066, 199210)	(197203, 197679)	477	4	upstream-310 bp
AFL2G_10286	+	(12583, 13934)	(12471, 12583)	(13934, 13984)	(13507, 13984)	478	4	intersected
AFL2G_07956	+	(184, 2470)	(7, 184)	(2470, 2595)	(365, 856)	492	4	inside
AFL2G_02861	-	(8212, 9253)	(9253, 9437)	(8143, 8212)	(8363, 8855)	493	4	intersected
AFL2G_08031	+	(28726, 30590)	(28282, 28726)	-	(29065, 29564)	500	4	intersected
AFL2G_10054	+	(77455, 81932)	(76518, 77455)	-	(78972, 79490)	519	4	intersected
AFL2G_02832	+	(101759, 102719)	(101342, 101759)	(102719, 103145)	(101365, 101890)	526	4	intersected
AFL2G_02397	-	(16393, 17398)	(17398, 18141)	(16228, 16393)	(16722, 17255)	534	4	inside
AFL2G_06750	-	(28393, 29841)	(29841, 29884)	(28111, 28393)	(28128, 28665)	538	4	inside
AFL2G_00446	+	(143344, 144782)	(142861, 143344)	(144782, 145045)	(142875, 143419)	545	4	inside
AFL2G_12406	+	(11615, 13719)	(10878, 11615)	(13719, 14155)	(11415, 11977)	563	4	intersected
AFL2G_05274	-	(1806, 3795)	(3795, 3941)	(1521, 1806)	(1883, 2475)	593	4	downstream-2 bp
AFL2G_11055	+	(99591, 100708)	(99218, 99591)	(100708, 100965)	(99231, 99846)	616	4	inside
AFL2G_04715	-	(70577, 72064)	(72064, 72691)	(69958, 70577)	(72075, 72691)	617	4	upstream-11 bp
AFL2G_12073	-	(6635, 7905)	(7905, 8019)	(6384, 6635)	(6696, 7327)	632	4	inside
AFL2G_11906	-	(11163, 17190)	-	(11035, 11163)	(16539, 17178)	640	4	inside
AFL2G_04713	+	(67218, 68934)	(67010, 67218)	(68934, 69844)	(67949, 68597)	649	4	inside
AFL2G_11236	-	(198554, 201543)	(201543, 202427)	(198092, 198554)	(199930, 200589)	660	4	inside
AFL2G_04123	-	(35088, 37182)	(37182, 37383)	(34658, 35089)	(36124, 36806)	683	4	inside
AFL2G_04123	-	(35088, 37182)	(37182, 37383)	(34658, 35089)	(35426, 36116)	691	4	inside
AFL2G_04731	+	(114392, 117208)	(114150, 114392)	(117208, 117434)	(115950, 116733)	784	4	intersected
AFL2G_10054	+	(77455, 81932)	(76518, 77455)	-	(76518, 77319)	802	4	intersected
AFL2G_10005	+	(41323, 43617)	(41299, 41323)	(43617, 43799)	(41883, 43043)	1161	4	inside
AFL2G_09614	-	(19202, 20514)	(20514, 20724)	(19084, 19202)	(19394, 20631)	1238	4	intersected
AFL2G_10980	-	(2157, 2439)	(2439, 3058)	(1974, 2158)	(1986, 2185)	200	5	intersected
AFL2G_02621	-	(5644, 7249)	-	(4853, 5644)	(4853, 5052)	200	5	downstream-264 bp
AFL2G_02176	+	(3922, 6088)	(3290, 3923)	(6088, 6523)	(6316, 6523)	208	5	downstream-228 bp
AFL2G_11810	+	(40174, 42073)	-	(42073, 42219)	(40355, 40564)	210	5	inside
AFL2G_06011	+	(3581, 4169)	(3386, 3581)	(4169, 4311)	(3822, 4032)	211	5	inside
AFL2G_11236	-	(198554, 201543)	(201543, 202427)	(198092, 198554)	(198189, 198401)	213	5	inside
AFL2G_05678	+	(24376, 26916)	(24033, 24376)	(26916, 27319)	(24996, 25208)	213	5	inside
AFL2G_09987	+	(35230, 36373)	(35107, 35231)	(36373, 36433)	(36219, 36433)	215	5	intersected
AFL2G_03682	+	(6265, 7906)	(6136, 6265)	(7906, 8231)	(6817, 7031)	215	5	inside
AFL2G_04713	+	(67218, 68934)	(67010, 67218)	(68934, 69844)	(69242, 69458)	217	5	inside
AFL2G_10017	+	(14179, 15515)	(14156, 14179)	(15515, 15636)	(14405, 14623)	219	5	inside
AFL2G_07956	+	(184, 2470)	(7, 184)	(2470, 2595)	(909, 1137)	229	5	inside
AFL2G_02900	+	(3221, 5791)	(2821, 3221)	(5791, 6078)	(3059, 3291)	233	5	intersected
AFL2G_02119	-	(13346, 14663)	(14663, 15120)	(12970, 13347)	(14784, 15018)	235	5	upstream-121 bp
AFL2G_07621	-	(20119, 22266)	(22266, 23171)	(19875, 20119)	(22937, 23171)	235	5	inside
AFL2G_01967	-	(68298, 71754)	-	(67626, 68298)	(71131, 71373)	243	5	inside
AFL2G_10811	-	(39102, 40461)	(40461, 40604)	(38674, 39102)	(38702, 38945)	244	5	downstream-157 bp
AFL2G_10897	+	(90413, 91306)	(90303, 90413)	(91306, 91444)	(90303, 90546)	244	5	intersected
AFL2G_08164	-	(59413, 61456)	-	(59341, 59413)	(61210, 61456)	247	5	inside
AFL2G_11054	-	(95777, 98906)	(98906, 99128)	(94838, 95778)	(98454, 98717)	264	5	inside
AFL2G_02651	+	(98231, 99553)	(98104, 98231)	(99553, 99670)	(98559, 98825)	267	5	inside
AFL2G_05500	+	(11017, 12322)	(10819, 11018)	(12322, 12454)	(11507, 11778)	272	5	inside
AFL2G_05358	-	(70, 2555)	(2555, 3132)	(1, 70)	(2854, 3132)	279	5	upstream-299 bp
AFL2G_03859	+	(37, 574)	(1, 38)	(574, 971)	(692, 971)	280	5	downstream-118 bp
AFL2G_08419	-	(141304, 142261)	(142261, 142905)	(140828, 141305)	(140968, 141248)	281	5	intersected
AFL2G_09676	+	(22602, 23403)	(22479, 22602)	(23403, 23409)	(22479, 22762)	284	5	intersected
AFL2G_03794	-	(46876, 47309)	(47309, 47559)	(46677, 46876)	(46677, 46960)	284	5	intersected
AFL2G_09716	+	(10532, 12261)	(10409, 10532)	(12261, 12459)	(10488, 10775)	288	5	intersected
AFL2G_07061	-	(22920, 25923)	(25923, 25958)	(22783, 22920)	(24192, 24494)	303	5	inside
AFL2G_02813	+	(30934, 32399)	(30611, 30934)	(32399, 33123)	(31765, 32070)	306	5	inside
AFL2G_03885	-	(61637, 62819)	(62819, 63591)	(61160, 61638)	(61907, 62214)	308	5	inside
AFL2G_05210	-	(15719, 19708)	(19708, 20646)	(15271, 15719)	(20332, 20643)	312	5	upstream-276 bp
AFL2G_02045	+	(70980, 71985)	(70728, 70980)	(71985, 72450)	(70785, 71098)	314	5	intersected
AFL2G_08616	+	(6436, 8131)	(6394, 6437)	(8131, 8546)	(6410, 6725)	316	5	intersected
AFL2G_05264	-	(35536, 37099)	(37099, 37583)	(35291, 35536)	(36230, 36553)	324	5	inside
AFL2G_06008	-	(44073, 45747)	(45747, 45901)	(43749, 44074)	(44254, 44585)	332	5	inside
AFL2G_07736	-	(205565, 206690)	-	-	(205931, 206273)	343	5	inside
AFL2G_05502	+	(14696, 16501)	-	(16501, 16627)	(14696, 15041)	346	5	inside
AFL2G_10883	-	(32139, 36033)	(36033, 36944)	(31663, 32139)	(32758, 33106)	349	5	inside
AFL2G_06335	-	(24293, 26138)	(26138, 27336)	(23267, 24294)	(26389, 26738)	350	5	upstream-251 bp
AFL2G_06704	-	(92060, 93528)	(93528, 94174)	(90898, 92060)	(90898, 91251)	354	5	downstream-809 bp
AFL2G_08175	-	(97188, 99255)	(99255, 99481)	(96879, 97188)	(99005, 99368)	364	5	intersected
AFL2G_00833	-	(13107, 14472)	(14472, 14623)	(13021, 13108)	(13524, 13892)	369	5	intersected
AFL2G_00427	+	(90923, 91863)	(90918, 90923)	(91863, 92107)	(91738, 92107)	370	5	intersected
AFL2G_03789	+	(38050, 39269)	(37768, 38050)	(39269, 39365)	(37768, 38139)	372	5	inside
AFL2G_10283	-	(4289, 6177)	(6177, 6215)	(4139, 4289)	(4848, 5222)	375	5	inside
AFL2G_11241	+	(219200, 221796)	(218709, 219200)	(221796, 222178)	(218747, 219125)	379	5	upstream-75 bp
AFL2G_11236	-	(198554, 201543)	(201543, 202427)	(198092, 198554)	(199511, 199894)	384	5	inside
AFL2G_11227	+	(171274, 172308)	(170671, 171274)	(172308, 172853)	(172468, 172853)	386	5	downstream-160 bp
AFL2G_03473	+	(54094, 57375)	(53761, 54094)	(57375, 57928)	(57290, 57676)	387	5	inside
AFL2G_02046	+	(74009, 75618)	(73804, 74009)	(75618, 76346)	(74536, 74930)	395	5	inside
AFL2G_11754	+	(86434, 89463)	(85871, 86434)	(89463, 89525)	(86759, 87158)	400	5	inside
AFL2G_01949	-	(9545, 11377)	(11377, 12892)	(9457, 9545)	(10131, 10537)	407	5	inside
AFL2G_04620	-	(2287, 4390)	(4390, 5163)	(1197, 2287)	(4322, 4732)	411	5	intersected
AFL2G_03885	-	(61637, 62819)	(62819, 63591)	(61160, 61638)	(62426, 62847)	422	5	inside
AFL2G_11912	-	(39387, 41996)	(41996, 42457)	(39110, 39387)	(41794, 42217)	424	5	intersected
AFL2G_02096	-	(224086, 226509)	(226509, 226542)	(223543, 224086)	(226071, 226496)	426	5	inside
AFL2G_09939	+	(17922, 21165)	(17729, 17922)	(21165, 21359)	(17729, 18159)	431	5	inside
AFL2G_08175	-	(97188, 99255)	(99255, 99481)	(96879, 97188)	(98101, 98552)	452	5	intersected
AFL2G_11616	+	(136341, 137753)	(134217, 136341)	(137753, 138209)	(135052, 135510)	459	5	upstream-831 bp
AFL2G_11615	+	(134601, 135612)	-	-	(135052, 135510)	459	5	inside
AFL2G_06349	-	(22695, 24839)	-	(22112, 22695)	(22999, 23473)	475	5	inside
AFL2G_09120	+	(42456, 43263)	(42423, 42457)	(43263, 44355)	(42511, 42995)	485	5	inside
AFL2G_11151	+	(103369, 105842)	(102965, 103369)	(105842, 106032)	(103456, 103949)	494	5	inside
AFL2G_11151	+	(103369, 105842)	(102965, 103369)	(105842, 106032)	(105539, 106032)	494	5	inside
AFL2G_02288	+	(203554, 206137)	(202776, 203554)	-	(202776, 203269)	494	5	upstream-285 bp
AFL2G_10590	-	(120441, 121275)	(121275, 121444)	(120335, 120442)	(120947, 121444)	498	5	intersected
AFL2G_06871	-	(5270, 8048)	(8048, 8520)	(5188, 5271)	(6818, 7330)	513	5	intersected
AFL2G_05678	+	(24376, 26916)	(24033, 24376)	(26916, 27319)	(25276, 25806)	531	5	inside
AFL2G_02126	+	(29027, 32891)	-	(32891, 33076)	(32124, 32661)	538	5	inside
AFL2G_09968	+	(9269, 10913)	(9166, 9269)	(10913, 11191)	(9578, 10128)	551	5	inside
AFL2G_01907	+	(8901, 10098)	(8298, 8901)	(10098, 10814)	(9385, 9943)	559	5	intersected
AFL2G_03715	-	(49765, 50869)	(50869, 51302)	(49446, 49766)	(50737, 51302)	566	5	intersected
AFL2G_05210	-	(15719, 19708)	(19708, 20646)	(15271, 15719)	(18965, 19535)	571	5	upstream-276 bp
AFL2G_09331	+	(2305, 3943)	(2075, 2305)	(3943, 4426)	(3850, 4426)	577	5	inside
AFL2G_01331	-	(8005, 10028)	(10028, 10175)	(7549, 8005)	(7554, 8141)	588	5	inside
AFL2G_05676	-	(35890, 36241)	(36241, 36796)	(35666, 35891)	(36042, 36652)	611	5	intersected
AFL2G_06218	-	(130643, 132936)	(132936, 133123)	(130620, 130643)	(131502, 132121)	620	5	inside
AFL2G_02488	-	(36017, 37056)	-	(35769, 36017)	(35909, 36534)	626	5	intersected
AFL2G_10313	+	(97890, 98934)	(97075, 97891)	(98934, 100072)	(99436, 100072)	637	5	upstream-257 bp
AFL2G_08642	-	(282, 1509)	(1509, 1592)	(167, 283)	(949, 1592)	644	5	intersected
AFL2G_11474	+	(98544, 103357)	-	(103357, 103445)	(100974, 101621)	648	5	inside
AFL2G_05109	+	(109905, 113456)	(109379, 109905)	(113456, 113602)	(109379, 110036)	658	5	intersected
AFL2G_11054	-	(95777, 98906)	(98906, 99128)	(94838, 95778)	(95709, 96467)	759	5	inside
AFL2G_05697	+	(31107, 34379)	(30786, 31107)	(34379, 35098)	(32801, 33586)	786	5	intersected
AFL2G_07953	+	(336992, 339016)	(336852, 336992)	(339016, 339217)	(337342, 338267)	926	5	inside
AFL2G_07061	-	(22920, 25923)	(25923, 25958)	(22783, 22920)	(24630, 25653)	1024	5	inside
AFL2G_06288	+	(55915, 58145)	(55193, 55915)	-	(56987, 58061)	1075	5	inside
AFL2G_01082	-	(36692, 37619)	(37619, 37972)	(36273, 36693)	(36582, 37744)	1163	5	intersected
AFL2G_11610	-	(122284, 123571)	(123571, 123674)	(121964, 122285)	(122186, 123674)	1489	5	intersected
AFL2G_04512	-	(13417, 15601)	(15601, 15685)	-	(14592, 14794)	203	6	inside
AFL2G_10210	-	(4663, 6849)	(6849, 7931)	(4095, 4663)	(4095, 4301)	207	6	downstream-362 bp
AFL2G_10003	+	(35518, 36120)	(34790, 35518)	(36120, 36548)	(36227, 36441)	215	6	upstream-476 bp
AFL2G_02346	-	(84743, 86705)	(86705, 86803)	(84080, 84743)	(84211, 84434)	224	6	downstream-309 bp
AFL2G_05653	+	(115717, 117965)	(115253, 115717)	(117965, 118311)	(115253, 115479)	227	6	upstream-238 bp
AFL2G_09697	+	(39801, 43725)	(39322, 39801)	(43725, 43766)	(39322, 39549)	228	6	upstream-252 bp
AFL2G_01816	+	(230768, 232043)	(230362, 230768)	(232043, 232382)	(232149, 232382)	234	6	intersected
AFL2G_03512	+	(84072, 87047)	(83976, 84072)	(87047, 87220)	(84898, 85134)	237	6	inside
AFL2G_09992	+	(1774, 3519)	(1545, 1774)	(3519, 4345)	(4089, 4345)	257	6	inside
AFL2G_07946	-	(309960, 313704)	(313704, 313913)	(309898, 309960)	(310887, 311145)	259	6	inside
AFL2G_06973	+	(15712, 17256)	(14552, 15712)	(17268, 17964)	(14552, 14813)	262	6	upstream-899 bp
AFL2G_10005	+	(41323, 43617)	(41299, 41323)	(43617, 43799)	(43052, 43316)	265	6	inside
AFL2G_12465	-	(63544, 64283)	(64283, 64823)	(63087, 63544)	(63933, 64201)	269	6	intersected
AFL2G_02045	+	(70980, 71985)	(70728, 70980)	(71985, 72450)	(71180, 71451)	272	6	intersected
AFL2G_06916	-	(51284, 53878)	(53878, 54631)	(50580, 51284)	(54342, 54623)	282	6	upstream-464 bp
AFL2G_01907	+	(8901, 10098)	(8298, 8901)	(10098, 10814)	(8385, 8693)	309	6	intersected
AFL2G_00912	-	(11377, 12589)	(12589, 12648)	(11027, 11377)	(11036, 11344)	309	6	downstream-33 bp
AFL2G_05653	+	(115717, 117965)	(115253, 115717)	(117965, 118311)	(118001, 118311)	311	6	upstream-238 bp
AFL2G_01093	+	(64807, 66836)	(64658, 64807)	(66836, 67230)	(65471, 65781)	311	6	intersected
AFL2G_01408	+	(17849, 18821)	(17590, 17850)	(18821, 19187)	(18876, 19187)	312	6	downstream-55 bp
AFL2G_08479	+	(70165, 72517)	(69807, 70166)	(72517, 72792)	(72036, 72353)	318	6	inside
AFL2G_12014	-	(14893, 15949)	(15949, 16111)	(14516, 14893)	(15792, 16110)	319	6	intersected
AFL2G_07607	+	(18326, 19544)	(18312, 18327)	(19544, 20149)	(18312, 18633)	322	6	inside
AFL2G_05161	-	(70097, 70634)	(70634, 70950)	(69715, 70097)	(69715, 70037)	323	6	downstream-60 bp
AFL2G_08479	+	(70165, 72517)	(69807, 70166)	(72517, 72792)	(72466, 72792)	327	6	inside
AFL2G_02489	-	(37928, 38842)	-	-	(37928, 38268)	341	6	inside
AFL2G_02603	+	(22338, 23918)	(21861, 22338)	(23918, 23928)	(21861, 22214)	354	6	upstream-124 bp
AFL2G_03635	+	(101124, 102703)	(99633, 101124)	(102703, 103355)	(99654, 100011)	358	6	upstream-1113 bp
AFL2G_09655	+	(70181, 71499)	(69871, 70181)	(71499, 72103)	(71727, 72103)	377	6	downstream-228 bp
AFL2G_08314	+	(59632, 60794)	(59463, 59632)	(60794, 61156)	(60770, 61156)	387	6	intersected
AFL2G_08328	+	(15665, 17223)	(15336, 15665)	(17223, 17359)	(15336, 15730)	395	6	intersected
AFL2G_01260	+	(62530, 64481)	(62210, 62530)	(64481, 64688)	(62210, 62618)	409	6	intersected
AFL2G_10833	-	(109919, 111228)	(111228, 111747)	(109500, 109919)	(111005, 111420)	416	6	intersected
AFL2G_03146	+	(78378, 80709)	(77988, 78378)	(80709, 81108)	(77988, 78410)	423	6	downstream-155 bp
AFL2G_06008	-	(44073, 45747)	(45747, 45901)	(43749, 44074)	(45431, 45879)	449	6	inside
AFL2G_03849	-	(206374, 209511)	-	(205640, 206374)	(206475, 206928)	454	6	inside
AFL2G_04464	-	(83424, 84108)	(84108, 84490)	(83011, 83424)	(84033, 84490)	458	6	intersected
AFL2G_10883	-	(32139, 36033)	(36033, 36944)	(31663, 32139)	(36380, 36854)	475	6	inside
AFL2G_08346	-	(70014, 71360)	(71360, 71670)	(69004, 70014)	(69004, 69563)	560	6	downstream-451 bp
AFL2G_05682	+	(5522, 6739)	(5245, 5522)	(6739, 7254)	(6631, 7202)	572	6	intersected
AFL2G_02189	+	(37990, 39463)	(37917, 37991)	(39463, 40760)	(39460, 40041)	582	6	intersected
AFL2G_01392	-	(35, 2092)	(2092, 2692)	(29, 35)	(29, 630)	602	6	intersected
AFL2G_11039	-	(52945, 54576)	(54576, 54933)	(52610, 52945)	(52960, 53574)	615	6	intersected
AFL2G_02813	+	(30934, 32399)	(30611, 30934)	(32399, 33123)	(32402, 33095)	694	6	inside
AFL2G_02463	-	(4115, 5880)	(5880, 6041)	(3869, 4115)	(5113, 5813)	701	6	inside
AFL2G_09120	+	(42456, 43263)	(42423, 42457)	(43263, 44355)	(43428, 44146)	719	6	inside
AFL2G_00812	+	(15879, 16967)	(15807, 15879)	(16967, 17083)	(16206, 16925)	720	6	inside
AFL2G_07929	-	(254642, 257254)	(257254, 257819)	(253798, 254642)	(257063, 257819)	757	6	intersected
AFL2G_05275	+	(4368, 5187)	(4116, 4369)	(5187, 5204)	(4193, 5003)	811	6	intersected
AFL2G_04668	+	(110220, 111398)	(110169, 110221)	(111398, 111544)	(110570, 111407)	838	6	intersected
AFL2G_07568	+	(68777, 70543)	(68719, 68777)	(70543, 71140)	(69160, 70049)	890	6	inside
AFL2G_01060	+	(15651, 17309)	(15650, 15651)	(17309, 17443)	(16453, 17346)	894	6	intersected
AFL2G_00821	+	(36612, 38305)	-	(38305, 38545)	(37075, 38030)	956	6	inside
AFL2G_03186	-	(15131, 16637)	-	(14814, 15131)	(14814, 15799)	986	6	inside
AFL2G_05542	+	(4686, 6293)	(4679, 4686)	(6293, 6438)	(5440, 6438)	999	6	intersected
AFL2G_11054	-	(95777, 98906)	(98906, 99128)	(94838, 95778)	(96525, 98328)	1804	6	inside
AFL2G_04601	+	(81248, 82565)	(80327, 81249)	(82565, 82731)	(80327, 80528)	202	7	intersected
AFL2G_02712	+	(63510, 66220)	(62856, 63510)	(66220, 66799)	(66597, 66799)	203	7	downstream-377 bp
AFL2G_07621	-	(20119, 22266)	(22266, 23171)	(19875, 20119)	(21691, 21900)	210	7	inside
AFL2G_05598	+	(79293, 81642)	-	-	(79485, 79704)	220	7	inside
AFL2G_08164	-	(59413, 61456)	-	(59341, 59413)	(59378, 59600)	223	7	inside
AFL2G_02100	+	(243611, 245015)	(242922, 243611)	(245015, 245510)	(245019, 245257)	239	7	downstream-4 bp
AFL2G_05643	+	(85528, 86628)	(85478, 85528)	(86628, 86909)	(86663, 86909)	247	7	downstream-35 bp
AFL2G_00799	-	(86770, 89082)	(89082, 89646)	(86634, 86770)	(89263, 89515)	253	7	upstream-181 bp
AFL2G_05394	-	(16243, 17713)	(17713, 17882)	(15375, 16244)	(15509, 15764)	256	7	inside
AFL2G_03449	-	(37169, 38350)	(38350, 38409)	(36888, 37169)	(36888, 37147)	260	7	downstream-22 bp
AFL2G_01967	-	(68298, 71754)	-	(67626, 68298)	(70868, 71127)	260	7	inside
AFL2G_06684	+	(46075, 46581)	(46052, 46075)	(46581, 46938)	(46678, 46938)	261	7	downstream-97 bp
AFL2G_01468	-	(144710, 148112)	(148112, 148374)	(144404, 144710)	(144404, 144672)	269	7	downstream-38 bp
AFL2G_07516	-	(119052, 120084)	(120084, 120201)	(119025, 119053)	(119025, 119294)	270	7	inside
AFL2G_02323	+	(9391, 11348)	(8162, 9391)	(11348, 12006)	(8939, 9212)	274	7	upstream-179 bp
AFL2G_02046	+	(74009, 75618)	(73804, 74009)	(75618, 76346)	(74980, 75255)	276	7	inside
AFL2G_06316	-	(46670, 48129)	(48129, 48287)	(46565, 46670)	(46565, 46856)	292	7	intersected
AFL2G_11228	+	(175426, 176509)	(174725, 175426)	(176509, 177099)	(175612, 175914)	303	7	inside
AFL2G_09130	+	(17740, 19957)	(17670, 17741)	(19957, 20069)	(19701, 20009)	309	7	inside
AFL2G_09339	+	(22165, 23883)	(21625, 22165)	(23883, 24122)	(21625, 21942)	318	7	upstream-223 bp
AFL2G_03635	+	(101124, 102703)	(99633, 101124)	(102703, 103355)	(102026, 102356)	331	7	upstream-1113 bp
AFL2G_07468	+	(5807, 7598)	-	(7598, 8144)	(6035, 6387)	353	7	inside
AFL2G_05542	+	(4686, 6293)	(4679, 4686)	(6293, 6438)	(5057, 5418)	362	7	intersected
AFL2G_08367	-	(1697, 2627)	(2627, 2922)	(1458, 1697)	(2552, 2922)	371	7	intersected
AFL2G_01858	-	(19597, 21367)	-	(19465, 19597)	(19504, 19877)	374	7	intersected
AFL2G_04783	-	(40056, 40966)	(40966, 41237)	(39565, 40056)	(39889, 40279)	391	7	intersected
AFL2G_03220	-	(118218, 119185)	(119185, 119341)	(117925, 118218)	(118943, 119340)	398	7	inside
AFL2G_01820	-	(244265, 246029)	(246029, 246155)	(243806, 244265)	(243806, 244204)	399	7	downstream-61 bp
AFL2G_00814	+	(18082, 19754)	(18033, 18082)	(19754, 19898)	(18403, 18820)	418	7	inside
AFL2G_02401	-	(24015, 25362)	(25362, 26272)	(23706, 24015)	(25849, 26272)	424	7	upstream-487 bp
AFL2G_05678	+	(24376, 26916)	(24033, 24376)	(26916, 27319)	(26891, 27319)	429	7	inside
AFL2G_04614	-	(112884, 118313)	(118313, 118495)	(112527, 112884)	(112527, 112959)	433	7	intersected
AFL2G_01488	-	(9419, 11519)	(11519, 12009)	(8340, 9419)	(8525, 8968)	444	7	downstream-451 bp
AFL2G_08329	-	(21003, 24365)	(24365, 24491)	(20552, 21003)	(23418, 23867)	450	7	inside
AFL2G_03303	+	(47034, 47619)	(46956, 47035)	(47619, 47838)	(47370, 47838)	469	7	intersected
AFL2G_02651	+	(98231, 99553)	(98104, 98231)	(99553, 99670)	(99189, 99670)	482	7	inside
AFL2G_12056	+	(101653, 102351)	(101347, 101653)	(102351, 102853)	(102067, 102552)	486	7	intersected
AFL2G_01057	-	(4571, 7563)	(7563, 7730)	(4287, 4571)	(6768, 7258)	491	7	inside
AFL2G_12235	+	(72037, 73094)	(71924, 72037)	(73094, 73107)	(72319, 72825)	507	7	inside
AFL2G_09767	-	(142756, 148015)	-	(142388, 142756)	(145951, 146464)	514	7	inside
AFL2G_06286	+	(47405, 52428)	-	(52428, 52741)	(47405, 47923)	519	7	inside
AFL2G_12431	+	(39960, 40749)	(39863, 39961)	(40749, 40954)	(39863, 40422)	560	7	intersected
AFL2G_08458	+	(8019, 10463)	(7635, 8019)	(10463, 10896)	(8924, 9513)	590	7	inside
AFL2G_12354	-	(26630, 28311)	(28311, 28356)	(26390, 26630)	(27389, 27990)	602	7	intersected
AFL2G_02021	-	(11107, 12538)	(12538, 12726)	(10832, 11108)	(12097, 12726)	630	7	intersected
AFL2G_11910	+	(31003, 35227)	(30513, 31003)	-	(31763, 32399)	637	7	inside
AFL2G_01151	-	(9158, 9932)	(9932, 10129)	(8844, 9159)	(9444, 10129)	686	7	intersected
AFL2G_11021	-	(2358, 4008)	(4008, 4296)	(700, 2358)	(2640, 3373)	734	7	inside
AFL2G_10282	-	(924, 2229)	(2229, 2401)	(726, 924)	(741, 1476)	736	7	intersected
AFL2G_10334	+	(164605, 166389)	(164067, 164605)	(166389, 167039)	(164067, 164828)	762	7	intersected
AFL2G_09146	+	(173412, 175343)	(173330, 173412)	(175343, 175434)	(174655, 175434)	780	7	intersected
AFL2G_11911	-	(35650, 38166)	(38166, 38478)	(35520, 35650)	(36241, 37031)	791	7	inside
AFL2G_03604	+	(403, 1934)	(302, 403)	(1934, 2129)	(1282, 2129)	848	7	intersected
AFL2G_07061	-	(22920, 25923)	(25923, 25958)	(22783, 22920)	(23003, 24172)	1170	7	inside
AFL2G_08222	-	(5685, 9397)	(9397, 9938)	(5182, 5685)	(5182, 5382)	201	8	downstream-303 bp
AFL2G_10283	-	(4289, 6177)	(6177, 6215)	(4139, 4289)	(5227, 5455)	229	8	inside
AFL2G_03473	+	(54094, 57375)	(53761, 54094)	(57375, 57928)	(57698, 57928)	231	8	inside
AFL2G_11039	-	(52945, 54576)	(54576, 54933)	(52610, 52945)	(54103, 54360)	258	8	intersected
AFL2G_00435	-	(112142, 113321)	(113321, 113447)	(111709, 112142)	(111884, 112148)	265	8	inside
AFL2G_07032	+	(83461, 84622)	(83322, 83462)	(84622, 85100)	(84819, 85100)	282	8	downstream-197 bp
AFL2G_06607	+	(6145, 7597)	(5855, 6145)	(7597, 8236)	(5920, 6244)	325	8	intersected
AFL2G_02547	-	(2880, 3540)	(3540, 3595)	(2679, 2880)	(3040, 3373)	334	8	inside
AFL2G_09763	-	(135887, 136637)	(136637, 136840)	(135630, 135888)	(135843, 136177)	335	8	intersected
AFL2G_11054	-	(95777, 98906)	(98906, 99128)	(94838, 95778)	(95154, 95510)	357	8	inside
AFL2G_11750	-	(99357, 101246)	-	(99237, 99357)	(99787, 100155)	369	8	inside
AFL2G_08350	-	(38419, 39587)	(39587, 39722)	(38252, 38419)	(38278, 38652)	375	8	intersected
AFL2G_09676	+	(22602, 23403)	(22479, 22602)	(23403, 23409)	(22993, 23409)	417	8	intersected
AFL2G_01986	-	(11765, 13857)	(13857, 13950)	(11310, 11765)	(11310, 11736)	427	8	downstream-29 bp
AFL2G_11061	+	(113279, 113864)	(113138, 113280)	(113864, 113884)	(113138, 113612)	475	8	intersected
AFL2G_08479	+	(70165, 72517)	(69807, 70166)	(72517, 72792)	(69915, 70394)	480	8	inside
AFL2G_11910	+	(31003, 35227)	(30513, 31003)	-	(32405, 32895)	491	8	inside
AFL2G_05916	+	(84750, 88293)	-	(88293, 88408)	(87848, 88393)	546	8	inside
AFL2G_03885	-	(61637, 62819)	(62819, 63591)	(61160, 61638)	(62853, 63405)	553	8	inside
AFL2G_08642	-	(282, 1509)	(1509, 1592)	(167, 283)	(240, 817)	578	8	intersected
AFL2G_05598	+	(79293, 81642)	-	-	(79771, 80350)	580	8	inside
AFL2G_05447	-	(14328, 16014)	(16014, 17080)	(14155, 14328)	(16491, 17080)	590	8	upstream-477 bp
AFL2G_09940	+	(14136, 16473)	(14097, 14136)	(16473, 16558)	(15384, 16113)	730	8	inside
AFL2G_05422	-	(90515, 92077)	(92077, 92447)	(90415, 90515)	(90790, 91582)	793	8	inside
AFL2G_08836	-	(33896, 35451)	(35451, 35870)	(33824, 33896)	(34799, 35666)	868	8	intersected
AFL2G_03724	-	(77981, 79673)	(79673, 79825)	(77775, 77981)	(78134, 79444)	1311	8	inside
AFL2G_09511	-	(103151, 106181)	-	-	(105982, 106181)	200	9	inside
AFL2G_06348	-	(18931, 21253)	(21253, 21673)	(18670, 18931)	(20163, 20364)	202	9	intersected
AFL2G_10032	+	(22531, 27586)	(22181, 22531)	(27586, 27816)	(27226, 27441)	216	9	inside
AFL2G_07385	+	(1151, 2566)	(1087, 1151)	-	(2036, 2251)	216	9	inside
AFL2G_01522	-	(4149, 4632)	(4632, 4664)	(3791, 4149)	(3791, 4012)	222	9	downstream-137 bp
AFL2G_03512	+	(84072, 87047)	(83976, 84072)	(87047, 87220)	(85192, 85416)	225	9	inside
AFL2G_00367	+	(7617, 9117)	(7383, 7617)	(9117, 9693)	(9464, 9691)	228	9	downstream-347 bp
AFL2G_07091	-	(4439, 5601)	(5601, 5663)	(4296, 4439)	(5433, 5663)	231	9	inside
AFL2G_11054	-	(95777, 98906)	(98906, 99128)	(94838, 95778)	(98837, 99128)	292	9	inside
AFL2G_09338	+	(20191, 21379)	(19942, 20191)	(21379, 21567)	(19992, 20314)	323	9	intersected
AFL2G_12468	-	(3470, 5594)	(5594, 5648)	(3350, 3471)	(3350, 3678)	329	9	intersected
AFL2G_01858	-	(19597, 21367)	-	(19465, 19597)	(21029, 21367)	339	9	intersected
AFL2G_07111	-	(58729, 62873)	(62873, 62886)	-	(60942, 61304)	363	9	inside
AFL2G_03679	+	(56750, 57722)	(56469, 56750)	(57722, 58521)	(56469, 56838)	370	9	intersected
AFL2G_02046	+	(74009, 75618)	(73804, 74009)	(75618, 76346)	(73806, 74181)	376	9	inside
AFL2G_10095	+	(10429, 11630)	(9932, 10429)	(11630, 12708)	(12187, 12564)	378	9	downstream-557 bp
AFL2G_11265	+	(23453, 25576)	(23308, 23453)	(25576, 25690)	(23574, 23999)	426	9	inside
AFL2G_10833	-	(109919, 111228)	(111228, 111747)	(109500, 109919)	(110158, 110584)	427	9	intersected
AFL2G_11151	+	(103369, 105842)	(102965, 103369)	(105842, 106032)	(102965, 103392)	428	9	inside
AFL2G_00934	-	(9197, 10385)	(10385, 10463)	(8820, 9198)	(9737, 10187)	451	9	inside
AFL2G_00821	+	(36612, 38305)	-	(38305, 38545)	(38082, 38545)	464	9	inside
AFL2G_10313	+	(97890, 98934)	(97075, 97891)	(98934, 100072)	(98660, 99177)	518	9	upstream-257 bp
AFL2G_04481	-	(14906, 17087)	(17087, 17201)	-	(14906, 15465)	560	9	inside
AFL2G_09565	+	(126915, 127701)	(125517, 126916)	(127701, 128060)	(127489, 128060)	572	9	intersected
AFL2G_00875	+	(26800, 28046)	(25826, 26800)	(28046, 28681)	(28065, 28661)	597	9	downstream-19 bp
AFL2G_04168	-	(18282, 19683)	(19683, 20023)	(17976, 18282)	(18907, 19505)	599	9	inside
AFL2G_06286	+	(47405, 52428)	-	(52428, 52741)	(47925, 48540)	616	9	inside
AFL2G_08328	+	(15665, 17223)	(15336, 15665)	(17223, 17359)	(16024, 16670)	647	9	intersected
AFL2G_11754	+	(86434, 89463)	(85871, 86434)	(89463, 89525)	(85871, 86584)	714	9	inside
AFL2G_04731	+	(114392, 117208)	(114150, 114392)	(117208, 117434)	(114871, 115682)	812	9	intersected
AFL2G_00859	+	(13821, 15409)	(13553, 13821)	(15409, 15708)	(14401, 15303)	903	9	inside
AFL2G_01847	+	(34953, 36254)	(33925, 34953)	(36254, 36592)	(33925, 34850)	926	9	upstream-103 bp
AFL2G_03849	-	(206374, 209511)	-	(205640, 206374)	(207142, 208234)	1093	9	inside
AFL2G_08616	+	(6436, 8131)	(6394, 6437)	(8131, 8546)	(6733, 8546)	1814	9	intersected
AFL2G_05428	+	(118407, 120701)	(117886, 118407)	(120701, 120736)	(117886, 118100)	215	10	upstream-307 bp
AFL2G_04713	+	(67218, 68934)	(67010, 67218)	(68934, 69844)	(69613, 69844)	232	10	inside
AFL2G_10426	+	(51985, 54257)	(50909, 51985)	(54257, 54745)	(50909, 51202)	294	10	upstream-783 bp
AFL2G_00814	+	(18082, 19754)	(18033, 18082)	(19754, 19898)	(18033, 18339)	307	10	inside
AFL2G_11265	+	(23453, 25576)	(23308, 23453)	(25576, 25690)	(25353, 25690)	338	10	inside
AFL2G_08350	-	(38419, 39587)	(39587, 39722)	(38252, 38419)	(38668, 39009)	342	10	intersected
AFL2G_00274	-	(134948, 136113)	(136113, 136430)	(133691, 134948)	(136073, 136430)	358	10	intersected
AFL2G_02831	+	(98816, 100864)	(98593, 98816)	(100864, 101108)	(99931, 100311)	381	10	inside
AFL2G_05721	-	(111764, 112391)	-	-	(111764, 112148)	385	10	inside
AFL2G_10009	-	(51872, 52960)	(52960, 53428)	(51680, 51872)	(52838, 53245)	408	10	intersected
AFL2G_01145	-	(34014, 39147)	-	(33847, 34015)	(36923, 37364)	442	10	inside
AFL2G_02397	-	(16393, 17398)	(17398, 18141)	(16228, 16393)	(16228, 16690)	463	10	inside
AFL2G_07058	+	(38881, 40984)	(37908, 38882)	(40984, 41184)	(37908, 38441)	534	10	upstream-440 bp
AFL2G_03487	+	(4741, 6117)	(4090, 4741)	(6117, 7088)	(6459, 7036)	578	10	downstream-342 bp
AFL2G_09959	+	(34467, 35435)	(34355, 34467)	(35435, 35624)	(34355, 34948)	594	10	intersected
AFL2G_08486	-	(82404, 84055)	-	(82212, 82404)	(82212, 82868)	657	10	inside
AFL2G_01145	-	(34014, 39147)	-	(33847, 34015)	(37407, 38071)	665	10	inside
AFL2G_02904	-	(14041, 15659)	(15659, 16035)	(13920, 14041)	(15204, 15887)	684	10	intersected
AFL2G_03877	-	(37859, 40172)	(40172, 40213)	(37376, 37860)	(39460, 40169)	710	10	inside
AFL2G_05264	-	(35536, 37099)	(37099, 37583)	(35291, 35536)	(36694, 37404)	711	10	inside
AFL2G_10009	-	(51872, 52960)	(52960, 53428)	(51680, 51872)	(52044, 52775)	732	10	intersected
AFL2G_06910	-	(39420, 41475)	(41475, 42442)	(39161, 39421)	(41684, 42442)	759	10	upstream-209 bp
AFL2G_08164	-	(59413, 61456)	-	(59341, 59413)	(59656, 60438)	783	10	inside
AFL2G_01795	-	(165756, 166880)	(166880, 168128)	(165586, 165756)	(167328, 168128)	801	10	upstream-448 bp
AFL2G_11474	+	(98544, 103357)	-	(103357, 103445)	(102546, 103445)	900	10	inside
AFL2G_09310	+	(61625, 62873)	(60504, 61625)	(62873, 63216)	(62164, 63216)	1053	10	intersected
AFL2G_00616	-	(115962, 119261)	(119261, 119306)	(115744, 115962)	(118992, 119205)	214	11	inside
AFL2G_10910	-	(122980, 124658)	(124658, 124666)	(122786, 122980)	(124422, 124666)	245	11	inside
AFL2G_02925	-	(78592, 79482)	(79482, 79503)	(78397, 78592)	(78397, 78649)	253	11	intersected
AFL2G_03839	+	(181749, 184141)	(181414, 181749)	(184141, 184736)	(181414, 181687)	274	11	upstream-62 bp
AFL2G_01898	-	(15800, 16606)	(16606, 16985)	(15348, 15800)	(15348, 15635)	288	11	downstream-165 bp
AFL2G_07938	-	(279840, 285613)	-	(279645, 279840)	(285111, 285408)	298	11	inside
AFL2G_00586	-	(36450, 41727)	(41727, 42032)	(35897, 36450)	(35897, 36211)	315	11	downstream-239 bp
AFL2G_11614	-	(132608, 133354)	(133354, 133895)	(132424, 132608)	(132424, 132771)	348	11	inside
AFL2G_06011	+	(3581, 4169)	(3386, 3581)	(4169, 4311)	(3386, 3738)	353	11	inside
AFL2G_06971	-	(13265, 14259)	(14259, 14483)	(13160, 13265)	(14114, 14483)	370	11	intersected
AFL2G_11750	-	(99357, 101246)	-	(99237, 99357)	(99237, 99716)	480	11	inside
AFL2G_11220	+	(151337, 153473)	(150999, 151338)	(153473, 154060)	(153509, 154060)	552	11	downstream-36 bp
AFL2G_06311	+	(33586, 36329)	-	(36329, 36350)	(33973, 34550)	578	11	inside
AFL2G_08350	-	(38419, 39587)	(39587, 39722)	(38252, 38419)	(39076, 39722)	647	11	intersected
AFL2G_04168	-	(18282, 19683)	(19683, 20023)	(17976, 18282)	(17976, 18824)	849	11	inside
AFL2G_01845	+	(28151, 30271)	(27828, 28151)	(30271, 30385)	(29064, 30385)	1322	11	intersected
AFL2G_07054	-	(53820, 54741)	(54741, 55173)	(53650, 53821)	(53650, 55173)	1524	11	intersected
AFL2G_02402	-	(30847, 33364)	(33364, 33464)	(30743, 30847)	(30743, 32307)	1565	11	inside
AFL2G_10288	-	(16132, 17277)	(17277, 17634)	(15003, 16132)	(15108, 16758)	1651	11	intersected
AFL2G_03095	-	(252642, 255328)	-	(252354, 252642)	(252354, 252555)	202	12	downstream-87 bp
AFL2G_11264	-	(20882, 22383)	(22383, 22666)	(20750, 20882)	(20750, 20984)	235	12	intersected
AFL2G_07385	+	(1151, 2566)	(1087, 1151)	-	(1087, 1355)	269	12	inside
AFL2G_06501	-	(4985, 5732)	(5732, 5948)	(4764, 4985)	(5652, 5948)	297	12	intersected
AFL2G_03885	-	(61637, 62819)	(62819, 63591)	(61160, 61638)	(61571, 61878)	308	12	inside
AFL2G_11613	-	(130827, 131850)	(131850, 132094)	(130671, 130827)	(131784, 132094)	311	12	intersected
AFL2G_08340	+	(55984, 57746)	(55470, 55984)	(57746, 58642)	(58326, 58642)	317	12	downstream-580 bp
AFL2G_09926	+	(52375, 53764)	(52319, 52376)	(53764, 54307)	(53908, 54307)	400	12	downstream-144 bp
AFL2G_03532	-	(15379, 15784)	-	-	(15379, 15784)	406	12	inside
AFL2G_02411	+	(50896, 52981)	(50477, 50897)	(52981, 53531)	(53095, 53518)	424	12	upstream-151 bp
AFL2G_02831	+	(98816, 100864)	(98593, 98816)	(100864, 101108)	(99411, 99863)	453	12	inside
AFL2G_10590	-	(120441, 121275)	(121275, 121444)	(120335, 120442)	(120335, 120923)	589	12	intersected
AFL2G_03512	+	(84072, 87047)	(83976, 84072)	(87047, 87220)	(85475, 86099)	625	12	inside
AFL2G_09059	-	(87486, 87693)	(87693, 87767)	(86732, 87487)	(86828, 87685)	858	12	intersected
AFL2G_10885	-	(47901, 49856)	(49856, 50428)	(47401, 47901)	(49068, 50353)	1286	12	intersected
AFL2G_03635	+	(101124, 102703)	(99633, 101124)	(102703, 103355)	(101584, 101946)	363	13	upstream-1113 bp
AFL2G_05660	+	(70711, 71608)	-	-	(71159, 71608)	450	13	inside
AFL2G_01189	+	(11305, 12460)	(10256, 11305)	(12460, 12720)	(10256, 10831)	576	13	upstream-474 bp
AFL2G_01257	+	(57996, 58915)	(57836, 57996)	(58915, 58995)	(58339, 58995)	657	13	intersected
AFL2G_10752	+	(37010, 38211)	(36807, 37010)	(38211, 38328)	(37247, 37976)	730	13	inside
AFL2G_03699	-	(2141, 4502)	(4502, 4970)	(1636, 2142)	(3812, 4648)	837	13	downstream-275 bp
AFL2G_10743	-	(4140, 5671)	(5671, 5784)	(3773, 4140)	(3773, 4781)	1009	13	intersected
AFL2G_03512	+	(84072, 87047)	(83976, 84072)	(87047, 87220)	(86154, 87220)	1067	13	inside
AFL2G_11474	+	(98544, 103357)	-	(103357, 103445)	(98788, 99885)	1098	13	inside
AFL2G_09376	-	(17102, 18732)	(18732, 18842)	(16909, 17102)	(17464, 18763)	1300	13	intersected
AFL2G_06703	-	(89281, 90350)	(90350, 90406)	(89129, 89281)	(89897, 90136)	240	14	inside
AFL2G_02813	+	(30934, 32399)	(30611, 30934)	(32399, 33123)	(30611, 30977)	367	14	inside
AFL2G_01057	-	(4571, 7563)	(7563, 7730)	(4287, 4571)	(7355, 7730)	376	14	inside
AFL2G_02860	+	(6527, 7976)	(6477, 6528)	(7976, 8126)	(6705, 7323)	619	14	inside
AFL2G_12056	+	(101653, 102351)	(101347, 101653)	(102351, 102853)	(101347, 101978)	632	14	intersected
AFL2G_10283	-	(4289, 6177)	(6177, 6215)	(4139, 4289)	(4139, 4834)	696	14	inside
AFL2G_05636	+	(72568, 74331)	(72450, 72568)	(74331, 74614)	(73713, 74481)	769	14	inside
AFL2G_02045	+	(70980, 71985)	(70728, 70980)	(71985, 72450)	(71516, 72450)	935	14	intersected
AFL2G_11751	-	(97201, 98674)	(98674, 98976)	(97119, 97202)	(97119, 98128)	1010	14	intersected
AFL2G_10664	+	(74056, 75217)	(73698, 74056)	(75217, 75669)	(75370, 75669)	300	15	downstream-153 bp
AFL2G_09310	+	(61625, 62873)	(60504, 61625)	(62873, 63216)	(60504, 60995)	492	15	intersected
AFL2G_06483	+	(58693, 62377)	(58461, 58693)	(62377, 62961)	(62417, 62961)	545	15	downstream-40 bp
AFL2G_02397	-	(16393, 17398)	(17398, 18141)	(16228, 16393)	(17582, 18141)	560	15	inside
AFL2G_01392	-	(35, 2092)	(2092, 2692)	(29, 35)	(695, 1339)	645	15	intersected
AFL2G_05449	+	(19761, 20850)	(19433, 19761)	(20850, 21003)	(20102, 21003)	902	15	intersected
AFL2G_00934	-	(9197, 10385)	(10385, 10463)	(8820, 9198)	(8820, 9727)	908	15	inside
AFL2G_10665	-	(75694, 76660)	(76660, 76694)	(75399, 75695)	(75688, 76694)	1007	15	intersected
AFL2G_08329	-	(21003, 24365)	(24365, 24491)	(20552, 21003)	(22113, 23391)	1279	15	inside
AFL2G_11752	-	(95179, 96227)	(96227, 96556)	-	(96011, 96234)	224	16	intersected
AFL2G_10344	+	(6280, 9566)	(5539, 6280)	(9566, 9841)	(5539, 5769)	231	16	upstream-511 bp
AFL2G_02189	+	(37990, 39463)	(37917, 37991)	(39463, 40760)	(40053, 40288)	236	16	intersected
AFL2G_00105	-	(3941, 5230)	(5230, 5464)	(3594, 3941)	(3594, 3830)	237	16	downstream-111 bp
AFL2G_12326	+	(11145, 13158)	(11073, 11146)	(13158, 13685)	(13435, 13685)	251	16	downstream-277 bp
AFL2G_05604	-	(99657, 102510)	(102510, 102942)	(99478, 99657)	(99478, 99728)	251	16	inside
AFL2G_11021	-	(2358, 4008)	(4008, 4296)	(700, 2358)	(3429, 3691)	263	16	inside
AFL2G_10028	+	(8339, 10079)	(8243, 8339)	(10079, 10416)	(8684, 8949)	266	16	intersected
AFL2G_10976	+	(10041, 11728)	(9740, 10041)	(11728, 12012)	(9740, 10085)	346	16	intersected
AFL2G_02179	-	(2300, 4802)	(4802, 5036)	(1483, 2300)	(1483, 1863)	381	16	downstream-437 bp
AFL2G_09644	+	(32367, 34032)	(31866, 32367)	(34032, 34363)	(33957, 34338)	382	16	intersected
AFL2G_01065	+	(32308, 34182)	(32063, 32308)	(34182, 34792)	(34394, 34785)	392	16	downstream-212 bp
AFL2G_08251	+	(5871, 8101)	(5114, 5871)	(8101, 8559)	(5114, 5563)	450	16	upstream-308 bp
AFL2G_00950	+	(9202, 10010)	(8421, 9202)	(10010, 10299)	(8421, 8929)	509	16	upstream-273 bp
AFL2G_06218	-	(130643, 132936)	(132936, 133123)	(130620, 130643)	(130620, 131499)	880	16	inside
AFL2G_10743	-	(4140, 5671)	(5671, 5784)	(3773, 4140)	(4845, 5784)	940	16	intersected
AFL2G_05235	-	(84480, 86129)	(86129, 86554)	(84064, 84480)	(84408, 85678)	1271	16	intersected
AFL2G_07946	-	(309960, 313704)	(313704, 313913)	(309898, 309960)	(311216, 312607)	1392	16	inside
AFL2G_05258	+	(18570, 22816)	(18356, 18570)	(22816, 23851)	(23649, 23851)	203	17	downstream-833 bp
AFL2G_07969	+	(85798, 87137)	(85447, 85798)	(87137, 87514)	(87036, 87514)	479	17	inside
AFL2G_10047	-	(61515, 62857)	(62857, 63245)	(60937, 61515)	(62708, 63245)	538	17	intersected
AFL2G_09991	+	(62, 474)	-	(474, 1001)	(418, 1001)	584	17	intersected
AFL2G_03849	-	(206374, 209511)	-	(205640, 206374)	(205722, 206467)	746	17	inside
AFL2G_09558	-	(37783, 40555)	(40555, 40849)	(37538, 37783)	(38431, 39923)	1493	17	inside
AFL2G_11947	-	(4764, 5464)	(5464, 5560)	(4716, 4764)	(5352, 5560)	209	18	inside
AFL2G_05663	+	(65762, 66785)	(65644, 65762)	(66785, 67631)	(67395, 67631)	237	18	downstream-610 bp
AFL2G_02903	-	(11719, 12768)	(12768, 12891)	(11191, 11719)	(11191, 11495)	305	18	downstream-224 bp
AFL2G_10220	-	(16555, 18063)	-	(16169, 16555)	(16169, 16478)	310	18	downstream-77 bp
AFL2G_04413	-	(149815, 150855)	(150855, 151289)	(149409, 149815)	(150920, 151280)	361	18	upstream-65 bp
AFL2G_00575	-	(4469, 8162)	(8162, 8211)	(4071, 4469)	(4071, 4462)	392	18	downstream-7 bp
AFL2G_05672	+	(43443, 44872)	(43276, 43443)	(44872, 45225)	(44731, 45225)	495	18	intersected
AFL2G_03327	-	(10059, 12330)	(12330, 12804)	(10029, 10059)	(10305, 10807)	503	18	inside
AFL2G_10833	-	(109919, 111228)	(111228, 111747)	(109500, 109919)	(109592, 110100)	509	18	intersected
AFL2G_07656	-	(59753, 61193)	(61193, 61319)	(59703, 59753)	(59703, 60297)	595	18	intersected
AFL2G_04760	+	(40258, 41287)	(40169, 40258)	(41287, 41310)	(40609, 41310)	702	18	intersected
AFL2G_05621	-	(8744, 13276)	-	-	(9771, 10697)	927	18	inside
AFL2G_02288	+	(203554, 206137)	(202776, 203554)	-	(204978, 206070)	1093	18	upstream-285 bp
AFL2G_06703	-	(89281, 90350)	(90350, 90406)	(89129, 89281)	(90203, 90406)	204	19	inside
AFL2G_11040	-	(55992, 56700)	(56700, 56777)	(55736, 55992)	(55736, 55941)	206	19	downstream-51 bp
AFL2G_11265	+	(23453, 25576)	(23308, 23453)	(25576, 25690)	(23308, 23520)	213	19	inside
AFL2G_08272	-	(53367, 53940)	-	-	(53620, 53940)	321	19	inside
AFL2G_11228	+	(175426, 176509)	(174725, 175426)	(176509, 177099)	(176004, 177083)	1080	19	inside
AFL2G_04667	+	(108688, 109865)	(108576, 108688)	-	(108576, 109803)	1228	19	intersected
AFL2G_03816	-	(119382, 120999)	(120999, 121070)	(119161, 119383)	(119161, 119375)	215	20	inside
AFL2G_01167	-	(22157, 23766)	(23766, 23840)	(21779, 22157)	(21779, 22179)	401	20	intersected
AFL2G_02879	-	(526, 2086)	-	(1, 526)	(9, 990)	982	20	intersected
AFL2G_08367	-	(1697, 2627)	(2627, 2922)	(1458, 1697)	(2268, 2483)	216	21	intersected
AFL2G_04644	+	(42282, 43020)	(42232, 42282)	(43020, 43216)	(42982, 43216)	235	21	intersected
AFL2G_03879	-	(42611, 45090)	(45090, 45693)	(42392, 42611)	(42392, 42696)	305	21	intersected
AFL2G_02684	-	(188320, 189106)	(189106, 189391)	(188083, 188320)	(188083, 188563)	481	21	intersected
AFL2G_04598	+	(76824, 77191)	(76730, 76824)	(77191, 77747)	(77120, 77747)	628	21	intersected
AFL2G_10885	-	(47901, 49856)	(49856, 50428)	(47401, 47901)	(48136, 49062)	927	21	intersected
AFL2G_09168	+	(92186, 93071)	(89826, 92169)	(93071, 93230)	(89826, 91989)	2164	21	upstream-197 bp
AFL2G_02407	+	(41801, 42826)	(41299, 41801)	(42826, 43185)	(42965, 43185)	221	22	downstream-139 bp
AFL2G_07568	+	(68777, 70543)	(68719, 68777)	(70543, 71140)	(70898, 71140)	243	22	inside
AFL2G_10456	+	(48492, 50940)	(47030, 48492)	(50940, 51283)	(47875, 48276)	402	22	upstream-216 bp
AFL2G_03083	-	(227565, 229397)	(229397, 229454)	(227352, 227565)	(227352, 227825)	474	22	intersected
AFL2G_08346	-	(70014, 71360)	(71360, 71670)	(69004, 70014)	(70434, 71034)	601	22	downstream-451 bp
AFL2G_11197	-	(80974, 82209)	(82209, 82376)	(80422, 80974)	(80422, 81091)	670	22	intersected
AFL2G_02772	-	(237260, 239076)	(239076, 239921)	(236447, 237260)	(237916, 238885)	970	22	inside
AFL2G_02117	+	(8817, 10218)	(8496, 8818)	-	(8749, 10218)	1470	22	intersected
AFL2G_03815	+	(117637, 119047)	(117427, 117637)	(119047, 119372)	(119161, 119372)	212	23	downstream-114 bp
AFL2G_09376	-	(17102, 18732)	(18732, 18842)	(16909, 17102)	(16999, 17259)	261	23	intersected
AFL2G_05665	+	(60070, 62821)	(59901, 60070)	(62821, 63078)	(62742, 63078)	337	23	intersected
AFL2G_12345	+	(1036, 2500)	-	(2500, 2650)	(1981, 2650)	670	23	intersected
AFL2G_08510	+	(30737, 32781)	(30170, 30737)	(32781, 33181)	(30170, 30896)	727	23	intersected
AFL2G_02772	-	(237260, 239076)	(239076, 239921)	(236447, 237260)	(236447, 237904)	1458	23	inside
AFL2G_05359	+	(3371, 4349)	(2856, 3372)	(4349, 4456)	(2856, 3138)	283	24	upstream-233 bp
AFL2G_09372	+	(7444, 9983)	(7204, 7444)	(9983, 10167)	(9454, 9817)	364	24	inside
AFL2G_10774	+	(90711, 91979)	(90292, 90711)	(91979, 92284)	(90292, 90788)	497	24	intersected
AFL2G_00157	-	(15941, 17397)	(17397, 18152)	(15785, 15941)	(17905, 18152)	248	25	upstream-508 bp
AFL2G_07942	+	(301755, 303898)	(301512, 301755)	-	(303386, 303672)	287	25	inside
AFL2G_11266	-	(25980, 27513)	-	(25417, 25980)	(25417, 25731)	315	26	downstream-249 bp
AFL2G_02126	+	(29027, 32891)	-	(32891, 33076)	(32735, 33076)	342	26	inside
AFL2G_00450	-	(152892, 156012)	(156012, 156613)	(152719, 152892)	(155806, 156613)	808	26	intersected
AFL2G_00878	+	(17153, 17671)	(16871, 17153)	(17671, 18067)	(17245, 17449)	205	27	inside
AFL2G_11056	-	(102237, 103990)	-	(101872, 102237)	(103765, 103990)	226	27	downstream-26 bp
AFL2G_08269	+	(44031, 46247)	(43830, 44031)	(46247, 46481)	(46159, 46481)	323	27	inside
AFL2G_12174	-	(35498, 38282)	-	(35340, 35498)	(37138, 37779)	642	27	inside
AFL2G_04477	-	(119899, 122577)	(122577, 122731)	(119583, 119899)	(119583, 121959)	2377	27	intersected
AFL2G_05684	-	(1303, 2193)	(2193, 2345)	(883, 1303)	(883, 1288)	406	28	downstream-15 bp
AFL2G_05422	-	(90515, 92077)	(92077, 92447)	(90415, 90515)	(91822, 92296)	475	28	inside
AFL2G_10885	-	(47901, 49856)	(49856, 50428)	(47401, 47901)	(47401, 48086)	686	28	intersected
AFL2G_11752	-	(95179, 96227)	(96227, 96556)	-	(95243, 95965)	723	28	intersected
AFL2G_09338	+	(20191, 21379)	(19942, 20191)	(21379, 21567)	(20371, 21312)	942	28	intersected
AFL2G_11613	-	(130827, 131850)	(131850, 132094)	(130671, 130827)	(130671, 131727)	1057	28	intersected
AFL2G_09959	+	(34467, 35435)	(34355, 34467)	(35435, 35624)	(35228, 35624)	397	29	intersected
AFL2G_08377	+	(6235, 7665)	(6168, 6235)	(7665, 7903)	(6168, 6586)	419	29	intersected
AFL2G_01856	-	(13100, 14640)	(14640, 14801)	(12542, 13100)	(14294, 14775)	482	29	intersected
AFL2G_01145	-	(34014, 39147)	-	(33847, 34015)	(38096, 39051)	956	29	inside
AFL2G_00998	+	(7554, 10498)	(7287, 7554)	(10498, 10741)	(8246, 9255)	1010	29	inside
AFL2G_10369	-	(2985, 4200)	(4200, 4519)	(2812, 2986)	(2812, 4519)	1708	29	intersected
AFL2G_10455	-	(47302, 48227)	(48227, 48276)	(47127, 47302)	(47127, 47532)	406	30	intersected
AFL2G_08357	-	(18557, 21809)	(21809, 22281)	(18371, 18557)	(20310, 20857)	548	30	inside
AFL2G_00351	-	(68348, 69110)	(69110, 69315)	(68267, 68349)	(68267, 69204)	938	30	intersected
AFL2G_06774	-	(51887, 52949)	(52949, 53007)	(51794, 51887)	(51794, 52096)	303	32	intersected
AFL2G_01392	-	(35, 2092)	(2092, 2692)	(29, 35)	(2359, 2692)	334	32	intersected
AFL2G_05449	+	(19761, 20850)	(19433, 19761)	(20850, 21003)	(19433, 19790)	358	32	intersected
AFL2G_09297	-	(23038, 24143)	(24143, 24227)	(22962, 23038)	(22962, 23567)	606	32	intersected
AFL2G_03328	-	(12978, 14273)	(14273, 14336)	(12851, 12978)	(12973, 13641)	669	32	intersected
AFL2G_10897	+	(90413, 91306)	(90303, 90413)	(91306, 91444)	(90620, 91444)	825	32	intersected
AFL2G_03635	+	(101124, 102703)	(99633, 101124)	(102703, 103355)	(102798, 103322)	525	33	upstream-1113 bp
AFL2G_02700	-	(16471, 19586)	(19586, 20166)	(15927, 16471)	(19364, 20166)	803	33	intersected
AFL2G_09558	-	(37783, 40555)	(40555, 40849)	(37538, 37783)	(39985, 40235)	251	34	inside
AFL2G_00947	-	(4051, 4849)	(4849, 5550)	(3973, 4052)	(5127, 5550)	424	34	upstream-278 bp
AFL2G_01392	-	(35, 2092)	(2092, 2692)	(29, 35)	(1795, 2357)	563	34	intersected
AFL2G_01846	-	(30552, 31710)	(31710, 31736)	(30148, 30553)	(30148, 30385)	238	36	downstream-167 bp
AFL2G_08164	-	(59413, 61456)	-	(59341, 59413)	(60470, 60674)	205	37	inside
AFL2G_00800	+	(91875, 92814)	(91392, 91875)	(92814, 93058)	(92842, 93058)	217	37	downstream-28 bp
AFL2G_11021	-	(2358, 4008)	(4008, 4296)	(700, 2358)	(3694, 4296)	603	37	inside
AFL2G_10095	+	(10429, 11630)	(9932, 10429)	(11630, 12708)	(11783, 12121)	339	38	downstream-557 bp
AFL2G_02904	-	(14041, 15659)	(15659, 16035)	(13920, 14041)	(13920, 15092)	1173	38	intersected
AFL2G_02831	+	(98816, 100864)	(98593, 98816)	(100864, 101108)	(98593, 98833)	241	39	inside
AFL2G_10739	-	(107914, 109937)	-	(107630, 107914)	(107630, 107985)	356	40	intersected
AFL2G_02322	-	(5396, 6766)	(6766, 6990)	(5104, 5396)	(5172, 5695)	524	40	intersected
AFL2G_10589	+	(118256, 120310)	(118157, 118256)	(120310, 120893)	(120331, 120893)	563	40	downstream-21 bp
AFL2G_10663	-	(70370, 71965)	(71965, 72704)	(70212, 70370)	(70374, 70675)	302	41	inside
AFL2G_07033	-	(85145, 88070)	-	(85122, 85145)	(87599, 88070)	472	41	inside
AFL2G_05235	-	(84480, 86129)	(86129, 86554)	(84064, 84480)	(85767, 86278)	512	41	intersected
AFL2G_02813	+	(30934, 32399)	(30611, 30934)	(32399, 33123)	(31255, 31751)	497	44	inside
AFL2G_03846	-	(198448, 199519)	(199519, 199682)	(198104, 198448)	(198104, 198317)	214	45	downstream-131 bp
AFL2G_08175	-	(97188, 99255)	(99255, 99481)	(96879, 97188)	(96879, 97234)	356	45	intersected
AFL2G_05750	+	(187449, 189242)	(187341, 187449)	(189242, 189613)	(189106, 189613)	508	45	intersected
AFL2G_05663	+	(65762, 66785)	(65644, 65762)	(66785, 67631)	(66501, 67029)	529	46	downstream-610 bp
AFL2G_10663	-	(70370, 71965)	(71965, 72704)	(70212, 70370)	(70728, 72704)	1977	46	inside
AFL2G_02771	+	(225592, 227182)	(225478, 225592)	(227182, 227246)	(225853, 227246)	1394	47	intersected
AFL2G_03845	+	(196589, 197993)	(196464, 196589)	(197993, 198317)	(198063, 198317)	255	48	downstream-70 bp
AFL2G_07645	-	(86187, 87876)	(87876, 88096)	(85591, 86188)	(85591, 86002)	412	48	inside
AFL2G_06971	-	(13265, 14259)	(14259, 14483)	(13160, 13265)	(13160, 14011)	852	49	intersected
AFL2G_01856	-	(13100, 14640)	(14640, 14801)	(12542, 13100)	(12614, 14107)	1494	49	intersected
AFL2G_10665	-	(75694, 76660)	(76660, 76694)	(75399, 75695)	(75399, 75669)	271	50	intersected
AFL2G_09368	-	(64081, 64880)	(64880, 65255)	(64043, 64081)	(64368, 64787)	420	50	inside
AFL2G_08367	-	(1697, 2627)	(2627, 2922)	(1458, 1697)	(1458, 2214)	757	51	intersected
AFL2G_11021	-	(2358, 4008)	(4008, 4296)	(700, 2358)	(700, 1410)	711	52	inside
AFL2G_00878	+	(17153, 17671)	(16871, 17153)	(17671, 18067)	(16871, 17190)	320	53	inside
AFL2G_02493	-	(49597, 51420)	(51420, 51765)	(49281, 49597)	(51402, 51765)	364	54	intersected
AFL2G_01451	-	(103102, 105168)	-	(102877, 103102)	(102883, 103348)	466	54	intersected
AFL2G_08357	-	(18557, 21809)	(21809, 22281)	(18371, 18557)	(21595, 22281)	687	54	inside
AFL2G_06995	+	(90106, 94550)	-	(94550, 94601)	(90106, 90839)	734	55	inside
AFL2G_09558	-	(37783, 40555)	(40555, 40849)	(37538, 37783)	(40505, 40849)	345	56	inside
AFL2G_03379	+	(20689, 22214)	(20578, 20689)	(22214, 22548)	(22208, 22548)	341	61	inside
AFL2G_00878	+	(17153, 17671)	(16871, 17153)	(17671, 18067)	(17513, 17991)	479	61	inside
AFL2G_11020	+	(343, 2085)	(200, 343)	(2085, 2159)	(1458, 2159)	702	61	intersected
AFL2G_11056	-	(102237, 103990)	-	(101872, 102237)	(102986, 103706)	721	61	downstream-26 bp
AFL2G_00416	+	(49746, 50638)	(49604, 49746)	(50638, 50854)	(50526, 50854)	329	62	intersected
AFL2G_00911	-	(7590, 10635)	(10635, 10921)	(7483, 7591)	(9909, 10921)	1013	63	intersected
AFL2G_12354	-	(26630, 28311)	(28311, 28356)	(26390, 26630)	(26390, 26631)	242	69	intersected
AFL2G_05335	+	(15921, 17638)	(14912, 15921)	(17638, 18998)	(17712, 18998)	1287	69	downstream-74 bp
AFL2G_06349	-	(22695, 24839)	-	(22112, 22695)	(22112, 22718)	607	70	inside
AFL2G_04413	-	(149815, 150855)	(150855, 151289)	(149409, 149815)	(150444, 150916)	473	71	upstream-65 bp
AFL2G_03380	-	(22588, 23352)	(23352, 23402)	(22221, 22588)	(22221, 22609)	389	72	inside
AFL2G_01451	-	(103102, 105168)	-	(102877, 103102)	(103546, 104380)	835	73	intersected
AFL2G_03093	+	(249459, 250526)	(249433, 249459)	(250526, 250626)	(250336, 250626)	291	74	intersected
AFL2G_05738	-	(154155, 155764)	(155764, 156393)	(153813, 154155)	(155984, 156393)	410	74	upstream-220 bp
AFL2G_10456	+	(48492, 50940)	(47030, 48492)	(50940, 51283)	(47126, 47871)	746	74	upstream-216 bp
AFL2G_00158	+	(18208, 21000)	(17906, 18208)	-	(17906, 19033)	1128	78	intersected
AFL2G_11021	-	(2358, 4008)	(4008, 4296)	(700, 2358)	(1423, 2160)	738	79	inside
AFL2G_00350	+	(66487, 68096)	-	(68096, 69202)	(68260, 69202)	943	81	downstream-164 bp
AFL2G_07664	+	(27447, 32931)	(27290, 27447)	-	(29720, 30054)	335	83	inside
AFL2G_02323	+	(9391, 11348)	(8162, 9391)	(11348, 12006)	(8162, 8736)	575	83	upstream-179 bp
AFL2G_02019	-	(7896, 9253)	(9253, 9314)	(7077, 7896)	(7165, 7954)	790	83	intersected
AFL2G_00416	+	(49746, 50638)	(49604, 49746)	(50638, 50854)	(50048, 50461)	414	87	intersected
AFL2G_07664	+	(27447, 32931)	(27290, 27447)	-	(30066, 30815)	750	89	inside
AFL2G_08573	+	(75979, 77108)	(75942, 75979)	(77108, 77449)	(76195, 77136)	942	92	intersected
AFL2G_02771	+	(225592, 227182)	(225478, 225592)	(227182, 227246)	(225478, 225787)	310	95	intersected
AFL2G_04645	-	(43335, 44740)	-	(42999, 43335)	(42999, 43285)	287	97	inside
AFL2G_02468	+	(15672, 17646)	(15501, 15672)	(17646, 18215)	(17726, 18215)	490	98	downstream-80 bp
AFL2G_08837	+	(36665, 39559)	(36350, 36665)	(39559, 40050)	(39355, 40050)	696	100	intersected
AFL2G_11020	+	(343, 2085)	(200, 343)	(2085, 2159)	(852, 1394)	543	102	intersected
AFL2G_11478	-	(114885, 116740)	-	(114739, 114885)	(114739, 116263)	1525	103	intersected
AFL2G_10380	-	(33872, 35441)	(35441, 35596)	(33596, 33872)	(33596, 33903)	308	104	intersected
AFL2G_03885	-	(61637, 62819)	(62819, 63591)	(61160, 61638)	(61160, 61566)	407	115	inside
AFL2G_00158	+	(18208, 21000)	(17906, 18208)	-	(19091, 19333)	243	127	intersected
AFL2G_09368	-	(64081, 64880)	(64880, 65255)	(64043, 64081)	(64043, 64298)	256	141	inside
AFL2G_05662	-	(67233, 68253)	(68253, 68296)	(67066, 67233)	(67066, 67346)	281	148	intersected
AFL2G_04761	-	(41359, 44170)	-	(40756, 41359)	(40756, 41331)	576	173	downstream-28 bp
AFL2G_05663	+	(65762, 66785)	(65644, 65762)	(66785, 67631)	(67065, 67352)	288	181	downstream-610 bp
AFL2G_03878	+	(41333, 42226)	(41210, 41333)	(42226, 42696)	(42391, 42696)	306	189	intersected
AFL2G_00801	-	(93070, 94631)	(94631, 94651)	(92842, 93070)	(92842, 93059)	218	196	downstream-11 bp
AFL2G_01969	-	(77180, 79086)	(79086, 79749)	(76957, 77180)	(76957, 77444)	488	203	intersected
AFL2G_02683	+	(186535, 188060)	(185825, 186535)	(188060, 188357)	(188081, 188357)	277	221	downstream-21 bp
AFL2G_06847	+	(82565, 83396)	(82408, 82565)	(83396, 83862)	(83357, 83862)	506	224	intersected
AFL2G_11612	-	(127326, 129787)	(129787, 130034)	(126827, 127326)	(126827, 127257)	431	230	downstream-69 bp
AFL2G_11902	-	(5007, 6147)	(6147, 6238)	(4125, 5007)	(4125, 4724)	600	230	downstream-283 bp
AFL2G_03849	-	(206374, 209511)	-	(205640, 206374)	(209289, 209511)	223	248	inside
AFL2G_01969	-	(77180, 79086)	(79086, 79749)	(76957, 77180)	(77729, 78724)	996	251	intersected
AFL2G_06333	+	(30773, 31797)	(29778, 30773)	(31797, 31933)	(29778, 30504)	727	277	upstream-269 bp
AFL2G_03328	-	(12978, 14273)	(14273, 14336)	(12851, 12978)	(13697, 14336)	640	291	intersected
AFL2G_06812	-	(5074, 6710)	(6710, 7319)	-	(6224, 7319)	1096	292	intersected
AFL2G_01969	-	(77180, 79086)	(79086, 79749)	(76957, 77180)	(78814, 79749)	936	300	intersected
AFL2G_10323	-	(128104, 130036)	(130036, 130219)	-	(128104, 128464)	361	384	inside
AFL2G_01941	+	(123615, 124467)	(123590, 123616)	(124467, 124659)	(123590, 124659)	1070	507	intersected
AFL2G_01433	+	(38895, 39868)	(38663, 38895)	(39868, 40109)	(39550, 40109)	560	584	intersected
AFL2G_01433	+	(38895, 39868)	(38663, 38895)	(39868, 40109)	(38663, 39281)	619	996	intersected
AFL2G_07224	+	(74936, 76271)	(74935, 74936)	(76271, 76401)	(74935, 76390)	1456	46	inside

## Sheet: Verification of EST-based NATs
Gene	Function	NAT verification
		Aflavus CA43_M	AflavusCA43_S
AFL2G_10282	mitochondrial ADP,ATP carrier protein (Ant), putative	-	+
AFL2G_09597	SNF7 family protein	+	-
AFL2G_05621	Cytosolic hydroxymethyltransferase, putative	+	+
AFL2G_02366	telomere and ribosome associated protein Stm1, putative	+	-
AFL2G_01941	carbonic anhydrase family protein	+	+
AFL2G_04341	isopentenyl-diphosphate Delta-isomerase	+	-
AFL2G_04713	peroxisomal-coenzyme A synthetas	+	+
AFL2G_07224	aflR / apa-2 / afl-2 / transcription activator	+	+
AFL2G_04444	flavin-binding monooxygenase-like protein	+	-
AFL2G_04310	pyridoxamine 5-phosphate oxidase family protein	+	-
AFL2G_10018	cytokinesis regulator Byr4	+	-
AFL2G_05519	GDSL-like Lipase Acylhydrolase family protein	+	-
AFL2G_03454	heat shock protein Hsp30/Hsp42, putative	+	-
AFL2G_05696	homoaconitase LysF	+	-
AFL2G_07787	GTP-binding protein YchF	-	+
AFL2G_11202	glyoxalase family protein family	+	-
AFL2G_05653	fimbrin	+	+
AFL2G_05335	translation elongation factor EF-2 subunit, putative	+	+
AFL2G_00446	Stearic acid desaturase (SdeA)	+	+
"+" represents the occurence of NAT, and "-" represents the absence of NAT
AFL2G_07224 (aflR) has a NAT when NAT prediction was done in the genes whose expression are higher than RPKM of 5

## Sheet: GO enrichment analysis
GO enrichment analysis of genes with NATs
GO-ID	GO term	Category	FDR	P-Value	#Test(genes with NATs)	#Ref(genes without NATs)	#notAnnotTest	#notAnnotRef	Over/Under	TestSeqs	RefSeqs
GO:0005515	protein binding	F	4.93026e-05	2.66556e-07	43	155	700	6754	over	AFL2G_02119, AFL2G_01829, AFL2G_10990, AFL2G_11266, AFL2G_01804, AFL2G_08510, AFL2G_05240, AFL2G_06684, AFL2G_01331, AFL2G_06311, AFL2G_02773, AFL2G_08835, AFL2G_08398, AFL2G_09117, AFL2G_11203, AFL2G_05547, AFL2G_03379, AFL2G_06971, AFL2G_02256, AFL2G_05856, AFL2G_01154, AFL2G_08169, AFL2G_09570, AFL2G_10224, AFL2G_05664, AFL2G_10217, AFL2G_10210, AFL2G_10206, AFL2G_05653, AFL2G_02393, AFL2G_028…	AFL2G_08397, AFL2G_10677, AFL2G_00898, AFL2G_08370, AFL2G_08342, AFL2G_00857, AFL2G_10619, AFL2G_06135, AFL2G_05699, AFL2G_03484, AFL2G_03480, AFL2G_03465, AFL2G_05633, AFL2G_01212, AFL2G_08295, AFL2G_00792, AFL2G_02917, AFL2G_02912, AFL2G_00732, AFL2G_02905, AFL2G_06029, AFL2G_00715, AFL2G_09995, AFL2G_09993, AFL2G_09952, AFL2G_09950, AFL2G_05589, AFL2G_05585, AFL2G_07714, AFL2G_01165, AFL2G_033…
GO:0043234	protein complex	C	0.000131943	8.50535e-07	68	322	675	6587	over	AFL2G_04644, AFL2G_06005, AFL2G_02467, AFL2G_05275, AFL2G_11260, AFL2G_10976, AFL2G_01804, AFL2G_08510, AFL2G_04614, AFL2G_09940, AFL2G_02797, AFL2G_02773, AFL2G_08398, AFL2G_09117, AFL2G_11203, AFL2G_00587, AFL2G_05547, AFL2G_07701, AFL2G_01199, AFL2G_09787, AFL2G_09782, AFL2G_04790, AFL2G_08329, AFL2G_09767, AFL2G_02256, AFL2G_05502, AFL2G_03333, AFL2G_00866, AFL2G_00859, AFL2G_04731, AFL2G_008…	AFL2G_08397, AFL2G_08394, AFL2G_00898, AFL2G_08359, AFL2G_08304, AFL2G_00825, AFL2G_06107, AFL2G_00804, AFL2G_03484, AFL2G_03477, AFL2G_01291, AFL2G_07828, AFL2G_03465, AFL2G_01273, AFL2G_01270, AFL2G_07805, AFL2G_03443, AFL2G_01229, AFL2G_01212, AFL2G_08297, AFL2G_08295, AFL2G_08284, AFL2G_00792, AFL2G_08262, AFL2G_10550, AFL2G_08245, AFL2G_02935, AFL2G_02933, AFL2G_02924, AFL2G_08221, AFL2G_007…
GO:0005743	mitochondrial inner membrane	C	0.00182357	1.93392e-05	16	36	727	6873	over	AFL2G_06005, AFL2G_06684, AFL2G_03849, AFL2G_05538, AFL2G_05502, AFL2G_00866, AFL2G_02582, AFL2G_10282, AFL2G_08169, AFL2G_09589, AFL2G_11640, AFL2G_00612, AFL2G_02670, AFL2G_04026, AFL2G_02621, AFL2G_07953	AFL2G_08260, AFL2G_10550, AFL2G_02926, AFL2G_00741, AFL2G_00733, AFL2G_07790, AFL2G_07719, AFL2G_03323, AFL2G_01126, AFL2G_09806, AFL2G_05414, AFL2G_05400, AFL2G_01032, AFL2G_08089, AFL2G_02787, AFL2G_00599, AFL2G_07577, AFL2G_05329, AFL2G_10256, AFL2G_00447, AFL2G_06985, AFL2G_00396, AFL2G_09592, AFL2G_10016, AFL2G_01924, AFL2G_04577, AFL2G_11645, AFL2G_12085, AFL2G_09298, AFL2G_11578, AFL2G_087…
GO:0003723	RNA binding	F	0.00342596	4.06072e-05	46	215	697	6694	over	AFL2G_10991, AFL2G_08534, AFL2G_09978, AFL2G_12354, AFL2G_05275, AFL2G_09968, AFL2G_04620, AFL2G_05702, AFL2G_01001, AFL2G_07787, AFL2G_07421, AFL2G_03849, AFL2G_00595, AFL2G_11207, AFL2G_11203, AFL2G_05565, AFL2G_10455, AFL2G_08343, AFL2G_05856, AFL2G_00869, AFL2G_10744, AFL2G_03304, AFL2G_05395, AFL2G_01463, AFL2G_08175, AFL2G_07528, AFL2G_02096, AFL2G_08114, AFL2G_02393, AFL2G_00643, AFL2G_051…	AFL2G_08369, AFL2G_08368, AFL2G_08366, AFL2G_08354, AFL2G_00853, AFL2G_08323, AFL2G_08303, AFL2G_00826, AFL2G_00825, AFL2G_00816, AFL2G_05680, AFL2G_07856, AFL2G_05640, AFL2G_03452, AFL2G_07800, AFL2G_11005, AFL2G_01229, AFL2G_10575, AFL2G_00794, AFL2G_00789, AFL2G_00776, AFL2G_08245, AFL2G_02918, AFL2G_06025, AFL2G_09952, AFL2G_09950, AFL2G_07771, AFL2G_09941, AFL2G_03390, AFL2G_05567, AFL2G_077…
GO:0006886	intracellular protein transport	P	0.00435384	5.43212e-05	23	76	720	6833	over	AFL2G_01829, AFL2G_06005, AFL2G_09968, AFL2G_08510, AFL2G_06349, AFL2G_04614, AFL2G_02446, AFL2G_01199, AFL2G_09767, AFL2G_07568, AFL2G_09232, AFL2G_05676, AFL2G_08486, AFL2G_00950, AFL2G_02321, AFL2G_03403, AFL2G_11906, AFL2G_04026, AFL2G_01898, AFL2G_05771, AFL2G_01060, AFL2G_01845, AFL2G_02489	AFL2G_08342, AFL2G_06103, AFL2G_03460, AFL2G_01273, AFL2G_01270, AFL2G_07805, AFL2G_03443, AFL2G_00743, AFL2G_07790, AFL2G_05548, AFL2G_05528, AFL2G_03343, AFL2G_01111, AFL2G_10438, AFL2G_08123, AFL2G_00626, AFL2G_07667, AFL2G_01079, AFL2G_04905, AFL2G_02721, AFL2G_02713, AFL2G_02707, AFL2G_07595, AFL2G_07594, AFL2G_05388, AFL2G_05386, AFL2G_05374, AFL2G_05356, AFL2G_03152, AFL2G_05328, AFL2G_031…
GO:0043565	sequence-specific DNA binding	F	0.00442935	5.71054e-05	18	50	725	6859	over	AFL2G_10980, AFL2G_00595, AFL2G_06648, AFL2G_09782, AFL2G_04783, AFL2G_02256, AFL2G_06945, AFL2G_03635, AFL2G_01103, AFL2G_03600, AFL2G_05683, AFL2G_02071, AFL2G_05664, AFL2G_10206, AFL2G_06703, AFL2G_08419, AFL2G_04516, AFL2G_02323	AFL2G_03445, AFL2G_10517, AFL2G_00726, AFL2G_09972, AFL2G_05568, AFL2G_07714, AFL2G_07711, AFL2G_01172, AFL2G_05509, AFL2G_01095, AFL2G_01056, AFL2G_01055, AFL2G_01019, AFL2G_10376, AFL2G_00597, AFL2G_05375, AFL2G_12434, AFL2G_10238, AFL2G_02624, AFL2G_07422, AFL2G_04787, AFL2G_04750, AFL2G_10107, AFL2G_00308, AFL2G_00307, AFL2G_11886, AFL2G_02465, AFL2G_10036, AFL2G_02367, AFL2G_01850, AFL2G_018…
GO:0005525	GTP binding	F	0.00467162	6.42226e-05	23	77	720	6832	over	AFL2G_09968, AFL2G_12346, AFL2G_07787, AFL2G_09152, AFL2G_09151, AFL2G_03878, AFL2G_09767, AFL2G_01967, AFL2G_12466, AFL2G_12465, AFL2G_07550, AFL2G_10297, AFL2G_00821, AFL2G_00367, AFL2G_08114, AFL2G_03487, AFL2G_05638, AFL2G_02812, AFL2G_03436, AFL2G_07674, AFL2G_00950, AFL2G_11911, AFL2G_01526	AFL2G_08388, AFL2G_10651, AFL2G_00855, AFL2G_05698, AFL2G_03465, AFL2G_05624, AFL2G_03421, AFL2G_11010, AFL2G_08221, AFL2G_00715, AFL2G_09994, AFL2G_07713, AFL2G_07704, AFL2G_01160, AFL2G_03324, AFL2G_02875, AFL2G_02854, AFL2G_09892, AFL2G_01099, AFL2G_01095, AFL2G_01016, AFL2G_10391, AFL2G_02781, AFL2G_10336, AFL2G_02715, AFL2G_08013, AFL2G_07577, AFL2G_07551, AFL2G_03158, AFL2G_02696, AFL2G_026…
GO:0016044	cellular membrane organization	P	0.00467162	6.5086e-05	11	19	732	6890	over	AFL2G_06005, AFL2G_09968, AFL2G_08510, AFL2G_02890, AFL2G_05323, AFL2G_00950, AFL2G_02321, AFL2G_03403, AFL2G_10032, AFL2G_01898, AFL2G_01845	AFL2G_09947, AFL2G_05528, AFL2G_05511, AFL2G_08123, AFL2G_04905, AFL2G_02721, AFL2G_07577, AFL2G_01937, AFL2G_06736, AFL2G_00153, AFL2G_04420, AFL2G_09132, AFL2G_02073, AFL2G_05810, AFL2G_01435, AFL2G_08472, AFL2G_00970, AFL2G_00969, AFL2G_05799
GO:0006412	translation	P	0.0056625	8.12461e-05	37	163	706	6746	over	AFL2G_10991, AFL2G_12354, AFL2G_04620, AFL2G_05702, AFL2G_09940, AFL2G_05211, AFL2G_01314, AFL2G_11207, AFL2G_10456, AFL2G_08343, AFL2G_04793, AFL2G_05856, AFL2G_00869, AFL2G_10751, AFL2G_03304, AFL2G_05395, AFL2G_07528, AFL2G_02096, AFL2G_05660, AFL2G_08114, AFL2G_02393, AFL2G_00658, AFL2G_00643, AFL2G_10073, AFL2G_10064, AFL2G_12226, AFL2G_10058, AFL2G_02319, AFL2G_11474, AFL2G_04800, AFL2G_026…	AFL2G_08323, AFL2G_00835, AFL2G_00819, AFL2G_00816, AFL2G_07851, AFL2G_07800, AFL2G_05610, AFL2G_11005, AFL2G_03404, AFL2G_01229, AFL2G_01208, AFL2G_08299, AFL2G_00789, AFL2G_08245, AFL2G_08243, AFL2G_00753, AFL2G_09981, AFL2G_07791, AFL2G_09952, AFL2G_09950, AFL2G_07771, AFL2G_09941, AFL2G_07740, AFL2G_03389, AFL2G_01193, AFL2G_09902, AFL2G_05516, AFL2G_05515, AFL2G_03305, AFL2G_03300, AFL2G_011…
GO:0005935	cellular bud neck	C	0.00836283	0.000137381	8	10	735	6899	over	AFL2G_00587, AFL2G_00575, AFL2G_00367, AFL2G_02879, AFL2G_05323, AFL2G_02813, AFL2G_10032, AFL2G_01526	AFL2G_08221, AFL2G_08206, AFL2G_01195, AFL2G_09892, AFL2G_08035, AFL2G_06823, AFL2G_02244, AFL2G_05986, AFL2G_09012, AFL2G_05717
GO:0005543	phospholipid binding	F	0.00945246	0.000161177	17	50	726	6859	over	AFL2G_05258, AFL2G_11238, AFL2G_11231, AFL2G_05566, AFL2G_10466, AFL2G_01957, AFL2G_06483, AFL2G_11012, AFL2G_00367, AFL2G_07061, AFL2G_09554, AFL2G_10380, AFL2G_01526, AFL2G_07946, AFL2G_12398, AFL2G_02927, AFL2G_05738	AFL2G_08338, AFL2G_05651, AFL2G_05650, AFL2G_03450, AFL2G_05626, AFL2G_08292, AFL2G_08266, AFL2G_08221, AFL2G_08220, AFL2G_05535, AFL2G_10471, AFL2G_12601, AFL2G_02817, AFL2G_09892, AFL2G_12544, AFL2G_10363, AFL2G_05324, AFL2G_12498, AFL2G_10284, AFL2G_10239, AFL2G_12397, AFL2G_12395, AFL2G_11895, AFL2G_10061, AFL2G_06695, AFL2G_02275, AFL2G_12010, AFL2G_02210, AFL2G_07062, AFL2G_06511, AFL2G_114…
GO:0019320	hexose catabolic process	P	0.0132188	0.000236393	13	32	730	6877	over	AFL2G_01334, AFL2G_07735, AFL2G_03815, AFL2G_02267, AFL2G_01451, AFL2G_02890, AFL2G_06789, AFL2G_02831, AFL2G_11612, AFL2G_10095, AFL2G_10811, AFL2G_09339, AFL2G_03220	AFL2G_03444, AFL2G_01224, AFL2G_00771, AFL2G_08141, AFL2G_05405, AFL2G_12522, AFL2G_07578, AFL2G_03178, AFL2G_02691, AFL2G_11848, AFL2G_05185, AFL2G_02432, AFL2G_06793, AFL2G_06792, AFL2G_06744, AFL2G_00102, AFL2G_11672, AFL2G_02285, AFL2G_00039, AFL2G_00037, AFL2G_00023, AFL2G_01745, AFL2G_04356, AFL2G_02162, AFL2G_09190, AFL2G_01684, AFL2G_06417, AFL2G_01585, AFL2G_08480, AFL2G_10746, AFL2G_040…
GO:0065004	protein-DNA complex assembly	P	0.0140049	0.000253365	7	8	736	6901	over	AFL2G_09782, AFL2G_08314, AFL2G_03600, AFL2G_02071, AFL2G_11197, AFL2G_10032, AFL2G_10031	AFL2G_05509, AFL2G_09874, AFL2G_05375, AFL2G_02351, AFL2G_11607, AFL2G_06290, AFL2G_05726, AFL2G_11120
GO:0006520	cellular amino acid metabolic process	P	0.0156705	0.000294344	46	237	697	6672	over	AFL2G_10990, AFL2G_12354, AFL2G_08520, AFL2G_08085, AFL2G_05702, AFL2G_11253, AFL2G_10160, AFL2G_04601, AFL2G_03083, AFL2G_09940, AFL2G_00595, AFL2G_01314, AFL2G_05556, AFL2G_10456, AFL2G_02288, AFL2G_10449, AFL2G_03358, AFL2G_04784, AFL2G_10751, AFL2G_09297, AFL2G_03304, AFL2G_05696, AFL2G_05660, AFL2G_05657, AFL2G_04565, AFL2G_00658, AFL2G_05636, AFL2G_02019, AFL2G_05621, AFL2G_10095, AFL2G_111…	AFL2G_10691, AFL2G_08369, AFL2G_06179, AFL2G_00835, AFL2G_00819, AFL2G_05695, AFL2G_07851, AFL2G_03495, AFL2G_03471, AFL2G_03470, AFL2G_05640, AFL2G_05620, AFL2G_01236, AFL2G_03404, AFL2G_01227, AFL2G_01226, AFL2G_01208, AFL2G_00797, AFL2G_02958, AFL2G_08245, AFL2G_08226, AFL2G_10515, AFL2G_10512, AFL2G_08202, AFL2G_05580, AFL2G_09932, AFL2G_07705, AFL2G_05523, AFL2G_05516, AFL2G_03338, AFL2G_011…
GO:0044445	cytosolic part	C	0.0177175	0.000346319	10	20	733	6889	over	AFL2G_08534, AFL2G_01804, AFL2G_02773, AFL2G_09117, AFL2G_04793, AFL2G_01463, AFL2G_02890, AFL2G_11612, AFL2G_07964, AFL2G_07963	AFL2G_00898, AFL2G_01212, AFL2G_03235, AFL2G_12503, AFL2G_04844, AFL2G_10250, AFL2G_00417, AFL2G_04689, AFL2G_07225, AFL2G_06760, AFL2G_01684, AFL2G_11415, AFL2G_02076, AFL2G_10908, AFL2G_02065, AFL2G_11367, AFL2G_10895, AFL2G_03691, AFL2G_03665, AFL2G_05770
GO:0005992	trehalose biosynthetic process	P	0.018232	0.00037154	5	3	738	6906	over	AFL2G_11236, AFL2G_02267, AFL2G_06498, AFL2G_02575, AFL2G_01428	AFL2G_07888, AFL2G_09601, AFL2G_01429
GO:0048308	organelle inheritance	P	0.018232	0.00037154	5	3	738	6906	over	AFL2G_08510, AFL2G_05235, AFL2G_02812, AFL2G_11911, AFL2G_10032	AFL2G_03443, AFL2G_08035, AFL2G_05717
GO:0003825	alpha,alpha-trehalose-phosphate synthase (UDP-forming) activity	F	0.0190934	0.000407111	4	1	739	6908	over	AFL2G_11236, AFL2G_06498, AFL2G_02575, AFL2G_01428	AFL2G_01429
GO:0004084	branched-chain-amino-acid transaminase activity	F	0.0190934	0.000407111	4	1	739	6908	over	AFL2G_04784, AFL2G_04849, AFL2G_00912, AFL2G_04017	AFL2G_05348
GO:0016192	vesicle-mediated transport	P	0.0202302	0.000441708	22	84	721	6825	over	AFL2G_01829, AFL2G_02904, AFL2G_04614, AFL2G_11231, AFL2G_01199, AFL2G_04790, AFL2G_09767, AFL2G_06922, AFL2G_02879, AFL2G_08486, AFL2G_05665, AFL2G_06748, AFL2G_02813, AFL2G_03449, AFL2G_00950, AFL2G_02321, AFL2G_03403, AFL2G_06218, AFL2G_10032, AFL2G_01898, AFL2G_05785, AFL2G_01060	AFL2G_00868, AFL2G_00867, AFL2G_08306, AFL2G_00804, AFL2G_03480, AFL2G_01273, AFL2G_01270, AFL2G_00743, AFL2G_07718, AFL2G_05535, AFL2G_05528, AFL2G_03334, AFL2G_10491, AFL2G_10481, AFL2G_00684, AFL2G_10438, AFL2G_08123, AFL2G_10406, AFL2G_09880, AFL2G_09873, AFL2G_07667, AFL2G_07641, AFL2G_09808, AFL2G_00572, AFL2G_08035, AFL2G_08013, AFL2G_09781, AFL2G_07569, AFL2G_05356, AFL2G_05328, AFL2G_031…
GO:0042221	response to chemical stimulus	P	0.0213086	0.000474115	14	40	729	6869	over	AFL2G_02456, AFL2G_01334, AFL2G_00595, AFL2G_04481, AFL2G_07063, AFL2G_02879, AFL2G_03487, AFL2G_02831, AFL2G_02816, AFL2G_07674, AFL2G_02321, AFL2G_10383, AFL2G_02189, AFL2G_01522	AFL2G_08285, AFL2G_00792, AFL2G_02811, AFL2G_08106, AFL2G_02803, AFL2G_05414, AFL2G_01044, AFL2G_10391, AFL2G_10356, AFL2G_08035, AFL2G_10324, AFL2G_02721, AFL2G_05369, AFL2G_02610, AFL2G_05296, AFL2G_11860, AFL2G_02432, AFL2G_09437, AFL2G_09429, AFL2G_06678, AFL2G_12085, AFL2G_06644, AFL2G_06618, AFL2G_02242, AFL2G_02233, AFL2G_11556, AFL2G_04343, AFL2G_02162, AFL2G_02147, AFL2G_09108, AFL2G_109…
GO:0031982	vesicle	C	0.0220265	0.000499249	9	17	734	6892	over	AFL2G_02904, AFL2G_04614, AFL2G_00575, AFL2G_01199, AFL2G_04790, AFL2G_06922, AFL2G_03449, AFL2G_10047, AFL2G_10032	AFL2G_01270, AFL2G_08220, AFL2G_00743, AFL2G_10473, AFL2G_10406, AFL2G_07667, AFL2G_07641, AFL2G_02588, AFL2G_02514, AFL2G_06768, AFL2G_06700, AFL2G_01827, AFL2G_04317, AFL2G_02006, AFL2G_01467, AFL2G_05798, AFL2G_01340
GO:0005840	ribosome	C	0.0226159	0.000522014	18	62	725	6847	over	AFL2G_10991, AFL2G_08534, AFL2G_11253, AFL2G_11252, AFL2G_05211, AFL2G_04793, AFL2G_10751, AFL2G_02569, AFL2G_01463, AFL2G_05660, AFL2G_06592, AFL2G_02319, AFL2G_04800, AFL2G_02189, AFL2G_09663, AFL2G_06847, AFL2G_10304, AFL2G_05739	AFL2G_05610, AFL2G_11005, AFL2G_08299, AFL2G_00790, AFL2G_08243, AFL2G_00753, AFL2G_09981, AFL2G_07791, AFL2G_09941, AFL2G_03389, AFL2G_02877, AFL2G_10430, AFL2G_09884, AFL2G_01014, AFL2G_08016, AFL2G_07584, AFL2G_05339, AFL2G_03127, AFL2G_10215, AFL2G_02606, AFL2G_00417, AFL2G_00401, AFL2G_05270, AFL2G_02541, AFL2G_10117, AFL2G_10108, AFL2G_09576, AFL2G_05126, AFL2G_06817, AFL2G_04626, AFL2G_050…
GO:0006091	generation of precursor metabolites and energy	P	0.0226159	0.000522014	18	62	725	6847	over	AFL2G_11260, AFL2G_01313, AFL2G_07735, AFL2G_10906, AFL2G_03815, AFL2G_06982, AFL2G_02267, AFL2G_05502, AFL2G_01451, AFL2G_08164, AFL2G_02890, AFL2G_09204, AFL2G_11646, AFL2G_11612, AFL2G_10095, AFL2G_02670, AFL2G_09339, AFL2G_07953	AFL2G_00861, AFL2G_00860, AFL2G_07888, AFL2G_03488, AFL2G_02930, AFL2G_09999, AFL2G_07705, AFL2G_01110, AFL2G_01109, AFL2G_10440, AFL2G_08141, AFL2G_10405, AFL2G_07689, AFL2G_09806, AFL2G_01091, AFL2G_05405, AFL2G_12522, AFL2G_09778, AFL2G_07578, AFL2G_03178, AFL2G_05329, AFL2G_12478, AFL2G_12470, AFL2G_02691, AFL2G_04829, AFL2G_00428, AFL2G_02577, AFL2G_10161, AFL2G_10152, AFL2G_05185, AFL2G_046…
GO:0005937	mating projection	C	0.0316429	0.000774817	6	7	737	6902	over	AFL2G_00575, AFL2G_00367, AFL2G_02879, AFL2G_02312, AFL2G_10032, AFL2G_01526	AFL2G_08221, AFL2G_09892, AFL2G_00572, AFL2G_10128, AFL2G_01937, AFL2G_05986, AFL2G_09012
GO:0006184	GTP catabolic process	P	0.0330479	0.000831522	18	65	725	6844	over	AFL2G_09968, AFL2G_12346, AFL2G_09152, AFL2G_06671, AFL2G_01997, AFL2G_09767, AFL2G_03699, AFL2G_06483, AFL2G_00821, AFL2G_08114, AFL2G_03487, AFL2G_02812, AFL2G_03436, AFL2G_07674, AFL2G_00950, AFL2G_11911, AFL2G_01526, AFL2G_02927	AFL2G_08388, AFL2G_10651, AFL2G_05698, AFL2G_03465, AFL2G_05624, AFL2G_00768, AFL2G_08239, AFL2G_00715, AFL2G_00710, AFL2G_01180, AFL2G_07713, AFL2G_03324, AFL2G_10471, AFL2G_02805, AFL2G_09892, AFL2G_01099, AFL2G_10391, AFL2G_02781, AFL2G_10336, AFL2G_02715, AFL2G_07577, AFL2G_05399, AFL2G_07551, AFL2G_03158, AFL2G_02696, AFL2G_02662, AFL2G_04821, AFL2G_06994, AFL2G_06989, AFL2G_06915, AFL2G_025…
GO:0007067	mitosis	P	0.0412968	0.00105625	10	24	733	6885	over	AFL2G_12347, AFL2G_05573, AFL2G_00587, AFL2G_01997, AFL2G_06491, AFL2G_09586, AFL2G_02822, AFL2G_04087, AFL2G_01526, AFL2G_01524	AFL2G_00725, AFL2G_05553, AFL2G_08178, AFL2G_02846, AFL2G_01080, AFL2G_01009, AFL2G_02790, AFL2G_09774, AFL2G_04624, AFL2G_02447, AFL2G_08936, AFL2G_04531, AFL2G_07107, AFL2G_06609, AFL2G_02229, AFL2G_11473, AFL2G_03852, AFL2G_02036, AFL2G_05986, AFL2G_09012, AFL2G_11246, AFL2G_11210, AFL2G_10718, AFL2G_03527
GO:0065007	biological regulation	P	0.0436549	0.00112564	112	768	631	6141	over	AFL2G_01392, AFL2G_02119, AFL2G_08534, AFL2G_02467, AFL2G_02100, AFL2G_10982, AFL2G_10980, AFL2G_08523, AFL2G_01378, AFL2G_05702, AFL2G_02446, AFL2G_07421, AFL2G_12330, AFL2G_03882, AFL2G_00704, AFL2G_03878, AFL2G_11231, AFL2G_01331, AFL2G_11227, AFL2G_06311, AFL2G_06671, AFL2G_03857, AFL2G_08835, AFL2G_00595, AFL2G_00587, AFL2G_00586, AFL2G_06648, AFL2G_02745, AFL2G_07715, AFL2G_08350, AFL2G_077…	AFL2G_10696, AFL2G_10694, AFL2G_08396, AFL2G_10691, AFL2G_10690, AFL2G_10677, AFL2G_10666, AFL2G_06174, AFL2G_10642, AFL2G_08342, AFL2G_08335, AFL2G_08332, AFL2G_08330, AFL2G_00855, AFL2G_08327, AFL2G_08321, AFL2G_06146, AFL2G_06144, AFL2G_10615, AFL2G_06136, AFL2G_06135, AFL2G_00834, AFL2G_08307, AFL2G_08306, AFL2G_08303, AFL2G_08302, AFL2G_06107, AFL2G_00807, AFL2G_00804, AFL2G_07893, AFL2G_078…
