# Supplementary material for: Characterization of Natural Antisense Transcript, Sclerotia Development and Secondary Metabolism by Strand-Specific RNA Sequencing of Aspergillus flavus
Source: PLoS One. 2014 May 21;9(5):e97814. doi: 10.1371/journal.pone.0097814 (PMC4029826; doi:10.1371/journal.pone.0097814)
Supplement: Table S8 — Genes related to asexual and sexual reproduction in A. flavus. (XLS) [file pone.0097814.s011.xls]

## Sheet: Genes related with reproduction
Gene	Function	A. niger	A. nidulans	A. fumigatus	A. oryzae	A. flavus	log2(Fold_change) normalized (Mycelia versus Sclerotia)	p-value	Signature(p-value < 0.001)
Signal Transduction - Asexual Reproduction
fluG	Similarity to glutamine synthetase; signalling molecule	An14g03390	AN4819.2	Afu3g07140	AO090020000217	AFL2G_11076	1.97499	1.2731e-202	TRUE
gprD	Receptor prevents improper sexual development	An02g01560	AN3387.2	Afu2g12640	AO090026000360	AFL2G_06900	-2.51908	1.05881e-45	TRUE
fphA	Red light phytochrome	An14g02970	AN9008.2	89.m01927	AO070336000118	AFL2G_07412	-1.46724	1.46515e-142	TRUE
fadA (GPA1)	Alpha-subunit G protein	An08g06130	AN0651.2	Afu1g13140	AO090012000577	AFL2G_00715	0.576007	1.06226e-08	TRUE
GanB	Alpha-subunit G protein	An08g05820	AN1016.2	Afu1g12930	AO090012000600	AFL2G_03487	-0.853216	1.32514e-75	TRUE
sfaD (STE 4)	Beta-subunit G protein	An18g02090	AN0081.2	Afu5g12210	AO090120000339	AFL2G_06048	-0.534656	0.000908072	TRUE
flbA	Regulator of G-protein signalling	An02g03160	AN5893.2	Afu2g11180	AO090026000532	AFL2G_06752	-0.372105	6.08362e-16	TRUE
flbB	Transcription factor	An15g03710				AFL2G_06507	1.4403	1.01566e-153	TRUE
rgsA	Regulator of G-protein signalling	An18g06110	AN5755.2	Afu6g06860	AO090003000066	AFL2G_02880	-3.51482	0	TRUE
flbC	Putative regulator containing two zinc-fingers	An02g05420	AN2421.2	Afu2g13770	AO090026000200	AFL2G_07046	2.10611	1.23089e-121	TRUE
flbD	strong similarity to myb-like DNA binding protein	An01g04830	AN0279.2	Afu1g03210	AO090005000765	AFL2G_00748	0.254255	4.43374e-08	TRUE
flbE	Activator functionally associated with FlbB	An08g07210				AFL2G_04310	1.09521	7.81823e-15	TRUE
sakA	MAP kinase represses sexual development	An08g05850	AN1017.2	70.m15235	AO070343000598	AFL2G_06243	3.65912	4.13524e-20	TRUE
steC (STE11)	Serine/threonine protein kinase MKKK	An17g01280	AN2269.2	Afu5g06420	AO090009000610	AFL2G_10116	0.908386	4.03943e-43	TRUE
cyaA	adenylate cyclase	An11g01520	AN3913.2	Afu6g08520	AO090001000512	AFL2G_09157	0.615948	1.07534e-73	TRUE
pkaR	protein kinase A regulatory subunit	An16g03740	AN4987.2	Afu3g10000	AO090003000534	AFL2G_02467	1.40819	1.56628e-165	TRUE
rasA	RAS protein A. fumigatus	An01g02320	AN0182.2	Afu5g11230	AO090026000726	AFL2G_06591	1.56731	2.42984e-68	TRUE
rasB	RAS protein A. fumigatus	An05g00370	AN5832.2	Afu2g07770	AO090011000918	AFL2G_05624	1.598	4.89338e-55	TRUE
laeA	Methyltransferase LaeA		ANIA_00807	AFUA_1G14660		AFL2G_02504	2.14473	3.17448e-168	TRUE
Conidiophore Development
brlA	Zn (II) finger transcription factor (transition stalk to vesicle)	An01g10540	AN0973.2	Afu1g16590	AO090005001041	AFL2G_00999	4.29687	1.09292e-105	TRUE
abaA /tec1	ATTS/TEA DNA binding domain transcription regulator	An01g03750	AN0422.2	Afu1g04830	AO090166000101	AFL2G_02163	1.97609	2.9327e-55	TRUE
stuA /phd1	APSES-transcription factor (spatial expression of abaA)	An05g00480	AN5836.2	Afu2g07900	AO090011000905	AFL2G_05613	0.367366	5.02625e-139	TRUE
wetA	Probable regulator of spore maturation	An01g08900	AN1937.2	Afu4g13230	AO090009000260	AFL2G_10409	4.2668	3.18536e-28	TRUE
medA	Transcription factor	An02g02150	AN6230.2	Afu2g13260	AO090026000285	AFL2G_06967	0.915286	1.52848e-100	TRUE
dopA	Leucine zipper-like domain regulator (initiation conidiogenesis)	An11g04750	AN2094.2	Afu2g05020	AO090003000304	AFL2G_02676	0.684756	2.76127e-41	TRUE
devR	bHLH transcription factor (phialide development)	An15g03490	AN7552.2	Afu2g14800	AO090026000797	AFL2G_06520	0.925675	4.89572e-83	TRUE
hymA /hym1	Cell cycle regulation and polarity	An02g08420	AN3095.2	Afu3g12480	AO090005000720	AFL2G_00709	2.44685	1.32153e-56	TRUE
apsA	Microtuble-cortex interaction (nuclear migration into metulae)	An15g02740	AN7757.2	Afu5g07710	AO090701000677	AFL2G_07861	-1.04671	2.11695e-145	TRUE
apsB	Spindle pole associated protein (nuclear migration into metulae)	An06g01620	AN3724.2	Afu6g12460	AO090009000166	AFL2G_10488	0.756714	1.16162e-07	TRUE
csnD	Signalosome subunit 4 (regulation of conidiophore number)	An16g07210	AN1539.2	Afu8g05500	AO090005000595	AFL2G_00592	1.90978	4.06497e-130	TRUE
csnE	Signalosome subunit 5 (regulation of conidiophore number)	An15g06660	AN2129.2	Afu2g16250	AO090102000238		#N/A	#N/A	#N/A
phiA	Strong similarity to hypothetical cell wall protein binB	An14g01820	AN8333.2	Afu3g03060	AO090003001484	AFL2G_11342	#N/A	#N/A	#N/A
rodA	Hydrophobin (spore coat)	An04g08500	AN8803.2	Afu5g09580	AO090020000588	AFL2G_01656	3.92976	9.88336e-32	TRUE
dewA	Hydrophobin (spore coat)	An03g02400	AN8006.2	No definite match	AO090701000610	AFL2G_06221	#N/A	#N/A	#N/A
yA	Laccase (pigment biosynthesis)	An01g13660	AN0878.2	Afu1g15670	AO090005001177	AFL2G_01113	9.82043	7.76036e-82	TRUE
wA	Polyketide synthase (pigment biosynthesis)	An12g02050	AN0523.2	Afu3g02570	AO090010000114	AFL2G_11372	#N/A	#N/A	#N/A
ppoA	Fatty acid oxygenase for Psi factor production	An04g05880	AN1967.2	Afu4g10770	AO090003001138	AFL2G_01904	-3.31943	0	TRUE
ppoB	Fatty acid oxygenase for Psi factor production	No definite match	AN6320.2	No definite match	AO070319000035		#N/A	#N/A	#N/A
ppoC	Fatty acid oxygenase for Psi factor production	An02g07930	AN5028.2	Afu3g12120	AO090003000772	AFL2G_02242	3.77948	0	TRUE
Gz ppoD	Fatty acid oxygenase	An12g01320	No definite match	No definite match	AO070303000046	AFL2G_03725	0.397472	2.84805e-130	TRUE
PrpA	Poly(ADP)-ribose polymerase	An18g01170				AFL2G_02633	-1.56068	9.57142e-60	TRUE
spoC1	Conidium-specific protein	An08g03090				AFL2G_07680	-0.119528	0.00857934	FALSE
UgeA	UDP-glucose 4-epimerase	An14g03820				AFL2G_11626	1.3429	2.02815e-221	TRUE
UgmA	UDP-galactopyranose mutase	An02g08660				AFL2G_06416	1.43672	0.108221	FALSE
Mating Processes
MAT-1 (MAT-alpha1)	Mating-type (alpha-box domain transcriptional activator)	An11g10180	AN2755.2	Not found	20164.m00251	AFL2G_11189	-1.80032	0.0018679	FALSE
MAT-2	Mating-type (HMG-box transcriptional activator)	Not found	AN4734.2	59.m09249	Not found		#N/A	#N/A	#N/A
ppgA (MFalpha 1 & 2)	Pheromone precursor (alpha-factor like)	An18g06770	AN5791.2	69.m14805	20086.m00080	AFL2G_02931	0.522193	0.0153551	FALSE
ppgB (MFa1, MFa2)	Pheromone precursor (a-factor like)	Ambiguous	Ambiguous	Not found	Not found		#N/A	#N/A	#N/A
(KEX1)	Carboxypeptidase alpha-factor processing	An08g00430	AN1384.2	70.m14837	20080.m00038	AFL2G_01517	0.691196	4.29049e-30	TRUE
kexB (KEX2)	Endoprotease for alpha-factor processing	An01g08530	AN3583.2	58.m07381	20179.m00626	AFL2G_10381	0.665194	9.71476e-27	TRUE
(STE13)	Dipeptidyl aminopeptidase for alpha-factor processing	An02g11420	AN2946.2	59.m09093	20174.m00466	AFL2G_01384	1.69679	7.73565e-218	TRUE
(STE23)	Dipeptidyl aminopeptidase for a-factor processing	An16g01860	AN8044.2	53.m03900	20129.m00210	AFL2G_01751	0.608118	1.00484e-23	TRUE
(RCE1)	CAAX prenyl proteasea-factor C-terminal processing	An14g03420	AN6528.2	62.m03116	20107.m00091	AFL2G_05704	0.0765477	0.375236	FALSE
(STE24)	CAAX prenyl protease a-factor C and N-terminal processing	An04g01950		58.m07859	20142.m00264	AFL2G_04628	-0.0284339	0.511569	FALSE
(RAM1/STE16)	CAAX-farnesyltransferase beta subunit;a-factor modification	An04g06620	AN2002.2	58.m07610	20138.m00208	AFL2G_01858	0.947189	1.41124e-48	TRUE
(RAM2)	CAAX-farnesyltransferase alpha subunit; a-factor modification	An04g02210	AN3867.2	58.m07839	20142.m00239	AFL2G_04602	2.98453	7.29323e-165	TRUE
(STE14)	CAAX-prenyl cysteine carboxymethyltransferase; a-factor modification	An12g03660	AN6162.2	72.m19009	20177.m00422	AFL2G_05571	1.5852	2.46921e-31	TRUE
atrD (STE6)	ATP-dependent efflux pump for a-factor like pheromone	An04g03690	AN2300.2	58.m08958	20136.m00137	AFL2G_04490	-0.747999	6.10098e-05	TRUE
Signal Transduction - Sexual Reproduction
preB/gprA (STE 2)	Pheromone Receptor (for alpha-factor like pheromone)	An09g04180	AN2520.2	59.m08468	20123.m00180	AFL2G_07807	-0.264753	0.17051	FALSE
preA/gprB (STE 3)	Pheromone Receptor (fora-factor like pheromone)	An03g03890	AN7743.2	71.m15771	20162.m00356	AFL2G_06286	-5.65061	0	TRUE
gprD	Receptor prevents improper sexual development	An02g01560	AN3387.2	72.m19372	20141.m00118	AFL2G_06900	-2.51908	1.05881e-45	TRUE
fadA (GPA1)	Alpha-subunit G protein	An08g06130	AN0651.2	70.m15256	20180.m01174	AFL2G_03465	-0.0810015	0.108648	FALSE
sfaD (STE 4)	Beta-subunit G protein	An18g02090	AN0081.2	71.m15359	20148.m00279	AFL2G_08346	-0.269969	6.2997e-10	TRUE
gpgA (STE18)	Gamma-subunit G protein	Partial sequence	AN2742.2	54.m06689	20175.m00541	AFL2G_04555	2.02213	5.94293e-165	TRUE
(STE20)	Serine/threonine protein kinase MKKKK	An11g04320	AN2067.2	57.m05766	20178.m00629	AFL2G_02712	-0.0712699	0.0723274	FALSE
steC (STE11)	Serine/threonine protein kinase MKKK	An17g01280	AN2269.2	71.m15914	20132.m00123	AFL2G_10116	0.908386	4.03943e-43	TRUE
STE7	Serine/threonine protein kinase MKK	An11g10690	AN3422.2	59.m09275	20164.m00222	AFL2G_11213	2.02778	4.94491e-98	TRUE
mpkB (FUS3)	Mitogen-activated protein kinase MK	An08g10670	AN3719.2	69.m15727	20178.m00764	AFL2G_01080	2.10956	3.1447e-25	TRUE
steA (STE12)	Transcriptional Activator. Homeodomain DNA binding	An17g01580	AN2290.2	71.m15938	20132.m00151	AFL2G_10091	1.32623	0	TRUE
(STE50)	Pheromone adaptation feedback response	An04g09220	AN7252.2	72.m19797	20134.m00115	AFL2G_09556	0.365232	1.36915e-12	TRUE
(FAR1)	Cell cycle arrest in G1/various other roles					AFL2G_04798	3.17613	0	TRUE
Nc ham-2 (FAR11)	Transmembrane protein required for mating cell fusion	An15g01470	AN6611.2	62.m03182	20163.m00245	AFL2G_05794	1.68322	4.59393e-111	TRUE
fphA	Red light phytochrome	An14g02970	AN9008.2	89.m01927	20173.m00405	AFL2G_07412	-1.46724	1.46515e-142	TRUE
sakA	MAP kinase represses sexual development	An08g05850	AN1017.2	70.m15235	20180.m01196	AFL2G_06243	3.65912	4.13524e-20	TRUE
Ascomata (Fruit Body) Development
veA	Velvet activator induces sexual reproduction A. nidulans	An08g05100	AN1052.2	70.m15191	20173.m00346	AFL2G_07468	1.20945	8.90681e-260	TRUE
nsdC	Crz1p contains zinc finger motifs and binds specifically to the CDRE	An13g00370	AN4263.2	AFUA_7G03910	AO090026000824	AFL2G_06495	-1.54073	0	TRUE
nsdD	GATA-transcription factor, light regulation	An02g09610	AN3152.2	59.m08512	20010.m00003	AFL2G_03635	-0.994228	1.27822e-162	TRUE
csnD	Signalosome subunit 4, regulation of sexual development	An16g07210	AN1539.2	55.m03058	20171.m00527	AFL2G_00592	1.90978	4.06497e-130	TRUE
csnE	Signalosome subunit 5, regulation of sexual development	An15g06660	AN2129.2	72.m19712	20115.m00100		#N/A	#N/A	#N/A
rosA	Binuclear zinc transcription factor		AN5170.2	69.m14866	20084.m00028	AFL2G_01801	6.84444	0	TRUE
dopA	Leucine zipper-like domain regulator (initiation morphogenesis)	An11g04750	AN2094.2	57.m05797	20178.m00666	AFL2G_02676	0.684756	2.76127e-41	TRUE
pro1	Cys6-Zn2 transcriptional activator; maturation ascomata	An04g07400	AN1848.2	58.m07662	20129.m00151	AFL2G_01801	6.84444	0	TRUE
pro11	WD40 scaffold protein; regulation fruit body formation	An16g01520	AN8071.2	53.m03924	20167.m00272	AFL2G_01722	0.583121	2.894e-24	TRUE
mutA	Mutanase, cell wall turnover during sexual development	An06g00510	AN7349.2	57.m05694	20150.m00367	AFL2G_02656	-1.45567	1.48326e-08	TRUE
stuA	APSES-transcription factor	An05g00480	AN5836.2	72.m19916	20177.m00377	AFL2G_05613	0.367366	5.02625e-139	TRUE
medA	Transcription factor	An02g02150	AN6230.2	72.m19977	20141.m00193	AFL2G_06967	0.915286	1.52848e-100	TRUE
Nc asd-1	Ascus development; rhamnogalacuronase B	An14g01130	AN7135.2	89.m02015	20153.m00219	AFL2G_05136	0.822906	1.59061e-06	TRUE
Nc asd-4/areB	Ascus development; GATA-Zn finger transcription factor	An02g02240	AN6221.2	72.m19434	20141.m00163	AFL2G_06945	1.20949	4.02262e-75	TRUE
Nc mei-3 (Sc RAD52)	meiosis defective;		uvsC	uvsC	uvsC	AFL2G_10459	-2.13775	0	TRUE
Um rum1		repressor of b mating type regulated genes	AN8211.2	53.m03763	20147.m00252	AFL2G_09928	0.267	2.61438e-09	TRUE
Um umc1		MADS-box TF, modulator of pheromone-inducible gene expression	AN8676.2	62.m03394	20152.m00250	AFL2G_08127	0.887994	2.6355e-169	TRUE
Pa cro1 (Sc SHE4)		regulator of myosin function;required for syncytial to cellular transition	AN0135.2	71.m15419	20158.m00313	AFL2G_06639	2.27052	0	TRUE
Pa cro1 (SHE4)	Regulator of myosin; required for syncytial to cellular transition	An18g03150	AN0135.2	71.m15419	20158.m00313	AFL2G_06639	2.27052	0	TRUE
esdC	Required for sexual development in A. nidulans	An12g00710	AN9121.2	66.m04577	20169.m00374	AFL2G_07898	2.0243	0	TRUE
ppoA	Fatty acid oxygenase for Psi factor production	An04g05880	AN1967.2	58.m07572	20138.m00158	AFL2G_01904	-3.31943	0	TRUE
ppoB	Fatty acid oxygenase for Psi factor production	No definite match	AN6320.2	No definite match	20156.m00214		#N/A	#N/A	#N/A
ppoC	Fatty acid oxygenase for Psi factor production	An02g07930	AN5028.2	59.m09493	20175.m00495	AFL2G_02242	3.77948	0	TRUE
Gz ppoD	Fatty acid oxygenase	An12g01320	No definite match	No definite match	20140.m00151	AFL2G_03725	0.397472	2.84805e-130	TRUE
Partial gene list were derived from the following two references: (1) Nitsche BM, Jorgensen TR, Akeroyd M, Meyer V, Ram AF: The carbon starvation response of Aspergillus niger during submerged cultivation: insights from the transcriptome and secretome. BMC genomics 2012, 13:380. (2) Pel HJ, de Winde JH, Archer DB, Dyer PS, Hofmann G, Schaap PJ, Turner G, de Vries RP, Albang R, Albermann K et al: …

## Sheet: NATs in reproductive genes
Gene	Function	Natural antisense transcript (NAT)
		Mycelia state	Sclerotia state
AFL2G_07412 (fphA)	Red light phytochrome	-	+
AFL2G_03487 (GanB)	Alpha-subunit G protein	-	+
AFL2G_02467 (pkaR)	protein kinase A regulatory subunit	+	-
AFL2G_06591 (rasA)	RAS protein A. fumigatus	+	-
AFL2G_10409 (wetA)	Probable regulator of spore maturation	-	+
AFL2G_07861 (apsA)	Microtuble-cortex interaction (nuclear migration into metulae)	-	+
AFL2G_02242 (ppoC)	Fatty acid oxygenase for Psi factor production	+	-
AFL2G_01517 (KEX1)	Carboxypeptidase alpha-factor processing	+	-
AFL2G_01384 (STE13)	Dipeptidyl aminopeptidase for alpha-factor processing	+	-
AFL2G_01858 (RAM1/STE16)	CAAX-farnesyltransferase beta subunit;a-factor modification	-	+
AFL2G_06286 (preA/gprB (STE 3))	Pheromone Receptor (fora-factor like pheromone)	-	+
AFL2G_08346 (sfaD (STE 4))	Beta-subunit G protein	+	+
AFL2G_02712 (STE20)	Serine/threonine protein kinase MKKKK	-	+
AFL2G_11213 (STE7)	Serine/threonine protein kinase MKK	+	-
AFL2G_07468 (veA)	Velvet activator induces sexual reproduction A. nidulans	+	+
AFL2G_03635 (nsdD)	GATA-transcription factor, light regulation	-	+
AFL2G_06945 (Nc asd-4/areB)	Ascus development; GATA-Zn finger transcription factor	+	-
AFL2G_06639 (Pa cro1 (SHE4))	Regulator of myosin; required for syncytial to cellular transition	+	+
AFL2G_04798(FAR1)	Cell cycle arrest in G1/various other roles	+	-
AFL2G_06639 (Pa cro1 (Sc SHE4))	regulator of myosin function;required for syncytial to cellular transition	+	+
AFL2G_06507 (flbB)	Transcription factor	-	+
AFL2G_04310 (flbE)	Activator functionally associated with FlbB	+	-
"+" represents the occurence of NAT, and "-" represents the absence of NAT
AFL2G_10409 (wetA) has a NAT when NAT prediction was done in the genes whose expression are higher than RPKM of 2
