# Supplementary material for: Characterization of Natural Antisense Transcript, Sclerotia Development and Secondary Metabolism by Strand-Specific RNA Sequencing of Aspergillus flavus
Source: PLoS One. 2014 May 21;9(5):e97814. doi: 10.1371/journal.pone.0097814 (PMC4029826; doi:10.1371/journal.pone.0097814)
Supplement: Table S9 — Genes expressed differentially between A. flavus mycelia and sclerotia states. (XLS) [file pone.0097814.s012.xls]

## Sheet: DEGs of mycelia and sclerotia
Gene	Mycelia state	Sclerotia state	log2(Fold_change)	log2(Fold_change) normalized	z-score	p-value	q-value(Benjamini et al. 1995)	q-value(Storey et al. 2003)	Signature(p-value < 0.001)
AFL2G_08573	2808	655646	-7.86723	-8.01547	-815.684	0	0	0	TRUE
AFL2G_08614	327440	889	8.52483	8.37659	536.985	0	0	0	TRUE
AFL2G_10344	2309	211752	-6.51896	-6.6672	-486.664	0	0	0	TRUE
AFL2G_08389	696	230159	-8.36933	-8.51757	-470.204	0	0	0	TRUE
AFL2G_02103	1133	198474	-7.45266	-7.6009	-456.772	0	0	0	TRUE
AFL2G_11477	2897	138545	-5.57965	-5.72789	-397.939	0	0	0	TRUE
AFL2G_11537	429	136547	-8.3142	-8.46244	-363.21	0	0	0	TRUE
AFL2G_00933	313	142689	-8.8325	-8.98073	-360.169	0	0	0	TRUE
AFL2G_01995	143941	289	8.96019	8.81195	347.176	0	0	0	TRUE
AFL2G_07373	236898	48	12.2689	12.1207	345.249	0	0	0	TRUE
AFL2G_02346	904	99216	-6.77811	-6.92635	-330.712	0	0	0	TRUE
AFL2G_04980	7135	103928	-3.86453	-4.01277	-325.114	0	0	0	TRUE
AFL2G_01904	10775	97060	-3.17119	-3.31943	-293.139	0	0	0	TRUE
AFL2G_02406	1058	74947	-6.14646	-6.2947	-291.429	0	0	0	TRUE
AFL2G_00935	166	97125	-9.19252	-9.34075	-290.34	0	0	0	TRUE
AFL2G_07645	495	78156	-7.30278	-7.45102	-288.277	0	0	0	TRUE
AFL2G_01386	65688	1894	5.11612	4.96788	257.439	0	0	0	TRUE
AFL2G_05806	523	60336	-6.85006	-6.9983	-257.309	0	0	0	TRUE
AFL2G_08114	192328	59375	1.69564	1.5474	249.134	0	0	0	TRUE
AFL2G_10095	1008	46868	-5.53904	-5.68727	-231.314	0	0	0	TRUE
AFL2G_09641	14303	75186	-2.39415	-2.54239	-226.093	0	0	0	TRUE
AFL2G_00157	306	46741	-7.25501	-7.40325	-223.326	0	0	0	TRUE
AFL2G_06427	70476	44	10.6454	10.4972	216.059	0	0	0	TRUE
AFL2G_04308	60656	6154	3.30105	3.15281	215.096	0	0	0	TRUE
AFL2G_04992	372	41932	-6.81661	-6.96484	-214.708	0	0	0	TRUE
AFL2G_07888	55426	4813	3.52555	3.37732	211.826	0	0	0	TRUE
AFL2G_06393	37957	921	5.36502	5.21678	196.783	0	0	0	TRUE
AFL2G_03398	1520	35132	-4.53064	-4.67888	-196.223	0	0	0	TRUE
AFL2G_08616	38077	1117	5.09122	4.94298	195.828	0	0	0	TRUE
AFL2G_00263	11	76183	-12.7577	-12.906	-191.521	0	0	0	TRUE
AFL2G_11612	2644	36233	-3.77651	-3.92475	-190.509	0	0	0	TRUE
AFL2G_02415	394	30970	-6.29653	-6.44477	-186.841	0	0	0	TRUE
AFL2G_01546	32932	873	5.23736	5.08913	182.805	0	0	0	TRUE
AFL2G_05160	8764	47950	-2.45187	-2.60011	-182.73	0	0	0	TRUE
AFL2G_05481	25	50051	-10.9673	-11.1155	-182.34	0	0	0	TRUE
AFL2G_01816	2515	32265	-3.68134	-3.82958	-178.327	0	0	0	TRUE
AFL2G_05096	523	27729	-5.72844	-5.87668	-177.89	0	0	0	TRUE
AFL2G_10383	32942	1458	4.49787	4.34963	177.641	0	0	0	TRUE
AFL2G_08714	232	28927	-6.96215	-7.11039	-177.514	0	0	0	TRUE
AFL2G_11952	337	27816	-6.36702	-6.51526	-176.832	0	0	0	TRUE
AFL2G_05384	4661	36641	-2.97475	-3.12299	-175.186	0	0	0	TRUE
AFL2G_02267	32896	2052	4.00281	3.85457	171.413	0	0	0	TRUE
AFL2G_10870	72024	18528	1.95877	1.81053	169.961	0	0	0	TRUE
AFL2G_11613	213	24645	-6.8543	-7.00254	-164.406	0	0	0	TRUE
AFL2G_00140	4	73866	-14.1726	-14.3209	-163.758	0	0	0	TRUE
AFL2G_10979	28351	1399	4.34093	4.19269	163.228	0	0	0	TRUE
AFL2G_06250	12161	48176	-1.98605	-2.13429	-163.009	0	0	0	TRUE
AFL2G_06390	26122	269	6.60152	6.45328	162.972	0	0	0	TRUE
AFL2G_10816	579	22994	-5.31155	-5.45979	-161.774	0	0	0	TRUE
AFL2G_06099	14170	50422	-1.83121	-1.97945	-158.889	0	0	0	TRUE
AFL2G_02468	4271	30090	-2.81664	-2.96488	-154.894	0	0	0	TRUE
AFL2G_03855	40553	89034	-1.13455	-1.28279	-154.585	0	0	0	TRUE
AFL2G_04650	49477	10609	2.22147	2.07323	154.047	0	0	0	TRUE
AFL2G_10313	1099	21623	-4.2983	-4.44654	-152.293	0	0	0	TRUE
AFL2G_11013	21868	356	5.9408	5.79256	150.082	0	0	0	TRUE
AFL2G_08106	23842	1322	4.17271	4.02447	147.926	0	0	0	TRUE
AFL2G_11054	10	38747	-11.9199	-12.0681	-147.675	0	0	0	TRUE
AFL2G_11475	2547	23315	-3.19439	-3.34263	-143.957	0	0	0	TRUE
AFL2G_04481	27454	2868	3.2589	3.11066	143.763	0	0	0	TRUE
AFL2G_12331	20401	670	4.92833	4.7801	142.57	0	0	0	TRUE
AFL2G_00158	910	18592	-4.35267	-4.50091	-141.599	0	0	0	TRUE
AFL2G_12310	27344	3078	3.15116	3.00292	141.117	0	0	0	TRUE
AFL2G_07898	42769	9487	2.17254	2.0243	141.019	0	0	0	TRUE
AFL2G_03226	22101	69	8.3233	8.17506	140.904	0	0	0	TRUE
AFL2G_11860	25352	2440	3.37715	3.22891	140.487	0	0	0	TRUE
AFL2G_04519	20450	952	4.425	4.27676	139.354	0	0	0	TRUE
AFL2G_11419	18744	383	5.61294	5.4647	138.747	0	0	0	TRUE
AFL2G_03424	24656	2392	3.36565	3.21741	138.326	0	0	0	TRUE
AFL2G_07098	744	16970	-4.51154	-4.65978	-136.25	0	0	0	TRUE
AFL2G_00233	20256	72	8.13614	7.9879	136.151	0	0	0	TRUE
AFL2G_02880	1912	19721	-3.36658	-3.51482	-135.116	0	0	0	TRUE
AFL2G_00429	6818	30097	-2.1422	-2.29044	-134.525	0	0	0	TRUE
AFL2G_08251	2345	20647	-3.13827	-3.28651	-134.493	0	0	0	TRUE
AFL2G_00417	36309	75059	-1.0477	-1.19594	-134.291	0	0	0	TRUE
AFL2G_06886	7788	30809	-1.98403	-2.13227	-130.235	0	0	0	TRUE
AFL2G_01929	367	14846	-5.33815	-5.48639	-130.015	0	0	0	TRUE
AFL2G_08140	905	15832	-4.12878	-4.27702	-129.077	0	0	0	TRUE
AFL2G_11057	52	17277	-8.37613	-8.52436	-128.719	0	0	0	TRUE
AFL2G_00205	16	22876	-10.4815	-10.6298	-128.235	0	0	0	TRUE
AFL2G_06015	8588	31614	-1.88017	-2.02841	-127.784	0	0	0	TRUE
AFL2G_12016	2417	19200	-2.98982	-3.13806	-127.063	0	0	0	TRUE
AFL2G_09746	15738	334	5.55826	5.41002	127.06	0	0	0	TRUE
AFL2G_09602	77	15407	-7.64451	-7.79275	-126.142	0	0	0	TRUE
AFL2G_01400	17762	45862	-1.36851	-1.51674	-125.814	0	0	0	TRUE
AFL2G_11615	147	14222	-6.59616	-6.7444	-125.787	0	0	0	TRUE
AFL2G_02973	17375	58	8.22674	8.07851	125.54	0	0	0	TRUE
AFL2G_01448	6647	27461	-2.04661	-2.19485	-125.189	0	0	0	TRUE
AFL2G_11576	15178	250	5.92391	5.77567	125.032	0	0	0	TRUE
AFL2G_05512	15501	458	5.08087	4.93263	124.89	0	0	0	TRUE
AFL2G_08737	15461	119	7.02153	6.87329	124.16	0	0	0	TRUE
AFL2G_00250	15102	124	6.92826	6.78002	123.017	0	0	0	TRUE
AFL2G_11055	33	16879	-8.99855	-9.14679	-122.558	0	0	0	TRUE
AFL2G_10407	789	14042	-4.15358	-4.30182	-121.74	0	0	0	TRUE
AFL2G_01046	945	14336	-3.92318	-4.07142	-121.163	0	0	0	TRUE
AFL2G_07747	3424	19920	-2.54046	-2.6887	-119.877	0	0	0	TRUE
AFL2G_08922	38747	10701	1.85634	1.7081	119.639	0	0	0	TRUE
AFL2G_07516	15994	1004	3.9937	3.84546	119.409	0	0	0	TRUE
AFL2G_07419	18425	24	9.58441	9.43618	119.346	0	0	0	TRUE
AFL2G_02322	1646	15703	-3.254	-3.40224	-119.001	0	0	0	TRUE
AFL2G_01139	1967	16277	-3.04877	-3.19701	-117.973	0	0	0	TRUE
AFL2G_01732	13476	266	5.66282	5.51458	117.693	0	0	0	TRUE
AFL2G_03511	8157	28292	-1.79428	-1.94252	-117.495	0	0	0	TRUE
AFL2G_04668	878	13419	-3.93391	-4.08215	-117.313	0	0	0	TRUE
AFL2G_01801	13754	108	6.99268	6.84444	117.198	0	0	0	TRUE
AFL2G_01848	1502	14947	-3.3149	-3.46314	-116.937	0	0	0	TRUE
AFL2G_05549	2383	17009	-2.83545	-2.98369	-116.791	0	0	0	TRUE
AFL2G_00638	4816	21879	-2.18364	-2.33188	-115.919	0	0	0	TRUE
AFL2G_01741	1913	15698	-3.03667	-3.18491	-115.658	0	0	0	TRUE
AFL2G_00584	406	11704	-4.84938	-4.99762	-114.449	0	0	0	TRUE
AFL2G_01649	15858	29	9.09494	8.9467	114.27	0	0	0	TRUE
AFL2G_00821	24109	4664	2.36993	2.22169	112.252	0	0	0	TRUE
AFL2G_08419	736	12071	-4.0357	-4.18393	-112.044	0	0	0	TRUE
AFL2G_05701	19054	2619	2.86301	2.71477	111.939	0	0	0	TRUE
AFL2G_07671	14244	968	3.8792	3.73096	111.521	0	0	0	TRUE
AFL2G_06004	13550	752	4.17142	4.02318	111.496	0	0	0	TRUE
AFL2G_11580	15491	24	9.33418	9.18594	111.251	0	0	0	TRUE
AFL2G_11990	290	10869	-5.22802	-5.37626	-111.11	0	0	0	TRUE
AFL2G_07155	102	11144	-6.77155	-6.91979	-110.82	0	0	0	TRUE
AFL2G_02792	49222	18166	1.43806	1.28982	109.519	0	0	0	TRUE
AFL2G_02134	11675	118	6.62849	6.48025	108.891	0	0	0	TRUE
AFL2G_01429	13192	834	3.98347	3.83523	108.346	0	0	0	TRUE
AFL2G_11574	12994	42	8.27324	8.125	108.313	0	0	0	TRUE
AFL2G_11634	4639	19900	-2.10088	-2.24912	-108.166	0	0	0	TRUE
AFL2G_05672	19789	3238	2.61152	2.46328	108.124	0	0	0	TRUE
AFL2G_09955	16094	1828	3.13818	2.98995	108.022	0	0	0	TRUE
AFL2G_02959	14361	24	9.22491	9.07667	107.865	0	0	0	TRUE
AFL2G_02809	335	10250	-4.93532	-5.08356	-107.334	0	0	0	TRUE
AFL2G_10593	21057	3841	2.45475	2.30651	107.316	0	0	0	TRUE
AFL2G_02045	113	10244	-6.50231	-6.65055	-106.994	0	0	0	TRUE
AFL2G_03370	11940	525	4.50734	4.3591	106.986	0	0	0	TRUE
AFL2G_08799	22	13195	-9.22827	-9.37651	-106.747	0	0	0	TRUE
AFL2G_02189	252	9940	-5.30175	-5.44999	-106.345	0	0	0	TRUE
AFL2G_12271	11824	540	4.45261	4.30438	106.13	0	0	0	TRUE
AFL2G_08713	14	14572	-10.0236	-10.1718	-106.026	0	0	0	TRUE
AFL2G_11385	10984	113	6.60294	6.4547	105.67	0	0	0	TRUE
AFL2G_07000	1971	13897	-2.81777	-2.96601	-105.259	0	0	0	TRUE
AFL2G_11641	3604	17325	-2.26518	-2.41342	-105.252	0	0	0	TRUE
AFL2G_03363	7652	24572	-1.68311	-1.83135	-105.233	0	0	0	TRUE
AFL2G_05296	26375	6562	2.00696	1.85872	104.615	0	0	0	TRUE
AFL2G_11882	26678	6738	1.98526	1.83702	104.378	0	0	0	TRUE
AFL2G_09416	10469	127	6.36515	6.21691	103.542	0	0	0	TRUE
AFL2G_06026	11625	696	4.062	3.91376	102.386	0	0	0	TRUE
AFL2G_04095	26	11360	-8.77124	-8.91947	-101.984	0	0	0	TRUE
AFL2G_07032	36	10634	-8.20647	-8.35471	-101.927	0	0	0	TRUE
AFL2G_05326	35007	11586	1.59526	1.44702	100.794	0	0	0	TRUE
AFL2G_05273	296	9000	-4.92626	-5.0745	-100.554	0	0	0	TRUE
AFL2G_05282	1067	10804	-3.33993	-3.48817	-99.6988	0	0	0	TRUE
AFL2G_11645	32022	10124	1.66128	1.51304	99.6448	0	0	0	TRUE
AFL2G_10210	3590	16161	-2.17046	-2.3187	-99.2799	0	0	0	TRUE
AFL2G_00819	4375	17629	-2.0106	-2.15883	-99.2583	0	0	0	TRUE
AFL2G_05802	5178	19051	-1.8794	-2.02764	-99.1462	0	0	0	TRUE
AFL2G_05852	1069	10715	-3.3253	-3.47354	-99.1217	0	0	0	TRUE
AFL2G_08329	663	9649	-3.8633	-4.01154	-98.9577	0	0	0	TRUE
AFL2G_04164	9564	113	6.40322	6.25498	98.9168	0	0	0	TRUE
AFL2G_01064	3607	15966	-2.14613	-2.29437	-98.0562	0	0	0	TRUE
AFL2G_05622	13317	1528	3.12355	2.97531	98.0254	0	0	0	TRUE
AFL2G_06498	1591	11684	-2.87653	-3.02477	-97.4266	0	0	0	TRUE
AFL2G_01375	308	8509	-4.78799	-4.93623	-97.4152	0	0	0	TRUE
AFL2G_01343	11029	819	3.75129	3.60306	96.8889	0	0	0	TRUE
AFL2G_00457	9257	248	5.22213	5.07389	96.8712	0	0	0	TRUE
AFL2G_08615	9088	140	6.02046	5.87222	96.7315	0	0	0	TRUE
AFL2G_02816	2228	12969	-2.54125	-2.68949	-96.7304	0	0	0	TRUE
AFL2G_02242	10607	697	3.92771	3.77948	96.6676	0	0	0	TRUE
AFL2G_10781	9064	140	6.01665	5.86841	96.6047	0	0	0	TRUE
AFL2G_00612	34739	12123	1.51881	1.37057	96.3726	0	0	0	TRUE
AFL2G_10713	1929	12190	-2.65977	-2.80801	-95.9207	0	0	0	TRUE
AFL2G_05322	10083	575	4.13222	3.98398	95.8891	0	0	0	TRUE
AFL2G_02610	10470	731	3.84025	3.69201	95.2516	0	0	0	TRUE
AFL2G_10667	9608	491	4.29044	4.1422	94.6877	0	0	0	TRUE
AFL2G_01045	818	9380	-3.51942	-3.66765	-94.6829	0	0	0	TRUE
AFL2G_06982	5244	18087	-1.78621	-1.93445	-93.6651	0	0	0	TRUE
AFL2G_06074	23712	44482	-0.907604	-1.05584	-93.4408	0	0	0	TRUE
AFL2G_05677	10860	959	3.50135	3.35311	93.4354	0	0	0	TRUE
AFL2G_10818	8752	66	7.051	6.90276	93.3352	0	0	0	TRUE
AFL2G_06333	301	7812	-4.69786	-4.8461	-93.078	0	0	0	TRUE
AFL2G_10481	24924	45914	-0.881399	-1.02964	-93.003	0	0	0	TRUE
AFL2G_11202	8395	122	6.10458	5.95634	92.937	0	0	0	TRUE
AFL2G_02128	3693	15176	-2.03893	-2.18717	-92.841	0	0	0	TRUE
AFL2G_04732	14069	31338	-1.15539	-1.30363	-92.7241	0	0	0	TRUE
AFL2G_01879	2908	13637	-2.22943	-2.37767	-92.5621	0	0	0	TRUE
AFL2G_03721	883	9194	-3.38021	-3.52845	-92.3837	0	0	0	TRUE
AFL2G_01971	2478	12733	-2.36132	-2.50956	-92.2674	0	0	0	TRUE
AFL2G_06210	8509	271	4.97262	4.82439	92.2097	0	0	0	TRUE
AFL2G_05185	8277	105	6.30065	6.15241	92.1347	0	0	0	TRUE
AFL2G_11579	8367	232	5.17251	5.02427	91.9832	0	0	0	TRUE
AFL2G_04444	10028	784	3.67704	3.5288	91.6545	0	0	0	TRUE
AFL2G_06492	8673	383	4.50111	4.35288	91.1478	0	0	0	TRUE
AFL2G_02489	752	8661	-3.52573	-3.67397	-91.0379	0	0	0	TRUE
AFL2G_05921	8805	459	4.26176	4.11352	90.4649	0	0	0	TRUE
AFL2G_00597	10185	911	3.48285	3.33461	90.2742	0	0	0	TRUE
AFL2G_05264	11766	1497	2.97448	2.82624	89.8131	0	0	0	TRUE
AFL2G_04936	149	7039	-5.56199	-5.71023	-89.6276	0	0	0	TRUE
AFL2G_00791	295	7277	-4.62456	-4.7728	-89.6062	0	0	0	TRUE
AFL2G_01360	11189	1346	3.05533	2.90709	88.8343	0	0	0	TRUE
AFL2G_00428	18572	4585	2.01814	1.8699	88.1294	0	0	0	TRUE
AFL2G_07374	10693	10	10.0625	9.91421	87.9297	0	0	0	TRUE
AFL2G_05238	7747	60	7.01253	6.86429	87.9074	0	0	0	TRUE
AFL2G_04008	983	8664	-3.13977	-3.28801	-87.1259	0	0	0	TRUE
AFL2G_03069	53	6975	-7.04006	-7.1883	-86.9337	0	0	0	TRUE
AFL2G_07062	10285	24426	-1.24788	-1.39612	-86.2584	0	0	0	TRUE
AFL2G_02629	7220	96	6.23282	6.08458	86.1081	0	0	0	TRUE
AFL2G_07664	471	7220	-3.9382	-4.08644	-86.0722	0	0	0	TRUE
AFL2G_02385	942	8399	-3.15642	-3.30466	-85.9688	0	0	0	TRUE
AFL2G_09758	206	6555	-4.99188	-5.14012	-85.9409	0	0	0	TRUE
AFL2G_01174	2233	11144	-2.31921	-2.46745	-85.4895	0	0	0	TRUE
AFL2G_00572	4292	14917	-1.79724	-1.94547	-85.3775	0	0	0	TRUE
AFL2G_05228	7096	163	5.44406	5.29582	85.1822	0	0	0	TRUE
AFL2G_05938	442	6993	-3.98379	-4.13203	-84.9791	0	0	0	TRUE
AFL2G_01019	6752	18805	-1.47773	-1.62597	-84.689	0	0	0	TRUE
AFL2G_06851	1334	9104	-2.77074	-2.91898	-84.5248	0	0	0	TRUE
AFL2G_07889	5896	17294	-1.55246	-1.7007	-83.8513	0	0	0	TRUE
AFL2G_10299	7136	260	4.77853	4.63029	83.8177	0	0	0	TRUE
AFL2G_07757	13453	2610	2.36581	2.21757	83.7412	0	0	0	TRUE
AFL2G_02861	9196	934	3.29951	3.15127	83.6795	0	0	0	TRUE
AFL2G_09418	6778	104	6.0262	5.87796	83.5357	0	0	0	TRUE
AFL2G_08294	8800	808	3.44508	3.29684	83.5051	0	0	0	TRUE
AFL2G_06761	159	6133	-5.26949	-5.41773	-83.5024	0	0	0	TRUE
AFL2G_12469	116	6038	-5.70187	-5.85011	-83.0067	0	0	0	TRUE
AFL2G_07583	7996	573	3.80267	3.65443	82.9297	0	0	0	TRUE
AFL2G_01200	494	6760	-3.77444	-3.92268	-82.2487	0	0	0	TRUE
AFL2G_05586	2836	11773	-2.05355	-2.20179	-82.105	0	0	0	TRUE
AFL2G_00628	671	7191	-3.42181	-3.57005	-82.0703	0	0	0	TRUE
AFL2G_11616	239	6080	-4.66899	-4.81723	-82.0333	0	0	0	TRUE
AFL2G_09091	1237	8527	-2.78519	-2.93343	-82.0011	0	0	0	TRUE
AFL2G_02316	13611	2819	2.27152	2.12328	81.9795	0	0	0	TRUE
AFL2G_09676	7978	626	3.67179	3.52355	81.702	0	0	0	TRUE
AFL2G_05360	7269	411	4.14455	3.99631	81.4919	0	0	0	TRUE
AFL2G_00161	6750	18116	-1.42431	-1.57254	-81.1389	0	0	0	TRUE
AFL2G_11754	585	6838	-3.54707	-3.69531	-81.0592	0	0	0	TRUE
AFL2G_09500	143	5722	-5.32243	-5.47067	-80.7001	0	0	0	TRUE
AFL2G_09347	13748	2988	2.20197	2.05373	80.6593	0	0	0	TRUE
AFL2G_01846	443	6401	-3.85292	-4.00116	-80.533	0	0	0	TRUE
AFL2G_04441	89	5706	-6.00253	-6.15077	-80.5321	0	0	0	TRUE
AFL2G_06501	7447	515	3.85402	3.70578	80.4371	0	0	0	TRUE
AFL2G_04612	12147	2327	2.38406	2.23582	79.9724	0	0	0	TRUE
AFL2G_06324	11194	1926	2.53905	2.39081	79.9154	0	0	0	TRUE
AFL2G_00934	10	7502	-9.55113	-9.69937	-78.7298	0	0	0	TRUE
AFL2G_12406	1320	8255	-2.64473	-2.79297	-78.7122	0	0	0	TRUE
AFL2G_01428	6067	155	5.29064	5.1424	78.5427	0	0	0	TRUE
AFL2G_05147	6979	453	3.94544	3.7972	78.535	0	0	0	TRUE
AFL2G_01336	3085	11662	-1.91847	-2.06671	-78.521	0	0	0	TRUE
AFL2G_12330	6219	214	4.861	4.71276	78.5101	0	0	0	TRUE
AFL2G_06989	27526	10659	1.36872	1.22048	78.3943	0	0	0	TRUE
AFL2G_00578	9910	1507	2.71721	2.56897	78.3371	0	0	0	TRUE
AFL2G_01988	7217	540	3.74037	3.59213	78.2834	0	0	0	TRUE
AFL2G_01860	14513	3550	2.03145	1.88322	78.2736	0	0	0	TRUE
AFL2G_06430	8127	9	9.81858	9.67034	77.9986	0	0	0	TRUE
AFL2G_11779	7023	495	3.82659	3.67835	77.9046	0	0	0	TRUE
AFL2G_07264	6782	425	3.99618	3.84794	77.7661	0	0	0	TRUE
AFL2G_01313	7069	518	3.77048	3.62224	77.7193	0	0	0	TRUE
AFL2G_03775	1729	8975	-2.37597	-2.52421	-77.7136	0	0	0	TRUE
AFL2G_05602	1700	8906	-2.38924	-2.53748	-77.6424	0	0	0	TRUE
AFL2G_12226	7199	14	9.00623	8.85799	77.4083	0	0	0	TRUE
AFL2G_12100	5839	135	5.43469	5.28645	77.2581	0	0	0	TRUE
AFL2G_11610	237	5449	-4.52303	-4.67127	-77.2356	0	0	0	TRUE
AFL2G_06977	1209	7757	-2.68168	-2.82992	-76.8163	0	0	0	TRUE
AFL2G_02890	17063	4969	1.77984	1.6316	76.8156	0	0	0	TRUE
AFL2G_03380	64	5246	-6.357	-6.50524	-76.8019	0	0	0	TRUE
AFL2G_08722	5791	61	6.56886	6.42062	76.7724	0	0	0	TRUE
AFL2G_03676	8174	948	3.10808	2.95984	76.5991	0	0	0	TRUE
AFL2G_05589	25	5769	-7.85025	-7.99849	-76.4489	0	0	0	TRUE
AFL2G_10897	528	6082	-3.52594	-3.67418	-76.2882	0	0	0	TRUE
AFL2G_03651	1205	7678	-2.6717	-2.81994	-76.2863	0	0	0	TRUE
AFL2G_05587	5688	15584	-1.45407	-1.60231	-76.2805	0	0	0	TRUE
AFL2G_05463	72	5099	-6.14607	-6.29431	-75.9906	0	0	0	TRUE
AFL2G_00599	12422	2760	2.17016	2.02192	75.8988	0	0	0	TRUE
AFL2G_06158	5628	145	5.2785	5.13026	75.6279	0	0	0	TRUE
AFL2G_02757	3647	12148	-1.73594	-1.88418	-75.4122	0	0	0	TRUE
AFL2G_06651	5598	171	5.03284	4.8846	74.9377	0	0	0	TRUE
AFL2G_08375	5755	266	4.43532	4.28708	73.9624	0	0	0	TRUE
AFL2G_05338	5628	15078	-1.42175	-1.56999	-73.9307	0	0	0	TRUE
AFL2G_12291	5371	145	5.21107	5.06283	73.7668	0	0	0	TRUE
AFL2G_05805	5622	249	4.49687	4.34863	73.3655	0	0	0	TRUE
AFL2G_02399	344	5218	-3.92302	-4.07126	-73.091	0	0	0	TRUE
AFL2G_02604	7722	967	2.99739	2.84915	73.0546	0	0	0	TRUE
AFL2G_08643	810	6361	-2.97326	-3.1215	-72.946	0	0	0	TRUE
AFL2G_10391	11274	2464	2.19393	2.04569	72.8543	0	0	0	TRUE
AFL2G_10811	35052	16295	1.10507	0.956828	72.6154	0	0	0	TRUE
AFL2G_04847	7049	747	3.23824	3.09	72.6033	0	0	0	TRUE
AFL2G_10242	11004	2361	2.22056	2.07232	72.5774	0	0	0	TRUE
AFL2G_02724	6414	537	3.57823	3.42999	72.4765	0	0	0	TRUE
AFL2G_07799	66	4634	-6.13365	-6.28189	-72.4555	0	0	0	TRUE
AFL2G_07283	5189	145	5.16133	5.01309	72.4153	0	0	0	TRUE
AFL2G_02303	239	4805	-4.32945	-4.47769	-71.8939	0	0	0	TRUE
AFL2G_09938	5094	148	5.10513	4.95689	71.6393	0	0	0	TRUE
AFL2G_01651	5013	53	6.56354	6.4153	71.4358	0	0	0	TRUE
AFL2G_06356	581	5628	-3.27601	-3.42425	-71.421	0	0	0	TRUE
AFL2G_10375	4952	85	5.8644	5.71617	71.4106	0	0	0	TRUE
AFL2G_04122	7299	899	3.02131	2.87307	71.325	0	0	0	TRUE
AFL2G_04538	4938	89	5.79398	5.64574	71.2958	0	0	0	TRUE
AFL2G_06319	693	5881	-3.08513	-3.23337	-71.2579	0	0	0	TRUE
AFL2G_09603	72	4463	-5.95387	-6.10211	-71.2568	0	0	0	TRUE
AFL2G_08753	6541	635	3.36468	3.21644	71.2216	0	0	0	TRUE
AFL2G_10525	10	5788	-9.17692	-9.32516	-70.9397	0	0	0	TRUE
AFL2G_07731	8812	1528	2.52782	2.37959	70.7066	0	0	0	TRUE
AFL2G_05388	8807	19086	-1.11579	-1.26403	-70.6254	0	0	0	TRUE
AFL2G_03555	144	4430	-4.94317	-5.09141	-70.5732	0	0	0	TRUE
AFL2G_01719	9565	1867	2.35704	2.2088	70.4341	0	0	0	TRUE
AFL2G_05344	4830	99	5.60845	5.46021	70.4229	0	0	0	TRUE
AFL2G_09189	5201	247	4.39621	4.24797	70.1444	0	0	0	TRUE
AFL2G_03683	39104	19440	1.00829	0.860049	70.1161	0	0	0	TRUE
AFL2G_02619	4483	12663	-1.49808	-1.64632	-70.1077	0	0	0	TRUE
AFL2G_01044	6688	739	3.17793	3.02969	70.0677	0	0	0	TRUE
AFL2G_12400	1808	8078	-2.1596	-2.30784	-69.9832	0	0	0	TRUE
AFL2G_02377	1718	7894	-2.20003	-2.34827	-69.9015	0	0	0	TRUE
AFL2G_08644	609	5502	-3.17544	-3.32368	-69.748	0	0	0	TRUE
AFL2G_11190	2918	10041	-1.78285	-1.93109	-69.6959	0	0	0	TRUE
AFL2G_03141	490	5200	-3.40766	-3.5559	-69.6824	0	0	0	TRUE
AFL2G_08480	7339	1001	2.87414	2.7259	69.6099	0	0	0	TRUE
AFL2G_06102	41	4385	-6.74081	-6.88905	-69.5748	0	0	0	TRUE
AFL2G_07449	806	5938	-2.88113	-3.02936	-69.4991	0	0	0	TRUE
AFL2G_08792	4634	88	5.71861	5.57037	69.0401	0	0	0	TRUE
AFL2G_00446	3575	11041	-1.62686	-1.77509	-69.0234	0	0	0	TRUE
AFL2G_03586	348	4751	-3.77107	-3.91931	-68.9318	0	0	0	TRUE
AFL2G_06495	5127	13460	-1.39249	-1.54073	-68.8957	0	0	0	TRUE
AFL2G_09495	4622	59	6.29166	6.14342	68.8551	0	0	0	TRUE
AFL2G_08586	5157	285	4.1775	4.02926	68.8103	0	0	0	TRUE
AFL2G_01302	1414	7141	-2.33634	-2.48458	-68.7	0	0	0	TRUE
AFL2G_10805	4683	157	4.8986	4.75036	68.225	0	0	0	TRUE
AFL2G_02824	50	4120	-6.36457	-6.51281	-68.0519	0	0	0	TRUE
AFL2G_06315	26	4391	-7.39989	-7.54813	-68.0497	0	0	0	TRUE
AFL2G_11350	130	4104	-4.98045	-5.12869	-67.9834	0	0	0	TRUE
AFL2G_09336	8269	1464	2.4978	2.34956	67.9815	0	0	0	TRUE
AFL2G_06215	4623	149	4.95545	4.80721	67.9253	0	0	0	TRUE
AFL2G_07071	4540	118	5.26583	5.11759	67.9062	0	0	0	TRUE
AFL2G_01740	880	5912	-2.74807	-2.89631	-67.8477	0	0	0	TRUE
AFL2G_04136	4495	54	6.37922	6.23098	67.8332	0	0	0	TRUE
AFL2G_06596	3191	10206	-1.67734	-1.82558	-67.6534	0	0	0	TRUE
AFL2G_07175	5286	13	8.66752	8.51928	67.6507	0	0	0	TRUE
AFL2G_05405	13506	4027	1.74582	1.59758	67.3074	0	0	0	TRUE
AFL2G_04927	11196	21639	-0.95065	-1.09889	-67.2807	0	0	0	TRUE
AFL2G_02613	7466	1175	2.66767	2.51944	67.2561	0	0	0	TRUE
AFL2G_05438	14	4719	-8.39691	-8.54515	-67.1917	0	0	0	TRUE
AFL2G_01378	5903	595	3.31049	3.16225	67.1463	0	0	0	TRUE
AFL2G_11047	4377	81	5.75588	5.60764	67.1123	0	0	0	TRUE
AFL2G_03260	5407	10	9.07868	8.93045	66.7903	0	0	0	TRUE
AFL2G_00595	4843	266	4.1864	4.03816	66.7266	0	0	0	TRUE
AFL2G_07055	716	5404	-2.916	-3.06424	-66.6591	0	0	0	TRUE
AFL2G_10290	9678	19500	-1.01069	-1.15893	-66.6566	0	0	0	TRUE
AFL2G_10273	4725	234	4.33573	4.18749	66.5999	0	0	0	TRUE
AFL2G_02900	407	4635	-3.50947	-3.65771	-66.4875	0	0	0	TRUE
AFL2G_05576	4977	319	3.96365	3.81541	66.4277	0	0	0	TRUE
AFL2G_07674	7751	1347	2.52463	2.37639	66.26	0	0	0	TRUE
AFL2G_11151	2351	8576	-1.86703	-2.01527	-66.2431	0	0	0	TRUE
AFL2G_02090	4261	69	5.94845	5.80021	66.243	0	0	0	TRUE
AFL2G_06748	6653	920	2.8543	2.70606	66.0203	0	0	0	TRUE
AFL2G_11077	4741	17	8.12351	7.97527	65.9063	0	0	0	TRUE
AFL2G_02375	932	5801	-2.6379	-2.78614	-65.8975	0	0	0	TRUE
AFL2G_09420	4279	113	5.24288	5.09464	65.8912	0	0	0	TRUE
AFL2G_06970	1238	6437	-2.37838	-2.52662	-65.8469	0	0	0	TRUE
AFL2G_08328	7977	1468	2.44199	2.29376	65.8178	0	0	0	TRUE
AFL2G_05239	5480	8	9.41996	9.27172	65.8004	0	0	0	TRUE
AFL2G_06317	2861	9378	-1.71276	-1.861	-65.7035	0	0	0	TRUE
AFL2G_03687	13957	24852	-0.832373	-0.980612	-65.6824	0	0	0	TRUE
AFL2G_09151	4223	109	5.27587	5.12763	65.5069	0	0	0	TRUE
AFL2G_12303	6902	1051	2.71525	2.56701	65.3454	0	0	0	TRUE
AFL2G_07909	3929	11054	-1.49233	-1.64057	-65.3364	0	0	0	TRUE
AFL2G_00912	2163	8107	-1.90613	-2.05437	-65.2119	0	0	0	TRUE
AFL2G_04864	14294	4649	1.62042	1.47218	65.2115	0	0	0	TRUE
AFL2G_00627	609	4968	-3.02815	-3.17639	-64.9771	0	0	0	TRUE
AFL2G_05314	3977	11064	-1.47612	-1.62436	-64.9021	0	0	0	TRUE
AFL2G_09058	22	4007	-7.50888	-7.65711	-64.7109	0	0	0	TRUE
AFL2G_10745	11166	3053	1.87081	1.72257	64.5699	0	0	0	TRUE
AFL2G_06075	4410	20	7.78463	7.6364	64.5442	0	0	0	TRUE
AFL2G_07869	4413	223	4.30664	4.1584	64.2392	0	0	0	TRUE
AFL2G_00733	15042	5166	1.54188	1.39364	64.1965	0	0	0	TRUE
AFL2G_04479	6269	14347	-1.19444	-1.34268	-64.1535	0	0	0	TRUE
AFL2G_06286	79	3581	-5.50237	-5.65061	-63.9159	0	0	0	TRUE
AFL2G_06961	448	4458	-3.31483	-3.46307	-63.8537	0	0	0	TRUE
AFL2G_05717	26848	12450	1.10867	0.96043	63.7373	0	0	0	TRUE
AFL2G_01820	3987	10900	-1.45095	-1.59919	-63.6983	0	0	0	TRUE
AFL2G_06936	5843	13658	-1.22497	-1.3732	-63.678	0	0	0	TRUE
AFL2G_01314	4663	325	3.84275	3.69451	63.5787	0	0	0	TRUE
AFL2G_11646	7940	1587	2.32284	2.1746	63.5529	0	0	0	TRUE
AFL2G_03324	7478	1399	2.41826	2.27002	63.326	0	0	0	TRUE
AFL2G_10395	5766	717	3.00753	2.85929	63.2394	0	0	0	TRUE
AFL2G_10314	332	4100	-3.62637	-3.77461	-63.2367	0	0	0	TRUE
AFL2G_09916	5757	718	3.00326	2.85502	63.1424	0	0	0	TRUE
AFL2G_05797	4647	337	3.78548	3.63724	63.1089	0	0	0	TRUE
AFL2G_12300	9133	2178	2.06808	1.91985	62.8936	0	0	0	TRUE
AFL2G_00688	6527	1027	2.66798	2.51974	62.8881	0	0	0	TRUE
AFL2G_06522	818	5208	-2.67056	-2.8188	-62.8133	0	0	0	TRUE
AFL2G_05157	8124	1718	2.24146	2.09322	62.7587	0	0	0	TRUE
AFL2G_04031	3829	76	5.65482	5.50659	62.7283	0	0	0	TRUE
AFL2G_05003	3294	9664	-1.55278	-1.70102	-62.679	0	0	0	TRUE
AFL2G_01927	7567	1478	2.35608	2.20784	62.6282	0	0	0	TRUE
AFL2G_06648	4137	197	4.39232	4.24408	62.5437	0	0	0	TRUE
AFL2G_10448	13957	4728	1.56169	1.41345	62.5003	0	0	0	TRUE
AFL2G_01269	314	3972	-3.66103	-3.80927	-62.437	0	0	0	TRUE
AFL2G_04536	1782	7069	-1.98801	-2.13625	-62.4274	0	0	0	TRUE
AFL2G_09778	8256	1799	2.19825	2.05001	62.4264	0	0	0	TRUE
AFL2G_03776	501	4435	-3.14605	-3.29429	-62.3831	0	0	0	TRUE
AFL2G_08793	4173	17	7.93941	7.79117	62.3632	0	0	0	TRUE
AFL2G_08031	1928	7324	-1.92553	-2.07377	-62.3569	0	0	0	TRUE
AFL2G_07711	14741	5208	1.50103	1.35279	62.1265	0	0	0	TRUE
AFL2G_09152	3732	72	5.69581	5.54757	61.948	0	0	0	TRUE
AFL2G_03221	4580	368	3.63757	3.48933	61.6651	0	0	0	TRUE
AFL2G_06904	3782	114	5.05204	4.9038	61.6308	0	0	0	TRUE
AFL2G_10444	5862	830	2.82021	2.67197	61.5527	0	0	0	TRUE
AFL2G_11692	4046	17	7.89482	7.74658	61.529	0	0	0	TRUE
AFL2G_10459	1725	6850	-1.98951	-2.13775	-61.4797	0	0	0	TRUE
AFL2G_11752	188	3547	-4.23779	-4.38603	-61.4734	0	0	0	TRUE
AFL2G_01451	12278	3926	1.64494	1.4967	61.1815	0	0	0	TRUE
AFL2G_05279	4865	482	3.33533	3.1871	61.1717	0	0	0	TRUE
AFL2G_05697	1674	6714	-2.00387	-2.15211	-61.1228	0	0	0	TRUE
AFL2G_08669	35	3327	-6.57072	-6.71896	-60.8745	0	0	0	TRUE
AFL2G_01294	4659	425	3.45449	3.30625	60.8312	0	0	0	TRUE
AFL2G_10003	1177	5726	-2.28241	-2.43065	-60.7464	0	0	0	TRUE
AFL2G_08203	3651	102	5.16165	5.01341	60.7426	0	0	0	TRUE
AFL2G_05856	5611	771	2.86346	2.71522	60.738	0	0	0	TRUE
AFL2G_10959	6148	984	2.64339	2.49515	60.697	0	0	0	TRUE
AFL2G_06639	6855	1282	2.41876	2.27052	60.6383	0	0	0	TRUE
AFL2G_04063	704	4724	-2.74636	-2.8946	-60.6299	0	0	0	TRUE
AFL2G_09777	4495	378	3.57186	3.42362	60.6262	0	0	0	TRUE
AFL2G_07326	8054	1828	2.13944	1.9912	60.5026	0	0	0	TRUE
AFL2G_03859	565	4373	-2.9523	-3.10054	-60.2931	0	0	0	TRUE
AFL2G_02875	11164	20181	-0.854144	-1.00238	-60.2665	0	0	0	TRUE
AFL2G_04474	5642	806	2.80735	2.65912	60.2299	0	0	0	TRUE
AFL2G_06916	3194	9124	-1.5143	-1.66254	-59.9227	0	0	0	TRUE
AFL2G_11614	662	4554	-2.78223	-2.93047	-59.8931	0	0	0	TRUE
AFL2G_12264	3510	82	5.4197	5.27146	59.8849	0	0	0	TRUE
AFL2G_10191	5444	752	2.85586	2.70762	59.7384	0	0	0	TRUE
AFL2G_01226	6922	1370	2.33701	2.18877	59.5783	0	0	0	TRUE
AFL2G_12004	3448	47	6.19696	6.04872	59.5228	0	0	0	TRUE
AFL2G_07042	3648	149	4.61372	4.46548	59.4686	0	0	0	TRUE
AFL2G_08200	3543	9592	-1.43686	-1.5851	-59.3707	0	0	0	TRUE
AFL2G_01376	3429	69	5.63505	5.48681	59.3511	0	0	0	TRUE
AFL2G_06529	4229	337	3.6495	3.50126	59.3346	0	0	0	TRUE
AFL2G_06196	3417	48	6.15355	6.00531	59.2736	0	0	0	TRUE
AFL2G_00105	3262	9132	-1.48517	-1.63341	-59.1968	0	0	0	TRUE
AFL2G_03095	696	4556	-2.71061	-2.85885	-59.172	0	0	0	TRUE
AFL2G_02241	3413	74	5.52737	5.37913	59.1439	0	0	0	TRUE
AFL2G_07921	7718	1770	2.12448	1.97624	58.9344	0	0	0	TRUE
AFL2G_11001	650	4419	-2.76521	-2.91345	-58.8291	0	0	0	TRUE
AFL2G_11197	9270	2540	1.86774	1.7195	58.7571	0	0	0	TRUE
AFL2G_10815	6006	1037	2.53399	2.38575	58.4595	0	0	0	TRUE
AFL2G_02167	4488	457	3.29581	3.14757	58.4236	0	0	0	TRUE
AFL2G_06264	1091	5301	-2.28061	-2.42885	-58.4231	0	0	0	TRUE
AFL2G_09504	57	2969	-5.70287	-5.85111	-58.2054	0	0	0	TRUE
AFL2G_08138	1269	5615	-2.14559	-2.29383	-58.1309	0	0	0	TRUE
AFL2G_08931	3420	121	4.82092	4.67268	58.1268	0	0	0	TRUE
AFL2G_00447	5446	829	2.71575	2.56751	58.0502	0	0	0	TRUE
AFL2G_03219	1925	6793	-1.81919	-1.96743	-58.0337	0	0	0	TRUE
AFL2G_01943	1049	5174	-2.30227	-2.4505	-58.0153	0	0	0	TRUE
AFL2G_00815	1793	6548	-1.86868	-2.01692	-57.9116	0	0	0	TRUE
AFL2G_10322	3812	259	3.87952	3.73128	57.688	0	0	0	TRUE
AFL2G_00899	3376	122	4.79036	4.64212	57.6786	0	0	0	TRUE
AFL2G_00252	3803	258	3.88169	3.73346	57.6317	0	0	0	TRUE
AFL2G_04617	5555	899	2.62739	2.47915	57.4843	0	0	0	TRUE
AFL2G_04873	170	3112	-4.19424	-4.34247	-57.4406	0	0	0	TRUE
AFL2G_03108	6293	1213	2.37517	2.22693	57.4156	0	0	0	TRUE
AFL2G_10165	3946	312	3.66077	3.51253	57.3871	0	0	0	TRUE
AFL2G_00188	3800	274	3.79375	3.64551	57.1158	0	0	0	TRUE
AFL2G_09601	86	2877	-5.06408	-5.21232	-57.0159	0	0	0	TRUE
AFL2G_09066	4206	414	3.34475	3.19651	56.9524	0	0	0	TRUE
AFL2G_05532	3260	114	4.83777	4.68953	56.7894	0	0	0	TRUE
AFL2G_04341	3350	144	4.54002	4.39178	56.7677	0	0	0	TRUE
AFL2G_02642	4656	582	3	2.85176	56.7508	0	0	0	TRUE
AFL2G_05610	28104	14429	0.961804	0.813565	56.6673	0	0	0	TRUE
AFL2G_05735	5697	998	2.51309	2.36485	56.6416	0	0	0	TRUE
AFL2G_07871	1390	5669	-2.02801	-2.17625	-56.5566	0	0	0	TRUE
AFL2G_07866	4060	384	3.4023	3.25406	56.3973	0	0	0	TRUE
AFL2G_11699	4916	711	2.78956	2.64132	56.0171	0	0	0	TRUE
AFL2G_03300	5710	1035	2.46386	2.31562	56.0015	0	0	0	TRUE
AFL2G_06816	7588	1900	1.99772	1.84948	55.9025	0	0	0	TRUE
AFL2G_06428	4666	3	10.603	10.4548	55.7738	0	0	0	TRUE
AFL2G_01571	55	2712	-5.62378	-5.77202	-55.6345	0	0	0	TRUE
AFL2G_07006	3141	114	4.78412	4.63588	55.6202	0	0	0	TRUE
AFL2G_08783	325	3343	-3.36263	-3.51087	-55.5948	0	0	0	TRUE
AFL2G_07265	3050	84	5.18228	5.03404	55.5478	0	0	0	TRUE
AFL2G_01946	6764	1530	2.14435	1.99611	55.534	0	0	0	TRUE
AFL2G_01685	5166	839	2.6223	2.47407	55.3698	0	0	0	TRUE
AFL2G_09883	660	4099	-2.63473	-2.78297	-55.3591	0	0	0	TRUE
AFL2G_01210	3720	9301	-1.32208	-1.47032	-55.3194	0	0	0	TRUE
AFL2G_06103	3945	385	3.35709	3.20886	55.2516	0	0	0	TRUE
AFL2G_02057	5670	1061	2.41792	2.26968	55.1352	0	0	0	TRUE
AFL2G_02609	3981	403	3.30428	3.15604	55.0916	0	0	0	TRUE
AFL2G_05866	2960	64	5.53138	5.38314	55.0818	0	0	0	TRUE
AFL2G_02631	3112	18	7.4337	7.28546	54.9713	0	0	0	TRUE
AFL2G_08410	5162	858	2.58888	2.44064	54.9178	0	0	0	TRUE
AFL2G_08044	2935	59	5.6365	5.48826	54.9103	0	0	0	TRUE
AFL2G_05566	4646	655	2.82642	2.67818	54.8652	0	0	0	TRUE
AFL2G_09315	4647	658	2.82014	2.6719	54.802	0	0	0	TRUE
AFL2G_09655	332	3286	-3.30708	-3.45532	-54.7714	0	0	0	TRUE
AFL2G_01361	3376	217	3.95955	3.81131	54.6891	0	0	0	TRUE
AFL2G_02464	4216	9932	-1.23621	-1.38445	-54.6346	0	0	0	TRUE
AFL2G_02932	4356	556	2.96985	2.82161	54.596	0	0	0	TRUE
AFL2G_10898	205	2944	-3.84408	-3.99232	-54.5769	0	0	0	TRUE
AFL2G_01423	3006	104	4.85319	4.70495	54.5654	0	0	0	TRUE
AFL2G_06780	1165	5026	-2.10908	-2.25732	-54.4651	0	0	0	TRUE
AFL2G_10111	3934	409	3.26582	3.11759	54.4598	0	0	0	TRUE
AFL2G_08121	3408	236	3.85207	3.70383	54.4021	0	0	0	TRUE
AFL2G_05595	617	3913	-2.66493	-2.81317	-54.3899	0	0	0	TRUE
AFL2G_10057	4168	499	3.06224	2.914	54.2774	0	0	0	TRUE
AFL2G_10230	720	4120	-2.51658	-2.66481	-54.2439	0	0	0	TRUE
AFL2G_01932	3242	8441	-1.38053	-1.52877	-54.2412	0	0	0	TRUE
AFL2G_11922	2910	81	5.16695	5.01871	54.2366	0	0	0	TRUE
AFL2G_09892	6019	1265	2.25039	2.10215	54.164	0	0	0	TRUE
AFL2G_06276	713	4096	-2.52224	-2.67048	-54.1474	0	0	0	TRUE
AFL2G_09276	12	2914	-7.92382	-8.07206	-54.138	0	0	0	TRUE
AFL2G_04550	37	2578	-6.12258	-6.27082	-54.0503	0	0	0	TRUE
AFL2G_07145	188	2848	-3.92114	-4.06938	-53.9899	0	0	0	TRUE
AFL2G_12064	10148	3384	1.58439	1.43615	53.9325	0	0	0	TRUE
AFL2G_04581	5635	11814	-1.06801	-1.21625	-53.899	0	0	0	TRUE
AFL2G_00400	4236	539	2.97435	2.82611	53.8824	0	0	0	TRUE
AFL2G_01949	5102	881	2.53385	2.38561	53.878	0	0	0	TRUE
AFL2G_06577	3430	262	3.71057	3.56233	53.7955	0	0	0	TRUE
AFL2G_03183	4816	768	2.64866	2.50042	53.7841	0	0	0	TRUE
AFL2G_09644	1766	6020	-1.76928	-1.91752	-53.7079	0	0	0	TRUE
AFL2G_03425	8244	2380	1.79238	1.64414	53.6773	0	0	0	TRUE
AFL2G_11060	102	2602	-4.67298	-4.82122	-53.671	0	0	0	TRUE
AFL2G_06288	333	3184	-3.25725	-3.40549	-53.5979	0	0	0	TRUE
AFL2G_05620	1740	5953	-1.77453	-1.92277	-53.5057	0	0	0	TRUE
AFL2G_07383	45	2507	-5.79989	-5.94813	-53.4657	0	0	0	TRUE
AFL2G_11502	3061	156	4.29439	4.14615	53.4565	0	0	0	TRUE
AFL2G_11246	4524	666	2.764	2.61577	53.4533	0	0	0	TRUE
AFL2G_03501	16628	7320	1.1837	1.03546	53.3649	0	0	0	TRUE
AFL2G_03081	1292	5141	-1.99244	-2.14068	-53.3053	0	0	0	TRUE
AFL2G_03528	4822	794	2.60242	2.45418	53.2474	0	0	0	TRUE
AFL2G_09004	2808	83	5.08029	4.93205	53.1498	0	0	0	TRUE
AFL2G_02432	3770	398	3.24372	3.09548	53.1377	0	0	0	TRUE
AFL2G_08035	51	2468	-5.5967	-5.74494	-53.0722	0	0	0	TRUE
AFL2G_02370	4276	587	2.86483	2.71659	53.0355	0	0	0	TRUE
AFL2G_00875	586	3715	-2.66439	-2.81263	-52.9906	0	0	0	TRUE
AFL2G_05991	4009	489	3.03534	2.8871	52.9869	0	0	0	TRUE
AFL2G_03195	3051	167	4.19136	4.04312	52.9805	0	0	0	TRUE
AFL2G_01024	4376	632	2.79162	2.64338	52.8729	0	0	0	TRUE
AFL2G_05451	6781	13184	-0.959218	-1.10746	-52.8348	0	0	0	TRUE
AFL2G_10011	6092	1382	2.14016	1.99192	52.6302	0	0	0	TRUE
AFL2G_07705	11450	4240	1.43321	1.28497	52.6201	0	0	0	TRUE
AFL2G_02831	21396	10528	1.02311	0.874871	52.5975	0	0	0	TRUE
AFL2G_04731	5671	1197	2.24418	2.09594	52.4757	0	0	0	TRUE
AFL2G_09551	7155	1906	1.9084	1.76016	52.4682	0	0	0	TRUE
AFL2G_03681	2309	6770	-1.55189	-1.70013	-52.4383	0	0	0	TRUE
AFL2G_06212	2801	18	7.2818	7.13356	52.4268	0	0	0	TRUE
AFL2G_10206	6733	1703	1.98317	1.83493	52.3757	0	0	0	TRUE
AFL2G_04798	3556	355	3.32436	3.17613	52.2169	0	0	0	TRUE
AFL2G_03749	109	2486	-4.51143	-4.65967	-52.1426	0	0	0	TRUE
AFL2G_00391	2742	19	7.17309	7.02485	52.0527	0	0	0	TRUE
AFL2G_01953	2762	104	4.73106	4.58282	52.0359	0	0	0	TRUE
AFL2G_04795	4279	628	2.76844	2.6202	52.0337	0	0	0	TRUE
AFL2G_06915	4435	692	2.68009	2.53185	51.9774	0	0	0	TRUE
AFL2G_04413	4411	685	2.68693	2.53869	51.915	0	0	0	TRUE
AFL2G_10063	5265	1055	2.31919	2.17095	51.6951	0	0	0	TRUE
AFL2G_02186	2877	152	4.24242	4.09418	51.6382	0	0	0	TRUE
AFL2G_04336	2939	173	4.08648	3.93824	51.579	0	0	0	TRUE
AFL2G_04511	3532	368	3.26271	3.11447	51.5783	0	0	0	TRUE
AFL2G_10739	23	2405	-6.70826	-6.8565	-51.572	0	0	0	TRUE
AFL2G_10002	1071	4556	-2.08881	-2.23705	-51.5707	0	0	0	TRUE
AFL2G_04173	2621	76	5.10797	4.95973	51.3905	0	0	0	TRUE
AFL2G_01370	2853	152	4.23034	4.0821	51.3781	0	0	0	TRUE
AFL2G_04225	2844	150	4.24489	4.09665	51.3502	0	0	0	TRUE
AFL2G_05864	2691	103	4.70743	4.55919	51.3075	0	0	0	TRUE
AFL2G_10091	10365	3730	1.47447	1.32623	51.3029	0	0	0	TRUE
AFL2G_11987	2624	87	4.91461	4.76637	51.0991	0	0	0	TRUE
AFL2G_05422	9261	16062	-0.794412	-0.942651	-51.0822	0	0	0	TRUE
AFL2G_06337	5191	1053	2.30151	2.15327	51.0687	0	0	0	TRUE
AFL2G_02145	2933	186	3.979	3.83076	51.0624	0	0	0	TRUE
AFL2G_09881	3367	328	3.3597	3.21146	51.0618	0	0	0	TRUE
AFL2G_05331	6208	1528	2.02248	1.87424	51.0204	0	0	0	TRUE
AFL2G_07058	19579	9555	1.03498	0.88674	50.8898	0	0	0	TRUE
AFL2G_07356	2877	9	8.32042	8.17219	50.8433	0	0	0	TRUE
AFL2G_11924	5384	1155	2.22079	2.07255	50.7651	0	0	0	TRUE
AFL2G_01175	3677	449	3.03374	2.8855	50.7312	0	0	0	TRUE
AFL2G_10527	51	2244	-5.45943	-5.60767	-50.5864	0	0	0	TRUE
AFL2G_03642	857	4050	-2.24055	-2.38879	-50.5727	0	0	0	TRUE
AFL2G_02904	7018	1962	1.83873	1.6905	50.5129	0	0	0	TRUE
AFL2G_01382	2294	6519	-1.50679	-1.65502	-50.4848	0	0	0	TRUE
AFL2G_00262	4354	722	2.59227	2.44403	50.4766	0	0	0	TRUE
AFL2G_02026	792	3911	-2.30397	-2.4522	-50.4588	0	0	0	TRUE
AFL2G_07779	2531	76	5.05756	4.90933	50.4258	0	0	0	TRUE
AFL2G_09060	11	2476	-7.81436	-7.9626	-50.1696	0	0	0	TRUE
AFL2G_02116	2462	59	5.38297	5.23473	50.1225	0	0	0	TRUE
AFL2G_09775	2916	208	3.80934	3.6611	50.1111	0	0	0	TRUE
AFL2G_01164	5699	1339	2.08955	1.94131	50.0477	0	0	0	TRUE
AFL2G_05389	2539	93	4.77089	4.62265	49.9784	0	0	0	TRUE
AFL2G_07421	2584	108	4.5805	4.43226	49.9644	0	0	0	TRUE
AFL2G_05606	3798	523	2.86036	2.71212	49.9394	0	0	0	TRUE
AFL2G_08249	4469	793	2.49456	2.34632	49.9329	0	0	0	TRUE
AFL2G_11941	2772	168	4.04439	3.89615	49.9195	0	0	0	TRUE
AFL2G_08085	189	2508	-3.73008	-3.87832	-49.9114	0	0	0	TRUE
AFL2G_09533	2582	109	4.56609	4.41785	49.9071	0	0	0	TRUE
AFL2G_02323	3109	7690	-1.30653	-1.45477	-49.9013	0	0	0	TRUE
AFL2G_07269	2442	65	5.23148	5.08324	49.7633	0	0	0	TRUE
AFL2G_10302	5547	1283	2.11219	1.96395	49.7557	0	0	0	TRUE
AFL2G_10742	1997	5963	-1.5782	-1.72644	-49.7472	0	0	0	TRUE
AFL2G_01594	2402	38	5.98209	5.83385	49.7332	0	0	0	TRUE
AFL2G_01202	3640	473	2.94403	2.79579	49.6723	0	0	0	TRUE
AFL2G_02798	5199	1129	2.20319	2.05495	49.6127	0	0	0	TRUE
AFL2G_05138	7347	2193	1.74425	1.59601	49.6007	0	0	0	TRUE
AFL2G_00985	3979	607	2.71264	2.5644	49.5849	0	0	0	TRUE
AFL2G_09331	69	2178	-4.98026	-5.1285	-49.5246	0	0	0	TRUE
AFL2G_00704	3477	8161	-1.2309	-1.37914	-49.378	0	0	0	TRUE
AFL2G_07942	209	2516	-3.58956	-3.7378	-49.3673	0	0	0	TRUE
AFL2G_02438	3014	262	3.52404	3.3758	49.3571	0	0	0	TRUE
AFL2G_09823	2357	42	5.81042	5.66218	49.2593	0	0	0	TRUE
AFL2G_02739	2891	225	3.68357	3.53533	49.2435	0	0	0	TRUE
AFL2G_08451	3741	527	2.82755	2.67931	49.2429	0	0	0	TRUE
AFL2G_06637	3990	625	2.67446	2.52622	49.2389	0	0	0	TRUE
AFL2G_06482	1305	4746	-1.86266	-2.0109	-49.2056	0	0	0	TRUE
AFL2G_01856	151	2352	-3.96127	-4.10951	-49.204	0	0	0	TRUE
AFL2G_10819	2402	70	5.10074	4.9525	49.1865	0	0	0	TRUE
AFL2G_02514	4526	852	2.40931	2.26107	49.1454	0	0	0	TRUE
AFL2G_03119	7259	2180	1.73544	1.5872	49.1055	0	0	0	TRUE
AFL2G_01536	7237	2175	1.73438	1.58614	49.0072	0	0	0	TRUE
AFL2G_00962	2828	6	8.8806	8.73236	48.8808	0	0	0	TRUE
AFL2G_03515	7086	2105	1.75115	1.60291	48.8636	0	0	0	TRUE
AFL2G_12227	2461	14	7.45767	7.30943	48.842	0	0	0	TRUE
AFL2G_01787	3275	369	3.1498	3.00156	48.8115	0	0	0	TRUE
AFL2G_11096	1278	4659	-1.86613	-2.01437	-48.8072	0	0	0	TRUE
AFL2G_10087	7267	2212	1.71601	1.56777	48.6948	0	0	0	TRUE
AFL2G_08723	2350	67	5.13236	4.98412	48.6942	0	0	0	TRUE
AFL2G_05427	5769	1448	1.99426	1.84602	48.6799	0	0	0	TRUE
AFL2G_08221	3738	548	2.77002	2.62178	48.6488	0	0	0	TRUE
AFL2G_03598	2926	254	3.52603	3.37779	48.6431	0	0	0	TRUE
AFL2G_04981	97	2168	-4.48224	-4.63048	-48.6338	0	0	0	TRUE
AFL2G_07778	8622	14831	-0.782521	-0.930761	-48.5648	0	0	0	TRUE
AFL2G_06760	6297	1722	1.87058	1.72234	48.4801	0	0	0	TRUE
AFL2G_01962	5505	1334	2.04498	1.89674	48.4317	0	0	0	TRUE
AFL2G_06894	316	2703	-3.09657	-3.2448	-48.3821	0	0	0	TRUE
AFL2G_00826	5173	1182	2.12977	1.98153	48.3315	0	0	0	TRUE
AFL2G_00225	4243	771	2.46028	2.31204	48.2287	0	0	0	TRUE
AFL2G_03168	9547	3524	1.43783	1.28959	48.1808	0	0	0	TRUE
AFL2G_00759	3589	509	2.81784	2.66961	48.1382	0	0	0	TRUE
AFL2G_03588	2271	55	5.36775	5.21951	48.1258	0	0	0	TRUE
AFL2G_02721	9500	15820	-0.73575	-0.883989	-48.0269	0	0	0	TRUE
AFL2G_08382	975	4029	-2.04695	-2.19519	-47.935	0	0	0	TRUE
AFL2G_02102	3209	375	3.09716	2.94892	47.9048	0	0	0	TRUE
AFL2G_06410	2614	7	8.54469	8.39645	47.8956	0	0	0	TRUE
AFL2G_02155	2330	85	4.77672	4.62848	47.8891	0	0	0	TRUE
AFL2G_05867	1174	4382	-1.90016	-2.0484	-47.8503	0	0	0	TRUE
AFL2G_04367	2744	220	3.64071	3.49247	47.7468	0	0	0	TRUE
AFL2G_03096	3036	322	3.23704	3.0888	47.6368	0	0	0	TRUE
AFL2G_01433	3761	597	2.65531	2.50707	47.6002	0	0	0	TRUE
AFL2G_04463	7676	2511	1.61209	1.46385	47.5789	0	0	0	TRUE
AFL2G_01168	2854	7027	-1.29992	-1.44816	-47.5386	0	0	0	TRUE
AFL2G_08937	2221	22	6.65756	6.50932	47.4656	0	0	0	TRUE
AFL2G_11532	2635	6	8.77862	8.63039	47.4638	0	0	0	TRUE
AFL2G_09295	1306	4573	-1.80799	-1.95623	-47.4344	0	0	0	TRUE
AFL2G_03641	3371	451	2.90198	2.75374	47.4269	0	0	0	TRUE
AFL2G_03061	53	1980	-5.22336	-5.3716	-47.4178	0	0	0	TRUE
AFL2G_06429	2871	4	9.48734	9.3391	47.4162	0	0	0	TRUE
AFL2G_01458	3543	518	2.77395	2.62571	47.4014	0	0	0	TRUE
AFL2G_03127	4805	1059	2.18183	2.03359	47.3748	0	0	0	TRUE
AFL2G_05761	4148	768	2.43324	2.285	47.3493	0	0	0	TRUE
AFL2G_07092	3779	618	2.61233	2.46409	47.2466	0	0	0	TRUE
AFL2G_05132	1977	5651	-1.51519	-1.66343	-47.1728	0	0	0	TRUE
AFL2G_03506	31	1948	-5.97358	-6.12182	-47.0673	0	0	0	TRUE
AFL2G_00410	2479	155	3.99942	3.85118	47.0276	0	0	0	TRUE
AFL2G_12312	2619	200	3.71094	3.5627	47.0089	0	0	0	TRUE
AFL2G_07643	316	2590	-3.03496	-3.18319	-46.9594	0	0	0	TRUE
AFL2G_08344	3666	8122	-1.14763	-1.29587	-46.9585	0	0	0	TRUE
AFL2G_09187	5647	1486	1.92605	1.77781	46.9344	0	0	0	TRUE
AFL2G_05172	2135	35	5.93074	5.7825	46.8904	0	0	0	TRUE
AFL2G_06763	3454	503	2.77964	2.6314	46.8574	0	0	0	TRUE
AFL2G_09934	3975	715	2.47494	2.3267	46.8573	0	0	0	TRUE
AFL2G_10458	3478	513	2.76123	2.61299	46.8402	0	0	0	TRUE
AFL2G_01774	988	3943	-1.99671	-2.14495	-46.7405	0	0	0	TRUE
AFL2G_05009	6779	2087	1.69964	1.5514	46.6721	0	0	0	TRUE
AFL2G_05215	3642	586	2.63576	2.48752	46.6334	0	0	0	TRUE
AFL2G_01593	6285	1830	1.78007	1.63183	46.6142	0	0	0	TRUE
AFL2G_05474	2680	232	3.53004	3.3818	46.5761	0	0	0	TRUE
AFL2G_09826	2151	19	6.82286	6.67463	46.5453	0	0	0	TRUE
AFL2G_10466	1219	4323	-1.82633	-1.97457	-46.4041	0	0	0	TRUE
AFL2G_09294	3666	605	2.5992	2.45096	46.3923	0	0	0	TRUE
AFL2G_10170	2805	282	3.31423	3.16599	46.3092	0	0	0	TRUE
AFL2G_09095	2913	321	3.18186	3.03362	46.2686	0	0	0	TRUE
AFL2G_02684	540	3030	-2.48829	-2.63653	-46.2498	0	0	0	TRUE
AFL2G_01156	2088	50	5.38405	5.23581	46.1595	0	0	0	TRUE
AFL2G_06825	562	3064	-2.44677	-2.59501	-46.1068	0	0	0	TRUE
AFL2G_00991	2541	203	3.64584	3.49761	45.9732	0	0	0	TRUE
AFL2G_10655	2059	45	5.51588	5.36764	45.9306	0	0	0	TRUE
AFL2G_03717	5964	1709	1.80313	1.65489	45.8659	0	0	0	TRUE
AFL2G_05426	2	2943	-10.5231	-10.6713	-45.8428	0	0	0	TRUE
AFL2G_06214	2045	28	6.19053	6.04229	45.8422	0	0	0	TRUE
AFL2G_08173	3342	7520	-1.17002	-1.31826	-45.7867	0	0	0	TRUE
AFL2G_04495	2637	242	3.44582	3.29758	45.7127	0	0	0	TRUE
AFL2G_05397	6626	2068	1.6799	1.53166	45.7113	0	0	0	TRUE
AFL2G_11577	2287	8	8.15924	8.011	45.6957	0	0	0	TRUE
AFL2G_11753	303	2458	-3.0201	-3.16833	-45.6508	0	0	0	TRUE
AFL2G_06270	6510	2014	1.69259	1.54435	45.5843	0	0	0	TRUE
AFL2G_10221	7782	2722	1.51547	1.36723	45.5002	0	0	0	TRUE
AFL2G_02898	2475	197	3.65116	3.50292	45.3993	0	0	0	TRUE
AFL2G_05579	2275	134	4.08556	3.93732	45.3763	0	0	0	TRUE
AFL2G_03884	6313	11418	-0.854912	-1.00315	-45.3486	0	0	0	TRUE
AFL2G_02839	2872	337	3.09124	2.943	45.2748	0	0	0	TRUE
AFL2G_07346	2977	377	2.98122	2.83298	45.2261	0	0	0	TRUE
AFL2G_03327	45	1797	-5.31952	-5.46776	-45.2222	0	0	0	TRUE
AFL2G_03744	11901	5232	1.18565	1.03741	45.211	0	0	0	TRUE
AFL2G_08342	4099	839	2.28853	2.14029	45.2076	0	0	0	TRUE
AFL2G_03236	6169	11209	-0.861549	-1.00979	-45.1766	0	0	0	TRUE
AFL2G_07319	2054	15	7.09733	6.94909	45.1545	0	0	0	TRUE
AFL2G_08105	784	3419	-2.12465	-2.27289	-45.1083	0	0	0	TRUE
AFL2G_08359	2450	197	3.63651	3.48828	45.0949	0	0	0	TRUE
AFL2G_12417	2085	82	4.66828	4.52004	45.0792	0	0	0	TRUE
AFL2G_09363	10296	16257	-0.658977	-0.807216	-45.054	0	0	0	TRUE
AFL2G_11947	285	2365	-3.05281	-3.20105	-44.9854	0	0	0	TRUE
AFL2G_07443	4097	850	2.26903	2.12079	44.9364	0	0	0	TRUE
AFL2G_07604	3191	469	2.76635	2.61811	44.9139	0	0	0	TRUE
AFL2G_10411	1180	4115	-1.80211	-1.95034	-44.9064	0	0	0	TRUE
AFL2G_00616	10356	4299	1.26839	1.12015	44.8878	0	0	0	TRUE
AFL2G_11691	730	3296	-2.17475	-2.32299	-44.8743	0	0	0	TRUE
AFL2G_06277	1951	5366	-1.45963	-1.60787	-44.8622	0	0	0	TRUE
AFL2G_09797	1984	53	5.22628	5.07804	44.849	0	0	0	TRUE
AFL2G_11430	1953	33	5.88708	5.73884	44.8466	0	0	0	TRUE
AFL2G_02378	43	1762	-5.35673	-5.50497	-44.7946	0	0	0	TRUE
AFL2G_09674	9561	3828	1.32057	1.17233	44.7321	0	0	0	TRUE
AFL2G_08551	2008	15	7.06465	6.91641	44.6884	0	0	0	TRUE
AFL2G_04299	2129	9	7.88604	7.7378	44.65	0	0	0	TRUE
AFL2G_10872	1021	3810	-1.89981	-2.04805	-44.6127	0	0	0	TRUE
AFL2G_11014	2018	13	7.27827	7.13003	44.5048	0	0	0	TRUE
AFL2G_01989	1914	34	5.81491	5.66667	44.3899	0	0	0	TRUE
AFL2G_11253	5689	1656	1.78047	1.63223	44.3563	0	0	0	TRUE
AFL2G_11015	212	2139	-3.3348	-3.48304	-44.3306	0	0	0	TRUE
AFL2G_05771	3647	679	2.42523	2.27699	44.3033	0	0	0	TRUE
AFL2G_09076	4972	1297	1.93865	1.79041	44.2548	0	0	0	TRUE
AFL2G_00910	3352	7346	-1.13194	-1.28018	-44.2374	0	0	0	TRUE
AFL2G_06407	5314	1470	1.85398	1.70574	44.2326	0	0	0	TRUE
AFL2G_09705	1939	17	6.83363	6.6854	44.1808	0	0	0	TRUE
AFL2G_05086	1985	73	4.7651	4.61686	44.1795	0	0	0	TRUE
AFL2G_12345	3448	600	2.52273	2.37449	44.1693	0	0	0	TRUE
AFL2G_07517	4000	841	2.24982	2.10158	44.1457	0	0	0	TRUE
AFL2G_05375	2254	159	3.82539	3.67715	44.1272	0	0	0	TRUE
AFL2G_09940	4710	1177	2.00061	1.85237	44.0874	0	0	0	TRUE
AFL2G_07110	1256	4163	-1.72879	-1.87703	-44.0256	0	0	0	TRUE
AFL2G_08455	2935	402	2.86809	2.71985	43.9663	0	0	0	TRUE
AFL2G_06824	1635	4771	-1.545	-1.69324	-43.8929	0	0	0	TRUE
AFL2G_02335	811	3366	-2.05326	-2.2015	-43.8912	0	0	0	TRUE
AFL2G_02591	5117	1389	1.88125	1.73301	43.8908	0	0	0	TRUE
AFL2G_08398	4160	926	2.1675	2.01926	43.8782	0	0	0	TRUE
AFL2G_11485	3346	569	2.55594	2.4077	43.8664	0	0	0	TRUE
AFL2G_00534	1872	37	5.66091	5.51267	43.8622	0	0	0	TRUE
AFL2G_03882	4372	1026	2.09126	1.94302	43.8599	0	0	0	TRUE
AFL2G_09281	11621	5192	1.16237	1.01413	43.8499	0	0	0	TRUE
AFL2G_00857	3039	447	2.76525	2.61701	43.8209	0	0	0	TRUE
AFL2G_03158	1866	36	5.69581	5.54757	43.8034	0	0	0	TRUE
AFL2G_00545	1872	41	5.51281	5.36457	43.7935	0	0	0	TRUE
AFL2G_05865	1858	37	5.65008	5.50184	43.694	0	0	0	TRUE
AFL2G_11115	2966	425	2.80298	2.65474	43.6294	0	0	0	TRUE
AFL2G_00657	5198	1447	1.84489	1.69665	43.5825	0	0	0	TRUE
AFL2G_10133	2453	239	3.35946	3.21123	43.5817	0	0	0	TRUE
AFL2G_03849	426	2577	-2.59677	-2.74501	-43.5802	0	0	0	TRUE
AFL2G_12048	3896	819	2.25006	2.10182	43.5711	0	0	0	TRUE
AFL2G_09561	5873	1801	1.7053	1.55706	43.5563	0	0	0	TRUE
AFL2G_10830	2833	377	2.90969	2.76145	43.5411	0	0	0	TRUE
AFL2G_06029	2402	5906	-1.29795	-1.44618	-43.5363	0	0	0	TRUE
AFL2G_03572	2055	112	4.19757	4.04933	43.5006	0	0	0	TRUE
AFL2G_08642	157	1938	-3.62573	-3.77397	-43.4729	0	0	0	TRUE
AFL2G_02364	3818	789	2.27472	2.12648	43.4526	0	0	0	TRUE
AFL2G_00134	15427	7741	0.994866	0.846626	43.4254	0	0	0	TRUE
AFL2G_10103	8473	13790	-0.702678	-0.850917	-43.4078	0	0	0	TRUE
AFL2G_04573	3176	519	2.6134	2.46517	43.3238	0	0	0	TRUE
AFL2G_04454	1830	40	5.5157	5.36746	43.301	0	0	0	TRUE
AFL2G_04477	346	2380	-2.78212	-2.93036	-43.2958	0	0	0	TRUE
AFL2G_05484	247	2149	-3.12108	-3.26932	-43.2813	0	0	0	TRUE
AFL2G_06213	1820	27	6.07484	5.9266	43.2778	0	0	0	TRUE
AFL2G_05214	1882	63	4.90077	4.75253	43.2532	0	0	0	TRUE
AFL2G_02846	3208	536	2.58137	2.43313	43.215	0	0	0	TRUE
AFL2G_05621	5709	1737	1.71664	1.5684	43.1715	0	0	0	TRUE
AFL2G_11729	2600	303	3.10112	2.95288	43.1481	0	0	0	TRUE
AFL2G_07709	7551	2765	1.44939	1.30115	43.1446	0	0	0	TRUE
AFL2G_10957	1829	46	5.31328	5.16504	43.1438	0	0	0	TRUE
AFL2G_00889	1820	43	5.40346	5.25522	43.1099	0	0	0	TRUE
AFL2G_02067	2438	247	3.30312	3.15488	43.1047	0	0	0	TRUE
AFL2G_06484	1124	3852	-1.77697	-1.9252	-43.0747	0	0	0	TRUE
AFL2G_03417	1868	64	4.86728	4.71904	43.0374	0	0	0	TRUE
AFL2G_02036	2066	128	4.01262	3.86439	42.9805	0	0	0	TRUE
AFL2G_05455	3191	539	2.56565	2.41741	42.9387	0	0	0	TRUE
AFL2G_10845	3036	477	2.67011	2.52187	42.9087	0	0	0	TRUE
AFL2G_11056	27	1614	-5.90154	-6.04978	-42.8703	0	0	0	TRUE
AFL2G_10410	1183	3926	-1.73061	-1.87885	-42.7818	0	0	0	TRUE
AFL2G_03054	24	1611	-6.06878	-6.21702	-42.7572	0	0	0	TRUE
AFL2G_02071	1894	80	4.56529	4.41705	42.7419	0	0	0	TRUE
AFL2G_09637	1894	80	4.56529	4.41705	42.7419	0	0	0	TRUE
AFL2G_06391	1780	38	5.54973	5.40149	42.7234	0	0	0	TRUE
AFL2G_11146	2439	258	3.24085	3.09261	42.7212	0	0	0	TRUE
AFL2G_02819	6011	1928	1.6405	1.49226	42.7084	0	0	0	TRUE
AFL2G_08134	1791	45	5.3147	5.16646	42.6945	0	0	0	TRUE
AFL2G_00227	1847	12	7.26601	7.11777	42.5947	0	0	0	TRUE
AFL2G_05332	2663	345	2.94838	2.80014	42.5198	0	0	0	TRUE
AFL2G_08374	1810	58	4.96379	4.81555	42.5133	0	0	0	TRUE
AFL2G_11989	20	1605	-6.32643	-6.47467	-42.5054	0	0	0	TRUE
AFL2G_10118	2240	5554	-1.31003	-1.45827	-42.4822	0	0	0	TRUE
AFL2G_03404	5072	1444	1.81248	1.66424	42.4665	0	0	0	TRUE
AFL2G_01438	2108	154	3.77487	3.62663	42.4579	0	0	0	TRUE
AFL2G_01870	5222	1523	1.77769	1.62945	42.4443	0	0	0	TRUE
AFL2G_07800	1998	120	4.05745	3.90921	42.4266	0	0	0	TRUE
AFL2G_11063	30112	18391	0.711339	0.563099	42.4051	0	0	0	TRUE
AFL2G_05542	1033	3627	-1.81194	-1.96018	-42.2996	0	0	0	TRUE
AFL2G_04247	16354	8516	0.941396	0.793156	42.2787	0	0	0	TRUE
AFL2G_11247	2279	5587	-1.29367	-1.44191	-42.25	0	0	0	TRUE
AFL2G_04851	1777	15	6.88834	6.7401	42.2387	0	0	0	TRUE
AFL2G_04108	3182	562	2.50129	2.35305	42.2047	0	0	0	TRUE
AFL2G_01442	1551	4467	-1.52611	-1.67435	-42.1351	0	0	0	TRUE
AFL2G_03412	1742	45	5.27468	5.12644	42.071	0	0	0	TRUE
AFL2G_01154	3662	778	2.23479	2.08655	42.0464	0	0	0	TRUE
AFL2G_06388	1749	16	6.77231	6.62408	42.0197	0	0	0	TRUE
AFL2G_01408	5411	1649	1.7143	1.56606	41.9838	0	0	0	TRUE
AFL2G_09681	6364	2172	1.55091	1.40267	41.953	0	0	0	TRUE
AFL2G_00798	2848	435	2.71086	2.56262	41.9332	0	0	0	TRUE
AFL2G_09825	1818	10	7.50621	7.35797	41.904	0	0	0	TRUE
AFL2G_04850	1779	12	7.21189	7.06365	41.8763	0	0	0	TRUE
AFL2G_06789	2959	482	2.618	2.46977	41.8621	0	0	0	TRUE
AFL2G_06613	2572	331	2.95799	2.80975	41.8605	0	0	0	TRUE
AFL2G_03851	9157	3833	1.2564	1.10816	41.8431	0	0	0	TRUE
AFL2G_06471	3437	687	2.32277	2.17453	41.8092	0	0	0	TRUE
AFL2G_01664	1738	52	5.06277	4.91453	41.7924	0	0	0	TRUE
AFL2G_11607	1991	134	3.89319	3.74495	41.7441	0	0	0	TRUE
AFL2G_10692	75	1606	-4.42044	-4.56868	-41.7441	0	0	0	TRUE
AFL2G_02853	1441	4254	-1.56175	-1.70999	-41.7347	0	0	0	TRUE
AFL2G_08348	2225	212	3.39167	3.24343	41.6898	0	0	0	TRUE
AFL2G_02714	2495	308	3.01804	2.8698	41.6743	0	0	0	TRUE
AFL2G_12228	4070	985	2.04683	1.89859	41.6697	0	0	0	TRUE
AFL2G_01633	1703	43	5.3076	5.15936	41.6263	0	0	0	TRUE
AFL2G_04288	18	1545	-6.42347	-6.57171	-41.6225	0	0	0	TRUE
AFL2G_02388	3284	628	2.38662	2.23838	41.605	0	0	0	TRUE
AFL2G_03989	70	1584	-4.50007	-4.64831	-41.6017	0	0	0	TRUE
AFL2G_02229	1733	56	4.9517	4.80346	41.5818	0	0	0	TRUE
AFL2G_04356	2157	192	3.48985	3.34161	41.5768	0	0	0	TRUE
AFL2G_01648	2966	495	2.58302	2.43478	41.5691	0	0	0	TRUE
AFL2G_07650	736	3035	-2.04392	-2.19216	-41.5674	0	0	0	TRUE
AFL2G_05249	1621	4511	-1.47656	-1.6248	-41.4436	0	0	0	TRUE
AFL2G_11900	1633	4518	-1.46816	-1.6164	-41.3214	0	0	0	TRUE
AFL2G_01006	1681	17	6.62764	6.4794	41.318	0	0	0	TRUE
AFL2G_04844	1821	91	4.32272	4.17448	41.309	0	0	0	TRUE
AFL2G_03854	1660	42	5.30465	5.15641	41.0949	0	0	0	TRUE
AFL2G_11536	1634	23	6.15063	6.00239	40.9892	0	0	0	TRUE
AFL2G_04625	2148	204	3.39635	3.24811	40.9879	0	0	0	TRUE
AFL2G_12052	1811	7	8.01522	7.86698	40.9412	0	0	0	TRUE
AFL2G_05237	1620	30	5.75489	5.60665	40.8285	0	0	0	TRUE
AFL2G_09192	3256	646	2.33349	2.18526	40.8181	0	0	0	TRUE
AFL2G_12060	402	2318	-2.52761	-2.67585	-40.7765	0	0	0	TRUE
AFL2G_11632	372	2254	-2.59911	-2.74735	-40.7757	0	0	0	TRUE
AFL2G_01416	4074	1030	1.9838	1.83556	40.7489	0	0	0	TRUE
AFL2G_01397	418	2345	-2.48801	-2.63625	-40.6846	0	0	0	TRUE
AFL2G_04760	40	1456	-5.18587	-5.33411	-40.6413	0	0	0	TRUE
AFL2G_02281	2846	478	2.57385	2.42561	40.6307	0	0	0	TRUE
AFL2G_10831	3726	871	2.09688	1.94864	40.5672	0	0	0	TRUE
AFL2G_08141	3888	949	2.03455	1.88631	40.55	0	0	0	TRUE
AFL2G_12337	817	3098	-1.92293	-2.07117	-40.5196	0	0	0	TRUE
AFL2G_01986	308	2092	-2.76388	-2.91212	-40.4667	0	0	0	TRUE
AFL2G_10839	688	2857	-2.05402	-2.20226	-40.4449	0	0	0	TRUE
AFL2G_09543	1805	106	4.08986	3.94162	40.432	0	0	0	TRUE
AFL2G_03474	1211	3758	-1.63377	-1.78201	-40.3708	0	0	0	TRUE
AFL2G_08355	2779	460	2.59486	2.44662	40.3501	0	0	0	TRUE
AFL2G_04849	1677	68	4.6242	4.47596	40.3413	0	0	0	TRUE
AFL2G_03467	15	1460	-6.60486	-6.7531	-40.2915	0	0	0	TRUE
AFL2G_02772	5638	9839	-0.803328	-0.951567	-40.2886	0	0	0	TRUE
AFL2G_11376	1599	42	5.25064	5.1024	40.2856	0	0	0	TRUE
AFL2G_03710	71	1498	-4.39907	-4.54731	-40.2763	0	0	0	TRUE
AFL2G_00281	2090	203	3.36395	3.21571	40.2528	0	0	0	TRUE
AFL2G_02828	1863	129	3.85218	3.70395	40.2226	0	0	0	TRUE
AFL2G_05640	2188	238	3.20058	3.05234	40.2159	0	0	0	TRUE
AFL2G_07690	2404	317	2.92288	2.77464	40.2084	0	0	0	TRUE
AFL2G_07647	7402	2900	1.35186	1.20362	40.1886	0	0	0	TRUE
AFL2G_04603	1611	50	5.00988	4.86165	40.17	0	0	0	TRUE
AFL2G_01847	828	3087	-1.8985	-2.04674	-40.1401	0	0	0	TRUE
AFL2G_10276	483	2437	-2.33501	-2.48325	-40.1177	0	0	0	TRUE
AFL2G_05841	2725	446	2.61114	2.4629	40.1086	0	0	0	TRUE
AFL2G_04019	1996	175	3.51168	3.36345	40.1043	0	0	0	TRUE
AFL2G_04713	1561	4291	-1.45884	-1.60708	-40.1023	0	0	0	TRUE
AFL2G_01632	1569	34	5.52817	5.37993	40.1008	0	0	0	TRUE
AFL2G_08479	3041	6425	-1.07915	-1.22739	-40.0292	0	0	0	TRUE
AFL2G_07400	1555	26	5.90226	5.75402	40.0173	0	0	0	TRUE
AFL2G_05254	2281	278	3.03651	2.88827	39.9752	0	0	0	TRUE
AFL2G_09763	1654	4419	-1.41776	-1.566	-39.9392	0	0	0	TRUE
AFL2G_02262	1595	51	4.96692	4.81868	39.9128	0	0	0	TRUE
AFL2G_10928	1549	33	5.55273	5.40449	39.8563	0	0	0	TRUE
AFL2G_07691	602	2650	-2.13816	-2.2864	-39.8548	0	0	0	TRUE
AFL2G_03600	2137	234	3.19101	3.04277	39.6856	0	0	0	TRUE
AFL2G_11378	1998	187	3.41745	3.26921	39.6423	0	0	0	TRUE
AFL2G_08245	3029	591	2.35761	2.20937	39.6379	0	0	0	TRUE
AFL2G_05598	8338	3519	1.24454	1.0963	39.581	0	0	0	TRUE
AFL2G_00958	2062	211	3.28873	3.14049	39.5593	0	0	0	TRUE
AFL2G_00141	1850	141	3.71376	3.56552	39.5208	0	0	0	TRUE
AFL2G_00805	1748	110	3.99013	3.84189	39.4578	0	0	0	TRUE
AFL2G_02387	1563	52	4.90966	4.76142	39.4302	0	0	0	TRUE
AFL2G_07868	5710	1970	1.5353	1.38706	39.4025	0	0	0	TRUE
AFL2G_09697	1588	4266	-1.42567	-1.57391	-39.3858	0	0	0	TRUE
AFL2G_01957	7059	2759	1.35532	1.20708	39.3352	0	0	0	TRUE
AFL2G_03722	10	1440	-7.16993	-7.31816	-39.318	0	0	0	TRUE
AFL2G_11425	1595	9	7.46942	7.32118	39.3034	0	0	0	TRUE
AFL2G_10085	1898	162	3.55041	3.40218	39.2931	0	0	0	TRUE
AFL2G_00778	3640	886	2.03856	1.89032	39.2913	0	0	0	TRUE
AFL2G_08045	1503	33	5.50924	5.361	39.2387	0	0	0	TRUE
AFL2G_07789	3209	688	2.22164	2.0734	39.2009	0	0	0	TRUE
AFL2G_07948	1640	82	4.32193	4.17369	39.2001	0	0	0	TRUE
AFL2G_04842	1804	4	8.81698	8.66874	39.1858	0	0	0	TRUE
AFL2G_11000	2627	437	2.58771	2.43947	39.1648	0	0	0	TRUE
AFL2G_04709	13902	7219	0.945422	0.797182	39.1483	0	0	0	TRUE
AFL2G_11750	2	1959	-9.9359	-10.0841	-39.1294	0	0	0	TRUE
AFL2G_02919	470	2339	-2.31516	-2.4634	-39.1229	0	0	0	TRUE
AFL2G_06592	2055	220	3.22356	3.07532	39.1118	0	0	0	TRUE
AFL2G_03839	1146	3541	-1.62755	-1.77579	-39.0931	0	0	0	TRUE
AFL2G_09897	2490	385	2.69322	2.54498	39.0582	0	0	0	TRUE
AFL2G_11473	1635	84	4.28276	4.13452	39.0371	0	0	0	TRUE
AFL2G_07580	1658	92	4.17167	4.02343	38.998	0	0	0	TRUE
AFL2G_05312	1541	56	4.7823	4.63406	38.9548	0	0	0	TRUE
AFL2G_09291	4255	1209	1.81534	1.66711	38.9431	0	0	0	TRUE
AFL2G_09330	1813	143	3.66429	3.51605	38.913	0	0	0	TRUE
AFL2G_02691	38	1335	-5.1347	-5.28294	-38.8859	0	0	0	TRUE
AFL2G_10404	9379	4238	1.14605	0.997811	38.8671	0	0	0	TRUE
AFL2G_02152	1018	3309	-1.70066	-1.8489	-38.851	0	0	0	TRUE
AFL2G_05821	3024	619	2.28845	2.14021	38.8279	0	0	0	TRUE
AFL2G_11690	317	1999	-2.65672	-2.80496	-38.8155	0	0	0	TRUE
AFL2G_00059	1564	67	4.54494	4.3967	38.7978	0	0	0	TRUE
AFL2G_10609	1573	70	4.49002	4.34178	38.7907	0	0	0	TRUE
AFL2G_06519	1619	85	4.2515	4.10326	38.7613	0	0	0	TRUE
AFL2G_00800	794	2917	-1.87727	-2.02551	-38.7567	0	0	0	TRUE
AFL2G_06731	1475	39	5.2411	5.09286	38.6836	0	0	0	TRUE
AFL2G_03113	1688	109	3.95291	3.80468	38.6475	0	0	0	TRUE
AFL2G_01084	1873	169	3.47026	3.32202	38.6469	0	0	0	TRUE
AFL2G_04665	4222	1207	1.8065	1.65826	38.6451	0	0	0	TRUE
AFL2G_04102	903	3097	-1.77807	-1.92631	-38.6375	0	0	0	TRUE
AFL2G_07382	2108	252	3.06438	2.91614	38.6132	0	0	0	TRUE
AFL2G_00011	57	1352	-4.56799	-4.71623	-38.5398	0	0	0	TRUE
AFL2G_03631	3767	982	1.93962	1.79138	38.534	0	0	0	TRUE
AFL2G_10027	3326	769	2.11273	1.96449	38.5334	0	0	0	TRUE
AFL2G_02126	1222	3616	-1.56515	-1.71339	-38.5313	0	0	0	TRUE
AFL2G_06768	6003	2196	1.45081	1.30257	38.4998	0	0	0	TRUE
AFL2G_02751	2072	242	3.09795	2.94971	38.4981	0	0	0	TRUE
AFL2G_11628	922	3116	-1.75686	-1.9051	-38.4702	0	0	0	TRUE
AFL2G_09570	2515	414	2.60286	2.45462	38.4576	0	0	0	TRUE
AFL2G_09604	344	2032	-2.56242	-2.71066	-38.4421	0	0	0	TRUE
AFL2G_04224	2389	365	2.71044	2.5622	38.4019	0	0	0	TRUE
AFL2G_12451	2121	263	3.01161	2.86337	38.3806	0	0	0	TRUE
AFL2G_03937	1716	4	8.74483	8.59659	38.3768	0	0	0	TRUE
AFL2G_05854	3278	754	2.12018	1.97194	38.3497	0	0	0	TRUE
AFL2G_05453	3510	6860	-0.966738	-1.11498	-38.3137	0	0	0	TRUE
AFL2G_01745	33104	39678	-0.261334	-0.409573	-38.2959	0	0	0	TRUE
AFL2G_11243	4723	1491	1.66342	1.51518	38.2852	0	0	0	TRUE
AFL2G_05644	2878	575	2.32343	2.17519	38.2654	0	0	0	TRUE
AFL2G_12053	2211	5076	-1.19899	-1.34723	-38.2493	0	0	0	TRUE
AFL2G_03748	149	1570	-3.39738	-3.54562	-38.2445	0	0	0	TRUE
AFL2G_10889	2588	453	2.51425	2.36602	38.1855	0	0	0	TRUE
AFL2G_06539	5333	9173	-0.782446	-0.930686	-38.1847	0	0	0	TRUE
AFL2G_08870	1765	144	3.61553	3.46729	38.1832	0	0	0	TRUE
AFL2G_07268	1493	58	4.68602	4.53778	38.1783	0	0	0	TRUE
AFL2G_09372	4258	1253	1.76479	1.61655	38.1079	0	0	0	TRUE
AFL2G_02735	1692	123	3.782	3.63376	38.066	0	0	0	TRUE
AFL2G_01334	7731	3267	1.24269	1.09445	38.0605	0	0	0	TRUE
AFL2G_02552	4744	1515	1.64679	1.49855	38.0585	0	0	0	TRUE
AFL2G_11777	94	1416	-3.91302	-4.06126	-38.0462	0	0	0	TRUE
AFL2G_03537	1398	3841	-1.45812	-1.60636	-37.9285	0	0	0	TRUE
AFL2G_06424	1397	32	5.44812	5.29988	37.7966	0	0	0	TRUE
AFL2G_12223	1407	14	6.65105	6.50281	37.7838	0	0	0	TRUE
AFL2G_11799	2352	370	2.66829	2.52005	37.7513	0	0	0	TRUE
AFL2G_04425	45	1275	-4.82443	-4.97267	-37.746	0	0	0	TRUE
AFL2G_09667	1426	46	4.9542	4.80596	37.7225	0	0	0	TRUE
AFL2G_01577	53	1288	-4.603	-4.75124	-37.6666	0	0	0	TRUE
AFL2G_07518	10146	4850	1.06485	0.916615	37.6628	0	0	0	TRUE
AFL2G_06008	1085	3321	-1.61392	-1.76216	-37.6573	0	0	0	TRUE
AFL2G_08148	5579	9400	-0.752654	-0.900893	-37.611	0	0	0	TRUE
AFL2G_11241	5635	2043	1.46373	1.31549	37.5865	0	0	0	TRUE
AFL2G_00404	1424	49	4.86102	4.71278	37.5669	0	0	0	TRUE
AFL2G_10345	2626	490	2.42201	2.27377	37.5609	0	0	0	TRUE
AFL2G_06300	3931	1111	1.82304	1.6748	37.5534	0	0	0	TRUE
AFL2G_06640	1984	236	3.07155	2.92331	37.5057	7.43332e-308	7.48608e-307	6.26141e-308	TRUE
AFL2G_01157	3023	670	2.17375	2.02551	37.4786	2.05518e-307	2.06761e-306	1.72936e-307	TRUE
AFL2G_02494	1508	79	4.25464	4.1064	37.4172	2.05281e-306	2.06307e-305	1.72557e-306	TRUE
AFL2G_04919	2363	5204	-1.139	-1.28724	-37.3909	5.48397e-306	5.50565e-305	4.60497e-306	TRUE
AFL2G_01597	655	2564	-1.96883	-2.11707	-37.3804	8.14226e-306	8.16596e-305	6.83007e-306	TRUE
AFL2G_06350	1812	179	3.33955	3.19131	37.3533	2.24328e-305	2.24747e-304	1.8798e-305	TRUE
AFL2G_09939	291	1842	-2.66218	-2.81042	-37.2972	1.82084e-304	1.82235e-303	1.52423e-304	TRUE
AFL2G_09233	1779	4354	-1.29127	-1.43951	-37.25	1.05991e-303	1.05969e-302	8.86334e-304	TRUE
AFL2G_11039	56	1269	-4.50212	-4.65036	-37.2392	1.58399e-303	1.58202e-302	1.32321e-303	TRUE
AFL2G_03673	1541	94	4.03506	3.88682	37.1904	9.75754e-303	9.73534e-302	8.14271e-303	TRUE
AFL2G_10456	4241	1292	1.7148	1.56656	37.1763	1.64852e-302	1.64307e-301	1.37428e-302	TRUE
AFL2G_10883	33230	21790	0.60882	0.460581	37.0943	3.47382e-301	3.45877e-300	2.89294e-301	TRUE
AFL2G_04899	1473	75	4.29572	4.14748	37.0854	4.82592e-301	4.80005e-300	4.0148e-301	TRUE
AFL2G_07492	1571	4	8.61747	8.46923	36.9829	2.15536e-299	2.14159e-298	1.79125e-299	TRUE
AFL2G_01130	2741	561	2.28863	2.14039	36.9683	3.70784e-299	3.68037e-298	3.07829e-299	TRUE
AFL2G_07572	3141	6216	-0.984763	-1.133	-36.9443	8.99753e-299	8.9217e-298	7.46217e-299	TRUE
AFL2G_10449	1320	22	5.90689	5.75865	36.8697	1.41342e-297	1.40007e-296	1.17103e-297	TRUE
AFL2G_02933	4823	1627	1.56772	1.41948	36.851	2.81986e-297	2.79036e-296	2.33388e-297	TRUE
AFL2G_06419	2019	267	2.91873	2.77049	36.8195	9.00232e-297	8.89902e-296	7.4432e-297	TRUE
AFL2G_01195	3582	968	1.88769	1.73945	36.8163	1.01326e-296	1.0006e-295	8.36912e-297	TRUE
AFL2G_10227	1937	237	3.03086	2.88263	36.8016	1.74347e-296	1.71994e-295	1.43857e-296	TRUE
AFL2G_09289	2594	503	2.36655	2.21831	36.7725	5.0863e-296	5.01252e-295	4.19251e-296	TRUE
AFL2G_04506	1822	197	3.20926	3.06102	36.7474	1.28029e-295	1.26043e-294	1.05423e-295	TRUE
AFL2G_08332	3885	1127	1.78543	1.63719	36.7333	2.1501e-295	2.11459e-294	1.76866e-295	TRUE
AFL2G_10119	2731	565	2.27311	2.12487	36.7318	2.26915e-295	2.2294e-294	1.86469e-295	TRUE
AFL2G_01219	1659	143	3.53623	3.38799	36.6727	1.99145e-294	1.95458e-293	1.63482e-294	TRUE
AFL2G_10812	4348	1378	1.65778	1.50954	36.6325	8.6845e-294	8.51504e-293	7.12204e-294	TRUE
AFL2G_08246	4297	1352	1.66823	1.52	36.6029	2.57083e-293	2.51811e-292	2.10617e-293	TRUE
AFL2G_05509	1687	154	3.45346	3.30522	36.5986	3.0085e-293	2.94382e-292	2.46223e-293	TRUE
AFL2G_02160	3121	751	2.05512	1.90688	36.5958	3.34148e-293	3.26632e-292	2.73197e-293	TRUE
AFL2G_07521	2699	556	2.27927	2.13103	36.5828	5.37684e-293	5.25058e-292	4.39163e-293	TRUE
AFL2G_05398	223	1643	-2.88122	-3.02946	-36.5559	1.43711e-292	1.40194e-291	1.1726e-292	TRUE
AFL2G_01262	1375	8	7.42522	7.27698	36.5509	1.72659e-292	1.68264e-291	1.40738e-292	TRUE
AFL2G_07736	1443	3789	-1.39275	-1.54099	-36.5496	1.80865e-292	1.76083e-291	1.47277e-292	TRUE
AFL2G_06792	0	2550	-12.3163	-12.4645	-36.5301	3.69402e-292	3.59273e-291	3.00498e-292	TRUE
AFL2G_04560	1340	10	7.06609	6.91785	36.5045	9.41384e-292	9.14649e-291	7.65019e-292	TRUE
AFL2G_03448	2244	365	2.6201	2.47187	36.4725	3.02281e-291	2.93401e-290	2.45403e-291	TRUE
AFL2G_09201	2403	431	2.47908	2.33084	36.4699	3.33426e-291	3.23306e-290	2.70416e-291	TRUE
AFL2G_11920	1357	52	4.70577	4.55753	36.4314	1.35344e-290	1.31104e-289	1.09657e-290	TRUE
AFL2G_08429	160	1484	-3.21335	-3.36159	-36.3947	5.16662e-290	4.99976e-289	4.18183e-290	TRUE
AFL2G_04620	2356	5086	-1.11019	-1.25843	-36.3181	8.3835e-289	8.10461e-288	6.77876e-289	TRUE
AFL2G_03440	1463	88	4.05528	3.90704	36.298	1.73839e-288	1.67888e-287	1.40422e-288	TRUE
AFL2G_05225	1343	51	4.71882	4.57058	36.2647	5.82851e-288	5.62334e-287	4.70341e-288	TRUE
AFL2G_10691	2836	630	2.17043	2.02219	36.2622	6.38096e-288	6.1502e-287	5.14407e-288	TRUE
AFL2G_10220	4275	1359	1.65338	1.50514	36.2455	1.17182e-287	1.12831e-286	9.4373e-288	TRUE
AFL2G_01069	1654	151	3.45334	3.3051	36.2383	1.5179e-287	1.46009e-286	1.22123e-287	TRUE
AFL2G_06426	1741	2	9.7657	9.61746	36.2339	1.77925e-287	1.70978e-286	1.43007e-287	TRUE
AFL2G_04805	1873	229	3.03193	2.88369	36.1951	7.26017e-287	6.96976e-286	5.82956e-287	TRUE
AFL2G_06335	2641	5463	-1.04861	-1.19685	-36.1827	1.14109e-286	1.09436e-285	9.15329e-287	TRUE
AFL2G_08495	2103	317	2.72989	2.58165	36.1813	1.20049e-286	1.15018e-285	9.62019e-287	TRUE
AFL2G_09171	1471	93	3.98342	3.83518	36.1754	1.48424e-286	1.42063e-285	1.18823e-286	TRUE
AFL2G_09176	1485	98	3.92154	3.7733	36.1462	4.26876e-286	4.08176e-285	3.41402e-286	TRUE
AFL2G_01456	2095	315	2.73353	2.58529	36.1404	5.26187e-286	5.02639e-285	4.20411e-286	TRUE
AFL2G_11997	3591	1004	1.83863	1.69039	36.1287	8.03142e-286	7.66441e-285	6.41057e-286	TRUE
AFL2G_06578	2135	332	2.68498	2.53674	36.1012	2.17302e-285	2.07167e-284	1.73276e-285	TRUE
AFL2G_00793	1593	134	3.57144	3.4232	36.0884	3.45028e-285	3.28611e-284	2.74853e-285	TRUE
AFL2G_07860	2899	668	2.11764	1.9694	36.0338	2.47592e-284	2.35579e-283	1.96946e-284	TRUE
AFL2G_09472	1785	4250	-1.25154	-1.39978	-36.0338	2.47718e-284	2.35466e-283	1.96946e-284	TRUE
AFL2G_08312	5173	1876	1.46334	1.3151	36.0042	7.1915e-284	6.82909e-283	5.7119e-284	TRUE
AFL2G_07235	1264	27	5.54889	5.40065	36.0018	7.84225e-284	7.43972e-283	6.22264e-284	TRUE
AFL2G_00092	668	2483	-1.89416	-2.0424	-35.95	5.06568e-283	4.80095e-282	4.01555e-283	TRUE
AFL2G_02058	1356	62	4.45095	4.30271	35.9341	8.9784e-283	8.50084e-282	7.11017e-283	TRUE
AFL2G_04897	1345	7	7.58604	7.4378	35.9334	9.20627e-283	8.70805e-282	7.28348e-283	TRUE
AFL2G_04502	2002	285	2.81241	2.66417	35.9128	1.93156e-282	1.82524e-281	1.52664e-282	TRUE
AFL2G_02021	392	1961	-2.32266	-2.4709	-35.8846	5.30622e-282	5.00924e-281	4.18976e-282	TRUE
AFL2G_06432	1263	32	5.30264	5.1544	35.844	2.27881e-281	2.14917e-280	1.79758e-281	TRUE
AFL2G_11957	1251	26	5.58843	5.44019	35.832	3.50298e-281	3.30046e-280	2.76053e-281	TRUE
AFL2G_04537	1307	49	4.73733	4.58909	35.8052	9.16634e-281	8.62799e-280	7.21651e-281	TRUE
AFL2G_07859	1776	204	3.12199	2.97375	35.7833	2.01066e-280	1.89072e-279	1.58141e-280	TRUE
AFL2G_05377	1181	3320	-1.49117	-1.63941	-35.7821	2.09567e-280	1.96875e-279	1.64667e-280	TRUE
AFL2G_05440	424	2017	-2.25007	-2.39831	-35.7715	3.0697e-280	2.88098e-279	2.40967e-280	TRUE
AFL2G_09324	2368	439	2.43138	2.28314	35.7567	5.20055e-280	4.87609e-279	4.07839e-280	TRUE
AFL2G_02118	1224	3385	-1.46755	-1.61579	-35.7562	5.29251e-280	4.95749e-279	4.14648e-280	TRUE
AFL2G_09960	1256	32	5.29462	5.14638	35.7386	9.95661e-280	9.31731e-279	7.79306e-280	TRUE
AFL2G_04856	1240	18	6.1062	5.95796	35.7166	2.18118e-279	2.03915e-278	1.70556e-279	TRUE
AFL2G_03097	1277	41	4.96099	4.81275	35.7057	3.22111e-279	3.00845e-278	2.51629e-279	TRUE
AFL2G_06295	4058	1272	1.67367	1.52543	35.6638	1.43905e-278	1.34274e-277	1.12308e-278	TRUE
AFL2G_02113	1364	71	4.26388	4.11564	35.6088	1.02211e-277	9.52781e-277	7.96913e-278	TRUE
AFL2G_01840	1247	32	5.28425	5.13601	35.6025	1.28348e-277	1.19527e-276	9.99732e-278	TRUE
AFL2G_09993	30788	36546	-0.247345	-0.395585	-35.5805	2.80853e-277	2.61299e-276	2.18553e-277	TRUE
AFL2G_10473	4643	1599	1.53789	1.38965	35.5803	2.82424e-277	2.62507e-276	2.19563e-277	TRUE
AFL2G_11578	1249	34	5.19909	5.05086	35.5611	5.58891e-277	5.18978e-276	4.34077e-277	TRUE
AFL2G_10972	2309	421	2.45538	2.30714	35.5315	1.60453e-276	1.48851e-275	1.245e-276	TRUE
AFL2G_04236	1322	60	4.46162	4.31338	35.503	4.42223e-276	4.09852e-275	3.42804e-276	TRUE
AFL2G_03885	4483	7771	-0.793636	-0.941875	-35.4978	5.30951e-276	4.91613e-275	4.11189e-276	TRUE
AFL2G_02416	2276	4892	-1.10392	-1.25216	-35.4796	1.01325e-275	9.37284e-275	7.83951e-276	TRUE
AFL2G_05623	1294	52	4.63718	4.48894	35.4593	2.08748e-275	1.92912e-274	1.61353e-275	TRUE
AFL2G_09509	27	1104	-5.35364	-5.50188	-35.4563	2.3166e-275	2.13881e-274	1.78892e-275	TRUE
AFL2G_06131	1226	15	6.35285	6.20461	35.4372	4.56783e-275	4.21324e-274	3.52398e-275	TRUE
AFL2G_09998	3754	1122	1.74236	1.59412	35.422	7.81653e-275	7.20286e-274	6.02452e-275	TRUE
AFL2G_10651	1267	9	7.13728	6.98904	35.4218	7.88105e-275	7.25538e-274	6.06845e-275	TRUE
AFL2G_03815	5716	2233	1.35602	1.20778	35.4113	1.14406e-274	1.05223e-273	8.80093e-275	TRUE
AFL2G_05838	1689	182	3.21416	3.06592	35.4073	1.32e-274	1.21289e-273	1.01447e-274	TRUE
AFL2G_01043	2654	578	2.19903	2.05079	35.3994	1.74443e-274	1.60136e-273	1.33939e-274	TRUE
AFL2G_01663	1290	52	4.63272	4.48448	35.3966	1.92731e-274	1.76756e-273	1.4784e-274	TRUE
AFL2G_08164	7257	3185	1.18808	1.03984	35.3681	5.28001e-274	4.83775e-273	4.04633e-274	TRUE
AFL2G_05247	8177	3774	1.11548	0.967238	35.365	5.89841e-274	5.39923e-273	4.51596e-274	TRUE
AFL2G_10303	3019	752	2.00527	1.85703	35.3558	8.15939e-274	7.46178e-273	6.24109e-274	TRUE
AFL2G_08239	1606	155	3.37313	3.22489	35.3297	2.05562e-273	1.87809e-272	1.57085e-273	TRUE
AFL2G_02421	617	2347	-1.92748	-2.07571	-35.3171	3.21354e-273	2.93323e-272	2.45337e-273	TRUE
AFL2G_02577	28192	33777	-0.260755	-0.408995	-35.2798	1.20017e-272	1.09444e-271	9.15401e-273	TRUE
AFL2G_10067	1210	3318	-1.45531	-1.60355	-35.2069	1.56796e-271	1.42849e-270	1.1948e-271	TRUE
AFL2G_09190	85	1224	-3.848	-3.99624	-35.2009	1.93798e-271	1.76393e-270	1.47536e-271	TRUE
AFL2G_08327	2174	375	2.53539	2.38715	35.1815	3.8324e-271	3.48492e-270	2.91481e-271	TRUE
AFL2G_11912	6159	9767	-0.665219	-0.813459	-35.1465	1.31541e-270	1.19502e-269	9.99522e-271	TRUE
AFL2G_05531	1198	21	5.83409	5.68586	35.1208	3.24501e-270	2.94524e-269	2.46342e-270	TRUE
AFL2G_12174	154	1388	-3.17201	-3.32024	-35.0149	1.33678e-268	1.21215e-267	1.01385e-268	TRUE
AFL2G_05929	1262	51	4.62907	4.48083	35.004	1.95812e-268	1.77389e-267	1.48369e-268	TRUE
AFL2G_06303	3377	946	1.83583	1.68759	34.9945	2.72638e-268	2.46755e-267	2.06388e-268	TRUE
AFL2G_01526	2771	648	2.09634	1.9481	34.9771	5.01103e-268	4.53106e-267	3.78981e-268	TRUE
AFL2G_10618	1455	3	8.92184	8.7736	34.9762	5.18601e-268	4.68489e-267	3.91848e-268	TRUE
AFL2G_00124	1657	181	3.19451	3.04627	34.9643	7.84209e-268	7.07769e-267	5.91983e-268	TRUE
AFL2G_02782	5117	1908	1.42324	1.275	34.9589	9.48195e-268	8.54971e-267	7.15104e-268	TRUE
AFL2G_01117	1929	284	2.76389	2.61565	34.9021	6.90134e-267	6.217e-266	5.19995e-267	TRUE
AFL2G_05830	1182	20	5.88509	5.73685	34.8887	1.10354e-266	9.93183e-266	8.30705e-267	TRUE
AFL2G_01937	1191	28	5.4106	5.26236	34.8777	1.61748e-266	1.45437e-265	1.21645e-266	TRUE
AFL2G_08277	4628	1632	1.50375	1.35551	34.8557	3.48592e-266	3.13149e-265	2.6192e-266	TRUE
AFL2G_08417	1177	3238	-1.45999	-1.60823	-34.8531	3.82608e-266	3.43386e-265	2.87211e-266	TRUE
AFL2G_10202	1240	47	4.72154	4.5733	34.8506	4.16968e-266	3.73876e-265	3.12713e-266	TRUE
AFL2G_01896	1059	3051	-1.52658	-1.67482	-34.8281	9.13656e-266	8.18473e-265	6.84577e-266	TRUE
AFL2G_07105	3921	1241	1.65972	1.51148	34.82	1.21186e-265	1.0846e-264	9.07167e-266	TRUE
AFL2G_10028	4056	1317	1.6228	1.47456	34.7713	6.61501e-265	5.91489e-264	4.94725e-265	TRUE
AFL2G_06572	1196	11	6.76457	6.61633	34.7534	1.2323e-264	1.10085e-263	9.20761e-265	TRUE
AFL2G_02003	2444	507	2.26919	2.12095	34.7075	6.07706e-264	5.42382e-263	4.53652e-264	TRUE
AFL2G_09997	5036	1877	1.42385	1.27561	34.694	9.69532e-264	8.64514e-263	7.23086e-264	TRUE
AFL2G_02935	7728	11542	-0.578726	-0.726965	-34.6624	2.9098e-263	2.59222e-262	2.16815e-263	TRUE
AFL2G_10833	5971	9476	-0.666306	-0.814545	-34.6583	3.34586e-263	2.97794e-262	2.49077e-263	TRUE
AFL2G_03990	1291	67	4.26818	4.11994	34.6532	3.99521e-263	3.55261e-262	2.97143e-263	TRUE
AFL2G_02272	1482	128	3.53333	3.38509	34.6489	4.64468e-263	4.12632e-262	3.45128e-263	TRUE
AFL2G_02330	5270	2018	1.38488	1.23664	34.64	6.32214e-263	5.61141e-262	4.69342e-263	TRUE
AFL2G_12098	1708	207	3.04461	2.89637	34.6398	6.36858e-263	5.64743e-262	4.72355e-263	TRUE
AFL2G_02195	2676	617	2.11674	1.9685	34.6096	1.81374e-262	1.60689e-261	1.34401e-262	TRUE
AFL2G_06209	3559	1059	1.74877	1.60053	34.5899	3.5801e-262	3.16888e-261	2.65048e-262	TRUE
AFL2G_11676	375	1841	-2.29553	-2.44377	-34.5495	1.44945e-261	1.28178e-260	1.07209e-261	TRUE
AFL2G_08321	6279	9824	-0.645776	-0.794015	-34.5226	3.67316e-261	3.2453e-260	2.71439e-261	TRUE
AFL2G_04601	196	1458	-2.89507	-3.0433	-34.5108	5.52806e-261	4.87966e-260	4.08139e-261	TRUE
AFL2G_08018	2844	701	2.02044	1.8722	34.5052	6.71168e-261	5.91904e-260	4.95072e-261	TRUE
AFL2G_05126	12227	6600	0.889533	0.741293	34.4711	2.17275e-260	1.9144e-259	1.60122e-260	TRUE
AFL2G_12423	1411	109	3.69432	3.54608	34.4422	5.90128e-260	5.19485e-259	4.34501e-260	TRUE
AFL2G_07468	5392	2104	1.35769	1.20945	34.4302	8.90681e-260	7.83345e-259	6.55195e-260	TRUE
AFL2G_11674	401	1883	-2.23136	-2.3796	-34.4044	2.16727e-259	1.90436e-258	1.59282e-259	TRUE
AFL2G_04125	2082	360	2.5319	2.38366	34.3995	2.56548e-259	2.25221e-258	1.88376e-259	TRUE
AFL2G_07024	1626	184	3.14355	2.99531	34.3584	1.056e-258	9.26207e-258	7.74687e-259	TRUE
AFL2G_11238	4623	1658	1.47939	1.33115	34.3555	1.16421e-258	1.02019e-257	8.53294e-259	TRUE
AFL2G_01498	2487	540	2.20338	2.05514	34.3143	4.81052e-258	4.21161e-257	3.52262e-258	TRUE
AFL2G_05151	8342	3974	1.0698	0.921562	34.3039	6.85732e-258	5.99814e-257	5.01688e-258	TRUE
AFL2G_07104	187	1424	-2.92884	-3.07708	-34.2833	1.39395e-257	1.21819e-256	1.0189e-257	TRUE
AFL2G_11085	1390	106	3.71295	3.56471	34.2537	3.83923e-257	3.35212e-256	2.80373e-257	TRUE
AFL2G_12103	1825	1	10.8337	10.6854	34.2536	3.85912e-257	3.36644e-256	2.81571e-257	TRUE
AFL2G_00099	382	1834	-2.26335	-2.41159	-34.22	1.21926e-256	1.06264e-255	8.88796e-257	TRUE
AFL2G_05396	1403	111	3.65988	3.51164	34.2144	1.47543e-256	1.28474e-255	1.07457e-256	TRUE
AFL2G_03443	3088	834	1.88855	1.74031	34.195	2.86875e-256	2.49574e-255	2.08745e-256	TRUE
AFL2G_03238	3219	901	1.83701	1.68877	34.1829	4.34105e-256	3.7732e-255	3.15593e-256	TRUE
AFL2G_01349	1587	175	3.18088	3.03264	34.1452	1.5745e-255	1.3673e-254	1.14362e-255	TRUE
AFL2G_09529	1141	13	6.45564	6.3074	34.1395	1.91569e-255	1.66211e-254	1.3902e-255	TRUE
AFL2G_02795	2165	404	2.42194	2.2737	34.104	6.42506e-255	5.56954e-254	4.6584e-255	TRUE
AFL2G_07022	4286	1483	1.53111	1.38287	34.0581	3.07754e-254	2.66536e-253	2.22932e-254	TRUE
AFL2G_00868	917	2764	-1.59176	-1.74	-34.0526	3.70916e-254	3.2095e-253	2.68445e-254	TRUE
AFL2G_01764	2946	769	1.9377	1.78946	34.0514	3.87051e-254	3.34612e-253	2.79872e-254	TRUE
AFL2G_05939	1308	84	3.96083	3.81259	34.0443	4.92869e-254	4.25712e-253	3.56068e-254	TRUE
AFL2G_06744	1937	311	2.63884	2.4906	34.0319	7.51837e-254	6.48812e-253	5.42671e-254	TRUE
AFL2G_02520	1558	168	3.21316	3.06492	34.0012	2.13814e-253	1.8435e-252	1.54192e-253	TRUE
AFL2G_09762	242	1531	-2.6614	-2.80963	-33.9981	2.37614e-253	2.04687e-252	1.71202e-253	TRUE
AFL2G_10281	211	1461	-2.79164	-2.93988	-33.9758	5.08141e-253	4.37337e-252	3.65791e-253	TRUE
AFL2G_10152	2498	557	2.16502	2.01679	33.9734	5.51417e-253	4.74159e-252	3.9659e-253	TRUE
AFL2G_01470	1965	325	2.59602	2.44778	33.9386	1.79598e-252	1.54298e-251	1.29056e-252	TRUE
AFL2G_01954	2432	529	2.2008	2.05256	33.9053	5.56253e-252	4.77467e-251	3.99357e-252	TRUE
AFL2G_07746	802	2562	-1.6756	-1.82384	-33.8684	1.94222e-251	1.66565e-250	1.39316e-251	TRUE
AFL2G_02521	1810	265	2.77193	2.62369	33.865	2.17955e-251	1.86753e-250	1.56201e-251	TRUE
AFL2G_02235	1328	94	3.82045	3.67221	33.8542	3.15188e-251	2.69826e-250	2.25684e-251	TRUE
AFL2G_07568	236	1509	-2.67673	-2.82497	-33.8471	4.00141e-251	3.42248e-250	2.86259e-251	TRUE
AFL2G_07920	2004	345	2.53821	2.38998	33.8013	1.88638e-250	1.61203e-249	1.34831e-250	TRUE
AFL2G_10071	2583	604	2.09643	1.94819	33.7706	5.32223e-250	4.54415e-249	3.80076e-250	TRUE
AFL2G_05911	374	1790	-2.25885	-2.40709	-33.7702	5.39651e-250	4.60349e-249	3.85039e-250	TRUE
AFL2G_06136	585	2182	-1.89914	-2.04738	-33.7534	9.52937e-250	8.12185e-249	6.79318e-250	TRUE
AFL2G_07493	1107	16	6.11244	5.9642	33.7457	1.23666e-249	1.05308e-248	8.808e-250	TRUE
AFL2G_11663	1434	131	3.45241	3.30417	33.7382	1.59471e-249	1.35677e-248	1.13481e-249	TRUE
AFL2G_11963	3140	880	1.83519	1.68695	33.735	1.77568e-249	1.50941e-248	1.26248e-249	TRUE
AFL2G_01938	4411	1573	1.48759	1.33935	33.7172	3.23587e-249	2.74821e-248	2.29863e-249	TRUE
AFL2G_07427	35	1015	-4.85798	-5.00622	-33.7088	4.29262e-249	3.6425e-248	3.04661e-249	TRUE
AFL2G_00183	2480	559	2.14942	2.00118	33.6798	1.14358e-248	9.69531e-248	8.10923e-249	TRUE
AFL2G_08376	1880	298	2.65735	2.50911	33.6684	1.67644e-248	1.42005e-247	1.18774e-248	TRUE
AFL2G_01192	3899	1288	1.59797	1.44973	33.662	2.08039e-248	1.76066e-247	1.47263e-248	TRUE
AFL2G_01999	1154	43	4.74616	4.59792	33.6574	2.42724e-248	2.05241e-247	1.71665e-248	TRUE
AFL2G_08307	5490	2214	1.31015	1.16191	33.6525	2.87068e-248	2.42525e-247	2.0285e-248	TRUE
AFL2G_05678	4869	1844	1.40079	1.25255	33.6312	5.87422e-248	4.95839e-247	4.14724e-248	TRUE
AFL2G_07590	5163	2021	1.35314	1.2049	33.5908	2.28625e-247	1.92812e-246	1.6127e-247	TRUE
AFL2G_07639	1822	278	2.71237	2.56413	33.5503	8.90334e-247	7.50214e-246	6.27484e-247	TRUE
AFL2G_07081	1512	162	3.22239	3.07415	33.5427	1.15183e-246	9.69706e-246	8.11069e-247	TRUE
AFL2G_10402	248	1516	-2.61186	-2.7601	-33.5212	2.36817e-246	1.99198e-245	1.66611e-246	TRUE
AFL2G_03156	3155	897	1.81446	1.66622	33.5202	2.45162e-246	2.06038e-245	1.72332e-246	TRUE
AFL2G_01455	102	1173	-3.52356	-3.6718	-33.4932	6.05625e-246	5.08535e-245	4.25342e-246	TRUE
AFL2G_05681	2906	774	1.90863	1.76039	33.438	3.84485e-245	3.22566e-244	2.69797e-245	TRUE
AFL2G_08522	1739	249	2.80404	2.6558	33.414	8.58716e-245	7.198e-244	6.02046e-245	TRUE
AFL2G_02568	1100	11	6.64386	6.49562	33.413	8.87531e-245	7.43307e-244	6.21708e-245	TRUE
AFL2G_01670	1489	157	3.24551	3.09727	33.4028	1.24964e-244	1.04567e-243	8.74147e-245	TRUE
AFL2G_06204	5620	8890	-0.661613	-0.809852	-33.4028	1.25007e-244	1.04512e-243	8.74147e-245	TRUE
AFL2G_02181	725	2397	-1.72518	-1.87342	-33.3622	4.84255e-244	4.04511e-243	3.38336e-244	TRUE
AFL2G_01095	3423	1045	1.71176	1.56352	33.3513	6.97072e-244	5.81778e-243	4.86603e-244	TRUE
AFL2G_05159	2177	433	2.3299	2.18166	33.3417	9.61086e-244	8.01431e-243	6.70323e-244	TRUE
AFL2G_01212	2639	647	2.02815	1.87991	33.3306	1.3918e-243	1.15959e-242	9.69893e-244	TRUE
AFL2G_05970	1139	45	4.6617	4.51346	33.3077	2.98892e-243	2.4881e-242	2.08107e-243	TRUE
AFL2G_10587	1613	204	2.98311	2.83487	33.3009	3.75289e-243	3.12137e-242	2.61073e-243	TRUE
AFL2G_00196	1943	334	2.54037	2.39213	33.3004	3.80859e-243	3.16497e-242	2.6472e-243	TRUE
AFL2G_03197	867	2627	-1.59931	-1.74755	-33.2983	4.08349e-243	3.39049e-242	2.83583e-243	TRUE
AFL2G_09511	111	1185	-3.41626	-3.56449	-33.2936	4.77143e-243	3.95827e-242	3.31073e-243	TRUE
AFL2G_09961	1828	289	2.66112	2.51289	33.2277	4.28468e-242	3.55142e-241	2.97043e-242	TRUE
AFL2G_09238	1131	44	4.68395	4.53571	33.2258	4.57103e-242	3.78552e-241	3.16624e-242	TRUE
AFL2G_10483	1196	65	4.20163	4.05339	33.1957	1.2424e-241	1.02802e-240	8.59841e-242	TRUE
AFL2G_11111	1076	13	6.37102	6.22278	33.1912	1.44378e-241	1.19362e-240	9.98353e-242	TRUE
AFL2G_01990	1444	146	3.30603	3.15779	33.187	1.65749e-241	1.36913e-240	1.14515e-241	TRUE
AFL2G_10347	5375	2175	1.30525	1.15701	33.1857	1.72872e-241	1.42675e-240	1.19334e-241	TRUE
AFL2G_10035	1376	123	3.48375	3.33551	33.1816	1.98461e-241	1.63654e-240	1.36881e-241	TRUE
AFL2G_10434	364	1733	-2.25126	-2.3995	-33.167	3.22107e-241	2.65388e-240	2.21972e-241	TRUE
AFL2G_10061	3544	1121	1.66059	1.51235	33.1176	1.65883e-240	1.36556e-239	1.14217e-240	TRUE
AFL2G_00360	2739	704	1.96	1.81176	33.1141	1.86245e-240	1.53187e-239	1.28127e-240	TRUE
AFL2G_02231	1669	1	10.7048	10.5565	33.0927	3.77879e-240	3.10543e-239	2.59741e-240	TRUE
AFL2G_03403	1988	359	2.46926	2.32102	33.0878	4.44641e-240	3.65097e-239	3.0537e-240	TRUE
AFL2G_01392	681	2303	-1.75779	-1.90603	-33.0832	5.1849e-240	4.25373e-239	3.55785e-240	TRUE
AFL2G_06147	2513	596	2.07603	1.92779	33.0778	6.20147e-240	5.08342e-239	4.25181e-240	TRUE
AFL2G_02093	1207	4	8.23721	8.08897	33.0699	8.04632e-240	6.59006e-239	5.51197e-240	TRUE
AFL2G_04962	18	958	-5.73396	-5.8822	-33.0596	1.13073e-239	9.25302e-239	7.73929e-240	TRUE
AFL2G_08798	7	1018	-7.18417	-7.33241	-33.0412	2.07854e-239	1.69947e-238	1.42145e-239	TRUE
AFL2G_11293	1069	12	6.47708	6.32884	33.0341	2.6285e-239	2.14731e-238	1.79603e-239	TRUE
AFL2G_09134	2305	4692	-1.02544	-1.17368	-33.0147	4.98951e-239	4.07266e-238	3.4064e-239	TRUE
AFL2G_11712	1274	94	3.76056	3.61232	32.9582	3.22772e-238	2.63238e-237	2.20174e-238	TRUE
AFL2G_11064	1897	325	2.54521	2.39697	32.9428	5.36685e-238	4.37326e-237	3.65783e-238	TRUE
AFL2G_05577	1090	36	4.92019	4.77195	32.9404	5.81486e-238	4.73432e-237	3.95982e-238	TRUE
AFL2G_00289	1288	99	3.70156	3.55332	32.9325	7.52387e-238	6.1206e-237	5.11931e-238	TRUE
AFL2G_10641	1391	134	3.37582	3.22758	32.8919	2.86926e-237	2.33215e-236	1.95063e-237	TRUE
AFL2G_02622	2561	5018	-0.970405	-1.11864	-32.8537	1.00701e-236	8.17817e-236	6.84028e-237	TRUE
AFL2G_06969	10360	5476	0.91983	0.77159	32.8524	1.05169e-236	8.53378e-236	7.13772e-237	TRUE
AFL2G_05447	660	2251	-1.77003	-1.91827	-32.8478	1.22353e-236	9.91983e-236	8.29702e-237	TRUE
AFL2G_09155	171	1305	-2.93198	-3.08022	-32.8351	1.85845e-236	1.50548e-235	1.2592e-236	TRUE
AFL2G_12458	3330	1020	1.70695	1.55871	32.8213	2.92603e-236	2.36831e-235	1.98088e-236	TRUE
AFL2G_05428	5486	2271	1.27243	1.12419	32.7615	2.08187e-235	1.68364e-234	1.40821e-235	TRUE
AFL2G_05373	1082	37	4.87003	4.72179	32.7578	2.35289e-235	1.90123e-234	1.5902e-235	TRUE
AFL2G_00804	3530	1131	1.64207	1.49383	32.7523	2.81888e-235	2.27586e-234	1.90355e-235	TRUE
AFL2G_10659	1336	119	3.48889	3.34065	32.7169	8.96946e-235	7.23557e-234	6.05188e-235	TRUE
AFL2G_10211	1615	219	2.88253	2.73429	32.7044	1.35259e-234	1.09021e-233	9.11858e-235	TRUE
AFL2G_11175	5073	2024	1.32563	1.17739	32.6919	2.0329e-234	1.63718e-233	1.36935e-234	TRUE
AFL2G_01096	2206	468	2.23685	2.08861	32.6539	7.05506e-234	5.677e-233	4.74828e-234	TRUE
AFL2G_04794	3912	1348	1.53709	1.38885	32.6447	9.53543e-234	7.66648e-233	6.4123e-234	TRUE
AFL2G_00683	1120	52	4.42884	4.2806	32.6146	2.55064e-233	2.04901e-232	1.7138e-233	TRUE
AFL2G_05607	1692	252	2.74723	2.59899	32.5734	9.75336e-233	7.82865e-232	6.54794e-233	TRUE
AFL2G_04480	3362	1049	1.68031	1.53207	32.5649	1.28913e-232	1.03388e-231	8.64743e-233	TRUE
AFL2G_07457	4934	7961	-0.690192	-0.838431	-32.5621	1.41148e-232	1.13106e-231	9.46026e-233	TRUE
AFL2G_04809	3895	1343	1.53616	1.38792	32.5572	1.65391e-232	1.32423e-231	1.10759e-232	TRUE
AFL2G_05608	1040	26	5.32193	5.17369	32.5388	3.01453e-232	2.41163e-231	2.0171e-232	TRUE
AFL2G_04724	3814	1303	1.54947	1.40123	32.4508	5.28271e-231	4.22267e-230	3.53187e-231	TRUE
AFL2G_01967	1593	3655	-1.19813	-1.34636	-32.4397	7.57859e-231	6.05283e-230	5.06263e-231	TRUE
AFL2G_00607	2217	482	2.2015	2.05326	32.3789	5.43379e-230	4.33625e-229	3.62687e-230	TRUE
AFL2G_04466	192	1324	-2.78572	-2.93396	-32.3115	4.81728e-229	3.84108e-228	3.21271e-229	TRUE
AFL2G_01897	965	2709	-1.48916	-1.6374	-32.2933	8.67669e-229	6.91269e-228	5.78183e-229	TRUE
AFL2G_11586	2280	514	2.14919	2.00095	32.2907	9.45928e-229	7.52996e-228	6.29812e-229	TRUE
AFL2G_01103	1484	180	3.04342	2.89518	32.2818	1.25791e-228	1.00052e-227	8.36846e-229	TRUE
AFL2G_11575	1077	6	7.48784	7.3396	32.2747	1.58352e-228	1.25847e-227	1.05259e-228	TRUE
AFL2G_05827	419	1783	-2.08928	-2.23752	-32.2642	2.22588e-228	1.76752e-227	1.47836e-228	TRUE
AFL2G_06618	2028	401	2.33838	2.19014	32.258	2.71332e-228	2.1528e-227	1.80062e-228	TRUE
AFL2G_02485	1092	2902	-1.41007	-1.55831	-32.2487	3.66989e-228	2.90937e-227	2.43342e-228	TRUE
AFL2G_02902	1565	211	2.89085	2.74261	32.2455	4.06231e-228	3.21783e-227	2.69142e-228	TRUE
AFL2G_03847	1016	24	5.40372	5.25548	32.2098	1.28558e-227	1.01749e-226	8.5104e-228	TRUE
AFL2G_06491	1967	376	2.38719	2.23895	32.2036	1.57097e-227	1.24235e-226	1.03911e-227	TRUE
AFL2G_05603	1825	3960	-1.1176	-1.26584	-32.193	2.2088e-227	1.74533e-226	1.45981e-227	TRUE
AFL2G_00348	311	1569	-2.33486	-2.4831	-32.1883	2.57046e-227	2.02945e-226	1.69744e-227	TRUE
AFL2G_08169	1987	4182	-1.0736	-1.22184	-32.1778	3.6135e-227	2.85062e-226	2.38428e-227	TRUE
AFL2G_00050	95	1084	-3.51229	-3.66053	-32.1614	6.12057e-227	4.82445e-226	4.03521e-227	TRUE
AFL2G_03826	1872	337	2.47376	2.32552	32.1451	1.03463e-226	8.14862e-226	6.81557e-227	TRUE
AFL2G_02317	4466	1696	1.39685	1.24861	32.1296	1.70036e-226	1.3381e-225	1.11919e-226	TRUE
AFL2G_10909	2942	5441	-0.887075	-1.03531	-32.1231	2.09961e-226	1.65094e-225	1.38086e-226	TRUE
AFL2G_05740	2781	765	1.86207	1.71383	32.1037	3.90847e-226	3.07076e-225	2.5684e-226	TRUE
AFL2G_12453	5334	2222	1.26336	1.11512	32.0942	5.31699e-226	4.17399e-225	3.49115e-226	TRUE
AFL2G_11548	1010	26	5.2797	5.13146	32.0379	3.23399e-225	2.53671e-224	2.12173e-225	TRUE
AFL2G_12076	5369	8413	-0.647967	-0.796206	-32.0219	5.39879e-225	4.23132e-224	3.5391e-225	TRUE
AFL2G_10452	3848	1345	1.5165	1.36826	32.0107	7.75029e-225	6.06938e-224	5.07647e-225	TRUE
AFL2G_01053	2398	581	2.04522	1.89698	31.9659	3.25141e-224	2.54417e-223	2.12796e-224	TRUE
AFL2G_11998	2633	696	1.91955	1.77131	31.9653	3.30781e-224	2.58621e-223	2.16312e-224	TRUE
AFL2G_04912	1542	209	2.88323	2.73499	31.961	3.80547e-224	2.97289e-223	2.48655e-224	TRUE
AFL2G_05908	1344	3254	-1.27568	-1.42392	-31.9391	7.66198e-224	5.98081e-223	5.00239e-224	TRUE
AFL2G_04913	1930	369	2.38691	2.23867	31.8968	2.95789e-223	2.30701e-222	1.9296e-223	TRUE
AFL2G_11893	1192	3021	-1.34164	-1.48988	-31.8337	2.21106e-222	1.72313e-221	1.44124e-222	TRUE
AFL2G_10727	993	24	5.37069	5.22245	31.8247	2.95152e-222	2.29833e-221	1.92234e-222	TRUE
AFL2G_01919	1146	75	3.93357	3.78533	31.7883	9.38904e-222	7.30528e-221	6.11019e-222	TRUE
AFL2G_11626	3899	1387	1.49114	1.3429	31.7641	2.02815e-221	1.57676e-220	1.31881e-221	TRUE
AFL2G_10803	2940	861	1.77173	1.62349	31.7623	2.14919e-221	1.66951e-220	1.39639e-221	TRUE
AFL2G_03152	1978	394	2.32777	2.17954	31.7619	2.17499e-221	1.6882e-220	1.41202e-221	TRUE
AFL2G_08523	978	16	5.93369	5.78545	31.7359	4.96781e-221	3.85285e-220	3.22255e-221	TRUE
AFL2G_02575	2566	4913	-0.937083	-1.08532	-31.7225	7.61779e-221	5.90333e-220	4.93759e-221	TRUE
AFL2G_03665	6842	3210	1.09184	0.943606	31.6876	2.30431e-220	1.78427e-219	1.49237e-220	TRUE
AFL2G_09770	4094	1505	1.44375	1.29551	31.6592	5.65998e-220	4.37911e-219	3.66272e-220	TRUE
AFL2G_10752	2240	517	2.11526	1.96702	31.649	7.83924e-220	6.06033e-219	5.06891e-220	TRUE
AFL2G_01486	1904	365	2.38307	2.23483	31.6479	8.10837e-220	6.26338e-219	5.23873e-220	TRUE
AFL2G_05466	4485	7306	-0.703974	-0.852213	-31.6303	1.41699e-219	1.09369e-218	9.14768e-220	TRUE
AFL2G_00433	1511	205	2.88181	2.73357	31.6294	1.45623e-219	1.12308e-218	9.39349e-220	TRUE
AFL2G_05113	6422	2944	1.12524	0.977006	31.6024	3.42347e-219	2.63815e-218	2.20657e-219	TRUE
AFL2G_08234	3575	1213	1.55936	1.41112	31.5851	5.92052e-219	4.55876e-218	3.81298e-219	TRUE
AFL2G_06575	1006	35	4.84513	4.69689	31.5557	1.49974e-218	1.15386e-217	9.651e-219	TRUE
AFL2G_10451	1062	53	4.32465	4.17641	31.5503	1.77411e-218	1.36388e-217	1.14076e-218	TRUE
AFL2G_11478	36	900	-4.64386	-4.7921	-31.5327	3.09243e-218	2.37546e-217	1.98685e-218	TRUE
AFL2G_01384	2716	756	1.84503	1.69679	31.5037	7.73565e-218	5.93744e-217	4.9641e-218	TRUE
AFL2G_08520	1009	37	4.76926	4.62102	31.5037	7.73866e-218	5.93502e-217	4.9641e-218	TRUE
AFL2G_06715	3792	6440	-0.764102	-0.912341	-31.4613	2.94184e-217	2.2544e-216	1.88559e-217	TRUE
AFL2G_04640	1487	200	2.89433	2.74609	31.4526	3.86605e-217	2.96029e-216	2.47601e-217	TRUE
AFL2G_04274	1219	105	3.53724	3.389	31.4393	5.88335e-217	4.50139e-216	3.765e-217	TRUE
AFL2G_01630	1251	116	3.43089	3.28265	31.4236	9.62726e-217	7.36005e-216	6.156e-217	TRUE
AFL2G_00762	1270	123	3.3681	3.21986	31.3955	2.32924e-216	1.77929e-215	1.48821e-216	TRUE
AFL2G_01138	3345	5875	-0.812583	-0.960822	-31.3809	3.68202e-216	2.81046e-215	2.35069e-216	TRUE
AFL2G_11012	2782	795	1.8071	1.65886	31.377	4.16222e-216	3.17447e-215	2.65515e-216	TRUE
AFL2G_08993	1537	221	2.798	2.64976	31.3747	4.47769e-216	3.41238e-215	2.85414e-216	TRUE
AFL2G_01488	5183	2178	1.25078	1.10254	31.348	1.03613e-215	7.88995e-215	6.59921e-216	TRUE
AFL2G_04183	1146	83	3.78735	3.63911	31.3446	1.15098e-215	8.75762e-215	7.32493e-216	TRUE
AFL2G_03964	407	1704	-2.06582	-2.21406	-31.3377	1.43087e-215	1.08787e-214	9.09901e-216	TRUE
AFL2G_05329	2107	466	2.17679	2.02855	31.3193	2.54925e-215	1.93663e-214	1.61981e-215	TRUE
AFL2G_11946	6	919	-7.25896	-7.4072	-31.3054	3.94395e-215	2.9938e-214	2.50404e-215	TRUE
AFL2G_11675	358	1609	-2.16813	-2.31637	-31.2988	4.84298e-215	3.67336e-214	3.07242e-215	TRUE
AFL2G_10908	3556	1217	1.54693	1.39869	31.2907	6.23672e-215	4.72678e-214	3.95351e-215	TRUE
AFL2G_07686	1111	73	3.92782	3.77958	31.2827	8.01869e-215	6.07256e-214	5.07913e-215	TRUE
AFL2G_11158	1815	3866	-1.09087	-1.23911	-31.2814	8.34391e-215	6.31388e-214	5.28098e-215	TRUE
AFL2G_09517	1382	165	3.06622	2.91798	31.2741	1.04879e-214	7.93004e-214	6.63274e-215	TRUE
AFL2G_07317	1789	0	11.8049	11.6567	31.2657	1.36625e-214	1.03223e-213	8.63367e-215	TRUE
AFL2G_01217	1721	298	2.52986	2.38162	31.2595	1.66049e-214	1.25355e-213	1.04848e-214	TRUE
AFL2G_02589	1608	252	2.67377	2.52553	31.2523	2.07587e-214	1.56591e-213	1.30974e-214	TRUE
AFL2G_03072	1440	1	10.4919	10.3436	31.2508	2.18056e-214	1.6436e-213	1.37472e-214	TRUE
AFL2G_11905	1377	164	3.06976	2.92152	31.2362	3.4348e-214	2.58696e-213	2.16375e-214	TRUE
AFL2G_07733	2937	882	1.73549	1.58725	31.233	3.79948e-214	2.85939e-213	2.39161e-214	TRUE
AFL2G_01205	2362	590	2.00122	1.85298	31.2264	4.6758e-214	3.51614e-213	2.94093e-214	TRUE
AFL2G_02454	2978	5394	-0.857012	-1.00525	-31.2175	6.16388e-214	4.63155e-213	3.87386e-214	TRUE
AFL2G_02123	3467	6009	-0.793437	-0.941676	-31.2079	8.3151e-214	6.24312e-213	5.22179e-214	TRUE
AFL2G_05199	1144	85	3.75048	3.60224	31.1987	1.11025e-213	8.32946e-213	6.96682e-214	TRUE
AFL2G_12354	5155	2172	1.24695	1.09871	31.1752	2.3144e-213	1.73499e-212	1.45116e-213	TRUE
AFL2G_08836	3267	5755	-0.816849	-0.965089	-31.1736	2.43244e-213	1.82206e-212	1.52399e-213	TRUE
AFL2G_09306	1451	193	2.91037	2.76214	31.1643	3.24926e-213	2.43203e-212	2.03417e-213	TRUE
AFL2G_10153	3347	5853	-0.806308	-0.954547	-31.1514	4.85175e-213	3.62866e-212	3.03504e-213	TRUE
AFL2G_08247	1281	132	3.27866	3.13042	31.1342	8.30481e-213	6.20641e-212	5.19109e-213	TRUE
AFL2G_04696	8365	11728	-0.48752	-0.635759	-31.0442	1.36782e-211	1.02142e-210	8.54321e-212	TRUE
AFL2G_11479	9382	4981	0.91346	0.765221	31.0386	1.62348e-211	1.21139e-210	1.01322e-211	TRUE
AFL2G_09124	3493	1196	1.54625	1.39801	31.0009	5.24152e-211	3.90805e-210	3.26872e-211	TRUE
AFL2G_02796	1264	129	3.29255	3.14431	30.9895	7.4773e-211	5.57073e-210	4.6594e-211	TRUE
AFL2G_09489	1046	58	4.17269	4.02445	30.9776	1.08127e-210	8.04944e-210	6.73261e-211	TRUE
AFL2G_00533	942	26	5.17914	5.0309	30.8675	3.26072e-209	2.42555e-208	2.02875e-209	TRUE
AFL2G_04025	952	30	4.98793	4.83969	30.8572	4.48297e-209	3.33218e-208	2.78706e-209	TRUE
AFL2G_06321	2141	497	2.10697	1.95873	30.8554	4.73488e-209	3.51671e-208	2.9414e-209	TRUE
AFL2G_05366	1068	67	3.99461	3.84637	30.8542	4.92602e-209	3.65586e-208	3.05779e-209	TRUE
AFL2G_02696	5132	2179	1.23585	1.08762	30.8507	5.4803e-209	4.0641e-208	3.39924e-209	TRUE
AFL2G_02771	991	2642	-1.41467	-1.56291	-30.8362	8.57995e-209	6.35786e-208	5.31776e-209	TRUE
AFL2G_07111	3822	1392	1.45717	1.30893	30.8343	9.0823e-209	6.72494e-208	5.62479e-209	TRUE
AFL2G_05863	849	2421	-1.51177	-1.66001	-30.8288	1.07816e-208	7.97705e-208	6.67206e-209	TRUE
AFL2G_02194	6727	3203	1.07054	0.9223	30.8243	1.23998e-208	9.16727e-208	7.66757e-209	TRUE
AFL2G_11251	1388	178	2.96306	2.81482	30.7793	4.96532e-208	3.6681e-207	3.06803e-208	TRUE
AFL2G_07667	3908	1445	1.43536	1.28712	30.776	5.48675e-208	4.0502e-207	3.38762e-208	TRUE
AFL2G_01959	1940	407	2.25296	2.10472	30.7719	6.22463e-208	4.59138e-207	3.84026e-208	TRUE
AFL2G_06762	1262	133	3.24621	3.09797	30.7546	1.06276e-207	7.83307e-207	6.55164e-208	TRUE
AFL2G_05002	924	11	6.39232	6.24408	30.7492	1.25517e-207	9.2442e-207	7.73191e-208	TRUE
AFL2G_00866	6931	3345	1.05106	0.902818	30.731	2.19308e-207	1.61394e-206	1.34992e-207	TRUE
AFL2G_07386	245	1349	-2.46104	-2.60928	-30.6847	9.12124e-207	6.70745e-206	5.61016e-207	TRUE
AFL2G_11810	127	1087	-3.09745	-3.24569	-30.6845	9.17106e-207	6.73895e-206	5.63651e-207	TRUE
AFL2G_00790	246	1351	-2.4573	-2.60554	-30.6833	9.51929e-207	6.9895e-206	5.84607e-207	TRUE
AFL2G_08462	1154	2	9.17243	9.02419	30.6771	1.14888e-206	8.42917e-206	7.05022e-207	TRUE
AFL2G_03567	941	30	4.97116	4.82292	30.6611	1.88014e-206	1.37839e-205	1.15289e-206	TRUE
AFL2G_11932	557	1930	-1.79285	-1.94109	-30.6559	2.20779e-206	1.61737e-205	1.35278e-206	TRUE
AFL2G_01232	970	40	4.59991	4.45167	30.643	3.27415e-206	2.39674e-205	2.00465e-206	TRUE
AFL2G_06304	2100	485	2.11433	1.96609	30.6343	4.27291e-206	3.12548e-205	2.61417e-206	TRUE
AFL2G_11486	940	7	7.06916	6.92092	30.5716	2.91641e-205	2.13163e-204	1.78291e-205	TRUE
AFL2G_01426	1724	3679	-1.09355	-1.24179	-30.5672	3.34098e-205	2.4401e-204	2.04092e-205	TRUE
AFL2G_00451	2745	809	1.76259	1.61436	30.5664	3.42559e-205	2.50001e-204	2.09102e-205	TRUE
AFL2G_02708	1482	3341	-1.17273	-1.32097	-30.564	3.68597e-205	2.688e-204	2.24826e-205	TRUE
AFL2G_04544	1173	107	3.45452	3.30628	30.522	1.33037e-204	9.69442e-204	8.10849e-205	TRUE
AFL2G_04452	3771	1380	1.45028	1.30204	30.5031	2.37162e-204	1.72689e-203	1.44439e-204	TRUE
AFL2G_01513	1945	418	2.2182	2.06996	30.4858	4.02211e-204	2.9265e-203	2.44774e-204	TRUE
AFL2G_06344	1223	125	3.29042	3.14219	30.4733	5.88685e-204	4.28006e-203	3.57987e-204	TRUE
AFL2G_03783	4180	6799	-0.70182	-0.850059	-30.4468	1.32039e-203	9.59273e-203	8.02343e-204	TRUE
AFL2G_09954	385	1610	-2.06413	-2.21237	-30.4467	1.32644e-203	9.62941e-203	8.05411e-204	TRUE
AFL2G_06965	1102	85	3.69652	3.54828	30.4453	1.3834e-203	1.00354e-202	8.39366e-204	TRUE
AFL2G_01098	3221	1073	1.58586	1.43762	30.4032	4.97569e-203	3.60672e-202	3.01669e-203	TRUE
AFL2G_04576	4095	6688	-0.707711	-0.855951	-30.3754	1.16092e-202	8.40884e-202	7.03322e-203	TRUE
AFL2G_11076	2052	471	2.12323	1.97499	30.3724	1.2731e-202	9.21448e-202	7.70706e-203	TRUE
AFL2G_03154	1954	426	2.19751	2.04927	30.3595	1.88389e-202	1.3625e-201	1.13961e-202	TRUE
AFL2G_04738	5538	2468	1.16602	1.01778	30.3557	2.11588e-202	1.52914e-201	1.27899e-202	TRUE
AFL2G_04898	989	51	4.2774	4.12916	30.3497	2.53613e-202	1.83148e-201	1.53186e-202	TRUE
AFL2G_10903	2506	695	1.8503	1.70206	30.3275	4.97989e-202	3.59357e-201	3.00569e-202	TRUE
AFL2G_07957	1089	2752	-1.33748	-1.48572	-30.3201	6.22315e-202	4.48737e-201	3.75327e-202	TRUE
AFL2G_05868	1181	114	3.3729	3.22466	30.2954	1.31906e-201	9.50433e-201	7.94949e-202	TRUE
AFL2G_12334	610	1994	-1.70878	-1.85702	-30.248	5.54173e-201	3.99005e-200	3.3373e-201	TRUE
AFL2G_01553	929	34	4.77207	4.62383	30.2326	8.8314e-201	6.35387e-200	5.31442e-201	TRUE
AFL2G_03049	980	4	7.93664	7.7884	30.2251	1.10881e-200	7.97152e-200	6.66744e-201	TRUE
AFL2G_06750	478	1765	-1.88459	-2.03282	-30.2173	1.4038e-200	1.00848e-199	8.43499e-201	TRUE
AFL2G_02930	6455	3074	1.0703	0.922061	30.1878	3.42034e-200	2.45532e-199	2.05365e-200	TRUE
AFL2G_09584	3269	1110	1.55829	1.41005	30.1855	3.67124e-200	2.63346e-199	2.20265e-200	TRUE
AFL2G_12039	891	10	6.47735	6.32911	30.1586	8.27882e-200	5.93418e-199	4.96339e-200	TRUE
AFL2G_03401	3893	1470	1.40507	1.25683	30.1518	1.01545e-199	7.27326e-199	6.08341e-200	TRUE
AFL2G_12074	3968	1515	1.38909	1.24086	30.1374	1.56926e-199	1.12316e-198	9.39419e-200	TRUE
AFL2G_07439	901	26	5.11494	4.9667	30.1365	1.61356e-199	1.15401e-198	9.65225e-200	TRUE
AFL2G_11621	2219	560	1.98641	1.83817	30.1015	4.63009e-199	3.30897e-198	2.76765e-199	TRUE
AFL2G_07384	297	1421	-2.25837	-2.40661	-30.0851	7.59047e-199	5.42064e-198	4.53386e-199	TRUE
AFL2G_01793	2809	863	1.70262	1.55438	30.0831	8.06211e-199	5.7532e-198	4.81202e-199	TRUE
AFL2G_01114	1243	140	3.15033	3.00209	30.073	1.09157e-198	7.78377e-198	6.5104e-199	TRUE
AFL2G_12399	1811	370	2.29119	2.14295	30.0713	1.14836e-198	8.18272e-198	6.84408e-199	TRUE
AFL2G_09255	997	2595	-1.38007	-1.52831	-30.0638	1.44301e-198	1.02746e-197	8.59377e-199	TRUE
AFL2G_02367	358	1537	-2.10209	-2.25032	-30.0603	1.59935e-198	1.13794e-197	9.51784e-199	TRUE
AFL2G_04286	0	1503	-11.5536	-11.7019	-30.0493	2.22754e-198	1.58374e-197	1.32465e-198	TRUE
AFL2G_02306	408	1629	-1.99735	-2.14558	-30.047	2.38641e-198	1.69544e-197	1.41808e-198	TRUE
AFL2G_01804	2388	646	1.8862	1.73796	30.0417	2.80613e-198	1.99216e-197	1.66626e-198	TRUE
AFL2G_08692	1001	60	4.06034	3.9121	30.037	3.22519e-198	2.28799e-197	1.91369e-198	TRUE
AFL2G_03625	888	9	6.62449	6.47625	30.0321	3.73786e-198	2.64973e-197	2.21626e-198	TRUE
AFL2G_07606	917	6	7.25582	7.10758	30.0227	4.96064e-198	3.51397e-197	2.93911e-198	TRUE
AFL2G_02576	1439	215	2.74266	2.59442	30.0104	7.18825e-198	5.08821e-197	4.25581e-198	TRUE
AFL2G_01464	1135	104	3.44804	3.2998	29.9983	1.03122e-197	7.29415e-197	6.10088e-198	TRUE
AFL2G_01285	173	1158	-2.74279	-2.89103	-29.9982	1.03444e-197	7.31157e-197	6.11545e-198	TRUE
AFL2G_00859	3214	1089	1.56137	1.41313	29.9798	1.80158e-197	1.27245e-196	1.06428e-197	TRUE
AFL2G_09699	3400	1195	1.50852	1.36028	29.9552	3.76076e-197	2.65427e-196	2.22005e-197	TRUE
AFL2G_07262	1394	199	2.80839	2.66015	29.9427	5.4746e-197	3.86104e-196	3.2294e-197	TRUE
AFL2G_09918	1257	148	3.08632	2.93808	29.9272	8.7055e-197	6.13518e-196	5.13151e-197	TRUE
AFL2G_04476	2198	556	1.98303	1.8348	29.9212	1.04314e-196	7.34615e-196	6.14438e-197	TRUE
AFL2G_09782	1112	98	3.50423	3.35599	29.9059	1.65166e-196	1.1623e-195	9.7216e-197	TRUE
AFL2G_07587	2427	671	1.85479	1.70655	29.901	1.90971e-196	1.34292e-195	1.12323e-196	TRUE
AFL2G_02605	1908	419	2.18704	2.0388	29.9009	1.91345e-196	1.34457e-195	1.12461e-196	TRUE
AFL2G_03019	4056	6587	-0.699564	-0.847803	-29.9003	1.94808e-196	1.36791e-195	1.14413e-196	TRUE
AFL2G_11005	9008	4834	0.897989	0.74975	29.8785	3.74064e-196	2.62471e-195	2.19533e-196	TRUE
AFL2G_00713	1030	72	3.8385	3.69026	29.8677	5.17539e-196	3.62879e-195	3.03514e-196	TRUE
AFL2G_09577	896	30	4.90046	4.75223	29.8438	1.05677e-195	7.40428e-195	6.19299e-196	TRUE
AFL2G_02550	1038	75	3.79077	3.64253	29.8414	1.13372e-195	7.9377e-195	6.63915e-196	TRUE
AFL2G_10982	1282	159	3.0113	2.86306	29.8371	1.2921e-195	9.04001e-195	7.56113e-196	TRUE
AFL2G_00437	1517	251	2.59546	2.44722	29.8157	2.44187e-195	1.70719e-194	1.4279e-195	TRUE
AFL2G_02119	2455	689	1.83315	1.68491	29.8032	3.55126e-195	2.481e-194	2.07512e-195	TRUE
AFL2G_03358	991	61	4.022	3.87376	29.791	5.10843e-195	3.56629e-194	2.98287e-195	TRUE
AFL2G_08555	958	51	4.23146	4.08322	29.774	8.48428e-195	5.91875e-194	4.95049e-195	TRUE
AFL2G_00299	2057	493	2.06088	1.91264	29.7693	9.76573e-195	6.80778e-194	5.69408e-195	TRUE
AFL2G_00057	859	14	5.93916	5.79092	29.7424	2.17172e-194	1.51284e-193	1.26535e-194	TRUE
AFL2G_04085	12907	7640	0.756509	0.60827	29.74	2.33274e-194	1.62383e-193	1.35818e-194	TRUE
AFL2G_06919	1246	148	3.07363	2.9254	29.7327	2.90603e-194	2.02144e-193	1.69075e-194	TRUE
AFL2G_00367	6494	3136	1.05018	0.901943	29.7218	4.01966e-194	2.79407e-193	2.33698e-194	TRUE
AFL2G_06211	1001	66	3.92283	3.77459	29.6801	1.38576e-193	9.62552e-193	8.05085e-194	TRUE
AFL2G_00456	2633	787	1.74227	1.59403	29.6637	2.25959e-193	1.56838e-192	1.31181e-193	TRUE
AFL2G_05992	865	22	5.29712	5.14889	29.6601	2.51504e-193	1.74444e-192	1.45906e-193	TRUE
AFL2G_05927	1950	446	2.12836	1.98012	29.6583	2.64968e-193	1.8365e-192	1.53606e-193	TRUE
AFL2G_00508	1810	382	2.24435	2.09611	29.6456	3.86862e-193	2.67943e-192	2.24109e-193	TRUE
AFL2G_10066	2905	5142	-0.823791	-0.972031	-29.6423	4.26111e-193	2.94915e-192	2.46669e-193	TRUE
AFL2G_04890	1957	3914	-1	-1.14824	-29.6298	6.17036e-193	4.2675e-192	3.56937e-193	TRUE
AFL2G_03310	2142	539	1.9906	1.84236	29.6205	8.1408e-193	5.62625e-192	4.70583e-193	TRUE
AFL2G_02927	2570	756	1.76531	1.61707	29.6117	1.05626e-192	7.29477e-192	6.1014e-193	TRUE
AFL2G_10867	860	22	5.28876	5.14052	29.569	3.74177e-192	2.5823e-191	2.15986e-192	TRUE
AFL2G_10405	572	1887	-1.72201	-1.87025	-29.5669	3.98586e-192	2.74879e-191	2.29911e-192	TRUE
AFL2G_05906	5604	8375	-0.579632	-0.727871	-29.5555	5.57707e-192	3.8434e-191	3.21465e-192	TRUE
AFL2G_01706	1524	261	2.54574	2.3975	29.5306	1.16396e-191	8.01563e-191	6.70433e-192	TRUE
AFL2G_11138	2172	558	1.96069	1.81245	29.4954	3.29559e-191	2.26789e-190	1.89688e-191	TRUE
AFL2G_05657	2192	568	1.94828	1.80005	29.4915	3.70213e-191	2.54584e-190	2.12936e-191	TRUE
AFL2G_02980	1056	87	3.60145	3.45321	29.4864	4.30794e-191	2.96033e-190	2.47604e-191	TRUE
AFL2G_11216	1973	3921	-0.990831	-1.13907	-29.4663	7.78647e-191	5.3469e-190	4.47218e-191	TRUE
AFL2G_04284	879	6	7.19476	7.04652	29.4515	1.20376e-190	8.26021e-190	6.9089e-191	TRUE
AFL2G_11317	1128	112	3.3322	3.18396	29.441	1.64346e-190	1.12694e-189	9.42585e-191	TRUE
AFL2G_01082	87	927	-3.41348	-3.56172	-29.4382	1.78213e-190	1.22117e-189	1.02139e-190	TRUE
AFL2G_00536	2034	493	2.04466	1.89642	29.4339	2.02229e-190	1.38474e-189	1.15821e-190	TRUE
AFL2G_03361	1700	339	2.32618	2.17794	29.4318	2.14962e-190	1.47089e-189	1.23026e-190	TRUE
AFL2G_07085	1228	2889	-1.23426	-1.3825	-29.4293	2.31628e-190	1.5838e-189	1.3247e-190	TRUE
AFL2G_12329	958	57	4.07099	3.92275	29.4105	4.03554e-190	2.75743e-189	2.30634e-190	TRUE
AFL2G_09079	8188	4311	0.925489	0.777249	29.3898	7.40715e-190	5.05762e-189	4.23023e-190	TRUE
AFL2G_01942	1141	118	3.27344	3.1252	29.3611	1.72211e-189	1.17503e-188	9.82802e-190	TRUE
AFL2G_08397	2640	805	1.71348	1.56524	29.3124	7.19927e-189	4.90873e-188	4.1057e-189	TRUE
AFL2G_06348	8818	4757	0.890399	0.74216	29.3009	1.01127e-188	6.89033e-188	5.76312e-189	TRUE
AFL2G_03212	1361	201	2.7594	2.61116	29.2889	1.43667e-188	9.78191e-188	8.18166e-189	TRUE
AFL2G_01940	1710	348	2.29684	2.1486	29.2691	2.56802e-188	1.74727e-187	1.46143e-188	TRUE
AFL2G_05491	1676	333	2.33143	2.18319	29.2672	2.71687e-188	1.84724e-187	1.54505e-188	TRUE
AFL2G_05409	952	58	4.03684	3.8886	29.2355	6.87017e-188	4.66785e-187	3.90422e-188	TRUE
AFL2G_00848	725	2116	-1.54529	-1.69353	-29.233	7.38867e-188	5.0166e-187	4.19592e-188	TRUE
AFL2G_09594	1258	163	2.94819	2.79995	29.2228	9.95624e-188	6.75512e-187	5.65003e-188	TRUE
AFL2G_11239	1340	195	2.78069	2.63245	29.1911	2.51665e-187	1.7063e-186	1.42716e-187	TRUE
AFL2G_02648	330	1435	-2.12051	-2.26875	-29.1902	2.58236e-187	1.74962e-186	1.4634e-187	TRUE
AFL2G_02214	6512	3190	1.02954	0.881305	29.1862	2.90676e-187	1.96803e-186	1.64607e-187	TRUE
AFL2G_10270	1405	221	2.66845	2.52021	29.1783	3.65102e-187	2.4702e-186	2.06609e-187	TRUE
AFL2G_00058	849	7	6.92227	6.77403	29.1707	4.56764e-187	3.0882e-186	2.58299e-187	TRUE
AFL2G_02727	992	72	3.78427	3.63603	29.1535	7.55017e-187	5.10112e-186	4.26661e-187	TRUE
AFL2G_02513	2935	972	1.59433	1.44609	29.1501	8.32351e-187	5.61968e-186	4.70034e-187	TRUE
AFL2G_09191	19	747	-5.29704	-5.44528	-29.1499	8.3731e-187	5.64921e-186	4.72504e-187	TRUE
AFL2G_00887	944	57	4.04975	3.90151	29.1438	1.00199e-186	6.75555e-186	5.65039e-187	TRUE
AFL2G_04667	2212	591	1.90412	1.75588	29.1209	1.95211e-186	1.31522e-185	1.10006e-186	TRUE
AFL2G_00556	2	936	-8.87036	-9.0186	-29.0947	4.19299e-186	2.82303e-185	2.3612e-186	TRUE
AFL2G_10097	2390	4432	-0.890947	-1.03919	-29.08	6.41936e-186	4.31897e-185	3.61242e-186	TRUE
AFL2G_02488	78	887	-3.50739	-3.65563	-29.0782	6.76916e-186	4.55114e-185	3.80661e-186	TRUE
AFL2G_08235	831	21	5.30639	5.15815	29.0769	7.03559e-186	4.72697e-185	3.95368e-186	TRUE
AFL2G_04784	1641	323	2.34497	2.19673	29.0713	8.29195e-186	5.56721e-185	4.65645e-186	TRUE
AFL2G_00745	6313	3067	1.0415	0.893258	29.0661	9.64532e-186	6.47135e-185	5.41268e-186	TRUE
AFL2G_06733	1365	208	2.71425	2.56601	29.0511	1.49007e-185	9.9904e-185	8.35605e-186	TRUE
AFL2G_10807	3116	1078	1.53134	1.3831	29.0426	1.90899e-185	1.27902e-184	1.06978e-185	TRUE
AFL2G_11436	836	24	5.1224	4.97416	29.0351	2.37369e-185	1.58927e-184	1.32927e-185	TRUE
AFL2G_05374	1310	187	2.80846	2.66022	29.0269	3.01182e-185	2.01512e-184	1.68546e-185	TRUE
AFL2G_10362	909	48	4.24317	4.09493	29.0268	3.02323e-185	2.02135e-184	1.69068e-185	TRUE
AFL2G_04001	1063	98	3.43922	3.29098	28.9979	6.98636e-185	4.6679e-184	3.90426e-185	TRUE
AFL2G_07694	37	777	-4.39232	-4.54056	-28.9978	7.02001e-185	4.68713e-184	3.92035e-185	TRUE
AFL2G_05055	850	30	4.82443	4.67619	28.9819	1.11288e-184	7.42534e-184	6.21061e-185	TRUE
AFL2G_11310	69	858	-3.63631	-3.78455	-28.9534	2.5446e-184	1.69663e-183	1.41908e-184	TRUE
AFL2G_12415	2599	798	1.7035	1.55526	28.9485	2.93271e-184	1.95406e-183	1.63439e-184	TRUE
AFL2G_01600	68	855	-3.65232	-3.80056	-28.9446	3.28512e-184	2.18736e-183	1.82952e-184	TRUE
AFL2G_02778	888	43	4.36815	4.21991	28.9317	4.76868e-184	3.17298e-183	2.6539e-184	TRUE
AFL2G_04526	2082	534	1.96306	1.81482	28.9037	1.07221e-183	7.12936e-183	5.96305e-184	TRUE
AFL2G_11547	1006	81	3.63456	3.48633	28.8895	1.61644e-183	1.07407e-182	8.98358e-184	TRUE
AFL2G_10377	3036	1041	1.5442	1.39596	28.8695	2.8859e-183	1.91625e-182	1.60277e-183	TRUE
AFL2G_11635	1156	133	3.11964	2.9714	28.8581	4.01039e-183	2.66109e-182	2.22575e-183	TRUE
AFL2G_06245	2638	823	1.68048	1.53224	28.8481	5.34804e-183	3.54624e-182	2.9661e-183	TRUE
AFL2G_09565	309	1376	-2.1548	-2.30304	-28.8439	6.04431e-183	4.00519e-182	3.34997e-183	TRUE
AFL2G_02220	1587	306	2.3747	2.22646	28.8269	9.86878e-183	6.53494e-182	5.46587e-183	TRUE
AFL2G_01354	2503	752	1.73485	1.58661	28.8245	1.05897e-182	7.00748e-182	5.86111e-183	TRUE
AFL2G_10962	2480	741	1.74279	1.59456	28.7957	2.43091e-182	1.6075e-181	1.34452e-182	TRUE
AFL2G_00789	2048	521	1.97486	1.82662	28.7942	2.53609e-182	1.6759e-181	1.40174e-182	TRUE
AFL2G_03720	1013	2525	-1.31765	-1.46589	-28.7536	8.15881e-182	5.38783e-181	4.50642e-182	TRUE
AFL2G_07894	1218	158	2.94652	2.79828	28.7456	1.02803e-181	6.78417e-181	5.67433e-182	TRUE
AFL2G_08411	2628	822	1.67675	1.52852	28.7419	1.14223e-181	7.53261e-181	6.30033e-182	TRUE
AFL2G_11021	512	1734	-1.75989	-1.90813	-28.7276	1.72327e-181	1.13567e-180	9.49879e-182	TRUE
AFL2G_05505	808	19	5.41028	5.26204	28.7273	1.74054e-181	1.14626e-180	9.58743e-182	TRUE
AFL2G_02546	5908	2825	1.06442	0.91618	28.7251	1.85366e-181	1.21993e-180	1.02036e-181	TRUE
AFL2G_00694	827	27	4.93686	4.78862	28.7096	2.89692e-181	1.90521e-180	1.59353e-181	TRUE
AFL2G_02141	2226	614	1.85814	1.7099	28.6756	7.69935e-181	5.06017e-180	4.23236e-181	TRUE
AFL2G_11964	929	60	3.95264	3.8044	28.6701	9.00114e-181	5.91171e-180	4.9446e-181	TRUE
AFL2G_05229	871	42	4.37421	4.22597	28.6645	1.05887e-180	6.94967e-180	5.81276e-181	TRUE
AFL2G_08516	1418	0	11.4696	11.3214	28.6523	1.50163e-180	9.84892e-180	8.23771e-181	TRUE
AFL2G_10475	410	1550	-1.91857	-2.06681	-28.6214	3.64409e-180	2.38846e-179	1.99773e-180	TRUE
AFL2G_02681	865	41	4.399	4.25077	28.61	5.0517e-180	3.30881e-179	2.76751e-180	TRUE
AFL2G_04357	3676	1425	1.36717	1.21894	28.6032	6.13605e-180	4.01632e-179	3.35928e-180	TRUE
AFL2G_09919	1024	92	3.47644	3.3282	28.5978	7.14601e-180	4.67422e-179	3.90955e-180	TRUE
AFL2G_09431	795	11	6.17538	6.02714	28.5858	1.01001e-179	6.60201e-179	5.52197e-180	TRUE
AFL2G_01803	1728	376	2.2003	2.05206	28.5748	1.38149e-179	9.0241e-179	7.54782e-180	TRUE
AFL2G_02401	5575	8217	-0.55964	-0.707879	-28.57	1.58473e-179	1.03447e-178	8.6524e-180	TRUE
AFL2G_02651	676	1994	-1.56057	-1.70881	-28.558	2.23285e-179	1.45656e-178	1.21828e-179	TRUE
AFL2G_05369	887	49	4.17808	4.02984	28.5377	3.99704e-179	2.60564e-178	2.17938e-179	TRUE
AFL2G_02269	1703	366	2.21816	2.06992	28.5258	5.60057e-179	3.6485e-178	3.05163e-179	TRUE
AFL2G_09729	814	26	4.96845	4.82021	28.5144	7.76361e-179	5.0542e-178	4.22737e-179	TRUE
AFL2G_12375	1523	3232	-1.08551	-1.23375	-28.5039	1.0472e-178	6.81278e-178	5.69826e-179	TRUE
AFL2G_03689	1280	187	2.77503	2.62679	28.4967	1.28798e-178	8.37362e-178	7.00376e-179	TRUE
AFL2G_09106	2994	1035	1.53244	1.3842	28.4856	1.76773e-178	1.14849e-177	9.60605e-179	TRUE
AFL2G_01091	7470	3898	0.938374	0.790135	28.4728	2.54358e-178	1.65144e-177	1.38128e-178	TRUE
AFL2G_11225	2389	706	1.75867	1.61043	28.4653	3.15355e-178	2.0461e-177	1.71137e-178	TRUE
AFL2G_11865	1055	105	3.32878	3.18054	28.4586	3.80928e-178	2.46989e-177	2.06583e-178	TRUE
AFL2G_08948	835	34	4.61817	4.46993	28.4572	3.97151e-178	2.57334e-177	2.15236e-178	TRUE
AFL2G_08349	1318	203	2.6988	2.55056	28.4508	4.76738e-178	3.08696e-177	2.58196e-178	TRUE
AFL2G_04520	1457	260	2.48642	2.33818	28.4507	4.77484e-178	3.08972e-177	2.58426e-178	TRUE
AFL2G_00094	2288	654	1.80672	1.65849	28.4504	4.82351e-178	3.11911e-177	2.60885e-178	TRUE
AFL2G_07968	1700	367	2.21168	2.06344	28.4434	5.87915e-178	3.7992e-177	3.17768e-178	TRUE
AFL2G_05641	828	32	4.69349	4.54525	28.4415	6.20992e-178	4.01026e-177	3.35421e-178	TRUE
AFL2G_09703	32	738	-4.52748	-4.67572	-28.4282	9.06724e-178	5.85155e-177	4.89428e-178	TRUE
AFL2G_03313	1893	458	2.04725	1.89902	28.4214	1.10045e-177	7.097e-177	5.93598e-178	TRUE
AFL2G_10016	7996	4267	0.906056	0.757817	28.4125	1.41731e-177	9.13439e-177	7.64007e-178	TRUE
AFL2G_02836	817	30	4.7673	4.61906	28.3458	9.42065e-177	6.06745e-176	5.07486e-177	TRUE
AFL2G_01371	1475	271	2.44435	2.29611	28.3166	2.15986e-176	1.39015e-175	1.16273e-176	TRUE
AFL2G_06537	2121	4014	-0.920296	-1.06854	-28.3116	2.48587e-176	1.59891e-175	1.33734e-176	TRUE
AFL2G_06866	3143	1129	1.4771	1.32886	28.289	4.72548e-176	3.0374e-175	2.5405e-176	TRUE
AFL2G_05415	2736	900	1.60407	1.45583	28.2862	5.11005e-176	3.28241e-175	2.74543e-176	TRUE
AFL2G_02397	461	1619	-1.81226	-1.9605	-28.2629	9.89151e-176	6.34952e-175	5.31079e-176	TRUE
AFL2G_00146	895	56	3.99839	3.85015	28.2541	1.26836e-175	8.13638e-175	6.80533e-176	TRUE
AFL2G_02394	8930	4938	0.854733	0.706494	28.2435	1.70951e-175	1.0959e-174	9.16621e-176	TRUE
AFL2G_11956	830	36	4.52704	4.3788	28.2358	2.12535e-175	1.36158e-174	1.13883e-175	TRUE
AFL2G_10584	50	774	-3.95233	-4.10057	-28.208	4.66319e-175	2.98543e-174	2.49704e-175	TRUE
AFL2G_03771	6460	3233	0.998661	0.850421	28.2012	5.64574e-175	3.61207e-174	3.02116e-175	TRUE
AFL2G_09298	3441	1307	1.39657	1.24833	28.197	6.37231e-175	4.07422e-174	3.40771e-175	TRUE
AFL2G_12346	2046	541	1.91911	1.77087	28.1726	1.26853e-174	8.10512e-174	6.77918e-175	TRUE
AFL2G_06611	1041	106	3.29583	3.14759	28.1365	3.50286e-174	2.23664e-173	1.87074e-174	TRUE
AFL2G_11958	772	17	5.50499	5.35675	28.1201	5.56026e-174	3.54797e-173	2.96755e-174	TRUE
AFL2G_01049	5620	2683	1.06672	0.918484	28.0752	1.96495e-173	1.253e-172	1.04802e-173	TRUE
AFL2G_10127	1824	436	2.06471	1.91647	28.0699	2.28274e-173	1.45468e-172	1.21671e-173	TRUE
AFL2G_02132	588	1820	-1.63005	-1.77829	-28.053	3.67287e-173	2.339e-172	1.95636e-173	TRUE
AFL2G_10360	4812	2161	1.15494	1.0067	28.0412	5.1187e-173	3.2576e-172	2.72468e-173	TRUE
AFL2G_01908	958	80	3.58195	3.43371	28.0207	9.08063e-173	5.77521e-172	4.83043e-173	TRUE
AFL2G_01338	1495	3155	-1.07749	-1.22573	-28.0182	9.75572e-173	6.20048e-172	5.18612e-173	TRUE
AFL2G_10262	1146	146	2.97257	2.82433	28.0158	1.04269e-172	6.62271e-172	5.53928e-173	TRUE
AFL2G_10323	359	1422	-1.98587	-2.1341	-27.9784	2.97398e-172	1.88769e-171	1.57888e-172	TRUE
AFL2G_08314	3484	1344	1.37421	1.22597	27.9727	3.49626e-172	2.21774e-171	1.85494e-172	TRUE
AFL2G_09168	2524	798	1.66125	1.51301	27.9567	5.45966e-172	3.46089e-171	2.89472e-172	TRUE
AFL2G_06721	93	872	-3.22903	-3.37726	-27.9522	6.19067e-172	3.92171e-171	3.28014e-172	TRUE
AFL2G_04094	2033	542	1.90725	1.75901	27.9522	6.19543e-172	3.92214e-171	3.28051e-172	TRUE
AFL2G_11200	841	44	4.25653	4.10829	27.9463	7.32138e-172	4.63191e-171	3.87416e-172	TRUE
AFL2G_03392	1492	288	2.37311	2.22487	27.9385	9.10338e-172	5.75553e-171	4.81397e-172	TRUE
AFL2G_06931	4898	2223	1.13968	0.991446	27.9358	9.80305e-172	6.19383e-171	5.18057e-172	TRUE
AFL2G_00972	1561	319	2.29084	2.1426	27.9157	1.71907e-171	1.08544e-170	9.07872e-172	TRUE
AFL2G_06355	874	55	3.99013	3.84189	27.9006	2.62083e-171	1.65375e-170	1.38321e-171	TRUE
AFL2G_04754	1319	216	2.61034	2.4621	27.8989	2.75331e-171	1.7362e-170	1.45217e-171	TRUE
AFL2G_07456	1678	373	2.1695	2.02126	27.8841	4.15785e-171	2.62018e-170	2.19154e-171	TRUE
AFL2G_10565	439	1559	-1.82833	-1.97657	-27.8837	4.20762e-171	2.64981e-170	2.21632e-171	TRUE
AFL2G_12236	1318	216	2.60925	2.46101	27.8812	4.5118e-171	2.83952e-170	2.375e-171	TRUE
AFL2G_01197	1552	316	2.29613	2.14789	27.8783	4.89209e-171	3.07685e-170	2.5735e-171	TRUE
AFL2G_02147	4035	1683	1.26153	1.11329	27.8762	5.19074e-171	3.26256e-170	2.72883e-171	TRUE
AFL2G_02545	2813	961	1.5495	1.40126	27.8687	6.38481e-171	4.01046e-170	3.35438e-171	TRUE
AFL2G_05217	2040	3869	-0.923392	-1.07163	-27.861	7.92109e-171	4.9722e-170	4.15878e-171	TRUE
AFL2G_09540	79	833	-3.39839	-3.54663	-27.8603	8.08865e-171	5.07408e-170	4.24399e-171	TRUE
AFL2G_02210	3333	5490	-0.719985	-0.868224	-27.855	9.36783e-171	5.8727e-170	4.91197e-171	TRUE
AFL2G_12085	1045	113	3.20911	3.06087	27.8289	1.93909e-170	1.21483e-169	1.01609e-170	TRUE
AFL2G_07620	1016	103	3.30218	3.15394	27.8221	2.34693e-170	1.46938e-169	1.229e-170	TRUE
AFL2G_05708	1716	393	2.12645	1.97821	27.8042	3.85832e-170	2.41408e-169	2.01915e-170	TRUE
AFL2G_00947	398	1482	-1.89671	-2.04494	-27.7955	4.91856e-170	3.07546e-169	2.57233e-170	TRUE
AFL2G_04139	1090	130	3.06774	2.91951	27.7815	7.26655e-170	4.54065e-169	3.79784e-170	TRUE
AFL2G_08837	3078	5170	-0.748171	-0.89641	-27.7723	9.38482e-170	5.8605e-169	4.90177e-170	TRUE
AFL2G_00402	1935	500	1.95233	1.80409	27.7514	1.67389e-169	1.04461e-168	8.73723e-170	TRUE
AFL2G_08127	5806	2831	1.03623	0.887994	27.7351	2.6355e-169	1.64365e-168	1.37476e-169	TRUE
AFL2G_00204	1723	399	2.11046	1.96222	27.7124	4.95228e-169	3.08654e-168	2.5816e-169	TRUE
AFL2G_08159	1033	111	3.21821	3.06997	27.7072	5.71905e-169	3.56213e-168	2.97939e-169	TRUE
AFL2G_00425	6521	3314	0.97652	0.82828	27.7026	6.50355e-169	4.04814e-168	3.3859e-169	TRUE
AFL2G_01079	4328	1876	1.20604	1.0578	27.6968	7.63179e-169	4.74735e-168	3.97072e-169	TRUE
AFL2G_01645	873	58	3.91186	3.76362	27.6896	9.31447e-169	5.79034e-168	4.84308e-169	TRUE
AFL2G_02707	1707	3415	-1.00042	-1.14866	-27.6845	1.0742e-168	6.67347e-168	5.58174e-169	TRUE
AFL2G_09036	970	90	3.42999	3.28175	27.6669	1.74674e-168	1.08446e-167	9.07053e-169	TRUE
AFL2G_09270	3838	6078	-0.663242	-0.811481	-27.6646	1.86469e-168	1.15695e-167	9.67678e-169	TRUE
AFL2G_02504	1529	312	2.29297	2.14473	27.6453	3.17448e-168	1.96834e-167	1.64633e-168	TRUE
AFL2G_03830	1160	159	2.86703	2.71879	27.634	4.35021e-168	2.69562e-167	2.25464e-168	TRUE
AFL2G_01427	831	46	4.17514	4.0269	27.616	7.14475e-168	4.42443e-167	3.70062e-168	TRUE
AFL2G_02290	1852	464	1.99689	1.84865	27.6062	9.37424e-168	5.80132e-167	4.85227e-168	TRUE
AFL2G_02066	1771	425	2.05903	1.91079	27.6043	9.88379e-168	6.11274e-167	5.11274e-168	TRUE
AFL2G_01216	1094	135	3.01858	2.87034	27.5978	1.18157e-167	7.30287e-167	6.10817e-168	TRUE
AFL2G_04673	1720	401	2.10073	1.9525	27.5975	1.19344e-167	7.37153e-167	6.1656e-168	TRUE
AFL2G_09576	2589	849	1.60856	1.46032	27.5791	1.98299e-167	1.22405e-166	1.02353e-167	TRUE
AFL2G_06564	742	16	5.53528	5.38704	27.5791	1.98374e-167	1.22373e-166	1.02353e-167	TRUE
AFL2G_09216	1609	350	2.20074	2.0525	27.5771	2.0951e-167	1.2916e-166	1.0803e-167	TRUE
AFL2G_09160	1489	297	2.32581	2.17757	27.5418	5.54135e-167	3.41398e-166	2.85548e-167	TRUE
AFL2G_03512	2437	4349	-0.835577	-0.983817	-27.5345	6.78102e-167	4.17507e-166	3.49206e-167	TRUE
AFL2G_01642	752	22	5.09516	4.94692	27.5165	1.11298e-166	6.84821e-166	5.72789e-167	TRUE
AFL2G_03833	1583	340	2.21905	2.07082	27.51	1.3327e-166	8.19495e-166	6.85432e-167	TRUE
AFL2G_10988	857	56	3.9358	3.78756	27.4949	2.02063e-166	1.24172e-165	1.03859e-166	TRUE
AFL2G_03841	51	744	-3.86673	-4.01497	-27.4833	2.78165e-166	1.7083e-165	1.42883e-166	TRUE
AFL2G_10346	1392	257	2.43732	2.28908	27.4575	5.65234e-166	3.46907e-165	2.90155e-166	TRUE
AFL2G_11332	1457	286	2.34891	2.20067	27.4233	1.4458e-165	8.86784e-165	7.41713e-166	TRUE
AFL2G_02467	2703	919	1.55642	1.40819	27.4204	1.56628e-165	9.60067e-165	8.03007e-166	TRUE
AFL2G_11488	877	64	3.77643	3.62819	27.3896	3.64404e-165	2.23224e-164	1.86706e-165	TRUE
AFL2G_02937	674	1917	-1.50803	-1.65627	-27.3885	3.7639e-165	2.30419e-164	1.92725e-165	TRUE
AFL2G_10631	1251	200	2.64501	2.49677	27.3877	3.84091e-165	2.34985e-164	1.96543e-165	TRUE
AFL2G_06135	876	2	8.77479	8.62655	27.3727	5.79255e-165	3.5416e-164	2.96222e-165	TRUE
AFL2G_04555	1616	359	2.17037	2.02213	27.3718	5.94293e-165	3.63125e-164	3.0372e-165	TRUE
AFL2G_04602	1035	118	3.13277	2.98453	27.3643	7.29323e-165	4.45349e-164	3.72493e-165	TRUE
AFL2G_02769	2184	641	1.76858	1.62034	27.337	1.54353e-164	9.41931e-164	7.87838e-165	TRUE
AFL2G_05683	2428	771	1.65497	1.50673	27.3357	1.59709e-164	9.74005e-164	8.14665e-165	TRUE
AFL2G_05148	1773	435	2.02711	1.87887	27.3091	3.30876e-164	2.01661e-163	1.68671e-164	TRUE
AFL2G_04365	623	1831	-1.55533	-1.70357	-27.3066	3.53697e-164	2.15433e-163	1.8019e-164	TRUE
AFL2G_11954	1300	2831	-1.1228	-1.27104	-27.3061	3.59253e-164	2.1868e-163	1.82905e-164	TRUE
AFL2G_10213	1001	107	3.22576	3.07752	27.306	3.60149e-164	2.19087e-163	1.83246e-164	TRUE
AFL2G_11921	1021	1	9.99577	9.84753	27.3012	4.1091e-164	2.49809e-163	2.08942e-164	TRUE
AFL2G_05862	752	26	4.85415	4.70591	27.2923	5.23016e-164	3.17762e-163	2.65778e-164	TRUE
AFL2G_11231	3179	1199	1.40674	1.2585	27.2748	8.44624e-164	5.12834e-163	4.28938e-164	TRUE
AFL2G_10990	1509	313	2.26936	2.12112	27.2729	8.88352e-164	5.39045e-163	4.50862e-164	TRUE
AFL2G_04703	1074	134	3.00269	2.85445	27.268	1.01717e-163	6.16822e-163	5.15915e-164	TRUE
AFL2G_04575	2808	4786	-0.769277	-0.917517	-27.2499	1.66454e-163	1.00876e-162	8.43737e-164	TRUE
AFL2G_04516	728	8	6.50779	6.35956	27.2477	1.7681e-163	1.07085e-162	8.95664e-164	TRUE
AFL2G_11354	1287	218	2.56161	2.41337	27.242	2.06687e-163	1.25101e-162	1.04636e-163	TRUE
AFL2G_11906	5664	2774	1.02985	0.881614	27.227	3.10956e-163	1.88094e-162	1.57324e-163	TRUE
AFL2G_05367	853	59	3.85376	3.70552	27.2208	3.68992e-163	2.2306e-162	1.86569e-163	TRUE
AFL2G_05847	5448	2631	1.05012	0.901876	27.2206	3.70559e-163	2.23867e-162	1.87244e-163	TRUE
AFL2G_06182	3677	5838	-0.666945	-0.815184	-27.2189	3.8795e-163	2.34227e-162	1.95909e-163	TRUE
AFL2G_10372	811	46	4.14	3.99176	27.2088	5.11427e-163	3.08584e-162	2.58101e-163	TRUE
AFL2G_01850	3379	1321	1.35497	1.20673	27.206	5.5179e-163	3.3273e-162	2.78297e-163	TRUE
AFL2G_02680	801	43	4.21939	4.07115	27.2015	6.2345e-163	3.75706e-162	3.14243e-163	TRUE
AFL2G_09119	877	67	3.71034	3.5621	27.2005	6.41345e-163	3.86248e-162	3.23061e-163	TRUE
AFL2G_06012	492	1610	-1.71033	-1.85857	-27.195	7.44805e-163	4.48277e-162	3.74942e-163	TRUE
AFL2G_03060	839	55	3.93117	3.78293	27.1932	7.823e-163	4.70551e-162	3.93572e-163	TRUE
AFL2G_02737	975	100	3.2854	3.13716	27.1888	8.80479e-163	5.29275e-162	4.42689e-163	TRUE
AFL2G_06111	728	19	5.25987	5.11163	27.1881	8.97242e-163	5.39016e-162	4.50837e-163	TRUE
AFL2G_03635	2316	4163	-0.845988	-0.994228	-27.1751	1.27822e-162	7.67412e-162	6.41869e-163	TRUE
AFL2G_12452	2291	704	1.70233	1.55409	27.164	1.72852e-162	1.03711e-161	8.67446e-163	TRUE
AFL2G_00122	1155	167	2.78997	2.64173	27.153	2.33293e-162	1.39889e-161	1.17004e-162	TRUE
AFL2G_05859	3382	1327	1.34971	1.20147	27.1242	5.10723e-162	3.06053e-161	2.55985e-162	TRUE
AFL2G_01510	2715	940	1.53022	1.38198	27.0926	1.20433e-161	7.21254e-161	6.03262e-162	TRUE
AFL2G_01504	1625	3253	-1.00133	-1.14957	-27.0368	5.45558e-161	3.26523e-160	2.73106e-161	TRUE
AFL2G_08655	941	91	3.37026	3.22202	27.0326	6.12178e-161	3.66168e-160	3.06266e-161	TRUE
AFL2G_10976	2340	736	1.66873	1.52049	27.0163	9.49777e-161	5.67748e-160	4.74868e-161	TRUE
AFL2G_04790	2088	603	1.79189	1.64365	27.0046	1.30462e-160	7.79378e-160	6.51877e-161	TRUE
AFL2G_08534	775	38	4.35012	4.20189	26.997	1.60306e-160	9.57073e-160	8.00503e-161	TRUE
AFL2G_01518	1062	135	2.97575	2.82751	26.985	2.21627e-160	1.32236e-159	1.10603e-160	TRUE
AFL2G_02369	3773	5927	-0.65159	-0.799829	-26.9808	2.483e-160	1.48059e-159	1.23838e-160	TRUE
AFL2G_09123	4370	1947	1.16638	1.01814	26.9722	3.13303e-160	1.86704e-159	1.56161e-160	TRUE
AFL2G_01399	1598	362	2.14221	1.99397	26.9711	3.22499e-160	1.92066e-159	1.60645e-160	TRUE
AFL2G_10399	38926	42423	-0.124113	-0.272352	-26.9698	3.33936e-160	1.98755e-159	1.6624e-160	TRUE
AFL2G_02698	1375	262	2.39179	2.24355	26.9584	4.54364e-160	2.70265e-159	2.26052e-160	TRUE
AFL2G_02915	1833	476	1.94517	1.79693	26.9363	8.26441e-160	4.91282e-159	4.10912e-160	TRUE
AFL2G_02238	709	16	5.46964	5.3214	26.935	8.55819e-160	5.08432e-159	4.25257e-160	TRUE
AFL2G_00172	3582	5694	-0.668677	-0.816916	-26.93	9.77446e-160	5.80332e-159	4.85394e-160	TRUE
AFL2G_05510	189	1039	-2.45874	-2.60698	-26.916	1.42609e-159	8.46179e-159	7.0775e-160	TRUE
AFL2G_01746	1758	440	1.99836	1.85012	26.911	1.6332e-159	9.68477e-159	8.10041e-160	TRUE
AFL2G_10386	2968	1094	1.43988	1.29164	26.893	2.65296e-159	1.57222e-158	1.31502e-159	TRUE
AFL2G_07602	802	48	4.0625	3.91426	26.8908	2.81501e-159	1.66723e-158	1.39448e-159	TRUE
AFL2G_03706	2706	944	1.5193	1.37106	26.8848	3.30779e-159	1.95789e-158	1.63759e-159	TRUE
AFL2G_07418	718	6	6.90288	6.75464	26.8392	1.12855e-158	6.67581e-158	5.58369e-159	TRUE
AFL2G_04346	1102	153	2.84852	2.70028	26.8368	1.20182e-158	7.10488e-158	5.94258e-159	TRUE
AFL2G_10426	6803	9381	-0.463571	-0.61181	-26.8279	1.52829e-158	9.02938e-158	7.55224e-159	TRUE
AFL2G_02766	1321	242	2.44855	2.30031	26.827	1.56306e-158	9.22915e-158	7.71933e-159	TRUE
AFL2G_03590	1359	259	2.39152	2.24328	26.7991	3.30748e-158	1.95172e-157	1.63243e-158	TRUE
AFL2G_05387	901	2223	-1.30291	-1.45115	-26.7762	6.12037e-158	3.60937e-157	3.0189e-158	TRUE
AFL2G_07969	1125	2545	-1.17774	-1.32598	-26.753	1.13914e-157	6.71374e-157	5.61542e-158	TRUE
AFL2G_10042	3056	1153	1.40625	1.25801	26.7337	1.90916e-157	1.12451e-156	9.40552e-158	TRUE
AFL2G_02427	986	112	3.13809	2.98985	26.7316	2.01872e-157	1.18832e-156	9.93923e-158	TRUE
AFL2G_04017	22	637	-4.85572	-5.00396	-26.7026	4.39442e-157	2.5852e-156	2.16228e-157	TRUE
AFL2G_09316	1573	358	2.13549	1.98725	26.7002	4.68063e-157	2.7519e-156	2.30171e-157	TRUE
AFL2G_09907	864	2163	-1.32393	-1.47217	-26.6975	5.03255e-157	2.957e-156	2.47326e-157	TRUE
AFL2G_10467	3631	1501	1.27444	1.1262	26.6904	6.08219e-157	3.57157e-156	2.98729e-157	TRUE
AFL2G_05410	773	42	4.20201	4.05377	26.688	6.4866e-157	3.80673e-156	3.18398e-157	TRUE
AFL2G_06935	1107	158	2.80866	2.66042	26.6843	7.16687e-157	4.2034e-156	3.51576e-157	TRUE
AFL2G_00877	1101	156	2.8192	2.67096	26.6685	1.09164e-156	6.39861e-156	5.35184e-157	TRUE
AFL2G_03715	5980	3029	0.981304	0.833065	26.6593	1.39793e-156	8.18897e-156	6.84931e-157	TRUE
AFL2G_01189	2404	786	1.61284	1.4646	26.6335	2.78288e-156	1.6292e-155	1.36267e-156	TRUE
AFL2G_05664	3663	1524	1.26516	1.11692	26.6297	3.07745e-156	1.80056e-155	1.506e-156	TRUE
AFL2G_07678	1096	155	2.82191	2.67367	26.6224	3.73789e-156	2.18564e-155	1.82809e-156	TRUE
AFL2G_12466	1217	2664	-1.13026	-1.2785	-26.6094	5.27794e-156	3.08429e-155	2.57972e-156	TRUE
AFL2G_09198	4405	1994	1.14348	0.995237	26.5761	1.28174e-155	7.48562e-155	6.26103e-156	TRUE
AFL2G_03570	1206	200	2.59216	2.44392	26.5636	1.79046e-155	1.04503e-154	8.7407e-156	TRUE
AFL2G_05495	3283	1297	1.33984	1.1916	26.55	2.57004e-155	1.49914e-154	1.25389e-155	TRUE
AFL2G_01755	1836	490	1.90571	1.75747	26.5472	2.7658e-155	1.61235e-154	1.34859e-155	TRUE
AFL2G_07027	1278	2744	-1.10239	-1.25063	-26.5453	2.91336e-155	1.69735e-154	1.41967e-155	TRUE
AFL2G_09967	1929	3612	-0.904945	-1.05318	-26.5409	3.26942e-155	1.90365e-154	1.59222e-155	TRUE
AFL2G_09266	684	11	5.95842	5.81018	26.54	3.35362e-155	1.95149e-154	1.63224e-155	TRUE
AFL2G_04075	875	77	3.50635	3.35811	26.5351	3.81214e-155	2.21697e-154	1.85429e-155	TRUE
AFL2G_10435	2128	641	1.7311	1.58286	26.5318	4.16131e-155	2.41857e-154	2.02291e-155	TRUE
AFL2G_03705	2116	635	1.73651	1.58827	26.5225	5.33909e-155	3.10124e-154	2.5939e-155	TRUE
AFL2G_08319	797	52	3.938	3.78976	26.5202	5.66607e-155	3.28919e-154	2.7511e-155	TRUE
AFL2G_02700	3368	1350	1.31893	1.17069	26.5157	6.39211e-155	3.70842e-154	3.10175e-155	TRUE
AFL2G_04577	2886	1064	1.43957	1.29133	26.514	6.68975e-155	3.87877e-154	3.24423e-155	TRUE
AFL2G_05324	2320	745	1.63881	1.49057	26.5084	7.75397e-155	4.49311e-154	3.75807e-155	TRUE
AFL2G_09808	2486	837	1.57053	1.42229	26.4951	1.104e-154	6.39339e-154	5.34748e-155	TRUE
AFL2G_00677	1034	134	2.94793	2.79969	26.4923	1.18861e-154	6.87924e-154	5.75385e-155	TRUE
AFL2G_11242	2465	826	1.57737	1.42913	26.4785	1.71392e-154	9.91361e-154	8.29182e-155	TRUE
AFL2G_02843	925	95	3.28345	3.13521	26.475	1.88234e-154	1.08813e-153	9.10117e-155	TRUE
AFL2G_02536	5514	2729	1.01473	0.866488	26.4724	2.01729e-154	1.16544e-153	9.74779e-155	TRUE
AFL2G_08054	1106	2495	-1.17369	-1.32193	-26.4265	6.80233e-154	3.92752e-153	3.28501e-154	TRUE
AFL2G_01950	868	2151	-1.30924	-1.45748	-26.4249	7.09924e-154	4.0965e-153	3.42634e-154	TRUE
AFL2G_04772	962	109	3.14171	2.99347	26.4197	8.1407e-154	4.69465e-153	3.92664e-154	TRUE
AFL2G_06507	2424	806	1.58854	1.4403	26.4113	1.01566e-153	5.85371e-153	4.89609e-154	TRUE
AFL2G_02326	2522	861	1.55048	1.40224	26.4017	1.30855e-153	7.53726e-153	6.30422e-154	TRUE
AFL2G_11008	1856	505	1.87784	1.7296	26.3953	1.55065e-153	8.92641e-153	7.46611e-154	TRUE
AFL2G_08521	692	6	6.84967	6.70143	26.3833	2.12872e-153	1.22468e-152	1.02433e-153	TRUE
AFL2G_09985	2829	1037	1.44788	1.29964	26.3816	2.22869e-153	1.28143e-152	1.0718e-153	TRUE
AFL2G_05876	746	3	7.95807	7.80983	26.3454	5.7991e-153	3.33233e-152	2.78718e-153	TRUE
AFL2G_04117	968	113	3.09868	2.95045	26.3165	1.24087e-152	7.12612e-152	5.96034e-153	TRUE
AFL2G_06217	1406	292	2.26756	2.11932	26.3115	1.4161e-152	8.12763e-152	6.798e-153	TRUE
AFL2G_08774	43	672	-3.96605	-4.11429	-26.309	1.51296e-152	8.67839e-152	7.25867e-153	TRUE
AFL2G_11244	1474	323	2.19013	2.04189	26.3067	1.60779e-152	9.21687e-152	7.70906e-153	TRUE
AFL2G_03112	3538	1465	1.27203	1.12379	26.3009	1.87101e-152	1.07194e-151	8.96582e-153	TRUE
AFL2G_06485	792	2029	-1.3572	-1.50544	-26.2895	2.52796e-152	1.44746e-151	1.21067e-152	TRUE
AFL2G_08386	1603	384	2.0616	1.91336	26.2859	2.78172e-152	1.59182e-151	1.33141e-152	TRUE
AFL2G_05313	795	55	3.85345	3.70521	26.2782	3.40231e-152	1.94579e-151	1.62747e-152	TRUE
AFL2G_09578	2813	1033	1.44527	1.29703	26.266	4.69677e-152	2.68451e-151	2.24534e-152	TRUE
AFL2G_01016	1108	167	2.73004	2.5818	26.2628	5.10805e-152	2.91785e-151	2.44051e-152	TRUE
AFL2G_01033	903	91	3.31079	3.16255	26.2616	5.26818e-152	3.00754e-151	2.51553e-152	TRUE
AFL2G_01650	926	1	9.85487	9.70663	26.2614	5.29019e-152	3.01742e-151	2.52305e-152	TRUE
AFL2G_03408	926	1	9.85487	9.70663	26.2614	5.29019e-152	3.01742e-151	2.52305e-152	TRUE
AFL2G_02916	2195	687	1.67584	1.5276	26.2558	6.13778e-152	3.49778e-151	2.92556e-152	TRUE
AFL2G_06057	1040	141	2.88282	2.73458	26.2456	8.02122e-152	4.5684e-151	3.82104e-152	TRUE
AFL2G_03331	1650	408	2.01582	1.86759	26.2378	9.8494e-152	5.60631e-151	4.68916e-152	TRUE
AFL2G_03876	1799	482	1.90009	1.75185	26.2198	1.58022e-151	8.98938e-151	7.51878e-152	TRUE
AFL2G_02428	1054	147	2.84199	2.69375	26.212	1.94002e-151	1.10296e-150	9.22527e-152	TRUE
AFL2G_07337	2355	776	1.6016	1.45336	26.2093	2.07997e-151	1.18183e-150	9.88493e-152	TRUE
AFL2G_08300	5191	2534	1.0346	0.886357	26.1837	4.07226e-151	2.31249e-150	1.93418e-151	TRUE
AFL2G_01492	10047	5954	0.754834	0.606594	26.1721	5.52858e-151	3.13763e-150	2.62434e-151	TRUE
AFL2G_05291	1062	151	2.81416	2.66592	26.1654	6.58902e-151	3.73726e-150	3.12587e-151	TRUE
AFL2G_04304	1114	0	11.1215	10.9733	26.1456	1.10669e-150	6.27344e-150	5.24715e-151	TRUE
AFL2G_09769	24	616	-4.68182	-4.83006	-26.1216	2.07247e-150	1.17412e-149	9.8204e-151	TRUE
AFL2G_06865	101	809	-3.00178	-3.15002	-26.1206	2.12776e-150	1.20473e-149	1.00765e-150	TRUE
AFL2G_04285	0	1035	-11.0154	-11.1637	-26.1145	2.4972e-150	1.41308e-149	1.18191e-150	TRUE
AFL2G_05477	662	10	6.04876	5.90052	26.1038	3.30441e-150	1.86875e-149	1.56304e-150	TRUE
AFL2G_06458	682	22	4.9542	4.80596	26.0874	5.06863e-150	2.8648e-149	2.39614e-150	TRUE
AFL2G_09975	1784	479	1.89702	1.74878	26.0783	6.41902e-150	3.62592e-149	3.03274e-150	TRUE
AFL2G_12238	2121	654	1.69738	1.54914	26.0758	6.85712e-150	3.87112e-149	3.23783e-150	TRUE
AFL2G_01598	933	105	3.15149	3.00325	26.0592	1.05796e-149	5.96915e-149	4.99264e-150	TRUE
AFL2G_03447	956	114	3.06798	2.91974	26.0188	3.03585e-149	1.71186e-148	1.43181e-149	TRUE
AFL2G_11437	999	130	2.94197	2.79373	26.0115	3.67115e-149	2.06888e-148	1.73043e-149	TRUE
AFL2G_01275	980	123	2.99412	2.84588	26.0078	4.04673e-149	2.27921e-148	1.90635e-149	TRUE
AFL2G_09378	1864	522	1.83628	1.68804	26.0031	4.56373e-149	2.56889e-148	2.14864e-149	TRUE
AFL2G_02300	2044	616	1.73039	1.58215	25.9944	5.72723e-149	3.22194e-148	2.69486e-149	TRUE
AFL2G_01243	680	5	7.08746	6.93922	25.9883	6.70861e-149	3.77183e-148	3.15479e-149	TRUE
AFL2G_03045	1780	480	1.89077	1.74253	25.9842	7.48015e-149	4.20317e-148	3.51556e-149	TRUE
AFL2G_08426	1322	263	2.32959	2.18135	25.9794	8.47051e-149	4.7569e-148	3.97871e-149	TRUE
AFL2G_02047	2205	703	1.64918	1.50094	25.9761	9.23528e-149	5.18336e-148	4.3354e-149	TRUE
AFL2G_01765	13	591	-5.50657	-5.65481	-25.9657	1.21012e-148	6.78791e-148	5.67745e-149	TRUE
AFL2G_07739	1796	489	1.87688	1.72864	25.955	1.59525e-148	8.94302e-148	7.48001e-149	TRUE
AFL2G_10808	2430	829	1.55151	1.40327	25.9301	3.05288e-148	1.71046e-147	1.43064e-148	TRUE
AFL2G_05358	3927	5996	-0.610573	-0.758812	-25.9295	3.0972e-148	1.73429e-147	1.45057e-148	TRUE
AFL2G_06374	1055	153	2.78564	2.6374	25.9278	3.23644e-148	1.81121e-147	1.51491e-148	TRUE
AFL2G_03343	12360	7698	0.683123	0.534884	25.9192	4.04889e-148	2.26456e-147	1.8941e-148	TRUE
AFL2G_04090	1211	217	2.48043	2.33219	25.8983	6.96248e-148	3.89189e-147	3.25521e-148	TRUE
AFL2G_08796	651	11	5.88708	5.73884	25.892	8.18878e-148	4.57472e-147	3.82633e-148	TRUE
AFL2G_03659	2348	785	1.58067	1.43243	25.8872	9.28397e-148	5.18355e-147	4.33556e-148	TRUE
AFL2G_03848	1024	2341	-1.19291	-1.34115	-25.8836	1.01782e-147	5.67952e-147	4.75039e-148	TRUE
AFL2G_01299	2079	639	1.702	1.55376	25.8726	1.35517e-147	7.55759e-147	6.32122e-148	TRUE
AFL2G_10917	49210	37223	0.402757	0.254518	25.8678	1.53501e-147	8.55561e-147	7.15597e-148	TRUE
AFL2G_05871	1784	486	1.87609	1.72785	25.8599	1.88511e-147	1.05009e-146	8.78304e-148	TRUE
AFL2G_05803	708	34	4.38014	4.2319	25.8531	2.24295e-147	1.2487e-146	1.04442e-147	TRUE
AFL2G_10562	762	2	8.57365	8.42541	25.8187	5.46516e-147	3.04082e-146	2.54337e-147	TRUE
AFL2G_04084	6290	3307	0.927537	0.779298	25.8166	5.77407e-147	3.21085e-146	2.68558e-147	TRUE
AFL2G_05980	711	3	7.88874	7.7405	25.7997	8.93611e-147	4.96634e-146	4.15388e-147	TRUE
AFL2G_02734	869	87	3.32027	3.17203	25.7973	9.5176e-147	5.28646e-146	4.42163e-147	TRUE
AFL2G_06793	964	121	2.99403	2.84579	25.7941	1.03223e-146	5.7301e-146	4.7927e-147	TRUE
AFL2G_09356	1711	452	1.92045	1.77221	25.7765	1.62898e-146	9.03759e-146	7.5591e-147	TRUE
AFL2G_02200	2271	747	1.60415	1.45591	25.7714	1.85731e-146	1.02984e-145	8.6137e-147	TRUE
AFL2G_00911	861	2098	-1.28493	-1.43317	-25.7703	1.91004e-146	1.05848e-145	8.85318e-147	TRUE
AFL2G_02179	6307	3323	0.924468	0.776228	25.7634	2.28383e-146	1.26489e-145	1.05796e-146	TRUE
AFL2G_05792	1305	261	2.32193	2.17369	25.7553	2.81009e-146	1.55547e-145	1.301e-146	TRUE
AFL2G_01969	4459	2081	1.09944	0.951204	25.7513	3.11458e-146	1.72302e-145	1.44115e-146	TRUE
AFL2G_05886	716	38	4.23589	4.08765	25.7482	3.37349e-146	1.86518e-145	1.56005e-146	TRUE
AFL2G_11565	687	29	4.56619	4.41795	25.743	3.86549e-146	2.13598e-145	1.78655e-146	TRUE
AFL2G_02679	646	8	6.33539	6.18715	25.7288	5.56785e-146	3.07491e-145	2.57188e-146	TRUE
AFL2G_04666	2088	650	1.68361	1.53537	25.7034	1.07031e-145	5.90755e-145	4.94112e-146	TRUE
AFL2G_06130	679	4	7.40727	7.25903	25.7015	1.12414e-145	6.2011e-145	5.18664e-146	TRUE
AFL2G_02307	811	69	3.55503	3.40679	25.6989	1.20279e-145	6.63117e-145	5.54636e-146	TRUE
AFL2G_05436	1	812	-9.66534	-9.81358	-25.6929	1.40209e-145	7.72549e-145	6.46165e-146	TRUE
AFL2G_10506	980	129	2.92541	2.77717	25.6838	1.77253e-145	9.76106e-145	8.16422e-146	TRUE
AFL2G_07385	90	764	-3.08558	-3.23381	-25.6833	1.79723e-145	9.89144e-145	8.27327e-146	TRUE
AFL2G_08989	647	7	6.53027	6.38203	25.6778	2.07081e-145	1.13906e-144	9.52722e-146	TRUE
AFL2G_07861	1832	3415	-0.898466	-1.04671	-25.6769	2.11695e-145	1.16378e-144	9.73392e-146	TRUE
AFL2G_09966	1095	174	2.65377	2.50553	25.6741	2.27594e-145	1.25047e-144	1.0459e-145	TRUE
AFL2G_02710	3319	5247	-0.660744	-0.808983	-25.6352	6.18105e-145	3.39412e-144	2.83887e-145	TRUE
AFL2G_06600	755	52	3.85989	3.71165	25.6245	8.1384e-145	4.4664e-144	3.73573e-145	TRUE
AFL2G_07600	51	664	-3.70261	-3.85085	-25.6207	8.96305e-145	4.91617e-144	4.11192e-145	TRUE
AFL2G_00761	925	110	3.07195	2.92371	25.6106	1.16144e-144	6.36681e-144	5.32524e-145	TRUE
AFL2G_11764	809	70	3.53071	3.38247	25.5916	1.89329e-144	1.03728e-143	8.67587e-145	TRUE
AFL2G_05942	1660	433	1.93874	1.79051	25.5703	3.2652e-144	1.78789e-143	1.49541e-144	TRUE
AFL2G_01752	1082	171	2.66163	2.51339	25.5665	3.60352e-144	1.97202e-143	1.64941e-144	TRUE
AFL2G_07028	639	15	5.41278	5.26454	25.548	5.77619e-144	3.15922e-143	2.6424e-144	TRUE
AFL2G_09923	803	69	3.54073	3.39249	25.5277	9.72323e-144	5.315e-143	4.4455e-144	TRUE
AFL2G_04896	644	6	6.74595	6.59772	25.5124	1.43715e-143	7.85142e-143	6.56699e-144	TRUE
AFL2G_09545	982	133	2.8843	2.73606	25.5105	1.50729e-143	8.22995e-143	6.88359e-144	TRUE
AFL2G_05298	1830	521	1.81249	1.66425	25.5067	1.66177e-143	9.06829e-143	7.58479e-144	TRUE
AFL2G_08225	168	929	-2.46722	-2.61546	-25.4966	2.1497e-143	1.17243e-142	9.80628e-144	TRUE
AFL2G_02549	1270	252	2.33333	2.18509	25.4905	2.51511e-143	1.37095e-142	1.14667e-143	TRUE
AFL2G_09143	2536	908	1.48179	1.33355	25.4795	3.32536e-143	1.81158e-142	1.51522e-143	TRUE
AFL2G_00742	815	74	3.4612	3.31296	25.4633	5.02626e-143	2.73665e-142	2.28895e-143	TRUE
AFL2G_03773	2334	4032	-0.788691	-0.93693	-25.4543	6.32229e-143	3.44035e-142	2.87754e-143	TRUE
AFL2G_10029	2518	899	1.48589	1.33765	25.4488	7.27642e-143	3.95732e-142	3.30993e-143	TRUE
AFL2G_06159	661	25	4.72465	4.57641	25.4483	7.36424e-143	4.00283e-142	3.34799e-143	TRUE
AFL2G_10114	796	68	3.54916	3.40092	25.4421	8.63208e-143	4.68932e-142	3.92218e-143	TRUE
AFL2G_04822	638	17	5.22995	5.08171	25.4347	1.04349e-142	5.66548e-142	4.73865e-143	TRUE
AFL2G_06796	41	630	-3.94166	-4.0899	-25.4298	1.18116e-142	6.40933e-142	5.36081e-143	TRUE
AFL2G_07412	790	1971	-1.319	-1.46724	-25.4213	1.46515e-142	7.94588e-142	6.64599e-143	TRUE
AFL2G_02569	6595	3553	0.892335	0.744096	25.3957	2.81233e-142	1.52435e-141	1.27497e-142	TRUE
AFL2G_01924	4918	2407	1.03084	0.882596	25.3941	2.92673e-142	1.58546e-141	1.32609e-142	TRUE
AFL2G_05356	2649	977	1.43902	1.29078	25.3933	2.98678e-142	1.61708e-141	1.35254e-142	TRUE
AFL2G_06308	1035	156	2.73001	2.58177	25.3827	3.91368e-142	2.11774e-141	1.77129e-142	TRUE
AFL2G_01714	683	33	4.37135	4.22311	25.3785	4.36052e-142	2.3582e-141	1.97242e-142	TRUE
AFL2G_10136	648	22	4.88042	4.73218	25.3606	6.86545e-142	3.71081e-141	3.10375e-142	TRUE
AFL2G_08309	2963	1164	1.34797	1.19973	25.359	7.14615e-142	3.86036e-141	3.22883e-142	TRUE
AFL2G_00773	1506	2961	-0.975363	-1.1236	-25.3257	1.66587e-141	8.99405e-141	7.52268e-142	TRUE
AFL2G_10760	1516	370	2.03467	1.88643	25.3207	1.88832e-141	1.01893e-140	8.52242e-142	TRUE
AFL2G_07735	5345	7553	-0.49886	-0.647099	-25.3042	2.87283e-141	1.5493e-140	1.29585e-141	TRUE
AFL2G_02497	734	50	3.87578	3.72754	25.304	2.88667e-141	1.5559e-140	1.30137e-141	TRUE
AFL2G_09370	929	117	2.98917	2.84093	25.2996	3.22718e-141	1.73846e-140	1.45406e-141	TRUE
AFL2G_12404	3432	1455	1.23803	1.08979	25.2686	7.07948e-141	3.81154e-140	3.188e-141	TRUE
AFL2G_10160	1439	335	2.10283	1.95459	25.2605	8.68642e-141	4.6741e-140	3.90945e-141	TRUE
AFL2G_06027	643	22	4.86924	4.721	25.2518	1.08314e-140	5.82506e-140	4.87212e-141	TRUE
AFL2G_09580	690	37	4.221	4.07276	25.2494	1.14974e-140	6.17975e-140	5.16879e-141	TRUE
AFL2G_06451	7592	4270	0.830244	0.682005	25.2451	1.28218e-140	6.88776e-140	5.76098e-141	TRUE
AFL2G_07769	1157	209	2.46881	2.32057	25.2389	1.49879e-140	8.04693e-140	6.73051e-141	TRUE
AFL2G_08088	2153	703	1.61475	1.46651	25.2292	1.91628e-140	1.02827e-139	8.60052e-141	TRUE
AFL2G_01425	708	43	4.04134	3.8931	25.2215	2.32714e-140	1.24804e-139	1.04387e-140	TRUE
AFL2G_01298	2802	1075	1.38212	1.23388	25.2127	2.90912e-140	1.55929e-139	1.3042e-140	TRUE
AFL2G_04330	1304	274	2.2507	2.10246	25.2111	3.02941e-140	1.62286e-139	1.35738e-140	TRUE
AFL2G_11396	736	52	3.82312	3.67488	25.2095	3.15239e-140	1.68781e-139	1.41169e-140	TRUE
AFL2G_03386	1011	150	2.75275	2.60451	25.2081	3.2652e-140	1.74723e-139	1.4614e-140	TRUE
AFL2G_09925	1376	307	2.16417	2.01593	25.2071	3.34906e-140	1.79112e-139	1.4981e-140	TRUE
AFL2G_09972	1521	376	2.01622	1.86798	25.1948	4.57085e-140	2.44319e-139	2.0435e-140	TRUE
AFL2G_08301	799	73	3.45223	3.30399	25.183	6.15645e-140	3.28889e-139	2.75085e-140	TRUE
AFL2G_09325	2618	969	1.4339	1.28566	25.1665	9.32867e-140	4.9808e-139	4.16597e-140	TRUE
AFL2G_03648	978	138	2.82517	2.67693	25.1648	9.72335e-140	5.18866e-139	4.33983e-140	TRUE
AFL2G_07106	1679	455	1.88366	1.73542	25.1642	9.88291e-140	5.27089e-139	4.40861e-140	TRUE
AFL2G_09360	620	7	6.46877	6.32053	25.1608	1.07727e-139	5.74224e-139	4.80285e-140	TRUE
AFL2G_08178	828	84	3.30117	3.15293	25.1127	3.61495e-139	1.92584e-138	1.61079e-139	TRUE
AFL2G_05613	23168	16206	0.515605	0.367366	25.0996	5.02625e-139	2.67623e-138	2.23842e-139	TRUE
AFL2G_00964	666	32	4.37938	4.23114	25.0734	9.70984e-139	5.16716e-138	4.32185e-139	TRUE
AFL2G_07103	2257	767	1.55711	1.40887	25.0652	1.19157e-138	6.33753e-138	5.30076e-139	TRUE
AFL2G_03303	12	550	-5.51833	-5.66656	-25.0498	1.75501e-138	9.32909e-138	7.80292e-139	TRUE
AFL2G_05345	2807	1086	1.37	1.22177	25.0399	2.24934e-138	1.19503e-137	9.99528e-139	TRUE
AFL2G_10504	706	45	3.97167	3.82343	25.0356	2.50674e-138	1.33104e-137	1.11329e-138	TRUE
AFL2G_07697	740	56	3.72403	3.57579	25.0223	3.49799e-138	1.85636e-137	1.55267e-138	TRUE
AFL2G_10142	616	16	5.26679	5.11855	25.0133	4.38451e-138	2.32555e-137	1.94511e-138	TRUE
AFL2G_02024	232	1034	-2.15604	-2.30428	-25.0117	4.56617e-138	2.42057e-137	2.02458e-138	TRUE
AFL2G_06817	18560	12585	0.560491	0.412252	25.0108	4.666e-138	2.47213e-137	2.06771e-138	TRUE
AFL2G_05680	2970	1186	1.32436	1.17612	24.9914	7.58204e-138	4.0149e-137	3.35809e-138	TRUE
AFL2G_01367	887	107	3.05132	2.90308	24.9913	7.60368e-138	4.02415e-137	3.36583e-138	TRUE
AFL2G_00403	678	37	4.19569	4.04745	24.9827	9.43383e-138	4.99e-137	4.17367e-138	TRUE
AFL2G_12398	1086	185	2.55343	2.40519	24.9749	1.14556e-137	6.05609e-137	5.06536e-138	TRUE
AFL2G_05952	638	25	4.67356	4.52532	24.9424	2.58186e-137	1.36417e-136	1.141e-137	TRUE
AFL2G_08587	358	1259	-1.81425	-1.96249	-24.9397	2.75876e-137	1.45684e-136	1.21851e-137	TRUE
AFL2G_02149	848	94	3.17333	3.02509	24.9299	3.52428e-137	1.86008e-136	1.55578e-137	TRUE
AFL2G_02773	1505	376	2.00096	1.85272	24.923	4.19023e-137	2.21035e-136	1.84876e-137	TRUE
AFL2G_06364	1336	296	2.17425	2.02601	24.9186	4.67484e-137	2.46464e-136	2.06144e-137	TRUE
AFL2G_00411	7	551	-6.29855	-6.44679	-24.9175	4.81063e-137	2.53484e-136	2.12016e-137	TRUE
AFL2G_10012	865	101	3.09834	2.95011	24.8756	1.36631e-136	7.19549e-136	6.01836e-137	TRUE
AFL2G_03454	1017	159	2.67722	2.52898	24.873	1.45672e-136	7.66748e-136	6.41313e-137	TRUE
AFL2G_02470	1165	221	2.39821	2.24997	24.8578	2.13074e-136	1.1209e-135	9.3753e-137	TRUE
AFL2G_01554	628	23	4.77106	4.62282	24.8558	2.23815e-136	1.17676e-135	9.84255e-137	TRUE
AFL2G_01001	1075	183	2.55442	2.40618	24.8541	2.33582e-136	1.22745e-135	1.02665e-136	TRUE
AFL2G_07031	6	553	-6.52617	-6.67441	-24.8445	2.96619e-136	1.55786e-135	1.303e-136	TRUE
AFL2G_06627	610	17	5.1652	5.01696	24.8304	4.20778e-136	2.20874e-135	1.84741e-136	TRUE
AFL2G_01586	650	3	7.75933	7.61109	24.8058	7.75997e-136	4.07114e-135	3.40513e-136	TRUE
AFL2G_02628	727	55	3.72445	3.57621	24.8026	8.39576e-136	4.4023e-135	3.68211e-136	TRUE
AFL2G_02261	600	13	5.52838	5.38014	24.7979	9.43534e-136	4.94471e-135	4.13579e-136	TRUE
AFL2G_08607	6436	8706	-0.435846	-0.584085	-24.7918	1.09804e-135	5.75132e-135	4.81044e-136	TRUE
AFL2G_05919	4422	6444	-0.543257	-0.691497	-24.784	1.33419e-135	6.98439e-135	5.84179e-136	TRUE
AFL2G_00553	1154	218	2.40424	2.256	24.7805	1.45324e-135	7.60349e-135	6.35961e-136	TRUE
AFL2G_11609	3853	5787	-0.586833	-0.735073	-24.7782	1.53878e-135	8.04668e-135	6.7303e-136	TRUE
AFL2G_04338	1990	631	1.65706	1.50882	24.7727	1.76596e-135	9.22968e-135	7.71977e-136	TRUE
AFL2G_05112	974	144	2.75785	2.60961	24.7691	1.93156e-135	1.00897e-134	8.4391e-136	TRUE
AFL2G_08123	2719	4441	-0.707808	-0.856048	-24.7529	2.88423e-135	1.50579e-134	1.25945e-135	TRUE
AFL2G_08297	4375	2090	1.06578	0.917541	24.7488	3.19116e-135	1.66513e-134	1.39273e-135	TRUE
AFL2G_05297	2564	956	1.42331	1.27507	24.7459	3.43297e-135	1.79034e-134	1.49745e-135	TRUE
AFL2G_01900	1921	595	1.6909	1.54266	24.7398	3.99621e-135	2.08295e-134	1.74219e-135	TRUE
AFL2G_08924	646	3	7.75043	7.60219	24.7386	4.11469e-135	2.14355e-134	1.79288e-135	TRUE
AFL2G_11999	1400	331	2.08052	1.93228	24.7268	5.50397e-135	2.86575e-134	2.39693e-135	TRUE
AFL2G_07007	1022	164	2.63963	2.49139	24.724	5.90252e-135	3.0716e-134	2.56911e-135	TRUE
AFL2G_08457	607	18	5.07563	4.92739	24.7076	8.85851e-135	4.60738e-134	3.85365e-135	TRUE
AFL2G_08156	2343	830	1.49717	1.34893	24.7072	8.94306e-135	4.64885e-134	3.88833e-135	TRUE
AFL2G_10225	3148	1309	1.26597	1.11773	24.7009	1.04655e-134	5.43734e-134	4.54783e-135	TRUE
AFL2G_10921	749	64	3.54882	3.40058	24.6785	1.81836e-134	9.44215e-134	7.89748e-135	TRUE
AFL2G_01944	3652	5541	-0.60146	-0.749699	-24.6655	2.50991e-134	1.30262e-133	1.08952e-134	TRUE
AFL2G_12328	416	1343	-1.6908	-1.83904	-24.66	2.87173e-134	1.48959e-133	1.24591e-134	TRUE
AFL2G_12419	1964	621	1.66113	1.51289	24.6593	2.9221e-134	1.5149e-133	1.26708e-134	TRUE
AFL2G_06979	2440	888	1.45825	1.31001	24.6517	3.52658e-134	1.82731e-133	1.52837e-134	TRUE
AFL2G_09054	2	628	-8.29462	-8.44286	-24.651	3.59052e-134	1.85944e-133	1.55525e-134	TRUE
AFL2G_02046	674	1750	-1.37653	-1.52477	-24.6459	4.06913e-134	2.10617e-133	1.76161e-134	TRUE
AFL2G_11229	1310	291	2.17048	2.02224	24.6451	4.1543e-134	2.1491e-133	1.79752e-134	TRUE
AFL2G_09118	1114	204	2.44911	2.30087	24.6392	4.81031e-134	2.48713e-133	2.08025e-134	TRUE
AFL2G_07056	907	2091	-1.20502	-1.35326	-24.6315	5.80733e-134	3.00103e-133	2.51008e-134	TRUE
AFL2G_05469	1367	2724	-0.994713	-1.14295	-24.6265	6.58052e-134	3.39876e-133	2.84275e-134	TRUE
AFL2G_08030	2768	1082	1.35514	1.2069	24.6262	6.62095e-134	3.41782e-133	2.85869e-134	TRUE
AFL2G_05702	1823	547	1.7367	1.58846	24.6198	7.75518e-134	4.00117e-133	3.34661e-134	TRUE
AFL2G_08210	790	79	3.32193	3.17369	24.6025	1.18803e-133	6.12617e-133	5.12397e-134	TRUE
AFL2G_01572	1601	3030	-0.920344	-1.06858	-24.5981	1.32414e-133	6.82443e-133	5.70801e-134	TRUE
AFL2G_08125	2328	826	1.49488	1.34664	24.5959	1.3986e-133	7.20434e-133	6.02576e-134	TRUE
AFL2G_02582	1292	285	2.18057	2.03233	24.5544	3.88354e-133	1.99938e-132	1.67229e-133	TRUE
AFL2G_02972	602	19	4.98569	4.83745	24.536	6.10819e-133	3.14303e-132	2.62886e-133	TRUE
AFL2G_04718	18064	20899	-0.210317	-0.358556	-24.5312	6.86852e-133	3.53238e-132	2.95451e-133	TRUE
AFL2G_00570	821	91	3.17344	3.0252	24.5303	7.02333e-133	3.61007e-132	3.01949e-133	TRUE
AFL2G_03997	1297	288	2.17104	2.0228	24.5269	7.62674e-133	3.91815e-132	3.27717e-133	TRUE
AFL2G_08120	1075	190	2.50027	2.35203	24.5238	8.24054e-133	4.23122e-132	3.53903e-133	TRUE
AFL2G_10247	1185	238	2.31585	2.16761	24.4998	1.48597e-132	7.62589e-132	6.37835e-133	TRUE
AFL2G_08445	828	94	3.1389	2.99066	24.4995	1.4936e-132	7.66096e-132	6.40768e-133	TRUE
AFL2G_06240	590	15	5.29768	5.14944	24.496	1.63113e-132	8.36192e-132	6.99397e-133	TRUE
AFL2G_06671	1395	335	2.05803	1.90979	24.4906	1.85999e-132	9.53013e-132	7.97107e-133	TRUE
AFL2G_01435	2122	714	1.57143	1.42319	24.4901	1.88101e-132	9.63268e-132	8.05684e-133	TRUE
AFL2G_02351	1250	268	2.22162	2.07338	24.4651	3.47302e-132	1.7776e-131	1.48679e-132	TRUE
AFL2G_10775	902	122	2.88625	2.73801	24.4584	4.09278e-132	2.0937e-131	1.75119e-132	TRUE
AFL2G_07236	892	119	2.90608	2.75784	24.4146	1.19629e-131	6.11649e-131	5.11588e-132	TRUE
AFL2G_08500	1247	268	2.21816	2.06992	24.4096	1.3536e-131	6.91715e-131	5.78555e-132	TRUE
AFL2G_04240	581	7	6.37504	6.2268	24.3883	2.27633e-131	1.16263e-130	9.72432e-132	TRUE
AFL2G_04162	1328	306	2.11765	1.96941	24.3879	2.29892e-131	1.17354e-130	9.81561e-132	TRUE
AFL2G_03082	2225	776	1.51968	1.37144	24.3833	2.56932e-131	1.31088e-130	1.09643e-131	TRUE
AFL2G_04315	2429	893	1.44363	1.29539	24.3833	2.57142e-131	1.31126e-130	1.09675e-131	TRUE
AFL2G_02266	1344	314	2.0977	1.94946	24.3699	3.56641e-131	1.81768e-130	1.52032e-131	TRUE
AFL2G_03650	952	143	2.73495	2.58671	24.3693	3.61677e-131	1.84237e-130	1.54097e-131	TRUE
AFL2G_06332	3424	1499	1.19168	1.04344	24.3606	4.47618e-131	2.27896e-130	1.90613e-131	TRUE
AFL2G_12055	1119	2369	-1.08207	-1.23031	-24.3493	5.89324e-131	2.99884e-130	2.50825e-131	TRUE
AFL2G_06178	978	154	2.6669	2.51866	24.3354	8.27293e-131	4.20755e-130	3.51922e-131	TRUE
AFL2G_11962	1437	360	1.99699	1.84875	24.318	1.26509e-130	6.43076e-130	5.37874e-131	TRUE
AFL2G_07903	879	2030	-1.20754	-1.35578	-24.3042	1.76993e-130	8.99223e-130	7.52117e-131	TRUE
AFL2G_11147	830	98	3.08226	2.93402	24.3019	1.87067e-130	9.49906e-130	7.94508e-131	TRUE
AFL2G_09170	1037	179	2.53438	2.38615	24.2918	2.39543e-130	1.21573e-129	1.01685e-130	TRUE
AFL2G_07699	793	85	3.22179	3.07355	24.2893	2.54617e-130	1.29156e-129	1.08027e-130	TRUE
AFL2G_03725	18727	12829	0.545711	0.397472	24.2846	2.84805e-130	1.44393e-129	1.20771e-130	TRUE
AFL2G_09986	201	940	-2.22547	-2.3737	-24.2724	3.84062e-130	1.94613e-129	1.62775e-130	TRUE
AFL2G_00592	1370	329	2.05802	1.90978	24.27	4.06497e-130	2.05873e-129	1.72194e-130	TRUE
AFL2G_12463	4386	2128	1.04341	0.895168	24.2697	4.10114e-130	2.07596e-129	1.73635e-130	TRUE
AFL2G_01352	1276	285	2.16259	2.01436	24.2615	5.00395e-130	2.53163e-129	2.11747e-130	TRUE
AFL2G_12272	757	73	3.37432	3.22609	24.2595	5.25184e-130	2.65565e-129	2.2212e-130	TRUE
AFL2G_01948	2677	1045	1.35711	1.20887	24.2492	6.73779e-130	3.40525e-129	2.84818e-130	TRUE
AFL2G_01499	1402	345	2.02282	1.87458	24.2468	7.14868e-130	3.61102e-129	3.02028e-130	TRUE
AFL2G_07306	578	6	6.58996	6.44172	24.2449	7.4902e-130	3.78155e-129	3.16292e-130	TRUE
AFL2G_08306	2518	951	1.40476	1.25652	24.2439	7.67018e-130	3.87039e-129	3.23723e-130	TRUE
AFL2G_05230	775	80	3.27612	3.12789	24.2075	1.85502e-129	9.35556e-129	7.82506e-130	TRUE
AFL2G_01707	653	40	4.02901	3.88077	24.197	2.39401e-129	1.20676e-128	1.00935e-129	TRUE
AFL2G_02668	2398	4000	-0.738168	-0.886408	-24.1969	2.39672e-129	1.2075e-128	1.00996e-129	TRUE
AFL2G_06033	1970	641	1.6198	1.47156	24.195	2.51323e-129	1.26553e-128	1.0585e-129	TRUE
AFL2G_01970	3398	1492	1.18744	1.0392	24.187	3.04881e-129	1.53442e-128	1.2834e-129	TRUE
AFL2G_06452	593	4	7.21189	7.06365	24.1772	3.8679e-129	1.94565e-128	1.62735e-129	TRUE
AFL2G_02265	2016	3525	-0.806128	-0.954367	-24.1696	4.64362e-129	2.33463e-128	1.95271e-129	TRUE
AFL2G_01981	5789	7911	-0.450546	-0.598785	-24.1653	5.16066e-129	2.59323e-128	2.169e-129	TRUE
AFL2G_06988	1647	470	1.80911	1.66087	24.1627	5.49446e-129	2.75953e-128	2.30809e-129	TRUE
AFL2G_02005	1898	603	1.65425	1.50601	24.16	5.86483e-129	2.94401e-128	2.46239e-129	TRUE
AFL2G_04942	584	19	4.9419	4.79366	24.13	1.21101e-128	6.07581e-128	5.08185e-129	TRUE
AFL2G_11353	633	35	4.17678	4.02854	24.1054	2.19221e-128	1.0993e-127	9.1946e-129	TRUE
AFL2G_10701	109	741	-2.76515	-2.91338	-24.0886	3.29505e-128	1.65146e-127	1.3813e-128	TRUE
AFL2G_12338	2143	742	1.53014	1.3819	24.0687	5.32403e-128	2.66699e-127	2.23069e-128	TRUE
AFL2G_01097	1151	233	2.30449	2.15625	24.0664	5.61605e-128	2.81181e-127	2.35182e-128	TRUE
AFL2G_01535	1557	427	1.86646	1.71822	24.0641	5.94716e-128	2.97605e-127	2.48919e-128	TRUE
AFL2G_06065	819	98	3.06301	2.91477	24.0621	6.23589e-128	3.11892e-127	2.60868e-128	TRUE
AFL2G_09165	2163	754	1.5204	1.37216	24.0508	8.18662e-128	4.09246e-127	3.42296e-128	TRUE
AFL2G_07904	790	88	3.16628	3.01804	24.0355	1.18309e-127	5.91115e-127	4.94413e-128	TRUE
AFL2G_04722	1390	345	2.01042	1.86218	24.0347	1.20752e-127	6.0301e-127	5.04362e-128	TRUE
AFL2G_10550	582	1574	-1.43534	-1.58358	-24.029	1.38342e-127	6.90495e-127	5.77535e-128	TRUE
AFL2G_02333	1479	390	1.92308	1.77484	23.9898	3.55432e-127	1.77312e-126	1.48305e-127	TRUE
AFL2G_03691	1458	380	1.93992	1.79168	23.9748	5.09279e-127	2.53929e-126	2.12388e-127	TRUE
AFL2G_10443	1096	211	2.37693	2.22869	23.9706	5.63714e-127	2.80925e-126	2.34968e-127	TRUE
AFL2G_08238	2905	1197	1.27912	1.13088	23.9526	8.67112e-127	4.319e-126	3.61244e-127	TRUE
AFL2G_04234	637	2	8.31515	8.16691	23.9303	1.48297e-126	7.38272e-126	6.17496e-127	TRUE
AFL2G_03686	631	1643	-1.38062	-1.52886	-23.9276	1.58229e-126	7.87309e-126	6.58511e-127	TRUE
AFL2G_05541	0	822	-10.683	-10.8312	-23.9186	1.96201e-126	9.75745e-126	8.1612e-127	TRUE
AFL2G_11936	13	503	-5.27397	-5.42221	-23.914	2.18867e-126	1.08791e-125	9.09933e-127	TRUE
AFL2G_11361	790	90	3.13386	2.98562	23.9113	2.3376e-126	1.16134e-125	9.71351e-127	TRUE
AFL2G_08082	76	657	-3.11182	-3.26006	-23.9013	2.97011e-126	1.47481e-125	1.23354e-126	TRUE
AFL2G_05670	1594	451	1.82145	1.67321	23.8962	3.35473e-126	1.66494e-125	1.39257e-126	TRUE
AFL2G_02318	5550	2945	0.91422	0.765981	23.8907	3.8304e-126	1.90004e-125	1.5892e-126	TRUE
AFL2G_03489	1580	444	1.83129	1.68305	23.8902	3.87576e-126	1.92155e-125	1.6072e-126	TRUE
AFL2G_04420	3785	1758	1.10636	0.958119	23.8688	6.45457e-126	3.19844e-125	2.6752e-126	TRUE
AFL2G_10121	657	46	3.83619	3.68795	23.8487	1.0435e-125	5.16822e-125	4.32274e-126	TRUE
AFL2G_09345	7574	4385	0.788479	0.640239	23.843	1.19701e-125	5.92546e-125	4.9561e-126	TRUE
AFL2G_03245	563	16	5.13699	4.98875	23.8368	1.38875e-125	6.8711e-125	5.74704e-126	TRUE
AFL2G_09700	1603	2973	-0.891145	-1.03938	-23.82	2.0715e-125	1.02439e-124	8.56806e-126	TRUE
AFL2G_05365	1795	560	1.68049	1.53225	23.7961	3.66643e-125	1.81218e-124	1.51572e-125	TRUE
AFL2G_11203	1945	642	1.59912	1.45089	23.7883	4.41776e-125	2.18241e-124	1.82539e-125	TRUE
AFL2G_01293	1009	178	2.50298	2.35474	23.7752	6.02855e-125	2.97664e-124	2.48968e-125	TRUE
AFL2G_07267	599	29	4.36843	4.22019	23.7623	8.20887e-125	4.05111e-124	3.38838e-125	TRUE
AFL2G_03724	2338	867	1.43117	1.28293	23.7433	1.28945e-124	6.36025e-124	5.31976e-125	TRUE
AFL2G_01351	1907	624	1.61169	1.46345	23.707	3.05407e-124	1.50565e-123	1.25934e-124	TRUE
AFL2G_09120	48	579	-3.59246	-3.7407	-23.6882	4.77073e-124	2.35077e-123	1.9662e-124	TRUE
AFL2G_11845	615	35	4.13516	3.98692	23.685	5.15181e-124	2.53725e-123	2.12217e-124	TRUE
AFL2G_07916	2397	3953	-0.721718	-0.869957	-23.6753	6.4769e-124	3.18822e-123	2.66665e-124	TRUE
AFL2G_01359	926	146	2.66504	2.5168	23.6697	7.39142e-124	3.63653e-123	3.04162e-124	TRUE
AFL2G_00296	1	661	-9.36851	-9.51675	-23.6666	7.9609e-124	3.91472e-123	3.2743e-124	TRUE
AFL2G_01961	739	76	3.2815	3.13326	23.6571	9.96381e-124	4.89714e-123	4.096e-124	TRUE
AFL2G_07094	1403	362	1.95445	1.80621	23.6494	1.19768e-123	5.88351e-123	4.92101e-124	TRUE
AFL2G_08284	613	35	4.13046	3.98222	23.6378	1.57611e-123	7.73857e-123	6.4726e-124	TRUE
AFL2G_06599	39	553	-3.82573	-3.97397	-23.6196	2.42691e-123	1.19099e-122	9.96152e-124	TRUE
AFL2G_07941	782	92	3.08746	2.93922	23.6093	3.09472e-123	1.51794e-122	1.26961e-123	TRUE
AFL2G_05626	950	157	2.59716	2.44892	23.6039	3.51108e-123	1.72129e-122	1.4397e-123	TRUE
AFL2G_04843	592	29	4.35147	4.20323	23.5973	4.10691e-123	2.01237e-122	1.68316e-123	TRUE
AFL2G_03384	905	139	2.70283	2.55459	23.5961	4.22423e-123	2.0688e-122	1.73036e-123	TRUE
AFL2G_05227	67	623	-3.217	-3.36524	-23.5916	4.70348e-123	2.30234e-122	1.9257e-123	TRUE
AFL2G_05951	1612	470	1.77812	1.62988	23.5848	5.51429e-123	2.69786e-122	2.25651e-123	TRUE
AFL2G_03682	2021	692	1.54623	1.39799	23.5797	6.22932e-123	3.04615e-122	2.54782e-123	TRUE
AFL2G_09220	2374	895	1.40736	1.25912	23.5784	6.41461e-123	3.13516e-122	2.62227e-123	TRUE
AFL2G_04763	540	10	5.75489	5.60665	23.5722	7.43551e-123	3.6323e-122	3.03808e-123	TRUE
AFL2G_03982	265	1026	-1.95297	-2.10121	-23.5327	1.88569e-122	9.20704e-122	7.70084e-123	TRUE
AFL2G_10267	618	38	4.02354	3.8753	23.5287	2.07576e-122	1.013e-121	8.47277e-123	TRUE
AFL2G_03685	2113	746	1.50205	1.35381	23.528	2.11104e-122	1.02969e-121	8.61241e-123	TRUE
AFL2G_03832	2476	4035	-0.704557	-0.852797	-23.5177	2.68934e-122	1.3111e-121	1.09662e-122	TRUE
AFL2G_11470	1841	595	1.62953	1.48129	23.5043	3.68695e-122	1.79655e-121	1.50265e-122	TRUE
AFL2G_05497	1603	468	1.77619	1.62795	23.499	4.17899e-122	2.03528e-121	1.70232e-122	TRUE
AFL2G_10332	603	34	4.14855	4.00031	23.477	7.01045e-122	3.41255e-121	2.85428e-122	TRUE
AFL2G_06823	2493	970	1.36183	1.21359	23.473	7.70723e-122	3.74984e-121	3.13639e-122	TRUE
AFL2G_07046	1126	236	2.25435	2.10611	23.453	1.23089e-121	5.98569e-121	5.00648e-122	TRUE
AFL2G_02083	579	27	4.42253	4.27429	23.4409	1.63773e-121	7.9601e-121	6.65789e-122	TRUE
AFL2G_05262	582	28	4.37752	4.22928	23.4361	1.83092e-121	8.89462e-121	7.43952e-122	TRUE
AFL2G_10255	6192	8263	-0.41626	-0.564499	-23.422	2.55081e-121	1.23856e-120	1.03594e-121	TRUE
AFL2G_03084	509	1427	-1.48725	-1.63549	-23.4177	2.82293e-121	1.37e-120	1.14588e-121	TRUE
AFL2G_07520	699	66	3.40475	3.25652	23.4077	3.56668e-121	1.73008e-120	1.44705e-121	TRUE
AFL2G_02581	1086	2260	-1.0573	-1.20554	-23.4039	3.89671e-121	1.88922e-120	1.58016e-121	TRUE
AFL2G_06133	542	5	6.76022	6.61198	23.3976	4.5183e-121	2.18948e-120	1.8313e-121	TRUE
AFL2G_07174	1422	379	1.90765	1.75941	23.3809	6.68159e-121	3.23614e-120	2.70673e-121	TRUE
AFL2G_02780	2373	903	1.39391	1.24568	23.3761	7.47376e-121	3.61801e-120	3.02613e-121	TRUE
AFL2G_09140	2432	938	1.37448	1.22624	23.3744	7.77906e-121	3.76391e-120	3.14748e-121	TRUE
AFL2G_09225	1607	474	1.76141	1.61317	23.3744	7.78128e-121	3.7631e-120	3.14748e-121	TRUE
AFL2G_09555	2602	1040	1.32304	1.1748	23.3708	8.47334e-121	4.09573e-120	3.4257e-121	TRUE
AFL2G_05200	532	7	6.24793	6.09969	23.37	8.63792e-121	4.17319e-120	3.49049e-121	TRUE
AFL2G_10462	817	109	2.90601	2.75777	23.3653	9.62679e-121	4.64861e-120	3.88813e-121	TRUE
AFL2G_09499	831	0	10.6987	10.5505	23.3621	1.03865e-120	5.01298e-120	4.19289e-121	TRUE
[truncated: 7,872 more rows]

## Sheet: GO functional enrichment 
GO-ID	Term	FDR	P-Value	Sclerotia state	Mycelia state	#notAnnotTest (Sclerotia)	#notAnnotRef (Mycelia)	Over/Under	Genes(Sclerotia)	Genes(Mycelia)
GO:0038023	signaling receptor activity	0.0142267	6.2535e-06	14	6	1179	4193	over	AFL2G_07806, AFL2G_04890, AFL2G_11675, AFL2G_11674, AFL2G_09989, AFL2G_00704, AFL2G_07412, AFL2G_04130, AFL2G_09250, AFL2G_06286, AFL2G_08714, AFL2G_04646, AFL2G_06136, AFL2G_11075	AFL2G_05830, AFL2G_00268, AFL2G_00191, AFL2G_08246, AFL2G_00703, AFL2G_11354
GO:0004872	receptor activity	0.0142267	6.2535e-06	14	6	1179	4193	over	AFL2G_07806, AFL2G_04890, AFL2G_11675, AFL2G_11674, AFL2G_09989, AFL2G_00704, AFL2G_07412, AFL2G_04130, AFL2G_09250, AFL2G_06286, AFL2G_08714, AFL2G_04646, AFL2G_06136, AFL2G_11075	AFL2G_05830, AFL2G_00268, AFL2G_00191, AFL2G_08246, AFL2G_00703, AFL2G_11354
