# Supplementary material for: Characterization of Natural Antisense Transcript, Sclerotia Development and Secondary Metabolism by Strand-Specific RNA Sequencing of Aspergillus flavus
Source: PLoS One. 2014 May 21;9(5):e97814. doi: 10.1371/journal.pone.0097814 (PMC4029826; doi:10.1371/journal.pone.0097814)
Supplement: Table S10 — Transcriptional status of A. flavus secondary metabolism pathways. (XLS) [file pone.0097814.s013.xls]

## Sheet: A.flavus backbones(55 pathways)
Cluster#	Backbone_gene_id		Mycelia (RPKM)	Sclerotia (RPKM)	Annotated_gene_function	Chromosome-Contig	Gene_order	5'_end	3'_end	SMURF_backbone_gene_prediction
11	AFLA_028720	AFL2G_02082	0.27858	0.190948	NRPS-like enzyme, putative	1918	582	1595382	1592347	NRPS-Like
41	AFLA_116220	AFL2G_11312	0	0.209523	polyketide synthase, putative	2842	50	121844	128309	PKS
15	AFLA_053870	AFL2G_10577	1.0556	0.250714	polyketide synthase, putative	2091	591	1697503	1688441	PKS
18	AFLA_060020	AFL2G_06151	0.611762	0.305935	PKS-like enzyme, putative	2258	538	1406717	1410633	PKS-Like
2	AFLA_004450	AFL2G_09757	0.708432	0.348121	nonribosomal peptide synthase, putative	1569	405	1115175	1131702	NRPS
46	AFLA_119110	AFL2G_11593	0.78935	0.393328	NRPS-like enzyme, putative	2842	339	896447	899760	NRPS-Like
45	AFLA_118940	AFL2G_11574	116.251	0.418527	polyketide synthase, putative	2842	322	847665	840026	PKS
49	AFLA_128060	AFL2G_09150	5.15221	0.564792	polyketide synthase, putative	2856	503	1314426	1322999	PKS
51	AFLA_129930	AFL2G_03585	0.318917	0.670971	3-oxoacyl carrier protein synthase, putative	2856	690	1853766	1855767	PKS-Like
40	AFLA_114820	AFL2G_12403	2.87493	0.692781	polyketide synthase, putative	2802	63	153643	159213	PKS
5	AFLA_006170	AFL2G_09923	8.12985	0.778101	polyketide synthetase PksP	1569	576	1671252	1664602	PKS
52	AFLA_135490	AFL2G_06882	0.242758	0.856239	nonribosomal peptide synthase, putative	2911	441	1209037	1212252	NRPS
22	AFLA_064560	AFL2G_07288	1.14356	0.859389	nonribosomal peptide synthase, putative	2368	39	106889	101963	NRPS
19	AFLA_060680	AFL2G_06212	132.051	0.945194	dimethylallyl tryptophan synthase, putative	2258	604	1586324	1584884	DMAT
25	AFLA_070920	AFL2G_07881	0.558816	1.05334	NRPS-like enzyme, putative	2368	675	1842755	1845781	NRPS-Like
39	AFLA_112840	AFL2G_04689	3.04828	1.05496	polyketide synthase, putative	2689	866	2307795	2314799	PKS
6	AFLA_008770	AFL2G_12042	0	1.09528	nonribosomal peptide synthase, putative	1739	143	349578	333887	NRPS
38	AFLA_109430	AFL2G_04367	12.4989	1.11617	nonribosomal siderophore peptide synthase SidC	2689	525	1416093	1401753	NRPS
4	AFLA_005440	AFL2G_09859	1.09176	1.16076	nonribosomal peptide synthase, putative	1569	503	1450225	1442264	NRPS
9	AFLA_017840	AFL2G_03417	39.5221	1.50821	NRPS-like enzyme, putative	1866	499	1361134	1364487	NRPS-Like
12	AFLA_038600	AFL2G_04847	22.5667	2.66368	nonribosomal peptide synthase, putative	2043	44	152441	143335	NRPS
54	AFLA_139410	AFL2G_07228	10.1648	2.75893	aflC / pksA / pksL1 / poleketide synthase	2911	832	2239960	2246583	PKS
30	AFLA_084080	AFL2G_01107	1.84772	3.03291	dimethylallyl tryptophan synthase, putative	2504	1191	3177863	3178998	DMAT
23	AFLA_066840	AFL2G_07507	3.36257	3.37814	hybrid NRPS/PKS enzyme, putative	2368	267	716533	704693	HYBRID
53	AFLA_137870	AFL2G_07094	12.7519	3.66475	polyketide synthase, putative	2911	679	1868122	1875473	PKS
50	AFLA_128170	AFL2G_09161	5.52363	3.93996	NRPS-like enzyme, putative	2856	514	1361595	1364900	NRPS-Like
48	AFLA_127090	AFL2G_09054	0	5.88642	polyketide synthase, putative	2856	406	1031825	1039696	PKS
1	AFLA_002900	AFL2G_09607	16.0481	7.17582	polyketide synthase, putative	1569	250	646830	639511	PKS
24	AFLA_069330	AFL2G_07731	43.1183	8.32779	nonribosomal peptide synthase Pes1	2368	516	1362826	1378774	NRPS
20	AFLA_062860	AFL2G_06393	367.806	9.94045	polyketide synthase, putative	2258	822	2170305	2177042	PKS
26	AFLA_079400	AFL2G_00680	24.1788	10.2172	NRPS-like enzyme, putative	2504	723	1901221	1905057	NRPS-Like
35	AFLA_105190	AFL2G_03983	27.6213	11.4141	NRPS-like enzyme, putative	2689	101	272459	275785	NRPS-Like
16	AFLA_054090	AFL2G_00630	43.0694	13.5133	polyketide synthase, putative	2091	613	1755004	1746910	PKS
3	AFLA_005320	AFL2G_02013	50.1183	14.9649	polyketide synthase, putative	1569	491	1413778	1405582	PKS
21	AFLA_064240	AFL2G_07963	99.996	92.81	nonribosomal peptide synthase, putative	2368	7	35391	25905	NRPS
14	AFLA_045490	AFL2G_05466	229.395	416.217	dimethylallyl tryptophan synthase, putative	2043	733	1949614	1948240	DMAT
33	AFLA_101700	AFL2G_11054	0.207923	897.346	NRPS-like enzyme, putative	2634	463	1202090	1198962	NRPS-Like
27	AFLA_082150	AFL2G_00935	1.96933	1283.4	polyketide synthase, putative	2504	998	2646293	2652837	PKS
29	AFLA_083250	AFL2G_01034	2.14605	-	dimethylallyl tryptophan synthase, putative	2504	1108	2938131	2936772	DMAT
42	AFLA_116600	AFL2G_11348	2.61222	-	dimethylallyl tryptophan synthase, putative	2842	88	206389	207845	DMAT
8	AFLA_010620	AFL2G_12211	6.22656	-	nonribosomal siderophore peptide synthase Sid2	1739	328	848792	855147	NRPS
28	AFLA_082480	AFL2G_00966	8.24673	-	NRPS-like enzyme, putative	2504	1031	2730816	2732067	NRPS-Like
37	AFLA_108550	AFL2G_04285	-	14.2371	polyketide synthase, putative	2689	437	1150207	1144762	PKS
7	AFLA_010010	AFL2G_12161	#N/A	#N/A	nonribosomal peptide synthase, putative	1739	267	694790	699670	NRPS
10	AFLA_023020	AFL2G_01550	#N/A	#N/A	NRPS-like enzyme, putative	1918	13	37421	34356	NRPS-Like
13	AFLA_041610	AFL2G_05115	#N/A	#N/A	NRPS-like enzyme, putative	2043	345	904196	901113	NRPS-Like
17	AFLA_054270	AFL2G_10612	#N/A	#N/A	NRPS-like enzyme, putative	2091	631	1804577	1800767	NRPS-Like
31	AFLA_090200	AFL2G_08062	#N/A	#N/A	nonribosomal peptide synthase, putative	2541	114	302181	307436	NRPS
32	AFLA_096770	AFL2G_08678	#N/A	#N/A	polyketide synthase, putative	2541	771	2022113	2025146	PKS
34	AFLA_104210	AFL2G_03890	#N/A	#N/A	PKS-like enzyme, putative	2689	3	16695	14187	PKS-Like
36	AFLA_105450	AFL2G_04006	#N/A	#N/A	polyketide synthase, putative	2689	127	336825	345056	PKS
43	AFLA_116890	AFL2G_11372	#N/A	#N/A	polyketide synthase, putative	2842	117	296613	304403	PKS
44	AFLA_118440	AFL2G_11528	#N/A	#N/A	NRPS-like enzyme, putative	2842	272	713528	710225	NRPS-Like
47	AFLA_121520	AFL2G_11806	#N/A	#N/A	NRPS-like enzyme, putative	2842	580	1482390	1479298	NRPS-Like
55	AFLA_139670	AFL2G_07254	#N/A	#N/A	nonribosomal peptide synthase, putative	2911	858	2328824	2336256	NRPS

## Sheet: AF biosynthetic pathway
New geneID	Old geneID	Function	A. flavus old geneID	A. flavus new geneID	Expression level (RPKM)		log2(Fold_change) normalized (Mycelia versus Sclerotia)	p-value	Signature(p-value < 0.001)	Natural antisense transcript (NAT)
					Mycelia state	Sclerotia state				Mycelia state	Sclerotia state
aflF	norB	dehydrogenase	AFLA_139440	AFL2G_04667	126.57	37.6664	1.75588	1.95211e-186	TRUE	-	+
aflU	cypA	P450 monoxygenase	AFLA_139430	AFL2G_04667	126.57	37.6664	1.75588	1.95211e-186	TRUE	-	+
aflT	aflT	MFS transporter	AFLA_139420	AFL2G_07229	53.7907	45.5155	0.24829	5.2616e-05	TRUE	-	-
aflC	pksA	polyketide synthase	AFLA_139410	AFL2G_07228	10.1648	2.75893	1.8887	4.17054e-93	TRUE	-	-
aflMa	hypE	EthD family protein	AFLA_139290
aflD	nor-1	reductase	AFLA_139390	AFL2G_07227	1.62471	-	5.37532	1.20477e-06	TRUE	-	-
aflNa	hypD	Integral membrane protein	AFLA_139270
aflB	fas-2	Fatty acid synthase	AFLA_139380	AFL2G_07226	1.45867	2.30047	-0.649988	0.000218492	TRUE	-	-
aflA	fas-1	Fatty acid synthase	AFLA_139370	AFL2G_07225	7.87551	6.55982	0.271011	0.00120602	FALSE	-	-
aflR	aflR	Zn2Cys6 transcription activator	AFLA_139360	AFL2G_07224	7.79734	5.86233	0.418801	0.0185221	FALSE	+	+
aflS	aflJ	Transcription coactivator	AFLA_139340	AFL2G_07223	37.9388	50.5108	-0.405627	8.17238e-09	TRUE	-	-
aflH	adhA	alcohol dehydrogenase	AFLA_139330	AFL2G_07222	6.55109	1.1742	2.48735	2.1517e-24	TRUE	-	-
aflJ	estA	esterase	AFLA_139320	AFL2G_07222	6.55109	1.1742	2.48735	2.1517e-24	TRUE	-	-
aflE	norA	NOR-reductase	AFLA_139310	AFL2G_07221	2.10336	0	4.70974	8.30583e-08	TRUE	-	-
aflM	ver-1	dehydrogenase	AFLA_139300	AFL2G_07220	8.5895	1.61033	2.42251	2.03912e-14	TRUE	-	-
aflCa	hypC	DUF1772 domain protein	AFLA_139400	AFL2G_07227	1.62471	-	5.37532	1.20477e-06	TRUE	-	-
aflN	verA	monoxygenase	AFLA_139280	AFL2G_07219	1.53716	0	5.06121	9.23358e-10	TRUE	-	-
aflG	avnA	P450 monoxygenase	AFLA_139260	AFL2G_07217	1.58787	0.242276	2.71966	4.1103e-12	TRUE	-	-
aflL	verB	desaturase	AFLA_139250	AFL2G_07217	1.58787	0.242276	2.71966	4.1103e-12	TRUE	-	-
aflLa	hypB	DUF1772 domain protein	AFLA_139240
aflI	avfA	oxidase	AFLA_139230	AFL2G_04651	5.88104	2.52467	1.22727	3.37084e-06	TRUE	-	-
aflO	omtB	O-methyltransferase B	AFLA_139220	AFL2G_07216	0.336223	0	2.43672	0.0614244	FALSE	-	-
aflP	omtA	O-methyltransferase A	AFLA_139210	AFL2G_07215	0.791473	-	4.75865	0.000112324	TRUE	-	-
aflQ	ordA	Oxidoreductase	AFLA_139200	AFL2G_07214	1.3475	0	4.85176	1.51748e-08	TRUE	-	-
aflK	vbs	VER B synthase	AFLA_139190	AFL2G_07213	9.30392	0.495291	4.23878	7.73174e-58	TRUE	-	-
aflV	cypX	Cytochrome P450 monooxygenase	AFLA_139180	AFL2G_07212	2.76938	0.33219	3.06677	3.73789e-12	TRUE	-	-
aflW	moxY	Flavin-binding monooxygenase-like	AFLA_139170	AFL2G_07211	1.29305	0	3.39608	9.72529e-08	TRUE	-	-
aflX	ordB	NAD-binding dehydrogenase	AFLA_139160	AFL2G_07210	2.90767	0	4.85176	1.0964e-22	TRUE	-	-
aflY	hypA	Conserved hypothetical protein	AFLA_139150	AFL2G_07210	2.90767	0	4.85176	1.0964e-22	TRUE	-	-
	nadA	FAD/FMN-binding oxidoreductase	AFLA_139140	AFL2G_07209	#N/A	#N/A	#N/A	#N/A	#N/A	-	-
"+" represents the occurence of NAT, and "-" represents the absence of NAT
AFL2G_07224 (aflR) has a NAT when NAT prediction was done in the genes whose expression are higher than RPKM of 5

## Sheet: Genes related with AF pathway
Gene	Function	A. niger	A. nidulans	A. fumigatus	A. oryzae	A. flavus	log2(Fold_change) normalized (Mycelia versus Sclerotia)	p-value	Signature(p-value < 0.001)
fluG	Similarity to glutamine synthetase; signalling molecule	An14g03390	AN4819.2	Afu3g07140	AO090020000217	AFL2G_11076	1.97499	1.2731e-202	TRUE
fadA (GPA1)	Alpha-subunit G protein	An08g06130	AN0651.2	Afu1g13140	AO090012000577	AFL2G_00715	0.576007	1.06226e-08	TRUE
sfaD (STE 4)	Beta-subunit G protein	An18g02090	AN0081.2	Afu5g12210	AO090120000339	AFL2G_06048	-0.534656	0.000908072	TRUE
flbA	Regulator of G-protein signalling	An02g03160	AN5893.2	Afu2g11180	AO090026000532	AFL2G_06752	-0.372105	6.08362e-16	TRUE
flbB	Transcription factor	An15g03710				AFL2G_06507	1.4403	1.01566e-153	TRUE
flbC	Putative regulator containing two zinc-fingers	An02g05420	AN2421.2	Afu2g13770	AO090026000200	AFL2G_07046	2.10611	1.23089e-121	TRUE
flbD	strong similarity to myb-like DNA binding protein	An01g04830	AN0279.2	Afu1g03210	AO090005000765	AFL2G_00748	0.254255	4.43374e-08	TRUE
flbE	Activator functionally associated with FlbB	An08g07210				AFL2G_04310	1.09521	7.81823e-15	TRUE
rasA	RAS protein A. fumigatus	An01g02320	AN0182.2	Afu5g11230	AO090026000726	AFL2G_06591	1.56731	2.42984e-68	TRUE
laeA	Methyltransferase LaeA		ANIA_00807	AFUA_1G14660		AFL2G_02504	2.14473	3.17448e-168	TRUE
brlA	Zn (II) finger transcription factor (transition stalk to vesicle)	An01g10540	AN0973.2	Afu1g16590	AO090005001041	AFL2G_00999	4.29687	1.09292e-105	TRUE
gpgA (STE18)	Gamma-subunit G protein	Partial sequence	AN2742.2	54.m06689	20175.m00541	AFL2G_04555	2.02213	5.94293e-165	TRUE
veA	Velvet activator induces sexual reproduction A. nidulans	An08g05100	AN1052.2	70.m15191	20173.m00346	AFL2G_07468	1.20945	8.90681e-260	TRUE
ppoA	Fatty acid oxygenase for Psi factor production	An04g05880	AN1967.2	58.m07572	20138.m00158	AFL2G_01904	-3.31943	0	TRUE
ppoB	Fatty acid oxygenase for Psi factor production	No definite match	AN6320.2	No definite match	20156.m00214		#N/A	#N/A	#N/A
ppoC	Fatty acid oxygenase for Psi factor production	An02g07930	AN5028.2	59.m09493	20175.m00495	AFL2G_02242	3.77948	0	TRUE
pkaA	CAMP-dependent protein kinase	An02g04270	AN6305.2	AFUA_2G12200	AO090026000426	AFL2G_06845	1.32446	3.96121e-59	TRUE
velB	nucleoside diphosphatase Gda1	An01g06290	ANIA_00363	AFUA_1G01970	AO090005000898	AFL2G_00875	-2.81263	0	TRUE
Partial gene list were derived from the following two references: (1) Nitsche BM, Jorgensen TR, Akeroyd M, Meyer V, Ram AF: The carbon starvation response of Aspergillus niger during submerged cultivation: insights from the transcriptome and secretome. BMC genomics 2012, 13:380. (2) Pel HJ, de Winde JH, Archer DB, Dyer PS, Hofmann G, Schaap PJ, Turner G, de Vries RP, Albang R, Albermann K et al: …
